# Supplementary material for: Organelle landscape analysis using a multiparametric particle-based method
Source: PLoS Biol. 2024 Sep 17;22(9):e3002777. doi: 10.1371/journal.pbio.3002777 (PMC11407678; doi:10.1371/journal.pbio.3002777)
Supplement: S1 Data — Data obtained from 8-color fluorescent images of particles of 7 typical organelles derived from HeLa cells were dimensionally reduced followed by clustering. Results for experimental replicates, fluorescent intensities of organelle markers on particles, PCA1, PCA2, UMAP1, UMAP2, clusters, and areas of particles. (CSV) [file pbio.3002777.s012.csv]

id	PM	SEC61	GFP_OMP25	GS27	SNAP_OMP25	PMP70	EGF	LAMP1	Area	cluster	PCA1	PCA2	UMAP1	UMAP2
rep1	153	1219	730	427	2064	1190	255	251	19	3	-1.65849822332565	1.80015418398679	-3.01778721809387	-9.01820659637451
rep1	26	297	14	42	31	37	26	48	2	1	0.928915479165012	-0.329977297447795	0.362243324518204	0.976910829544067
rep1	22	69	113	48	276	2	62	51	2	3	1.07801908962473	1.86181183273131	-1.71771275997162	-10.0808591842651
rep1	81	281	534	39	1208	152	231	1732	10	4	-0.708518277183428	0.740235200836475	-5.05296659469604	8.01303577423096
rep1	53	290	53	74	82	77	75	100	3	1	0.877842783223376	0.916172424744274	4.55274534225464	-0.725368142127991
rep1	85	841	75	1913	108	195	100	205	11	6	1.12923900607004	-1.78432113694026	-2.57766938209534	4.69447612762451
rep1	88	649	74	123	120	194	137	184	6	1	0.741038096792852	0.440223390703348	3.3123881816864	0.357222765684128
rep1	6	287	44	99	84	91	69	108	3	1	0.246816071926516	-0.0164554630608071	-0.366478085517883	-3.37472653388977
rep1	198	801	547	332	1565	1305	328	442	18	3	-1.15004280536711	1.60809177703394	-2.98617744445801	-8.80891227722168
rep1	83	238	130	118	197	222	1743	189	10	7	0.580439089057894	0.157312122923057	-0.994853258132935	9.0583438873291
rep1	41	132	42	682	90	212	163	2313	10	4	1.44745867428618	-3.69019600600808	-3.50546526908875	9.14917755126953
rep1	18	187	42	33	54	49	60	77	2	1	0.614613555040327	0.884907855002784	3.73120951652527	-3.3944845199585
rep1	45	264	81	37	138	69	75	106	3	1	0.291348398471245	1.54079221024265	4.87292289733887	-2.75172662734985
rep1	83	125	25	201	87	144	17	787	5	4	0.822246294090421	-2.07220822648664	-4.2977991104126	8.56446361541748
rep1	8721	3750	157	236	292	736	222	336	26	5	0.122474877515703	-1.19160950082606	3.61725878715515	3.33602428436279
rep1	18	284	58	51	96	89	102	83	3	1	0.253073798351174	0.932079876616434	2.25307393074036	-4.05350208282471
rep1	81	103	43	32	68	88	66	71	2	5	0.492136303786501	1.44191778512605	6.18481636047363	1.96313047409058
rep1	98	844	87	170	177	306	192	202	8	1	0.536198190697399	0.438044819995176	2.54936003684998	-0.690207719802856
rep1	85	127	62	516	83	143	184	1580	8	4	1.84779676726904	-2.43858834751588	-3.78953385353088	8.87191200256348
rep1	10	190	31	48	51	59	64	64	2	1	0.534155917120956	0.46106272970112	1.14820611476898	-3.59150791168213
rep1	56	548	65	85	121	165	90	167	5	1	0.430003935444521	0.47366619435325	3.768798828125	-0.95765745639801
rep1	94	928	108	160	251	336	249	221	9	1	0.370505122079912	0.670296793327996	3.03671193122864	-2.15060329437256
rep1	32	121	224	47	401	35	92	87	3	3	-0.42493575250397	2.20811461008659	-1.94471514225006	-9.64686489105225
rep1	11	196	24	35	46	97	46	59	2	1	0.0439784577752922	0.234777931630276	0.368734836578369	-2.80136442184448
rep1	56	392	48	93	109	135	88	124	4	1	0.661346746392331	0.598990746219062	3.13590097427368	-1.1073477268219
rep1	78	653	93	98	148	156	135	200	6	1	0.642397017602741	0.71407569841605	4.54428243637085	-1.33359062671661
rep1	39	463	49	68	114	92	92	112	4	1	0.614321056778808	0.603700373203533	2.90826940536499	-2.63800764083862
rep1	107	916	174	131	229	317	207	287	9	1	0.26712758462443	0.892547658375169	5.25801086425781	-1.76956880092621
rep1	149	659	676	1235	1526	397	338	4140	22	4	0.593282932040951	-0.351071001515016	-4.8780345916748	8.09057331085205
rep1	28	85	5	295	10	70	51	44	2	6	1.81311163230051	-2.46208431389415	-2.39941716194153	5.85849380493164
rep1	57	241	94	1061	96	243	148	2545	12	4	1.42969183886731	-3.22787740382983	-3.58189606666565	8.99027156829834
rep1	28	219	149	76	159	1303	48	136	7	2	-2.60279669589075	-0.291687788043254	-7.19210243225098	-0.392794072628021
rep1	47	238	132	39	169	1187	64	78	6	2	-2.71476282673956	0.29836472238064	-6.41627359390259	-1.07694697380066
rep1	54	217	211	162	139	125	116	151	4	3	0.384473434935497	1.48175508998346	-1.4244544506073	-9.24604892730713
rep1	340.516129032258	3067.35483870968	335.096774193548	578.967741935484	721.677419354839	718.967741935484	642.193548387097	908.645161290323	28	1	0.799814511473609	0.50797969357346	2.95807480812073	-1.43600821495056
rep1	44	297	41	54	74	92	82	97	3	1	0.727148609837493	0.70901578859394	4.30135822296143	-1.03122174739838
rep1	18	180	35	46	47	74	47	73	2	1	0.469723886352386	0.595589560787862	3.32076787948608	-2.0610818862915
rep1	50	168	10	477	65	122	369	2374	10	4	2.58858526595673	-4.58689854704791	-3.49876379966736	9.34961795806885
rep1	31	295	42	49	79	96	88	97	3	1	0.550452341275385	0.686533949047764	3.52556276321411	-2.70079588890076
rep1	109	170	98	62	134	340	563	3530	15	4	0.616677705371007	-2.5873207356839	-4.7337703704834	10.015775680542
rep1	17	181	39	30	48	70	52	83	2	1	0.35844975406099	0.692667486259635	4.09711742401123	-3.13306331634521
rep1	20	156	104	28	234	25	36	49	2	3	-0.470792318728183	2.04979789896996	-2.30655455589294	-9.55496215820312
rep1	76	551	55	87	137	136	100	161	5	1	0.707270865179612	0.558354761465371	3.55244135856628	-0.739691495895386
rep1	8	247	25	27	50	59	38	55	2	1	0.0056042650517002	0.218354599719313	-0.400566250085831	-3.06143498420715
rep1	42	112	106	59	98	649	42	82	4	2	-1.90368462639052	0.393778523502816	-6.50658559799194	-1.21186196804047
rep1	17	141	49	65	71	469	31	32	3	2	-1.9322206118133	0.0808471444752168	-6.46174097061157	-0.810779452323914
rep1	216	1682	246	2753	418	355	428	4309	26	4	2.03846654618341	-2.0287523679823	-3.72867155075073	8.63084888458252
rep1	123	1385	184	175	278	360	284	345	12	1	0.39929474282231	0.646270546926957	4.2929892539978	-2.04004192352295
rep1	50	108	64	684	128	64	599	191	6	7	1.9597099418597	-0.690194411724525	-1.84309911727905	8.74404335021973
rep1	73	196	520	12	732	196	109	175	6	3	-2.21577272459875	2.37899134423339	-2.5971519947052	-8.21304321289062
rep1	29	447	54	64	82	148	95	109	4	1	0.250816501708785	0.381886196032231	2.02599048614502	-2.11737370491028
rep1	53	86	169	109	170	1371	73	197	7	2	-2.24534327738054	-0.302354675164504	-6.89569425582886	-0.710126042366028
rep1	36	55	27	24	51	273	75	52	2	2	-0.765012745004479	0.408638212310064	-5.9925537109375	-1.16543889045715
rep1	60	720	63	107	119	208	109	152	6	1	0.386412606596841	0.230670264464694	1.43445408344269	0.298525899648666
rep1	16	180	25	45	76	59	60	57	2	1	0.529289892598608	0.765862356768277	2.02110552787781	-3.46334552764893
rep1	20	184	30	55	50	60	47	76	2	1	0.767164840634469	0.514243908991508	2.50697827339172	-1.94471323490143
rep1	35	100	79	35	187	20	68	65	2	3	0.529529825969579	2.05914570520329	-1.67543292045593	-9.55700206756592
rep1	694	433	45	37	90	335	133	81	6	2	0.0107129343391762	0.372772861331502	-4.19593715667725	-0.0244396664202213
rep1	47	500	69	96	129	170	132	155	5	1	0.498163543697312	0.601225001775192	2.68897771835327	-2.50925636291504
rep1	34	679	78	87	183	118	163	195	6	1	0.563380197273137	0.504699954049002	1.75248408317566	-3.81382942199707
rep1	14	274	39	78	97	99	72	109	3	1	0.393768954800571	0.344901642909901	0.648890376091003	-3.44999408721924
rep1	12	184	35	29	55	69	57	76	2	1	0.240467030433605	0.646398488178443	2.05430269241333	-4.01212644577026
rep1	44	407	57	48	109	144	80	153	4	1	0.25222879410411	0.626690407691955	4.89300441741943	-1.91611504554749
rep1	5	162	40	20	57	186	19	50	2	2	-1.69908625034533	0.223200672733113	-6.72178745269775	-1.05300986766815
rep1	8	198	29	44	51	67	42	76	2	1	0.267945970477656	0.205145705715098	0.137304365634918	-3.54593729972839
rep1	50	290	28	67	71	112	63	102	3	1	0.776110857666803	0.334590410024146	2.67357087135315	0.0022555086761713
rep1	27	412	55	89	122	111	86	137	4	1	0.493210216697555	0.495588728376504	1.61396563053131	-3.38133454322815
rep1	24	80	58	68	76	469	31	45	3	2	-1.82394927827869	0.203095679935033	-6.52824687957764	-0.973055958747864
rep1	220	1255	4370	879	12923	1809	476	563	40	3	-3.02768844900314	1.7179104411613	-3.58784699440002	-9.68350124359131
rep1	78	678	83	93	132	181	154	154	6	1	0.532482861403833	0.676613612049722	4.16025161743164	-0.483947396278381
rep1	106	965	189	102	213	823	150	243	10	2	-0.818527471981908	0.586103626725696	-5.29125881195068	-0.986101269721985
rep1	46	87	91	40	96	361	54	81	3	2	-1.27093298491641	1.03867410744334	-6.10645532608032	-1.64722573757172
rep1	65	536	137	182	221	885	175	242	9	2	-0.628558269001826	0.333934232505537	-5.57710218429565	-1.04745817184448
rep1	16	70	33	53	53	2266	106	151	7	2	-2.82600717620335	-3.24010087871573	-6.57858371734619	0.317932784557343
rep1	9	89	66	244	26	78	39	51	2	6	0.257322282186445	-0.263021157375664	-2.28034090995789	4.79437303543091
rep1	15	200	36	27	60	63	41	77	2	1	0.173214666162706	0.72988819333217	3.58583307266235	-3.63073039054871
rep1	81	615	79	112	151	183	131	220	6	1	0.686909882891218	0.562112097922541	3.73325872421265	-1.10004568099976
rep1	32	388	67	84	89	130	114	136	4	1	0.561304514740096	0.557668409238359	2.83378124237061	-2.79749441146851
rep1	86	549	61	2963	239	215	238	8196	22	4	2.00803384368645	-5.04188902499359	-3.24238014221191	9.00442695617676
rep1	25	384	62	73	128	123	87	153	4	1	0.315801046771836	0.587828456655194	1.78285944461823	-3.8875777721405
rep1	60	490	58	413	141	207	859	594	10	7	1.98167405815739	-1.060762435132	-1.81102073192596	8.75874137878418
rep1	93	1215	138	141	286	861	108	226	11	2	-0.93710147995655	0.269127998876695	-5.49040842056274	-0.595673263072968
rep1	43	123	85	89	216	977	36	152	6	2	-2.15078013718188	-0.175667721794752	-7.01272201538086	-0.541278123855591
rep1	29	404	55	86	201	98	111	91	4	1	0.318810722103226	0.974234839513393	1.75206089019775	-3.97598576545715
rep1	10	207	35	31	43	99	18	73	2	1	-0.490056587783	0.139345935003195	-0.0985308811068535	-1.09352028369904
rep1	130	1149	182	247	374	1446	183	320	14	2	-0.853862480584228	0.260841193148738	-5.45876502990723	-0.755400478839874
rep1	31	103	20	77	60	92	96	338	3	4	1.39569281776143	-0.867180170413542	-4.434730052948	8.75228691101074
rep1	229	849	2495	507	4273	923	562	703	30	3	-1.57510485294214	2.08757148886102	-2.81300663948059	-9.39860820770264
rep1	22	67	69	49	243	66	55	42	2	3	-0.66339698293119	1.91830004847431	-2.15808749198914	-9.55125141143799
rep1	43	566	66	98	109	180	82	159	5	1	0.307776206993914	0.290535718173852	1.44835638999939	-0.985350728034973
rep1	17	24	24	465	20	43	27	38	2	6	0.590897198279257	-1.85091668019707	-2.53615045547485	5.16199016571045
rep1	20	85	32	32	58	33	286	7	2	7	0.0587148203962144	1.27051560093183	-0.489828735589981	8.91569709777832
rep1	294	903	3890	573	6394	1484	644	800	40	3	-2.15257008984402	2.0774441754116	-3.12949752807617	-9.46671295166016
rep1	25	54	62	365	31	36	31	41	2	6	0.734938385547838	-0.271978951188242	-2.04300737380981	4.82090377807617
rep1	102	1007	123	201	261	313	282	305	10	1	0.65337937636524	0.564115641707145	2.60349321365356	-2.23200988769531
rep1	7	202	20	53	71	50	51	60	2	1	0.488255585201384	0.192766757841601	0.0219413079321384	-3.35363268852234
rep1	15	156	13	44	35	89	127	40	2	7	0.753180474347712	-0.0816641163633549	-1.01457190513611	8.61769676208496
rep1	4	94	31	462	21	25	172	140	3	7	1.98383348463148	-2.36016738964027	-2.27491307258606	8.689772605896
rep1	13	204	29	35	55	57	64	56	2	1	0.452564627593972	0.647021786029329	1.85191452503204	-3.75995469093323
rep1	13	180	37	37	52	73	61	66	2	1	0.295436359302357	0.708095098712324	2.52583837509155	-3.85387516021729
rep1	33	187	78	110	132	163	1183	126	7	7	0.565724588182301	-0.139782244892956	-0.951935827732086	9.05758285522461
rep1	34	304	39	47	105	67	84	101	3	1	0.724951658685592	0.814837993822474	3.33356475830078	-3.23200821876526
rep1	71	210	126	108	209	1453	182	91	8	2	-1.923220503727	0.243661322331876	-6.38255739212036	-1.08730292320251
rep1	106	461	81	85	138	192	113	146	5	1	0.440049125411827	1.0107885511861	5.23450088500977	0.373986065387726
rep1	182	796	744	59	834	570	298	422	13	3	-1.18679080868891	2.13069273230024	-2.33324933052063	-8.12784004211426
rep1	16	189	20	49	46	62	77	53	2	1	0.829310508057827	0.332159057399194	1.52641785144806	-1.95698893070221
rep1	16	217	29	38	40	61	48	74	2	1	0.6038611905334	0.308093983580966	2.33467698097229	-1.97628247737885
rep1	19	389	61	101	94	134	102	145	4	1	0.444632673735165	0.26615982915903	0.72876638174057	-3.33058834075928
rep1	23	187	34	39	53	67	60	62	2	1	0.546361479305621	0.852048861778334	3.88180637359619	-2.19776606559753
rep1	34	516	97	88	228	138	110	128	5	3	0.013065317947853	1.09494858534568	-1.40557205677032	-9.02705478668213
rep1	62	155	31	1535	93	84	75	119	6	6	1.22760978512553	-2.14778051573624	-2.66867542266846	5.13761615753174
rep1	78	354	302	58	388	162	158	253	6	3	-0.316761201485445	1.9498045175277	-2.02433609962463	-8.54113864898682
rep1	465	1396	248	322	441	615	754	3823	25	4	1.40152266669454	-0.763180693754383	-4.90100574493408	8.95305061340332
rep1	394.827586206897	2738.79310344828	342.241379310345	458.620689655172	585.344827586207	770.689655172414	556.034482758621	713.793103448276	25	1	0.622866863998661	0.677061721598719	4.26233291625977	0.257497489452362
rep1	89.8333333333333	673.75	154.916666666667	104.5	277.75	1650.91666666667	122.833333333333	302.5	11	2	-1.56453928843255	-0.0357729106882087	-6.05635690689087	-0.677277088165283
rep1	37	56	29	29	40	83	237	35	2	7	0.483142521908492	0.760650856631911	-0.617345213890076	8.63253784179688
rep1	29	53	12	401	57	8	32	61	2	6	2.20376883861231	-1.35752520924446	-2.22589564323425	4.91044807434082
rep1	12	105	104	28	186	645	46	119	4	2	-2.64268062316748	0.258559552875689	-7.14560317993164	-1.5304309129715
rep1	51	257	47	55	62	123	114	83	3	1	0.63969727320824	0.823614667451084	3.92797160148621	-0.495995491743088
rep1	31	107	78	64	22	476	8	91	3	2	-1.80159930117998	-0.93887988179167	-7.64890766143799	0.616645216941833
rep1	105	672	87	127	178	250	182	227	7	1	0.63967991515473	0.651990858119414	4.06061029434204	-0.570585072040558
rep1	28	92	102	16	123	74	56	78	2	3	-0.61222817653653	2.01712804906769	-2.13720536231995	-8.29982852935791
rep1	106	886	103	145	181	241	147	275	8	1	0.612546734051655	0.455775057123977	3.45204520225525	0.0544722862541676
rep1	41	290	33	75	86	96	62	98	3	1	0.729853079157016	0.523939411447689	2.77890658378601	-1.10579013824463
rep1	46	616	50	284	153	146	141	164	6	6	1.05182158740039	-0.0366713366325004	-1.55880498886108	4.15782070159912
rep1	29	454	39	89	88	117	103	114	4	1	0.686275657134698	0.139801046863773	1.09693276882172	-1.90369510650635
rep1	193	856	1180	321	3552	315	408	470	21	3	-0.960128113811632	2.05690920887705	-2.56374001502991	-9.71018981933594
rep1	42	263	68	1919	117	49	95	100	7	6	1.16816362841501	-1.8081702403909	-2.71574354171753	5.00499057769775
rep1	49	180	280	48	411	1909	179	134	10	2	-3.11773731094507	0.55410603166703	-7.01312446594238	-1.67504572868347
rep1	1396	684	81	692	426	384	244	319	13	5	1.34715947840964	0.215097873679064	4.81514024734497	2.28138709068298
rep1	43	108	35	59	93	207	99	1324	6	4	0.438464336907277	-2.26999868600738	-4.84496688842773	9.65916347503662
rep1	26	284	33	78	83	106	70	102	3	1	0.615205254104333	0.350360996828051	1.35869264602661	-2.22212767601013
rep1	32	64	50	25	67	252	15	55	2	2	-1.63180916083512	0.760786196513011	-6.4864444732666	-1.15814542770386
rep1	18	83	107	208	60	32	63	51	2	6	0.764992927045729	0.968826333818414	-1.47849249839783	4.67710208892822
rep1	412.408163265306	2947.59183673469	1688.81632653061	766.040816326531	2584.16326530612	2504.81632653061	998.204081632653	3003.42857142857	48	3	-0.39235342307898	1.13046239329374	-2.15457367897034	-8.72302722930908
rep1	9	106	216	45	347	526	37	74	4	2	-3.21008023199174	1.01402561491017	-6.94439315795898	-1.74025750160217
rep1	201	234	89	234	132	378	274	5592	15	4	1.02037262466622	-3.54850811956078	-4.43276929855347	9.85366535186768
rep1	115	988	121	138	234	257	212	276	9	1	0.564787612931047	0.685328475197227	4.24135684967041	-1.59639751911163
rep1	157	353	85	82	140	237	131	168	5	5	0.465123170660919	1.10906004534657	6.00414419174194	1.94173038005829
rep1	34	146	139	90	139	763	65	101	5	2	-1.84658677838099	0.447674479749093	-6.43190050125122	-1.22981321811676
rep1	195	813	1467	400	4488	870	349	600	25	3	-1.74381647832387	1.85936444270443	-3.03138637542725	-9.38570976257324
rep1	92	461	64	109	133	185	130	146	5	1	0.680237367530448	0.768524691770842	4.06736993789673	-0.0608140341937542
rep1	15	312	48	52	73	124	50	105	3	1	-0.0602399699973925	0.313594870474662	0.170723140239716	-3.03165221214294
rep1	30	143	156	13	412	27	66	86	3	3	-0.810548633008536	2.15967384058941	-2.26725697517395	-9.01576328277588
rep1	37	302	331	56	470	123	111	169	5	3	-0.858701310717339	2.01230569818953	-2.29186820983887	-9.12008094787598
rep1	134	894	186	2962	255	297	139	379	16	6	0.885343682564241	-1.18285552698544	-2.60717344284058	4.88699293136597
rep1	65	866	90	91	165	188	106	243	7	1	0.331906278261442	0.339741479301863	3.09478783607483	-0.869670212268829
rep1	77	295	65	251	160	163	2320	322	12	7	1.57893909426274	-1.16053737841095	-1.48154807090759	9.08215236663818
rep1	68	127	72	232	97	141	1521	201	8	7	1.36759036515648	-0.870550249664115	-1.42485368251801	9.03112411499023
rep1	23	207	17	29	73	77	33	65	2	1	0.226074299211794	0.432017188308462	1.4742546081543	-2.07339906692505
rep1	150	1295	773	271	1549	2366	353	446	23	2	-1.88097410767364	1.38111131250779	-6.35432052612305	-1.9319760799408
rep1	33	370	67	72	103	147	107	143	4	1	0.37675524695899	0.656528196127781	3.17293000221252	-3.23545432090759
rep1	81	83	231	81	209	907	98	107	6	2	-2.10326959771882	0.970119523684869	-6.26925373077393	-1.61504423618317
rep1	14	210	21	43	58	69	50	49	2	1	0.368204307452683	0.435384146961157	1.23925256729126	-2.68824148178101
rep1	159	475	465	235	1342	506	705	3499	21	4	0.221601596767115	0.0427575722187764	-5.00683784484863	8.27879238128662
rep1	5	180	27	57	49	89	42	66	2	1	-0.000656226708739991	-0.0306348793775172	-0.513528168201447	-3.15831351280212
rep1	24	47	23	27	23	320	23	57	2	2	-1.21498661127323	-0.69381561688458	-6.12924814224243	0.00573365995660424
rep1	120	1263	163	214	288	349	303	397	12	1	0.627238732815949	0.542174133392279	3.30970668792725	-2.25595188140869
rep1	13	429	47	99	89	122	99	130	4	1	0.421047418203551	-0.0495560053934563	-0.279706209897995	-3.09734559059143
rep1	58	575	121	97	169	210	141	200	6	1	0.235623200491166	0.910240691877717	4.46223497390747	-2.94169902801514
rep1	41	185	278	30	1078	46	179	133	6	3	-1.01162913951997	1.97220134799864	-2.28051233291626	-9.36587619781494
rep1	14	208	33	76	44	340	50	42	3	2	-0.920397311973844	-0.316546089681639	-5.7712779045105	-0.07912577688694
rep1	39	429	79	81	80	140	96	101	4	1	0.323519974394322	0.72802774025908	4.00956583023071	-0.747525811195374
rep1	59	411	60	80	86	128	83	133	4	1	0.650641025162113	0.606142566347825	4.21399307250977	0.19694647192955
rep1	9	82	163	42	343	167	104	50	3	3	-1.92161616756689	1.7895308621953	-2.90457558631897	-9.29526805877686
rep1	53	114	75	336	109	93	235	1772	8	4	1.74084619806993	-2.28899086313432	-3.918053150177	9.05237770080566
rep1	106	760	127	89	188	175	208	193	7	1	0.548763851582973	1.06135034166209	4.80084180831909	-1.87046051025391
rep1	210	1635	204.375	269.0625	343.125	462.1875	349.6875	440.625	15	1	0.61988128795232	0.629995557485874	4.19492387771606	-0.476421266794205
rep1	51	95	87	46	103	408	35	70	3	2	-1.55326247938829	0.929037520224559	-6.06456661224365	-1.38434147834778
rep1	0	177	31	39	65	81	67	60	2	1	-0.986585439230977	-0.55552320168595	-1.40235841274261	-3.2754271030426
rep1	101	412	976	318	2496	310	314	315	15	3	-1.25986735874727	1.96188416892876	-2.83804988861084	-9.85000228881836
rep1	19	186	38	36	50	63	60	69	2	1	0.519340561925806	0.811663290876784	3.9079601764679	-2.73465704917908
rep1	47	119	107	72	153	545	155	290	5	2	-0.659255232017207	0.345333003961128	-6.22896337509155	-1.30406820774078
rep1	57	105	216	96	207	930	27	161	6	2	-2.46454806582333	0.379482593782966	-7.12551498413086	-0.686947524547577
rep1	97	414	53	835	150	175	165	147	7	6	1.3340305662714	-0.40243439362604	-1.79518508911133	4.42996597290039
rep1	95	170	332	8	554	139	120	153	5	3	-1.7144759270395	2.49589612075621	-2.42604994773865	-8.11119747161865
rep1	64.75	98	133.875	119.875	189	1186.5	168.875	375.375	7	2	-1.24223414125115	-0.316784327882714	-6.33528184890747	-0.919192433357239
rep1	203	468	734	129	1060	303	381	378	12	3	-0.514627911868924	2.31621535507922	-2.00876879692078	-8.57753562927246
rep1	46	409	79	58	106	117	99	141	4	1	0.431366336077064	0.900015004788616	4.77006578445435	-2.42979550361633
rep1	35	130	8	276	26	37	46	49	2	6	1.99343795141211	-1.3581400209887	-2.11468911170959	4.53136825561523
rep1	33	288	35	62	73	114	88	88	3	1	0.595361556545242	0.515803834086205	2.61970829963684	-1.5849494934082
rep1	30	684	54	92	85	141	93	111	5	1	0.334416107617455	-0.0273943875873393	-0.330403447151184	-0.444290369749069
rep1	113	1123	135	153	241	317	239	270	10	1	0.426489022789522	0.645005841406425	3.8172287940979	-1.64025771617889
rep1	141	1890	214	267	413	501	337	407	16	1	0.290056907748167	0.568332691908564	2.55107998847961	-2.61646628379822
rep1	6	208	13	64	67	57	33	72	2	1	0.474886120201655	-0.429340308766749	-0.482112467288971	-2.81962966918945
rep1	147	1697	181	239	262	398	277	400	14	1	0.55062149947463	0.33975499179978	2.38302445411682	0.291248828172684
rep1	12	349	39	63	58	103	57	91	3	1	0.201770193084493	-0.0193214442979847	-0.317984819412231	-2.70522689819336
rep1	52	185	49	180	110	152	236	843	6	4	1.54511876214654	-1.14486652797783	-4.38324499130249	8.843092918396
rep1	54	562	53	74	167	117	109	163	5	1	0.618712152291176	0.577348115504781	3.0093674659729	-3.01437425613403
rep1	116	319	134	109	269	241	480	2570	14	4	1.0026788950992	-1.20721156129719	-4.98931980133057	9.35077476501465
rep1	48	495	147	66	127	477	76	232	6	2	-0.81176757163957	0.480916821678261	-5.52130126953125	-1.18700301647186
rep1	10	185	23	59	69	57	43	80	2	1	0.574556106816136	0.227320557235899	0.651281714439392	-3.36486911773682
rep1	5	211	35	43	53	56	50	67	2	1	0.15975003374407	0.268030489385112	-0.0819994583725929	-3.73829865455627
rep1	37	73	162	11	163	109	36	81	2	3	-1.57016338412912	2.15498998150734	-2.42015314102173	-8.27697086334229
rep1	267	1417	227	220	400	1337	250	374	16	2	-0.506990140985265	0.622592111376185	-5.00420761108398	-0.785720407962799
rep1	55	204	131	116	159	864	61	157	6	2	-1.50450331103725	0.276813069180872	-6.40795564651489	-0.901541769504547
rep1	143	790	1297	769	1790	441	399	818	19	3	-0.291497160859234	1.64018076756626	-2.15718603134155	-9.73728084564209
rep1	37	291	90	46	98	144	41	87	3	3	-0.439063565889217	1.20767770175519	-1.91404557228088	-8.37296199798584
rep1	18	24	12	13	19	50	45	406	2	4	0.693563848769064	-2.32031642324912	-4.84678745269775	9.74141788482666
rep1	24	98	72	70	213	583	19	106	4	2	-2.28941186897678	0.138123404601718	-7.26446914672852	-0.424773275852203
rep1	29	206	23	39	50	57	44	71	2	1	0.810776249856558	0.500089350072245	3.33080077171326	-0.696433484554291
rep1	23	181	31	46	77	42	59	66	2	1	0.846898229641412	0.972617868856148	3.26846122741699	-3.07794737815857
rep1	301	1014	200	275	251	644	279	314	12	5	0.397760968751237	0.834656006937831	4.72014760971069	1.94534015655518
rep1	24	44	145	79	50	764	55	101	4	2	-2.12850235026748	-0.504230308221707	-6.98617744445801	-0.556029736995697
rep1	116	231	85	214	166	351	153	2323	12	4	0.803703210645716	-1.97490502568584	-4.3955192565918	9.12197875976562
rep1	122	357	83	188	238	180	1275	923	12	7	1.83670673109645	-0.602083835437196	-1.54756855964661	8.86501789093018
rep1	206.833333333333	1674.5	178.5	322.055555555556	378.722222222222	986	378.722222222222	442	17	2	0.172998539069307	0.335997039562028	-4.29791402816772	-0.685974538326263
rep1	31	382	43	88	109	171	82	124	4	1	0.300940783106179	0.324632189398749	1.09551596641541	-2.22194790840149
rep1	42	71	99	43	107	720	60	66	4	2	-2.22444211757088	0.397296795221206	-6.7120041847229	-1.45956790447235
rep1	33	181	28	48	61	58	55	65	2	1	0.845837382386141	0.851544361769861	3.80971431732178	-1.62450277805328
rep1	16	204	28	31	62	78	31	69	2	1	0.0198918801191565	0.54825252496876	1.57434046268463	-2.81733274459839
rep1	28	212	64	72	206	620	82	108	5	2	-1.41697739372937	0.370775965567198	-6.11198329925537	-1.19284236431122
rep1	27	209	26	32	46	72	45	63	2	1	0.489641383553914	0.577449674054384	4.37796640396118	-0.305748820304871
rep1	40	705	80	91	143	197	144	147	6	1	0.192336099132499	0.479557256963151	1.5416362285614	-2.97042298316956
rep1	56	286	50	51	73	105	50	116	3	1	0.488032500256378	0.752062760907345	4.77589797973633	0.301725506782532
rep1	120	894	134	175	235	271	218	303	9	1	0.663513348624029	0.728511562441653	4.21961545944214	-1.55702757835388
rep1	13	189	29	36	60	75	41	74	2	1	0.195045418450976	0.512197871458114	1.54981184005737	-3.64079427719116
rep1	12	219	12	67	57	69	46	37	2	1	0.504115338303782	-0.0729482862190384	0.0422567538917065	-2.17365670204163
rep1	34	69	27	16	48	106	335	2834	9	4	0.562135175443767	-4.40539957246661	-4.62746047973633	10.3210716247559
rep1	63	121	221	86	153	1274	64	156	7	2	-2.35023531142705	0.124043550006325	-6.73351001739502	-0.963505983352661
rep1	76	107	118	26	83	704	0	107	4	2	-3.91740347995802	-0.648461096535361	-7.95047855377197	0.638297975063324
rep1	213.444444444444	1640.5	452.388888888889	247.444444444444	860.388888888889	433.5	369.277777777778	476	17	3	0.0499933430735307	1.54289109277033	-1.76889443397522	-8.79108905792236
rep1	146	1216	156	243	319	398	295	369	12	1	0.594618525075407	0.633869617928515	3.53043913841248	-1.58316910266876
rep1	4	310	28	84	74	99	52	126	3	1	0.136610193074542	-0.655836230612588	-0.96459698677063	-2.93605709075928
rep1	23	184	18	56	50	66	61	65	2	1	0.964346812074105	0.279684994859239	1.78518891334534	-1.29658150672913
rep1	40	420	63	54	113	101	112	131	4	1	0.534446447999383	0.810234008946747	3.93468642234802	-3.15905261039734
rep1	69	173	333	62	494	151	161	156	5	3	-0.759551083608624	2.25791534337698	-2.08768105506897	-8.78480339050293
rep1	178.823529411765	1733.64705882353	205.176470588235	337.882352941176	404.705882352941	491.294117647059	323.764705882353	499.764705882353	16	1	0.579558113340218	0.507992630818318	2.9999668598175	-1.28178751468658
rep1	25	201	31	32	58	55	49	71	2	1	0.600735242886578	0.811607459644532	4.39420890808105	-2.35722970962524
rep1	98	532	81	72	100	151	114	169	5	1	0.668256281539991	0.731571918079553	4.68933486938477	0.776318550109863
rep1	1208	1578	198	241	332	557	362	722	18	5	1.05041612093391	0.475306119167819	4.42648935317993	2.37940573692322
rep1	23	66	14	1031	50	79	55	42	4	6	0.609362044262963	-2.6416496147454	-2.70396494865417	5.27656841278076
rep1	24	139	163	59	113	777	33	188	5	2	-2.20593553831202	-0.0780459412617834	-7.27298212051392	-0.547967433929443
rep1	9	208	20	33	47	65	46	80	2	1	0.417072293127105	-0.0367485917177611	0.0675814598798752	-3.05571937561035
rep1	39	122	133	77	142	1264	60	137	6	2	-2.40964196969329	-0.311768870072774	-6.95607757568359	-0.581933856010437
rep1	8	184	14	95	50	54	54	66	2	1	0.981264921826134	-0.418198344621989	0.197928890585899	-2.28211331367493
rep1	17	186	25	47	59	77	53	55	2	1	0.406016220495198	0.600285700591839	1.81418430805206	-2.58650612831116
rep1	25	257	27	844	59	95	686	557	7	7	2.61111831472806	-2.80618582408753	-2.20095777511597	8.87707710266113
rep1	270	930	1619	456	4019	535	2396	915	33	3	-0.294766441901698	1.9551412405407	-1.92466700077057	-9.46663761138916
rep1	20	186	18	53	70	45	51	77	2	1	1.04191004043356	0.369337079597578	1.81593906879425	-2.33931684494019
rep1	128	738	101	127	163	199	154	221	7	1	0.741085061282711	0.731400759977215	4.59760046005249	0.27164962887764
rep1	37	201	33	30	58	56	47	63	2	1	0.586618465983648	1.01718709876546	5.11874723434448	-0.924602687358856
rep1	38	677	90	114	139	191	139	165	6	1	0.300813894160887	0.459517890396416	1.49118483066559	-3.14052987098694
rep1	227	1772	171	3782	336	468	353	515	25	6	1.32561120031388	-1.26156140986094	-2.42067670822144	4.53553819656372
rep1	78	853	116	151	210	242	200	238	8	1	0.513719114292786	0.654335834055072	3.27581214904785	-2.5518045425415
rep1	27	146	155	32	250	113	66	102	3	3	-0.935098721116955	1.95740724582803	-2.295574426651	-8.66010475158691
rep1	27	490	64	110	147	183	111	162	5	1	0.259751454798072	0.376536170904004	0.738349318504333	-3.39631271362305
rep1	54.1666666666667	491.666666666667	62.5	100	128.333333333333	180	112.5	170.833333333333	5	1	0.534715784598324	0.501828108030033	3.01396155357361	-1.60195350646973
rep1	9	64	34	10	191	480	22	38	3	2	-3.46065691236591	0.088588144370272	-7.20072174072266	-1.27390956878662
rep1	28	191	46	36	57	64	49	62	2	1	0.385623939445841	1.13385084154873	5.01486968994141	-1.80125391483307
rep1	50	510	72	118	92	179	136	151	5	1	0.648931522374616	0.394118142813222	2.6875524520874	-0.793120563030243
rep1	49	410	64	54	110	114	99	138	4	1	0.495637254430986	0.829822841862129	4.84218788146973	-2.16049146652222
rep1	80	153	57	88	195	272	356	3016	13	4	0.720915361226526	-2.59820307652573	-4.7520055770874	9.78290939331055
rep1	19	44	30	337	53	42	35	61	2	6	0.873546313061425	-0.540140612185376	-1.90050268173218	4.86022853851318
rep1	31	190	18	59	45	65	44	68	2	1	1.00584927292203	0.224953651578418	1.94812345504761	-0.317435920238495
rep1	25	151	127	140	288	1230	152	67	7	2	-2.3662329556766	0.267377297818529	-6.88970184326172	-1.187220454216
rep1	22	79	42	41	46	25	205	89	2	7	1.53610217380416	0.649604717787061	-0.991207003593445	8.59318542480469
rep1	44	178	92	107	174	874	107	132	6	2	-1.3801280313359	0.198722103329757	-6.22641134262085	-1.00136530399323
rep1	29	201	27	65	33	74	27	77	2	1	0.720316644545156	0.0776400491432289	1.9897118806839	0.633561134338379
rep1	6	214	32	26	40	64	46	82	2	1	0.0852865790636607	0.0650502370989971	-0.281868159770966	-3.40966844558716
rep1	25	300	43	66	75	85	83	100	3	1	0.684058477969114	0.534667795521677	2.62079763412476	-2.70691752433777
rep1	77	280	65	80	141	202	361	3244	13	4	1.0381583929459	-2.73915166121193	-4.67421960830688	9.93086528778076
rep1	32	299	54	52	68	110	68	99	3	1	0.352839901543069	0.70498345647768	4.83811855316162	-1.32737040519714
rep1	77	164	347	46	610	95	133	169	5	3	-0.767520870567012	2.29361644158501	-2.11502957344055	-8.77675628662109
rep1	58	116	124	126	207	1160	179	85	7	2	-1.8270005873966	0.35601010299422	-6.61227130889893	-1.38475453853607
rep1	38	375	76	72	111	143	86	148	4	1	0.295328961120137	0.781645034525735	4.04403162002563	-2.90951347351074
rep1	61	484	67	111	138	129	136	186	5	1	0.89962411333058	0.619469548363228	3.0819673538208	-2.04789090156555
rep1	146	885	202	180	249	1518	161	387	13	2	-0.893509036473867	0.116188237327621	-5.33708620071411	-0.604627728462219
rep1	21	194	26	46	43	76	48	65	2	1	0.589233234109382	0.411739765146057	2.53403282165527	-0.900740027427673
rep1	23	71	42	46	58	234	27	59	2	2	-0.966324253395329	0.537624255471176	-5.99859666824341	-1.16850709915161
rep1	20	60	56	644	66	35	165	1464	6	4	2.0703683012783	-3.44092246954378	-3.41087579727173	8.92418193817139
rep1	88	819	109	153	254	213	179	278	8	1	0.625442559370502	0.696206228812646	3.46773338317871	-2.6649272441864
rep1	27	302	80	77	250	612	174	141	6	2	-1.06219903857233	0.53056665373595	-6.30111169815063	-1.4364185333252
rep1	11	298	47	51	78	96	93	99	3	1	0.226980559856651	0.401972827849373	0.562608540058136	-3.97143030166626
rep1	17	204	27	49	39	76	26	82	2	1	0.393443359419136	0.0606050257904358	0.797368347644806	-0.47956195473671
rep1	74	476	66	105	144	150	133	158	5	1	0.752147385385785	0.772133992178507	3.71888375282288	-1.60084104537964
rep1	659	361	74	124	251	244	156	213	7	5	0.80120818439539	0.938898811999609	5.63189077377319	2.47343444824219
rep1	48	583	94	100	167	194	173	203	6	1	0.426135738392105	0.691100580830874	2.72044277191162	-3.56704425811768
rep1	4	206	20	43	74	71	51	51	2	1	-0.0986614919636979	0.0919948182397305	-0.739860236644745	-3.41429972648621
rep1	4	209	20	44	29	81	34	86	2	1	0.158216810549221	-0.793619191626029	-0.872278988361359	-2.37182521820068
rep1	33	83	39	40	68	74	173	31	2	7	0.380580153204863	1.42795339439836	-0.454190224409103	8.6112060546875
rep1	16	185	40	40	44	83	36	78	2	1	0.179787292194593	0.533165639165087	3.94953417778015	-2.39766073226929
rep1	140	160	57	53	100	112	93	115	3	5	0.742385325328713	1.32632975714139	6.1714391708374	1.87429666519165
rep1	182	783	86	180	197	255	173	252	8	1	0.892982880672537	0.582838740909861	4.0230975151062	0.61827689409256
rep1	31	298	40	91	61	81	77	112	3	1	1.01039414151662	0.283092573524094	2.25172233581543	-1.14251863956451
rep1	28	418	52	65	109	140	93	126	4	1	0.271826923765311	0.486165865659854	1.87432885169983	-3.6706280708313
rep1	32	303	545	47	463	3794	84	179	11	2	-4.49756736061303	-0.301750609437186	-7.49659109115601	-0.916618824005127
rep1	78	568	66	72	122	146	135	111	5	1	0.514699478478572	0.830324311889235	4.27226400375366	-0.501446843147278
rep1	148	1153	161	216	251	232	186	614	11	1	0.983400991637953	0.290225346117657	3.49946045875549	-0.524438619613647
rep1	22	356	34	53	62	98	52	99	3	1	0.382913566999211	0.100611384319878	0.795663893222809	-1.13629221916199
rep1	52	170	99	22	103	587	110	65	4	2	-1.76573358187441	0.928028101833295	-6.41161394119263	-1.81817770004272
rep1	33	194	67	169	54	110	46	812	5	4	1.00313344580379	-1.64434437205385	-4.17545413970947	8.75723361968994
rep1	77	246	75	118	170	223	927	125	7	7	0.677339187610091	0.470953876259064	-0.762771546840668	8.75308895111084
rep1	0	200	38	47	45	66	64	61	2	1	-0.740319729263459	-0.696680998859318	-1.39155232906342	-3.2906346321106
rep1	193	632	997	1017	2146	283	389	351	18	3	-0.239839409338285	1.88783949229631	-2.3453152179718	-9.88012886047363
rep1	30	644	79	104	151	231	122	190	6	1	0.0884015889515	0.277336986429934	0.324852287769318	-3.27969908714294
rep1	30	185	24	60	52	70	41	64	2	1	0.755908176042335	0.518432141857024	2.72677111625671	-0.479528844356537
rep1	24	211	97	71	473	96	41	147	4	3	-0.712579406746493	1.23016222597523	-2.45555710792542	-9.5799674987793
rep1	115.2	968.4	98.1	155.7	214.2	303.3	207.9	270	9	1	0.589549329124122	0.467740693345739	3.32281446456909	-0.642334342002869
rep1	49	217	341	216	1217	72	126	171	7	3	-0.54204979729799	1.66997802464552	-2.53421783447266	-9.89130115509033
rep1	159	593	1328	470	2398	409	259	339	17	3	-1.22732997240225	2.10301096459772	-2.72907257080078	-9.76715660095215
rep1	16	180	31	38	54	76	56	67	2	1	0.371309554529406	0.654808015580914	2.73237609863281	-3.33751511573792
rep1	180.25	1423.625	181.125	309.75	332.5	415.625	348.25	460.25	14	1	0.792649156075813	0.544873017783236	3.22242188453674	-1.19213652610779
rep1	13	182	24	46	55	74	79	47	2	1	0.453054276508257	0.547737437404553	1.5674706697464	-2.83759784698486
rep1	238	1708	224	220	405	553	301	522	16	1	0.36503599702664	0.689841416372668	5.11250972747803	-0.447892904281616
rep1	36	296	143	152	182	701	77	163	6	2	-1.20177204683603	0.43530508488752	-6.23029851913452	-1.28017508983612
rep1	54	191	194	41	186	588	75	123	5	2	-1.79268857588712	1.25332623041268	-6.42072582244873	-1.84696745872498
rep1	273	1085	161	201	395	990	173	355	13	2	-0.32586781232852	0.648723557810112	-4.7536358833313	-0.738957047462463
rep1	121.5	986.4	114.3	209.7	247.5	206.1	250.2	227.7	9	1	0.878632273600531	0.723753037796151	3.15081810951233	-1.79325711727142
rep1	35	321	47	45	70	105	59	98	3	1	0.324868021469561	0.640775569858651	4.8355770111084	-0.809332311153412
rep1	7	228	34	14	59	55	55	64	2	1	-0.218642273183131	0.581204514582017	0.78252786397934	-3.83067989349365
rep1	94	1193	104	162	222	283	202	310	10	1	0.567755400745993	0.244564711389899	1.75517380237579	-1.08495259284973
rep1	228	734	138	137	232	247	199	248	8	1	0.693152373462778	1.14381551536465	5.37892532348633	0.369226723909378
rep1	34	80	34	61	71	362	106	69	3	2	-0.545658429636288	0.202294776333299	-6.01033306121826	-0.955889701843262
rep1	87	551	250	97	201	1444	141	183	9	2	-1.73306985354306	0.47985991697107	-5.96512651443481	-1.08799767494202
rep1	112	837	361	158	475	515	184	219	10	3	-0.72152093359638	1.65059673218951	-2.51837205886841	-8.65517807006836
rep1	61	82	69	51	99	128	68	588	4	4	0.44777150097318	-0.305171953843832	-4.97542428970337	8.74990367889404
rep1	31	303	44	52	73	89	84	98	3	1	0.619766926786571	0.65150385963174	3.65307974815369	-2.2523832321167
rep1	37	343	164	95	303	74	93	117	4	3	0.0381375062108313	1.7381545480495	-1.85989809036255	-9.4642915725708
rep1	60	736	77	129	171	222	171	238	7	1	0.599690938468883	0.326224287018724	1.92429661750793	-2.51383185386658
rep1	27	47	42	4157	52	94	131	2103	10	4	1.56637739468215	-6.1808594454214	-3.17144918441772	9.00445652008057
rep1	99	801	241	121	309	897	141	115	9	2	-1.43381261941024	1.19071337031834	-5.78760766983032	-1.49039399623871
rep1	50	204	75	71	137	207	88	1905	9	4	0.250342631359884	-2.02952156517698	-4.89427328109741	9.6459846496582
rep1	36	124	266	79	378	947	172	178	7	2	-2.11953594597066	0.962928427130509	-6.77273082733154	-1.79248666763306
rep1	25	116	58	40	106	801	134	118	5	2	-1.62561948684643	-0.298594984702953	-6.45683431625366	-0.683923244476318
rep1	9	197	29	42	65	65	59	54	2	1	0.218565378870392	0.587705396887163	0.901728391647339	-3.86215162277222
rep1	14	67	49	79	89	649	28	56	3	2	-2.30921311243158	-0.583103703637657	-7.14158344268799	-0.313300848007202
rep1	8	195	19	53	40	74	67	59	2	1	0.567401089914299	-0.128005800990785	0.210497245192528	-2.45510053634644
rep1	253	2846	209	1897	351	960	361	517	25	6	0.771580244823259	-0.660715731261136	-2.06390452384949	4.21572351455688
rep1	62.125	776.125	77.875	148.75	205.625	210	118.125	229.25	7	1	0.467171443029409	0.362328139078097	1.29399168491364	-2.22442221641541
rep1	220	594	943	143	1601	626	473	417	16	3	-1.1225988510506	2.30219649015855	-2.27552962303162	-8.60615539550781
rep1	43	185	36	28	49	82	45	62	2	1	0.33773511283203	1.00555191488007	5.29808521270752	0.210515648126602
rep1	39	389	49	93	110	114	107	137	4	1	0.776064049382071	0.512193036398975	2.53737258911133	-2.30420184135437
rep1	31	71	248	6	190	1076	46	83	5	2	-4.25706199652933	0.557985496763485	-7.39532041549683	-1.86729276180267
rep1	18	83	28	39	27	98	260	271	3	7	1.20107251854436	-1.13792961882807	-1.80585610866547	9.02900505065918
rep1	88	1120.16666666667	193.416666666667	150.333333333333	282.333333333333	413.416666666667	251.166666666667	362.083333333333	11	1	0.115719992064675	0.704531228070673	3.75647187232971	-3.43618392944336
rep1	86	932	140	155	213	327	212	270	9	1	0.334569174983248	0.635379838556507	3.78513216972351	-2.24885988235474
rep1	27	272	49	66	70	109	65	125	3	1	0.510720003550263	0.474177894943156	3.27586913108826	-2.15588450431824
rep1	47	289	40	53	69	123	66	100	3	1	0.494485372682719	0.599624041544388	4.25658750534058	0.211951971054077
rep1	51	120	42	24	61	122	189	856	5	4	0.853669861631117	-1.37629766477495	-4.95648145675659	9.62602138519287
rep1	137	634	609	180	924	5767	373	372	25	2	-2.98451387165997	0.149067487435602	-6.94442081451416	-1.28459906578064
rep1	127	798	916	94	1265	412	218	354	13	3	-1.39680676419282	2.20018930430218	-2.63343644142151	-8.79445552825928
rep1	39.4285714285714	590.571428571429	91.7142857142857	118.285714285714	160.285714285714	181.714285714286	157.714285714286	210.857142857143	6	1	0.478405976257808	0.534279167408094	1.83045935630798	-3.64494585990906
rep1	24	183	32	26	49	95	56	57	2	1	0.124852680690375	0.826769057419196	4.79266452789307	-1.53716945648193
rep1	45	294	35	73	67	101	66	100	3	1	0.803922697239668	0.437659219523139	2.9634211063385	-0.186649680137634
rep1	4	53	0	483	26	35	20	57	2	6	1.61353750274983	-5.26079411363341	-2.50269508361816	5.99650621414185
rep1	176	1318	1057	518	3254	1783	288	442	25	3	-1.93950760501943	1.65384658910916	-3.07300114631653	-8.98176383972168
rep1	67	513	57	105	144	137	124	158	5	1	0.800529091495914	0.610829576886592	3.20960879325867	-1.63222670555115
rep1	6	59	161	23	182	525	55	2	3	2	-4.93398794262408	1.50844538622813	-7.94614267349243	-1.28278183937073
rep1	42	268	158	78	335	2200	171	149	10	2	-2.71215384637234	-0.18465883939867	-6.71692800521851	-0.832913756370544
rep1	103	983	127	354	250	318	221	315	10	1	0.778811547693494	0.376413432887716	2.02811598777771	-1.10259306430817
rep1	137	445	72	89	129	183	129	150	5	5	0.688018905276211	0.953977184242427	5.15217733383179	0.932720839977264
rep1	91	600	89	99	129	220	148	193	6	1	0.547232334188336	0.669990887336974	4.63853883743286	-0.0850014463067055
rep1	83	639	59	155	148	155	135	191	6	1	0.990079705681197	0.350237434089675	2.26273488998413	-0.989754378795624
rep1	36	71	45	68	160	666	41	126	4	2	-1.70143167093621	-0.268195411847984	-6.50842952728271	-0.651641964912415
rep1	87	226	54	87	124	951	199	2208	11	4	-0.0862164043899279	-2.59971936607789	-4.88462257385254	9.77895355224609
rep1	22	317	33	72	62	81	49	141	3	1	0.772318577282458	-0.0984711927242485	0.954902172088623	-1.40650391578674
rep1	7	216	29	36	42	69	53	62	2	1	0.183328053254909	0.163827521352497	-0.239496260881424	-3.4175238609314
rep1	3	193	36	31	63	65	56	67	2	1	-0.252198492445661	0.313060172720903	-0.598558187484741	-3.67614030838013
rep1	35	126	132	58	182	1107	136	76	6	2	-2.39564315152301	0.368194353293965	-6.7037148475647	-1.66716539859772
rep1	25	197	29	37	38	69	72	53	2	1	0.68371630454646	0.63180341253143	3.60164022445679	-0.471746176481247
rep1	56	533	96	138	171	564	123	206	7	2	-0.373798847893095	0.31009920325803	-5.33335065841675	-0.94835102558136
rep1	56	115	39	43	65	94	57	73	2	5	0.506734754784718	1.21340661385927	6.15785503387451	1.86911225318909
rep1	16	151	96	9	69	432	17	72	3	2	-2.85313856897329	0.359248227077263	-7.43634843826294	-0.972993612289429
rep1	9	203	28	38	47	58	40	94	2	1	0.440795705555481	0.0821452650528232	0.382393032312393	-3.21928882598877
rep1	58	223	324	45	473	85	132	207	5	3	-0.463844620412168	2.11933480259962	-2.15706825256348	-8.89871692657471
rep1	70	111	36	29	55	105	46	92	2	5	0.397589590120363	1.00093199852511	5.92545795440674	2.25501489639282
rep1	52	258	62	74	221	1006	70	60	6	2	-2.09491749102571	0.203268851473046	-6.17165470123291	-0.896010339260101
rep1	195	1837	159	335	369	429	333	508	16	1	0.820065085332917	0.278715764878905	2.07032561302185	-0.875245928764343
rep1	13	195	31	34	63	53	57	69	2	1	0.468213199612832	0.694038044253138	2.21296262741089	-4.0648946762085
rep1	619	2199	200	328	398	744	313	586	20	1	0.64166319509814	0.415773093150243	3.41623663902283	1.87626814842224
rep1	36	308	25	65	51	453	31	117	4	2	-0.661383004017605	-0.977996328131313	-5.292649269104	0.275780767202377
rep1	6	163	86	52	182	647	31	18	4	2	-3.52988889836009	0.373223860334652	-7.31141567230225	-1.06423676013947
rep1	46	650	68	122	130	214	158	158	6	1	0.466623229793447	0.312986266787667	1.52233862876892	-2.0840425491333
rep1	17	275	48	60	70	136	83	90	3	1	0.136097974687827	0.476344990471792	1.67685568332672	-3.19359636306763
rep1	54	165	131	166	234	89	67	404	4	4	0.66835947545045	0.720519727155095	-4.94282197952271	8.01919746398926
rep1	33	151	135	22	137	1618	196	97	7	2	-2.94126677534654	-0.2783616466577	-7.01473665237427	-0.961977005004883
rep1	34	79	117	33	100	395	51	90	3	2	-1.66325069105066	0.983530335205564	-6.32888841629028	-1.78918039798737
rep1	34	376	62	91	84	149	112	131	4	1	0.542964368584476	0.482612643145736	2.56301355361938	-2.08442163467407
rep1	9	31	5	328	2	59	54	221	2	4	2.22474052745042	-5.14864101961685	-3.30939960479736	9.14477157592773
rep1	7	38	0	1072	36	38	15	25	3	6	0.526305201266601	-5.82425788401446	-2.72340607643127	5.77262830734253
rep1	25	44	131	705	36	61	31	30	3	6	-0.30191286693954	-0.747843640573853	-2.53196501731873	4.97189044952393
rep1	81	708	108	104	193	181	225	222	7	1	0.661443546356362	0.84827965604737	4.020103931427	-2.671391248703
rep1	29	52	44	32	94	517	21	68	3	2	-2.25552250807349	-0.0988102762101794	-6.66631984710693	-0.705620646476746
rep1	27	201	26	39	46	61	46	74	2	1	0.764307606761216	0.505381783862716	3.55193185806274	-0.701119899749756
rep1	88	251	1304	274	2862	459	148	174	14	3	-2.63660337431523	1.90307449986699	-3.32939863204956	-9.70545482635498
rep1	117	594	133	182	278	483	491	2432	16	4	0.931575784268721	-1.14515208270155	-4.812659740448	9.28816890716553
rep1	25	97	193	108	253	781	106	100	5	2	-2.13551259516447	0.780140213449296	-6.74040460586548	-1.71437299251556
rep1	25	133	297	95	673	4	84	80	4	3	0.311763950995126	1.75569891947031	-1.78398942947388	-10.111044883728
rep1	139.294117647059	862.117647058824	364.235294117647	133.647058823529	382.117647058824	2862.11764705882	268.235294117647	280.470588235294	16	2	-2.00669030712079	0.348222608609534	-6.09771537780762	-1.08038818836212
rep1	28	371	46	114	109	134	113	120	4	1	0.632523834418856	0.37714650962024	1.39133620262146	-2.67253756523132
rep1	88	488	113	280	188	480	330	2481	13	4	0.988685039371933	-1.75431488045527	-4.62682771682739	9.37403297424316
rep1	26	80	62	104	92	439	8	98	3	2	-1.90693758748251	-0.310554174843142	-7.84125423431396	0.551619470119476
rep1	24	398	67	69	120	119	121	118	4	1	0.314369907370208	0.746538459993957	2.04498171806335	-4.05286169052124
rep1	78	490	79	85	118	167	140	159	5	1	0.627416844559545	0.808331116064815	4.82266187667847	-0.790113389492035
rep1	20	256	32	21	30	54	40	59	2	1	0.355487303562481	0.359111994484277	1.8740326166153	1.49807262420654
rep1	100	708	95	208	174	187	159	218	7	1	0.916019725300993	0.582873141217769	2.90561699867249	-0.951861977577209
rep1	111	168	67	130	171	237	191	1503	9	4	0.991603142161523	-1.28617795085974	-4.87278747558594	9.01115894317627
rep1	62	475	72	81	145	188	125	157	5	1	0.377326831104065	0.804438598163908	4.4274697303772	-1.9812285900116
rep1	42	99	176	83	156	1330	50	204	7	2	-2.50879851544043	-0.389577278668975	-7.21518754959106	-0.515793025493622
rep1	18	205	16	35	54	90	57	41	2	1	0.258757858568411	0.363475272460268	1.2600417137146	-1.93260562419891
rep1	2	194	33	46	52	65	53	71	2	1	-0.115949616981686	-0.0965084458152646	-0.975725471973419	-3.51584577560425
rep1	78	285	49	56	66	93	67	106	3	5	0.82092100563172	0.829947793652985	5.00303983688354	1.16566836833954
rep1	34	62	32	49	64	70	194	37	2	7	0.647690136367751	1.11057647254073	-0.551636397838593	8.62489700317383
rep1	98	809	115	165	197	232	211	255	8	1	0.727569240423716	0.665762117207732	3.52940344810486	-1.65873777866364
rep1	13	190	24	48	45	98	28	68	2	1	0.0769344294930609	0.078812545747499	0.239396393299103	-1.13286435604095
rep1	54	163	520	128	1009	608	94	58	7	3	-2.94663357548338	2.03115844208647	-3.30265927314758	-9.19543743133545
rep1	26	71	42	51	132	722	127	96	4	2	-1.57872130038704	-0.286182135649104	-6.38100576400757	-0.839164614677429
rep1	221	211	73	83	128	130	121	156	4	5	0.954412109454362	1.25083165714102	6.07874298095703	1.94278967380524
rep1	157	341	3353	310	6934	262	201	189	19	3	-3.09270977811099	1.82501817614985	-3.72098994255066	-9.86587238311768
rep1	35	494	84	91	153	133	118	195	5	1	0.471895863858533	0.65320520984288	2.21594762802124	-3.83326625823975
rep1	314	226	50	78	97	153	95	133	4	5	0.920343805995783	0.826222715338282	5.3808479309082	2.49213004112244
rep1	665	523	98	140	257	255	165	235	8	5	0.821377720693854	1.0178592391245	5.1487078666687	2.24844717979431
rep1	69	570	79	133	159	232	141	182	6	1	0.484478684346734	0.613693781170756	3.25205302238464	-1.53630018234253
rep1	31	131	104	58	135	323	47	64	3	2	-1.39179566606888	1.27400514687024	-6.18323993682861	-1.76857435703278
rep1	166	497	84	138	161	194	176	192	6	5	0.955358699426011	0.927545630342169	5.3491792678833	1.21728610992432
rep1	330	2473	200	319	364	643	370	520	20	1	0.595712581914798	0.277716279418895	2.50443744659424	1.76849234104156
rep1	183	247	53	88	112	175	85	160	4	5	0.786246043497194	0.839982828670589	5.69572353363037	2.41688060760498
rep1	73	657	108	145	166	225	202	247	7	1	0.678872957753822	0.622767945032101	3.37801623344421	-2.08676481246948
rep1	86	170	63	110	165	211	212	1656	9	4	0.976396750999112	-1.54343480803198	-4.82356023788452	9.22023773193359
rep1	16	338	37	44	73	94	55	114	3	1	0.24118930670998	0.162946338594876	0.0746356919407845	-2.97287726402283
rep1	41	97	29	5752	55	150	69	6657	14	4	1.48471477712975	-7.81534819276343	-3.24181365966797	9.021071434021
rep1	117	261	36	60	64	124	55	93	3	5	0.724346890483219	0.660874319068811	4.95157384872437	2.32576203346252
rep1	11	192	34	40	50	65	47	79	2	1	0.365583443620157	0.436917755887434	1.54346644878387	-3.84529423713684
rep1	154	1527	295	575	582	2876	288	552	23	2	-0.992465489434792	-0.084093880288628	-5.73035097122192	-0.603273391723633
rep1	26	136	33	44	61	50	114	74	2	1	1.0725900008451	0.927828652308072	2.09094977378845	3.44714331626892
rep1	153	1129	168	194	326	298	330	279	11	1	0.613628627326862	0.986919658003643	4.13788270950317	-2.10953164100647
rep1	31	89	117	6	98	96	78	76	2	3	-1.07691895614987	2.0629225763116	-2.33869194984436	-7.97157621383667
rep1	171	539	993	286	2015	343	369	282	15	3	-0.97838802133552	2.30523983101919	-2.42671990394592	-9.42361164093018
rep1	102	688	106	115	180	217	190	232	7	1	0.638223246654486	0.806346620520804	4.66666698455811	-1.23232364654541
rep1	23	223	28	37	46	68	45	49	2	1	0.397950957452673	0.641940009306212	3.32140588760376	-0.675474464893341
rep1	64	113	31	52	53	99	56	73	2	5	0.717216143757363	0.912778860546254	5.99940299987793	2.22152781486511
rep1	164	1645	175	257	342	864	294	447	16	2	0.056555304966027	0.273587806622809	-4.47619009017944	-0.519959449768066
rep1	40	346	60	86	114	782	78	147	6	2	-1.08202553243938	-0.327707263790065	-5.86389207839966	-0.231218039989471
rep1	46	224	445	119	791	95	178	130	6	3	-0.760635488013566	2.18394530099992	-2.26177382469177	-9.7051887512207
rep1	26	294	40	53	79	118	92	79	3	1	0.329156771129661	0.64816390246412	2.5994131565094	-2.89726710319519
rep1	97	253	38	87	74	98	50	118	3	5	0.988805220456713	0.591775209011386	4.84024286270142	1.7428936958313
rep1	16	197	24	39	53	79	49	59	2	1	0.339577095256868	0.466904506852779	2.00101566314697	-2.63260006904602
rep1	107	796	113	149	203	284	158	272	8	1	0.48296006610137	0.63449109093094	4.45018815994263	-0.656907498836517
rep1	39	614	78	109	173	188	128	231	6	1	0.400349667786465	0.385116441151166	1.34423100948334	-3.55646324157715
rep1	85	182	825	265	2205	171	131	156	10	3	-1.79038802159002	1.86785427090298	-3.01423740386963	-9.90067291259766
rep1	71	201	82	130	149	196	700	115	6	7	0.721423639236244	0.688566522548901	-0.611864268779755	8.76022720336914
rep1	17	337	41	39	72	99	108	53	3	1	0.0674680767695663	0.651567735356128	2.01033926010132	-2.84637784957886
rep1	29	109	27	38	47	81	437	36	3	7	0.61847768948165	0.164513647928981	-0.849393486976624	8.87911796569824
rep1	3	51	37	381	16	42	62	50	2	6	0.688086396449448	-1.79689903545889	-2.68774318695068	5.2588677406311
rep1	100	794.545454545455	185.454545454545	116.363636363636	208.181818181818	1023.63636363636	245.454545454545	229.090909090909	10	2	-0.783210161949242	0.551740222098446	-5.37834644317627	-0.869534969329834
rep1	92.75	707.875	108.5	142.625	182	217.875	180.25	207.375	7	1	0.61343316195568	0.794138152740138	4.03049612045288	-1.61241090297699
rep1	42	220	43	1245	59	137	94	110	6	6	1.02550024634357	-1.87535089647535	-2.56046152114868	5.07899951934814
rep1	36	162	71	54	345	32	81	97	3	3	0.397868565979638	1.64533539178002	-1.80470263957977	-9.57207012176514
rep1	45	288	36	80	83	76	83	97	3	1	1.03148205911688	0.632431424713377	3.10292959213257	-1.25802183151245
rep1	13	140	22	210	29	167	728	164	5	7	1.40383923275041	-2.21068648378354	-1.7417768239975	9.15145492553711
rep1	10	309	46	52	102	77	85	97	3	1	0.223207488594445	0.503871905570568	0.493785470724106	-3.99542379379272
rep1	154	902	86	141	186	244	179	197	8	1	0.688846731136775	0.611229332992565	3.74386191368103	0.829606413841248
rep1	72	748	125	142	215	928	150	154	9	2	-0.964698316037607	0.367892593428632	-5.37499332427979	-0.664055824279785
rep1	82	380	85	124	136	1147	118	189	8	2	-0.992136630651512	-0.276454468954863	-5.74777173995972	-0.278788775205612
rep1	10	222	21	36	57	59	58	48	2	1	0.341819133757771	0.363561297256197	0.633452534675598	-3.2963593006134
rep1	27	74	27	45	42	92	220	16	2	7	0.17314953516364	0.866752395567998	-0.50574517250061	8.8772439956665
rep1	64	212	86	193	209	211	416	5698	16	4	0.959173822655027	-3.61421774295671	-4.33231067657471	10.0403108596802
rep1	29	427	45	85	112	100	106	130	4	1	0.722711360875722	0.38128006414183	1.39822113513947	-3.22186517715454
rep1	64	198	53	86	108	178	141	1186	7	4	0.979850911517312	-1.43790706291175	-4.84278440475464	9.23748302459717
rep1	12	445	60	92	107	104	103	115	4	1	0.287871723199091	0.269640134762692	0.0913618430495262	-3.56608200073242
rep1	204	264	125	679	97	101	86	131	5	6	1.32185520068514	0.30766229328873	-1.53622877597809	4.61363744735718
rep1	16	85	63	49	170	459	56	29	3	2	-2.33279138968567	0.838820218482245	-6.71887302398682	-1.55956947803497
rep1	65	54	64	57	109	608	104	111	4	2	-1.20993507766632	0.231287572356601	-6.21329402923584	-1.16060423851013
rep1	40	300	46	57	87	89	72	110	3	1	0.648348974498166	0.759200774553069	4.25817203521729	-1.94737529754639
rep1	36	426	161	68	192	732	180	167	7	2	-1.23901233263744	0.701035081870683	-6.15505790710449	-1.63092446327209
rep1	204	392	129	1575	164	722	622	7639	20	4	1.64135136308233	-3.87751282275566	-3.64804863929749	9.20888519287109
rep1	13	104	15	39	65	15	32	274	2	4	1.6028176838965	-0.910167118604495	-4.32208967208862	8.93642139434814
rep1	35	2	59	21	66	420	3	29	2	2	-4.34358939060183	-0.731000041646717	-7.64957714080811	-0.162258163094521
rep1	10	78	53	410	65	61	68	954	5	4	1.21197825727305	-2.7909957606049	-3.5383825302124	8.97866249084473
rep1	44	230	375	76	898	98	163	124	6	3	-1.03614157722845	2.16958935302684	-2.28173589706421	-9.58720970153809
rep1	75	564	103	140	135	205	141	214	6	1	0.640420838170503	0.653473635835428	3.97086000442505	-0.968176603317261
rep1	18	194	28	37	57	72	50	58	2	1	0.345673509747366	0.696293791313354	2.77445912361145	-3.10696601867676
rep1	22	207	17	37	22	140	21	64	2	1	0.00552097852615044	-0.613819556472296	-0.103214494884014	0.639084696769714
rep1	71	176	65	76	112	132	2161	324	9	7	1.14500130918859	-1.25296359903032	-1.42603719234467	9.27680015563965
rep1	1	225	15	59	63	32	49	69	2	1	0.393565727198124	-0.840834789147738	-1.03982412815094	-3.16069936752319
rep1	63	145	63	133	125	106	792	253	6	7	1.50461899463194	-0.0843276461169936	-1.29252934455872	8.76967620849609
rep1	7	76	49	38	51	810	143	64	4	2	-2.18369195530834	-1.15230113127722	-6.58924770355225	-0.325166881084442
rep1	49	329	34	61	68	91	40	112	3	1	0.655890560046124	0.307254553531407	2.99536204338074	0.467326432466507
rep1	42	119	34	29	55	68	86	1092	5	4	0.968934918113166	-2.17270873229431	-4.83368873596191	9.91387271881104
rep1	25	181	24	34	60	68	67	63	2	1	0.637216500242893	0.743674618873435	3.47348523139954	-2.14617943763733
rep1	30	82	116	52	123	655	36	99	4	2	-2.24071977491463	0.326395245280308	-6.76939249038696	-1.0634206533432
rep1	94	934	101	120	198	222	189	217	8	1	0.526274328309026	0.616404973236622	3.58803248405457	-1.5638724565506
rep1	22	209	22	41	60	40	59	67	2	1	1.02257742624308	0.552752442451371	2.78069114685059	-2.37724041938782
rep1	148	272	171	132	218	696	1533	272	12	7	0.0984470848430122	0.345454798904128	-0.780793368816376	8.73818969726562
rep1	16	300	49	57	91	91	70	104	3	1	0.275047250782296	0.574834371367392	1.41853630542755	-3.9503448009491
rep1	1	204	44	21	58	82	49	61	2	1	-1.04010209025394	0.085242540974384	-1.07740390300751	-3.33039450645447
rep1	60	255	490	148	913	139	116	229	7	3	-0.856329615964924	1.94438335224255	-2.39731645584106	-9.73036479949951
rep1	45	505	93	72	121	168	123	173	5	1	0.301508314857938	0.739090310810947	4.59371900558472	-2.80860376358032
rep1	13	48	83	1187	39	68	26	37	4	6	-0.545941478936769	-2.2137537553249	-2.78749537467957	5.17953777313232
rep1	14	204	26	47	64	63	44	55	2	1	0.361870100312488	0.579768893766967	1.48862540721893	-3.23648643493652
rep1	127	293	77	188	182	290	715	8319	23	4	1.22281652435532	-4.18686413196923	-4.24091577529907	10.1207933425903
rep1	45	291	72	36	62	107	98	97	3	1	0.367869327411821	1.03065600272091	5.34228086471558	-1.12257254123688
rep1	92	695	106	146	168	235	153	236	7	1	0.593047982386824	0.646218864991006	4.13167333602905	-0.631848990917206
rep1	36	53	76	35	139	390	93	77	3	2	-1.46827302745121	0.992125290372781	-6.40751075744629	-1.69628655910492
rep1	223	799	80	104	147	225	104	190	7	1	0.586462014184404	0.591474963465241	3.62106895446777	1.99635565280914
rep1	78	295	108	213	136	610	305	12776	19	4	0.0975188450862738	-5.40333441456303	-4.17407608032227	10.2718811035156
rep1	85	102	227	31	216	880	64	168	6	2	-2.40990479299442	0.915913888828081	-6.72368574142456	-1.6809276342392
rep1	32	114	240	47	677	17	164	83	4	3	-0.260281963324686	2.05246603508133	-2.11311459541321	-9.7835750579834
rep1	22	40	63	11	67	384	21	21	2	2	-3.1130466029744	0.752460795964752	-6.96009826660156	-1.62917518615723
rep1	153	423	188	92	204	1711	189	140	10	2	-1.71754086357957	0.439309612101267	-5.79470682144165	-0.848267138004303
rep1	40	80	37	511	27	115	27	96	3	6	0.711815814323639	-1.47419838028226	-2.29442071914673	5.1026496887207
rep1	416	1169	6440	797	10050	1031	996	1041	52	3	-1.91301025719374	2.12274663521027	-3.07150936126709	-9.75613403320312
rep1	353.159090909091	2365.88636363636	3249.25	716.568181818182	8373.31818181818	1320.38636363636	707.25	853.545454545455	41	3	-1.72550368484549	2.07862047004709	-3.03682470321655	-9.52451419830322
rep1	19	57	49	25	111	1586	143	74	6	2	-3.17942099703017	-1.45877328764811	-6.85993671417236	-0.314589768648148
rep1	119	224	95	151	188	321	398	7756	19	4	0.6754310810953	-4.02644560310817	-4.4988865852356	10.2706737518311
rep1	18	145	155	35	92	71	33	75	2	3	-0.670871125089402	1.69256431966701	-2.36262607574463	-8.797287940979
rep1	19	182	29	42	66	71	43	69	2	1	0.376998155170097	0.715190774718232	2.72719836235046	-3.10440897941589
rep1	39	337	48	236	76	149	80	127	4	6	0.875227549686767	-0.0439316405593765	-1.52954018115997	4.26263332366943
rep1	16	426	72	45	106	154	99	118	4	1	-0.247965851520389	0.570455599547353	0.556352376937866	-3.92877793312073
rep1	87	1084	120	199	215	312	256	308	10	1	0.629697068993949	0.33757641829068	2.13039326667786	-1.80804514884949
rep1	32	106	32	57	58	104	75	362	3	4	0.974354019923438	-0.586667886707215	-4.81372451782227	8.85470962524414
rep1	141	889	135	174	240	238	226	327	9	1	0.830957939477047	0.767449025693554	4.30880928039551	-1.33484745025635
rep1	28	202	56	6	53	83	38	68	2	1	-0.715486650508811	1.26370000772258	5.5874490737915	-1.91784238815308
rep1	62	356	79	62	106	516	128	95	5	2	-0.717896996122872	0.615798653444884	-5.30122137069702	-0.902686417102814
rep1	22	271	47	62	89	101	85	103	3	1	0.441623345475956	0.674369604566995	2.21764421463013	-3.59475922584534
rep1	17	24	67	8	28	712	124	0	3	2	-5.14806305758165	0.0966190906127311	-7.91862344741821	-1.20198154449463
rep1	15	202	26	99	28	71	25	70	2	6	0.666301418121907	-0.37173729814145	-1.83230400085449	4.09063863754272
rep1	23506	5508	134	251	650	835	2392	697	46	5	1.00108359315728	-1.65649512440436	3.63209128379822	3.28435683250427
rep1	74	673	105	128	199	223	194	236	7	1	0.554679935887435	0.745624652257811	3.61113333702087	-2.74904537200928
rep1	82	255	123	107	172	865	95	127	6	2	-1.27678203862416	0.58696175406873	-5.96768569946289	-1.34111261367798
rep1	48	589	65	73	144	110	117	161	5	1	0.612358248641439	0.595364195141107	3.03905582427979	-2.77918863296509
rep1	10	193	26	52	55	59	54	72	2	1	0.585931788577978	0.285927519986391	0.748424768447876	-3.29180383682251
rep1	17	25	10	57	18	437	7	51	2	2	-1.85353087248387	-2.52171629949313	-6.92705917358398	0.485412657260895
rep1	19	239	18	20	55	58	40	64	2	1	0.336515145673249	0.321315639405834	1.09070217609406	-2.1546528339386
rep1	58	302	44	47	92	105	52	103	3	1	0.397936577191685	0.854222075607389	4.81383180618286	-0.0111215440556407
rep1	21	148	147	8	333	52	114	93	3	3	-1.10166759112186	2.11888910347252	-2.43300890922546	-8.32480716705322
rep1	365	269	112	167	189	216	132	289	6	5	0.939630088984982	1.01982475207529	6.03927516937256	2.41024422645569
rep1	45	125	840	65	758	2994	91	133	11	2	-4.67235174468757	0.48655713613218	-7.36583089828491	-1.38676679134369
rep1	83	155	698	75	1292	252	195	212	8	3	-1.79345704774563	2.16506081951813	-2.69362115859985	-8.97352695465088
rep1	39	97	92	1192	184	324	186	1196	8	4	0.82219031936487	-2.18114911667769	-3.63599276542664	8.64801502227783
rep1	210	934	43	260	153	279	146	181	8	1	1.06666925766759	-0.142891975611906	1.51593768596649	0.555678486824036
rep1	15	181	18	68	46	76	46	71	2	1	0.755999591386302	-0.0385579559144866	0.593622982501984	-1.52242016792297
rep1	251	1787	239	248	375	639	412	483	17	1	0.41661615571002	0.690218046043649	4.6911563873291	-0.0825417712330818
rep1	26	50	7	158	41	100	7	542	3	4	0.612268370940052	-3.48000817736979	-3.91671371459961	8.67318725585938
rep1	23	87	62	13	214	45	69	55	2	3	-0.583751914867269	2.04240860441216	-2.16196942329407	-8.62033271789551
rep1	157.666666666667	622.416666666667	147.583333333333	165.916666666667	247.5	1336.5	143	293.333333333333	11	2	-0.861491678881098	0.227895651736559	-5.38927030563354	-0.714460253715515
rep1	28	207	47	59	132	157	249	3961	11	4	0.529302295841965	-3.87815283059354	-4.53199052810669	10.361102104187
rep1	74	128	218	4	239	637	41	170	5	2	-3.14093565598032	1.28522243728607	-7.38544464111328	-2.0181667804718
rep1	3	34	112	21	292	189	40	25	2	2	-3.34706079655074	1.31315285360154	-7.0007152557373	-2.06809115409851
rep1	4	197	30	40	49	63	47	86	2	1	0.141887401370336	-0.0546873513979777	-0.581586360931396	-3.47055220603943
rep1	74	108	150	22	106	750	9	107	4	2	-3.09616928877396	0.236457219207805	-7.74431991577148	0.0486168898642063
rep1	39	208	28	27	64	54	36	73	2	1	0.553144371833975	0.864104031490432	5.06376886367798	-0.634244680404663
rep1	94	726	96	109	201	192	142	269	7	1	0.611595436236876	0.668475760692978	4.3874077796936	-1.7979017496109
rep1	27	292	43	45	119	73	67	119	3	1	0.47894913747296	0.786979315927623	2.95985817909241	-3.68479895591736
rep1	19	67	18	91	78	25	144	440	3	4	2.10497059816185	-1.37866208126487	-4.09015846252441	8.91220283508301
rep1	44	117	38	64	101	76	251	122	3	7	1.20079672081518	0.732684613059893	-0.927466750144958	8.56605339050293
rep1	101	266	134	144	245	1577	115	274	10	2	-1.47668536771263	-0.12224362111689	-6.28636455535889	-0.748318731784821
rep1	81	618	83	113	167	198	131	176	6	1	0.494060998865239	0.748575288473844	4.2258563041687	-1.32726085186005
rep1	46	128	101	37	573	67	125	101	4	3	-0.495902909656224	1.84804900191082	-2.02561020851135	-9.20932197570801
rep1	5560	1416	66	196	104	1440	213	207	17	5	-0.129839074937238	-1.84755230149281	3.61271643638611	3.29304790496826
rep1	2595	2103	395	548	683	978	609	849	30	5	0.891099794118533	0.850749761536712	4.91267728805542	2.41184616088867
rep1	90	700	91	147	206	214	154	240	7	1	0.649945987235812	0.648911509438364	3.6487283706665	-1.73681473731995
rep1	89	204	74	90	195	219	267	1433	9	4	0.930370007862599	-1.00183277514965	-4.92039346694946	9.07134628295898
rep1	19	44	3	851	18	60	45	54	3	6	1.36944349935305	-4.33686279341905	-2.63915681838989	5.86140918731689
rep1	156	157	25	33	33	97	348	21	3	7	0.768921364666363	0.482585124697836	-0.540742516517639	8.541916847229
rep1	9	221	20	48	46	59	54	56	2	1	0.548963604268635	0.038575677388766	0.303833335638046	-2.70358109474182
rep1	84.5454545454545	897.272727272727	157.272727272727	578.181818181818	223.636363636364	288.181818181818	212.727272727273	287.272727272727	10	6	0.838897652191853	0.274268435913656	-1.5488737821579	4.23315811157227
rep1	291	2420	198	352	424	501	640	3675	29	4	1.48148245175302	-1.1671376662937	-4.81071281433105	9.21340942382812
rep1	106	253	53	58	107	78	78	90	3	1	0.831508579456276	1.33659655681679	5.52240705490112	0.354869574308395
rep1	13	110	20	49	41	80	185	28	2	7	0.515570381221338	0.348429415754894	-0.653428733348846	8.82469272613525
rep1	43	412	38	93	93	116	90	153	4	1	0.904929152605128	0.161255005889287	1.82059681415558	-1.24734568595886
rep1	13	95	45	74	187	46	48	64	2	3	0.0961666222487343	1.25957275248569	-2.01899313926697	-9.57076835632324
rep1	34	285	43	51	88	98	67	115	3	1	0.502474597743825	0.683702501042669	3.90779423713684	-2.47109651565552
rep1	31	27	147	0	300	725	104	51	4	2	-4.81480093516549	1.13176880695854	-7.41515302658081	-2.08012819290161
rep1	98	292	1699	386	5675	252	281	239	20	3	-2.33266871836616	1.60604914931432	-3.38918709754944	-9.96875476837158
rep1	200	2225.71428571429	281.904761904762	363.809523809524	472.380952380952	668.571428571429	405.714285714286	574.285714285714	20	1	0.376893953920989	0.545757985036693	3.33072423934937	-1.4347083568573
rep1	38	168	33	218	151	90	2074	360	10	7	1.7932421832348	-1.9328388633864	-1.78167474269867	9.18053436279297
rep1	10	265	64	8	78	660	15	111	4	2	-3.20938057192866	-0.755795182295387	-7.63913774490356	-0.375631988048553
rep1	69	208	64	487	159	153	2514	307	11	7	1.7075896292937	-1.53556620658345	-1.73342287540436	9.0288724899292
rep1	52	587	91	120	176	193	129	218	6	1	0.43704483784101	0.620895809806359	2.842041015625	-3.19972252845764
rep1	139	1421	181	223	322	416	298	396	13	1	0.470032479677701	0.59835691394744	3.63997745513916	-1.99177896976471
rep1	29	161	193	0	200	109	96	108	3	3	-2.53629709512891	2.26515342775117	-2.69812917709351	-7.76167106628418
rep1	27	49	43	39	145	462	21	62	3	2	-2.26570112226788	0.199241668391569	-6.79399967193604	-0.920113980770111
rep1	31	83	54	30	68	540	8	101	3	2	-2.4393335780705	-0.520492893995091	-7.57414245605469	0.391945868730545
rep1	15	127	48	34	101	468	70	29	3	2	-2.06438819750798	0.502363276265684	-6.40948152542114	-1.34112560749054
rep1	11	97	36	7	18	324	10	75	2	2	-2.30313469201462	-0.972264531081171	-7.37805414199829	-0.106572657823563
rep1	24	184	20	38	49	87	49	65	2	1	0.517874099061073	0.385334186510646	2.46167778968811	-0.983021557331085
rep1	11	178	23	49	55	79	49	71	2	1	0.396005336857427	0.240723487908834	0.535069704055786	-2.93398141860962
rep1	15	187	18	56	62	70	51	61	2	1	0.623710145254512	0.272821520941415	1.06125175952911	-2.3766508102417
rep1	50	160	43	156	114	139	229	839	6	4	1.52611727172932	-1.19020469539221	-4.35395574569702	8.90606307983398
rep1	45	566	172	89	322	1883	148	146	10	2	-2.38008648708008	0.086015538051139	-6.40562725067139	-0.934427976608276
rep1	54	587	66	71	112	452	80	158	6	2	-0.510198393364502	0.0653078947625379	-5.17342329025269	-0.488525390625
rep1	69	397	66	56	95	137	103	127	4	1	0.505375381627542	0.884707551102944	5.31314563751221	-0.389929562807083
rep1	41	308	39	48	78	98	74	100	3	1	0.583870059792153	0.655768649490004	4.52360343933105	-1.18906879425049
rep1	88	1907	232	216	367	520	290	536	16	1	0.0870145990542591	0.282522829202503	0.170449778437614	-2.68849563598633
rep1	60	453	57	77	88	110	69	134	4	1	0.666987183029074	0.527920484732145	3.6771936416626	0.552113354206085
rep1	6	322	47	50	69	105	60	109	3	1	-0.140779796593869	-0.0112723144199905	-0.848720729351044	-3.39095115661621
rep1	21	187	38	41	52	57	46	82	2	1	0.622996709664849	0.732335587912913	4.04965591430664	-2.28594160079956
rep1	22	28	25	61	37	35	81	298	2	4	1.52901719522705	-0.964361091423138	-4.42973661422729	8.84669971466064
rep1	20	3	6	872	12	18	69	108	3	6	1.71484743133931	-5.19478440390732	-2.70097041130066	6.34579658508301
rep1	89	567	92	264	245	292	428	3646	17	4	1.3568458203926	-2.29608532101301	-4.39276218414307	9.48933124542236
rep1	133	1026	173	172	261	327	183	366	10	1	0.41734524042701	0.744534662180416	4.83194589614868	-1.01306426525116
rep1	3	216	27	30	66	54	59	59	2	1	-0.0982275649556589	0.176808000383989	-0.675634980201721	-3.58416104316711
rep1	12	179	31	38	51	84	59	63	2	1	0.21999930022616	0.545982064784809	1.81397652626038	-3.29024219512939
rep1	28	184	16	51	68	71	41	65	2	1	0.717429785999655	0.393709736008906	1.95680415630341	-1.20749866962433
rep1	72	213	78	93	130	270	107	3708	13	4	0.22129906391388	-3.25223102137618	-4.63277912139893	10.1092119216919
rep1	99	956	95	126	178	301	143	188	8	1	0.225026150292503	0.4846458768009	2.78058528900146	1.05267488956451
rep1	46	119	83	57	112	449	173	64	4	2	-0.964583015189524	0.974129822219787	-6.20316934585571	-1.52673804759979
rep1	18	197	26	52	36	75	51	65	2	1	0.672441011202989	0.225024730786878	1.90588092803955	-0.823799788951874
rep1	72	158	591	138	1193	124	192	82	7	3	-1.44498576546207	2.37013704925601	-2.79451537132263	-9.76490211486816
rep1	73	164	559	133	1367	171	105	200	8	3	-1.53959758546795	1.91707263345481	-2.90764713287354	-9.71619033813477
rep1	163	172	36	88	81	107	84	117	3	5	1.20711349275315	0.760969246036342	5.60988759994507	2.16280889511108
rep1	7	3	37	0	42	542	54	1	2	2	-6.84286925940741	-0.482021548588015	-7.79658937454224	-1.3163595199585
rep1	159	188	50	47	69	135	60	128	3	5	0.629696159759842	0.891554728580495	5.43112850189209	2.47506713867188
rep1	115	750	665	168	1242	187	340	255	12	3	-0.466764848554721	2.23282705770356	-2.06375932693481	-9.51045417785645
rep1	93	131	100	92	236	562	393	122	6	2	-0.544322240545891	1.01300429863083	-6.05370378494263	-1.37590515613556
rep1	101	1393	154	170	267	435	244	337	12	1	0.198424303708839	0.411170373232608	2.39299654960632	-2.17409181594849
rep1	60	129	52	164	127	156	241	1899	9	4	1.30128650782115	-2.31297740036948	-4.32913208007812	9.33120632171631
rep1	22	287	33	99	72	77	90	97	3	1	0.987187591306438	0.227574407678662	1.38532662391663	-2.23175835609436
rep1	119	1458	180	229	314	389	277	405	13	1	0.46512309187081	0.504821040135694	3.20510601997375	-1.90344476699829
rep1	76	185	67	153	124	207	105	1111	7	4	0.927856576691813	-1.19737893969446	-4.65062665939331	8.83138084411621
rep1	10	191	34	31	51	77	14	109	2	1	-0.308957502958078	0.0236087193011825	-0.199789613485336	-1.04467833042145
rep1	218	1568	224	251	359	448	375	476	15	1	0.642021890557868	0.739106326937419	4.68329620361328	-0.86338746547699
rep1	36	464	64	50	113	108	109	95	4	1	0.254662761606535	0.877557647284052	3.54002523422241	-3.08957600593567
rep1	30	97	74	70	92	631	66	67	4	2	-1.6761889561156	0.180183729867341	-6.26747179031372	-1.01535129547119
rep1	2834	1671	76	131	191	563	182	268	16	5	0.427547144582151	-0.63442757024793	3.66611814498901	3.27252507209778
rep1	291	425	108	127	160	213	153	205	6	5	0.852839263489967	1.13728654317201	5.70018529891968	2.04162740707397
rep1	23	57	76	47	236	437	19	61	3	2	-2.61630585577438	0.692084804315982	-6.79118204116821	-1.18727278709412
rep1	386	334	89	68	133	157	111	166	5	5	0.735653283140284	1.18080456052999	5.12051725387573	2.20192742347717
rep1	26	107	89	52	112	726	48	77	4	2	-2.1998200634013	0.138004839831858	-6.82444906234741	-1.06112968921661
rep1	50	286	346	36	342	1556	241	102	9	2	-2.91902821745571	1.06060638696334	-6.88585996627808	-1.79048240184784
rep1	82	200	93	96	155	558	53	158	5	2	-0.918126617667832	0.593120321198715	-5.98828840255737	-1.19901359081268
rep1	351	333	82	132	206	157	510	209	7	5	1.472723746817	1.01580756144214	5.7659797668457	1.51644504070282
rep1	30	165	50	712	61	92	91	56	4	6	0.833350202673191	-0.770674725507072	-2.33438038825989	4.90918397903442
rep1	131	906	264	143	343	1053	305	234	12	2	-0.82621756955872	1.05210946946045	-5.54667282104492	-1.3602237701416
rep1	87	1160	177	197	242	2451	206	249	15	2	-1.56742983423699	-0.496439962032714	-5.74576902389526	-0.0998912826180458
rep1	47	225	126	21	169	679	107	72	5	2	-2.14934148793466	1.11059313244141	-6.41539669036865	-1.8541247844696
rep1	9	221	42	90	221	44	78	109	3	1	0.482381473861024	0.627766303953424	0.806208431720734	-3.99176979064941
rep1	371	412	110	164	216	236	189	270	7	5	1.00254276906813	1.08760399501457	5.97443675994873	1.94652569293976
rep1	57	499	82	73	118	185	122	171	5	1	0.360482343315168	0.70393730377481	4.838538646698	-1.8222678899765
rep1	28	106	178	85	152	1458	77	155	7	2	-2.65444245292009	-0.442827484689581	-7.27726602554321	-0.610989630222321
rep1	27	69	78	20	91	475	70	48	3	2	-2.15361897760739	0.783225562149273	-6.50697612762451	-1.76251482963562
rep1	109	145	61	115	136	329	169	3159	12	4	0.544753811495487	-2.94838303138571	-4.64957237243652	9.8796854019165
rep1	69	132	50	29	72	72	69	58	2	5	0.435347371119878	1.66846874856491	6.14336919784546	1.47047162055969
rep1	196	435	138	255	292	474	769	13948	32	4	0.880174054481868	-4.28714779109938	-4.46658563613892	10.3753032684326
rep1	23	300	33	76	81	88	73	105	3	1	0.726413730453141	0.295019295622793	1.51682615280151	-2.43117046356201
rep1	36	202	26	43	45	66	52	53	2	1	0.746934610207539	0.701612902941679	4.22458267211914	0.384124547243118
rep1	21	200	29	39	44	71	62	47	2	1	0.481038817739324	0.700965096133842	3.37719202041626	-1.45336413383484
rep1	60	722	88	200	185	191	173	215	7	1	0.76466748279357	0.433495488713472	1.75898396968842	-2.33427667617798
rep1	3	75	20	344	40	42	30	58	2	6	0.532075040366132	-1.57560458736785	-2.39693832397461	5.14741373062134
rep1	50	710	94	145	220	210	170	224	7	1	0.450854381785289	0.574774563157108	1.75097870826721	-3.59245157241821
rep1	13	211	38	21	60	58	48	73	2	1	0.0906398977343525	0.781221764481859	3.58412003517151	-3.76519370079041
rep1	19	284	60	43	82	91	101	102	3	1	0.307464639324212	0.815586144877909	2.80163407325745	-3.91005182266235
rep1	19	180	33	40	42	86	58	63	2	1	0.399897402584817	0.597137827908578	3.39148211479187	-1.59468054771423
rep1	13	22	8	65	0	36	16	513	2	4	1.83773765186386	-6.40638779409913	-3.66264271736145	9.51375102996826
rep1	12	171	30	15	38	177	56	33	2	2	-1.00172110020052	0.465743228487435	-5.73720026016235	-0.900317788124084
rep1	6	152	103	111	211	1715	123	64	7	2	-3.2495239967423	-0.937879471894978	-7.1662654876709	-0.619088232517242
rep1	28	146	463	87	844	43	94	122	5	3	-1.05666776136763	1.92839710383758	-2.70509648323059	-9.9458532333374
rep1	61	195	182	63	569	150	118	151	5	3	-0.691839930780654	1.96442903519885	-2.10414791107178	-8.96944618225098
rep1	62	566	76	92	110	125	131	136	5	1	0.71404074033661	0.688256747739736	3.72846865653992	-1.00442671775818
rep1	52	176	373	49	537	174	193	99	5	3	-1.29533104679762	2.41129204722837	-2.33198714256287	-8.78268718719482
rep1	10	217	33	23	55	65	41	71	2	1	-0.0279059561188581	0.513697282432185	0.904975831508636	-3.83931851387024
rep1	14	29	138	0	137	249	61	6	2	2	-5.19637242568373	2.30348917930902	-7.37223958969116	-2.0413019657135
rep1	34	281	44	66	82	80	93	104	3	1	0.846470911774001	0.714091331060812	3.42701196670532	-2.2272367477417
rep1	85	211	453	93	611	216	140	145	6	3	-1.09961388655404	2.32580709302294	-2.27001619338989	-8.96461200714111
rep1	17	182	27	39	53	73	76	54	2	1	0.50218071402582	0.673789020639259	2.77518701553345	-2.68782114982605
rep1	88	881	89	186	191	263	142	236	8	1	0.552721123103857	0.341015421784333	2.09985947608948	-0.568888127803802
rep1	100	347	88	120	161	375	299	2926	13	4	0.799981889858208	-2.18162475937213	-4.79321575164795	9.68144989013672
rep1	15	188	34	40	62	72	42	69	2	1	0.225372661626	0.706432693624338	2.37158060073853	-3.50134825706482
rep1	20	185	28	38	43	82	52	70	2	1	0.482436404324355	0.467511254700847	3.4034435749054	-1.43322455883026
rep1	43	127	31	1737	67	144	90	104	7	6	0.786754445928406	-2.66153553069462	-2.65392470359802	5.37655591964722
rep1	21	104	43	69	116	2166	99	63	7	2	-3.17674164883518	-2.0017779511817	-6.69841861724854	0.0600902996957302
rep1	233	432	58	31	82	92	59	124	4	5	0.613417454708583	0.836949826107002	4.12251710891724	1.87339222431183
rep1	50	175	2029	134	4920	130	166	124	12	3	-3.34678422645921	1.52274093824013	-3.85913181304932	-9.86898803710938
rep1	13	56	57	50	146	464	154	64	3	2	-1.63003655839841	0.359732457343802	-6.69462251663208	-1.44279778003693
rep1	31	296	41	53	77	105	76	106	3	1	0.517110029200522	0.568309033765422	3.51053714752197	-2.29957938194275
rep1	32	270	42	70	65	119	65	117	3	1	0.577649709694674	0.388143087309234	2.96140336990356	-0.896968305110931
rep1	2419	2566	190	218	323	472	368	383	20	5	0.839182452630619	0.264569819704109	3.824387550354	3.03894567489624
rep1	21	158	18	925	62	206	1750	628	10	7	2.18825596195592	-3.84857046206289	-2.14666891098022	8.99120044708252
rep1	40	520	75	91	138	168	135	135	5	1	0.327209676258683	0.702233480983943	2.47393846511841	-3.25202631950378
rep1	22	186	40	27	47	86	37	78	2	1	0.0802879890011458	0.733675621803426	5.25305557250977	-1.52795004844666
rep1	11	197	26	39	47	82	31	83	2	1	0.151086771407614	0.0887851997967898	0.230722665786743	-2.39077067375183
rep1	118	362	1222	373	2693	322	276	275	14	3	-1.49830913993825	2.02529085296036	-2.82149219512939	-9.86138916015625
rep1	81	732	103	131	168	226	160	223	7	1	0.537528352882237	0.626375249578189	3.94521617889404	-1.62570285797119
rep1	166	1384	129	267	260	335	588	282	13	7	1.02171826763557	0.44926197111011	-0.783082127571106	8.20502853393555
rep1	149	154	50	80	103	101	101	99	3	5	0.990737322994983	1.26036475154628	6.01643705368042	1.82539427280426
rep1	75	790	92	119	181	207	190	170	7	1	0.49014179288314	0.693145650813288	3.32788395881653	-2.20516657829285
rep1	21	481	68	105	166	151	118	184	5	1	0.307163761233824	0.387356157758399	0.357893526554108	-3.8641996383667
rep1	17	70	62	29	98	458	39	95	3	2	-1.95995701186444	0.173302643235623	-6.71165990829468	-1.2598614692688
rep1	61	226	127	3307	79	314	142	201	13	6	0.384556345143337	-2.60143584620789	-2.78302240371704	5.30616283416748
rep1	62	628	92	105	166	188	120	206	6	1	0.41171516883115	0.665007465787845	3.83544635772705	-2.55526757240295
rep1	164	1210	332	502	436	1203	419	7486	25	4	0.395024953293762	-2.16075154365605	-4.64176988601685	9.61577033996582
rep1	23	211	29	27	58	75	38	58	2	1	0.122187416794093	0.773165394833898	4.86394596099854	-1.92316198348999
rep1	288	2799	335	433	527	1881	759	2116	31	4	0.396892985679184	-0.375930095426666	-4.91204977035522	9.09993076324463
rep1	57	375	43	73	124	101	148	444	5	4	1.35078309137766	-0.205462357332667	-4.77803134918213	8.65935611724854
rep1	30	318	35	76	73	83	69	96	3	1	0.796777202431972	0.372858989281596	2.14613604545593	-1.519047498703
rep1	283	419	56	111	108	184	75	170	5	5	0.881430043929666	0.547165126108206	4.95001602172852	2.3935010433197
rep1	7	184	33	40	46	79	48	85	2	1	0.157316832760444	0.162192969085239	-0.0869209617376328	-3.50554800033569
rep1	13	297	34	71	80	120	79	83	3	1	0.227121773392764	0.215736450319985	0.257976114749908	-3.09645318984985
rep1	49	373	61	73	102	121	133	134	4	1	0.730489050408291	0.770975284561952	3.90642333030701	-2.1287636756897
rep1	34	453	86	118	165	146	130	179	5	1	0.479594690225778	0.724788829728725	2.07560133934021	-3.76655888557434
rep1	1	196	31	46	48	63	64	67	2	1	-0.18977353693488	-0.348972693001174	-1.20994746685028	-3.35023760795593
rep1	1888.32	1763.52	324.48	486.72	466.56	1900.8	333.12	479.04	24	2	-0.022080942713787	0.588077562108872	-4.171950340271	-0.228867039084435
rep1	29	188	30	46	37	68	68	59	2	1	0.850357363822929	0.60401027045244	3.66206812858582	-0.161488145589828
rep1	61	172	75	104	299	27	111	321	4	3	1.51097678813515	0.870678643578883	-1.61580979824066	-9.77976036071777
rep1	57	220	37	2051	65	101	129	411	8	6	1.91132638447226	-3.15439531074044	-2.68401718139648	5.64729404449463
rep1	2	23	3	13	13	22	167	362	2	4	1.41865967546113	-4.20702513696504	-3.90312218666077	9.87218475341797
rep1	32	293	41	64	75	77	109	89	3	1	0.883504389586202	0.668567489884553	2.88665819168091	-2.13768219947815
rep1	27	308	45	56	79	68	124	70	3	1	0.740767059419723	0.824908475232861	3.01167988777161	-2.69073295593262
rep1	20	90	18	38	51	58	138	419	3	4	1.44858797694689	-1.30282018607886	-4.5426869392395	9.3481330871582
rep1	89	138	71	54	159	153	616	5584	15	4	0.839317879401316	-3.78110238287258	-4.71823835372925	10.3009929656982
rep1	34	25	51	854	56	57	128	544	5	4	1.65842487056044	-2.66829681491335	-3.31358194351196	8.67893600463867
rep1	30	283	38	77	83	136	60	80	3	1	0.260955928237581	0.540809921196927	2.23856401443481	-1.5385582447052
rep1	23	326	544	120	1619	68	147	140	8	3	-1.40038056765198	1.70751122146781	-3.10487413406372	-10.0293235778809
rep1	28	104	84	38	120	574	68	139	4	2	-1.62486884341081	0.292565931027135	-6.50823783874512	-1.38083648681641
rep1	70	201	30	25	56	57	37	60	2	5	0.581119983978337	1.05799104096403	5.07489585876465	0.904280722141266
rep1	18	302	47	54	75	92	83	98	3	1	0.404456534188236	0.532673682937311	1.79911005496979	-3.79482221603394
rep1	34	29	177	33	167	723	34	59	4	2	-3.3735787103601	0.609167076339369	-7.0498218536377	-1.42144763469696
rep1	113	1023	136	212	208	345	225	351	10	1	0.64214505048248	0.405501198635839	2.92374324798584	-0.650924861431122
rep1	18	100	133	32	238	1411	165	69	6	2	-3.3056577516625	0.0131781381862694	-7.30190134048462	-1.44853031635284
rep1	55	280	44	50	84	99	92	85	3	1	0.634049744571036	0.982170468633028	4.78162336349487	-1.06486034393311
rep1	30	396	81	56	203	62	109	123	4	1	0.422407839902029	1.2205383380937	2.64792728424072	-4.0869197845459
rep1	48	172	246	21	569	250	99	124	5	3	-1.9390343438458	2.11223591537074	-2.66272616386414	-8.42380142211914
rep1	3	207	30	34	45	86	47	64	2	1	-0.330249653519873	-0.0924960416688761	-1.03516793251038	-3.15759062767029
rep1	28	425	44	77	86	137	102	135	4	1	0.55170981148323	0.167786439601979	1.00586688518524	-2.28785133361816
rep1	55	465	70	107	150	165	136	154	5	1	0.570657638131453	0.761005750248895	3.45672249794006	-2.38375329971313
rep1	30	214	53	147	192	1009	38	134	6	2	-1.80735587860517	-0.70103716007434	-7.19568634033203	0.127643421292305
rep1	40	390	67	56	106	167	86	132	4	1	0.10792928297303	0.745322404181309	4.90555715560913	-2.12567257881165
rep1	48.3333333333333	508.333333333333	67.5	76.6666666666667	165	170.833333333333	129.166666666667	139.166666666667	5	1	0.279046736677648	0.80714710016471	3.10573291778564	-3.3080997467041
rep1	58	177	49	71	54	537	3	177	4	2	-1.80387021654339	-1.19837740577825	-7.77122020721436	0.689401566982269
rep1	43	135	200	535	151	964	101	107	7	2	-1.40100007519531	-0.0861727446597456	-6.19063854217529	0.0427341088652611
rep1	29	181	18	58	67	48	52	73	2	1	1.14914016031654	0.462108980409847	2.3038227558136	-1.64439761638641
rep1	24	43	12	55	67	61	87	209	2	4	1.33493020538324	-0.599640577778841	-4.44233703613281	8.72282123565674
rep1	22	59	184	22	229	85	32	48	2	3	-1.83082739493784	2.23715331881403	-2.70625352859497	-8.9132833480835
rep1	337	421	135	405	281	734	522	3399	19	4	1.22893799312779	-1.55788811537162	-4.61012983322144	8.91947364807129
rep1	277	1417	472	321	756	2013	376	525	21	2	-0.863763344505199	1.02785496826163	-5.55840921401978	-1.44298136234283
rep1	22	197	33	36	44	57	68	62	2	1	0.72152478964835	0.730530208170194	3.8193244934082	-2.02166366577148
rep1	8	329	34	60	76	105	51	105	3	1	0.0239547227833036	-0.132386964824482	-0.751246273517609	-3.04891586303711
rep1	34	359	120	66	228	410	84	143	5	2	-1.07020546313826	1.00982288271195	-5.96975231170654	-1.75494432449341
rep1	82	264	75	89	168	175	336	2540	12	4	1.12732512547707	-2.05015506658759	-4.80692005157471	9.6938362121582
rep1	39	309	49	36	59	130	66	98	3	1	0.195108488611175	0.621629737407916	5.3557448387146	-0.378771275281906
rep1	55	82	300	54	320	1616	56	64	7	2	-3.8772579442114	0.537421998420305	-7.01534461975098	-1.30946660041809
rep1	45	97	578	30	915	110	107	86	5	3	-2.34124556822492	2.31025473066593	-3.21926999092102	-9.15383148193359
rep1	109	444	403	94	787	562	199	171	9	3	-1.44132077621402	2.10509388731328	-2.67847156524658	-8.74336814880371
rep1	18	71	7	341	33	59	26	52	2	6	1.14343168877992	-1.86324501550757	-2.26004004478455	5.53184843063354
rep1	17	200	19	47	60	42	70	57	2	1	1.0141835730542	0.447735477050971	1.63789987564087	-2.88181233406067
rep1	25	27	34	23	35	337	15	78	2	2	-1.79129335648628	-0.536695141581738	-6.59101724624634	-0.461700886487961
rep1	34	102	122	36	164	2737	114	211	9	2	-3.40662815836267	-1.56581213490228	-7.02335929870605	-0.269222676753998
rep1	2	219	34	40	50	69	37	66	2	1	-0.399005774380219	-0.144976926162528	-1.1992369890213	-3.27390336990356
rep1	20	42	226	27	142	514	78	51	3	2	-2.90302684876054	1.1701297514802	-6.8356990814209	-1.89408195018768
rep1	44	458	60	65	98	104	82	139	4	1	0.574915081403602	0.576616271907158	3.8190324306488	-1.68986248970032
rep1	115	456	177	72	178	1193	90	105	8	2	-1.8885939170192	0.652501677383101	-5.69582176208496	-1.02740061283112
rep1	2300	3530	416	2122	830	1258	934	1128	42	5	1.43747106569656	0.328920435605536	4.66216325759888	2.29253339767456
rep1	66	197	55	105	132	144	2104	309	9	7	1.2410793322035	-1.24155097264932	-1.43452525138855	9.24071502685547
rep1	20	186	26	43	40	104	32	68	2	1	0.190801234303226	0.236012763395016	0.994506299495697	-0.0912883505225182
rep1	95	564	73	57	146	203	396	1753	10	4	1.19984625696819	-1.39182412805403	-4.89435482025146	9.61148929595947
rep1	41	114	191	76	276	1428	100	138	7	2	-2.68576321675063	0.217794378328952	-7.02144479751587	-1.28199183940887
rep1	310.645161290323	2129.03225806452	1570.64516129032	429.677419354839	3251.61290322581	794.516129032258	644.516129032258	759.677419354839	30	3	-0.780420740917881	2.09224970356538	-2.35491919517517	-9.12573623657227
rep1	9	65	34	39	25	977	64	23	4	2	-2.94726156271139	-1.95262166045131	-6.60229587554932	0.128697022795677
rep1	138	621	129	4802	169	286	169	329	18	6	0.964190402996244	-2.4166947988828	-2.74470448493958	5.07330083847046
rep1	377	324	43	205	98	180	93	142	5	5	1.26965095780191	0.263023964400336	4.7864818572998	2.30927896499634
rep1	7	186	22	44	49	87	50	70	2	1	0.189005748190872	-0.0125292840774595	-0.29804527759552	-3.12020969390869
rep1	50	319	1673	248	4166	221	183	180	14	3	-2.69567888631687	1.65630541327348	-3.62698793411255	-9.86612319946289
rep1	51	502	39	106	99	153	146	217	5	1	1.08055802454971	-0.117013249083294	1.65740621089935	-0.946646511554718
rep1	12	197	24	43	43	69	59	66	2	1	0.566505599306651	0.217196020311341	1.06449198722839	-2.79627442359924
rep1	70	184	54	77	218	632	73	108	5	2	-1.15982468812387	0.504039304889288	-5.96554613113403	-1.19363796710968
rep1	25	178	24	42	62	67	46	77	2	1	0.661794942053015	0.601279858161704	3.25662112236023	-1.92145276069641
rep1	120.888888888889	684.722222222222	254.055555555556	266.333333333333	443.888888888889	1191.88888888889	384.388888888889	1689.61111111111	17	4	-0.0113172359039007	-0.258633449487214	-5.02269268035889	8.959303855896
rep1	24	240	42	87	127	653	51	165	5	2	-1.13837790394117	-0.588488382048931	-6.19024133682251	-0.192839667201042
rep1	112	1639	241	84	456	487	181	492	13	1	-0.499466744897407	0.726443060256397	5.20748901367188	-2.23128700256348
rep1	7	79	24	92	50	45	59	219	2	4	1.18422523098516	-0.805265245968777	-4.12582635879517	8.81003761291504
rep1	2	26	59	26	86	373	0	91	2	2	-4.74885796542435	-1.69738510920739	-7.98801183700562	0.401784479618073
rep1	35	54	191	4	236	18	72	52	2	3	-1.18048142219659	2.59884885978492	-2.31129860877991	-8.45275592803955
rep1	25	189	32	33	80	39	62	63	2	1	0.755177246264144	1.11370003940486	3.80135440826416	-3.3249819278717
rep1	1493	834	80	105	128	212	152	189	10	5	0.905483281639393	0.0231910587363613	3.91366791725159	2.98207783699036
rep1	11	184	31	36	61	69	53	71	2	1	0.25788079403796	0.58596189007001	1.47389686107635	-3.95802187919617
rep1	10	204	67	47	81	351	49	60	3	2	-1.52932522408576	0.357296779314779	-6.28659105300903	-1.14941966533661
rep1	126	534	258	298	501	1606	189	316	13	2	-1.18185250335315	0.645706393354149	-6.12380027770996	-1.35014665126801
rep1	32	293	44	45	82	98	76	112	3	1	0.484019560722081	0.678403883955381	3.99175667762756	-2.74675154685974
rep1	176	98	40	60	161	139	89	101	3	5	0.465849980814842	1.2800116090043	6.31037855148315	2.41725945472717
rep1	16	185	29	41	57	68	46	74	2	1	0.448418744080476	0.56408462819576	2.33938694000244	-3.11768507957458
rep1	16	194	30	73	58	50	36	75	2	1	0.751344183873274	0.402752729118082	1.79226469993591	-2.09501504898071
rep1	58	167	29	42	53	62	42	83	2	5	0.923176117986321	0.808761625255358	5.22442626953125	1.31158983707428
rep1	227	2050	189	198	384	410	556	2743	23	4	1.24247067802935	-0.848014591094832	-4.93591499328613	9.264892578125
rep1	134	181	53	61	76	120	91	114	3	5	0.862025696685122	1.07543277519246	5.9608039855957	2.04514312744141
rep1	41	522	57	96	128	169	141	136	5	1	0.49326551620127	0.467386828952191	1.7606874704361	-2.34414005279541
rep1	290	1026	135	239	293	317	278	353	11	1	0.987272619477373	0.79404157777228	4.78843784332275	0.776915550231934
rep1	24	131	29	138	74	111	1495	78	6	7	0.880358983854452	-1.57206126922447	-1.26316177845001	9.32248210906982
rep1	17	116	65	14	84	518	21	74	3	2	-2.68307660264467	0.0642222344818589	-7.15986728668213	-0.614702165126801
rep1	140	1559	188	279	285	447	353	397	14	1	0.589654259413797	0.439650125889732	2.75647711753845	-0.967745840549469
rep1	22	210	131	25	117	1421	68	67	6	2	-3.35856406282957	-0.358928295482113	-6.77937650680542	-0.725722849369049
rep1	168	1023	152	130	223	263	160	259	9	1	0.418565743863312	0.884345584961465	4.86925792694092	0.0502465926110744
rep1	183	1056	96	208	251	328	192	314	10	1	0.757795776417967	0.428158308193216	3.09597182273865	0.201335459947586
rep1	103	368	79	258	249	239	1746	2599	18	4	1.91228741351342	-2.02849140763783	-2.85633516311646	9.26581001281738
rep1	24	178	28	41	54	69	67	54	2	1	0.607911603044393	0.823334947548157	3.49186086654663	-2.05602884292603
rep1	32	47	106	71	115	1020	48	102	5	2	-2.59031731776263	-0.468039309904229	-7.14752960205078	-0.632149219512939
rep1	359.833333333333	1779.33333333333	212.5	185.111111111111	240.833333333333	2439.5	151.111111111111	437.277777777778	17	2	-1.07504171258138	-0.363479224664785	-5.1096134185791	-0.0948996916413307
rep1	28	217	27	66	82	36	38	48	2	1	0.832471049517666	0.869862963119234	2.78222298622131	-1.78003132343292
rep1	109	294	99	242	164	235	307	8268	18	4	0.99193612181571	-4.30965301490678	-4.21952533721924	10.1935596466064
rep1	80	113	136	82	328	1173	111	121	7	2	-2.15429526925479	0.602717861503752	-6.42462682723999	-1.5744457244873
rep1	21	184	25	37	70	57	57	68	2	1	0.642896947562566	0.758130996610869	2.98006868362427	-3.23592638969421
rep1	3	190	29	40	77	68	64	48	2	1	-0.265118398597487	0.37566622404712	-0.596196174621582	-3.57677960395813
rep1	12	193	28	31	47	80	47	72	2	1	0.196181368771836	0.364738772541155	1.6144984960556	-3.37131714820862
rep1	0	188	23	40	54	68	59	81	2	1	-0.617193041196426	-1.01867103078291	-1.40636336803436	-3.1533625125885
rep1	1988.69696969697	3060.54545454545	374.818181818182	400.181818181818	886.787878787879	812.575757575758	727.090909090909	718.636363636364	31	5	0.798028640474191	1.05537026228559	4.67027950286865	2.00287652015686
rep1	12	231	33	30	49	50	43	68	2	1	0.351069397517718	0.485008035200728	1.97353160381317	-3.62796020507812
rep1	314	1593	302	1988	414	588	417	479	21	6	1.06107357914321	0.11652254789508	-1.69542264938354	4.25193452835083
rep1	114	123	27	60	56	66	42	79	2	5	1.11929440537002	0.818189770631983	5.49376678466797	2.1256148815155
rep1	73	97	38	31	36	114	302	138	3	7	1.09782464707645	0.123862622882107	-1.07952201366425	8.5942440032959
rep1	10	215	37	29	48	53	58	70	2	1	0.342271218769603	0.541359176051953	1.81454396247864	-3.97177052497864
rep1	41	80	74	161	69	75	147	898	5	4	1.47464610350343	-1.41216522324262	-4.29394769668579	9.0352087020874
rep1	43	612	99	93	126	238	129	211	6	1	0.1832246256452	0.437727611256242	2.74143671989441	-2.97079300880432
rep1	5	50	58	45	108	679	0	68	3	2	-4.78726360358471	-1.79863812604075	-7.89726543426514	0.46577313542366
rep1	32	661	106	91	216	768	93	53	7	2	-1.91016739048524	0.531773688988954	-6.38486242294312	-1.1330064535141
rep1	766	599	32	229	130	572	210	211	9	1	1.04693883491863	-0.506406582806535	2.43099451065063	1.61368775367737
rep1	3	19	16	20	0	562	4	11	2	2	-3.66729940420381	-5.49723852552263	-6.60577201843262	0.431652516126633
rep1	13	190	20	37	59	82	53	65	2	1	0.325502132443225	0.310342217619394	0.929182291030884	-3.07706236839294
rep1	13	133	42	38	81	688	16	103	4	2	-2.45175023055009	-1.02028504042366	-7.11385536193848	0.147659540176392
rep1	8	185	38	27	55	80	47	77	2	1	-0.12725593481482	0.52445689804672	0.53859144449234	-3.8927264213562
rep1	106	721	120	127	168	229	132	230	7	1	0.476008551763993	0.773869892847715	4.79760885238647	0.0783054903149605
rep1	13	23	0	462	24	68	25	35	2	6	1.26577766983548	-4.84430718855009	-2.54079794883728	6.07184648513794
rep1	22	85	43	418	61	119	100	72	3	6	0.697163155467496	-0.428695799523817	-1.8194146156311	5.01583099365234
rep1	60	673	258	160	311	902	173	217	9	2	-1.11820011386119	0.888271215756176	-5.94225549697876	-1.68650686740875
rep1	16	46	15	407	27	61	27	43	2	6	0.699323183249416	-1.70923237228726	-2.45704531669617	5.25697469711304
rep1	23	43	0	338	47	56	44	57	2	6	2.13133270503465	-3.73173444655568	-2.37524461746216	6.09367227554321
rep1	36	78	20	73	35	75	11	231	2	4	0.720909683708105	-0.975216941273398	-4.4025502204895	8.51396656036377
rep1	21	55	17	31	58	36	13	326	2	4	0.614346975563223	-1.11158950498585	-4.61791372299194	8.59224033355713
rep1	29	278	46	57	75	106	60	135	3	1	0.48936299651107	0.464909760716361	3.58822154998779	-2.04581165313721
rep1	57	248	167	3066	174	335	114	257	13	6	0.115578936478937	-1.85603560665608	-2.75675344467163	5.1689281463623
rep1	374.285714285714	1666.66666666667	245.714285714286	258.095238095238	375.238095238095	1795.2380952381	405.714285714286	463.809523809524	20	2	-0.322716282297275	0.411728987298418	-4.78727006912231	-0.548241436481476
rep1	49	383	41	92	98	147	83	147	4	1	0.693556254056337	0.300097652635272	2.26862049102783	-0.712844848632812
rep1	49	778	86	116	163	237	149	225	7	1	0.337803550459672	0.303985196056736	1.51370847225189	-2.85764241218567
rep1	61	762	81	133	175	229	184	186	7	1	0.490732490521549	0.4711722001105	1.97167360782623	-2.23580193519592
rep1	35	70	103	14	139	375	50	105	3	2	-2.01934854604094	1.12257782645524	-6.65560150146484	-1.94372916221619
rep1	38	171	34	26	70	3	398	95	3	7	2.68326695345076	0.183187215857528	-1.48723459243774	8.9729642868042
rep1	9	226	27	27	42	78	25	84	2	1	-0.116369885327231	-0.0652718815926177	-0.436848551034927	-2.042884349823
rep1	31	179	9	89	35	89	33	65	2	1	1.07735059847545	-0.635464900866536	0.4105304479599	0.0194892026484013
rep1	4	204	17	61	32	77	58	69	2	1	0.475436936488433	-0.738510179419142	-0.721658706665039	-2.4340934753418
rep1	39	222	62	39	99	211	41	124	3	2	-0.500727027542802	0.817453518783354	-5.35874223709106	-1.21240174770355
rep1	26	66	41	638	23	54	61	55	3	6	1.07791816132817	-1.57428077272681	-2.56555485725403	5.12351846694946
rep1	38	325	32	59	83	85	53	107	3	1	0.675855643397942	0.405803554533859	2.87473297119141	-0.88074266910553
rep1	12	158	32	23	41	169	43	47	2	2	-0.752507775204069	0.40354573790082	-5.43286514282227	-0.882058501243591
rep1	111	345	41	98	108	175	78	114	4	1	0.659506797848565	0.643523776542789	4.54453134536743	1.48088276386261
rep1	35	130	23	105	56	102	267	92	3	7	1.3855101101605	-0.0749640168883192	-1.22447228431702	8.6232271194458
rep1	172	150	38	122	83	127	66	101	3	5	1.00895180856607	0.734141707776059	5.56300830841064	2.38390064239502
rep1	19	393	388	62	157	1907	121	190	9	2	-2.96470210107783	-0.25265760540242	-7.32125759124756	-0.78284877538681
rep1	13	180	43	33	51	82	44	76	2	1	0.0437584713312817	0.691390965564582	3.41123795509338	-3.72342109680176
rep1	33	41	197	18	142	768	114	62	4	2	-3.06599460206654	0.828685145335165	-7.00047874450684	-1.84653389453888
rep1	41	180	40	36	66	59	60	57	2	1	0.598148542949145	1.3040969117642	5.03127717971802	-1.11461246013641
rep1	104	221	111	222	165	249	2531	364	12	7	1.15118037500207	-0.841153475560132	-1.288942694664	9.11896514892578
rep1	450	450	134	182	216	325	184	313	8	5	0.826701805491421	1.01144113721681	5.82193946838379	2.34829950332642
rep1	15	230	194	43	265	4110	132	157	13	2	-4.2721123648339	-1.59390392054996	-7.15922784805298	-0.396988838911057
rep1	21	285	44	63	71	97	71	129	3	1	0.572559307283335	0.331485166167705	1.8537802696228	-2.87920928001404
rep1	114	1246	151	253	329	358	272	386	12	1	0.593039523282823	0.521640979239788	2.46365475654602	-2.55471205711365
rep1	128	1690	140	262	316	437	277	362	14	1	0.471265647063029	0.249902808654341	1.31609642505646	-0.973766565322876
rep1	2115	953	114	111	218	442	179	1030	13	5	0.941595011049937	-0.507827288786853	4.1590781211853	2.71553659439087
rep1	2227	1287	186	282	393	553	341	527	19	5	0.932715024003777	0.499621375050445	4.47275733947754	2.59744834899902
rep1	21	114	25	366	56	81	245	10644	13	4	1.32312057734299	-7.52676636932308	-3.70550465583801	9.87426662445068
rep1	39	19	21	36	31	44	152	226	2	7	1.51051132588718	-0.765740212315766	-2.12285041809082	8.79433155059814
rep1	68	903	97	153	210	219	189	226	8	1	0.554321052068681	0.485834364157565	2.13021349906921	-2.79138684272766
rep1	32	72	22	59	336	181	99	63	3	2	-0.587299968082291	0.792532232816044	-6.30776929855347	-1.67680549621582
rep1	17	61	24	65	40	120	524	24	3	7	0.123764230235145	-0.490765899499345	-0.841127634048462	9.14229202270508
rep1	461	1362	222	238	385	541	345	467	15	5	0.63844996654869	0.971944740724653	5.27269458770752	1.21703946590424
rep1	20	198	20	48	43	83	35	70	2	1	0.516531171943564	0.0996741870307758	1.32349646091461	-0.53406023979187
rep1	20	6	33	52	6	106	271	104	2	7	0.601958237227266	-1.96848671307158	-1.57368540763855	9.12242031097412
rep1	505	2802	3571	802	7992	1291	1181	1361	58	3	-1.0822522955281	2.14697840277164	-2.67065262794495	-9.41839504241943
rep1	127	632	115	126	194	232	178	241	7	1	0.634965686760071	0.943379960808499	5.08301877975464	-0.64316326379776
rep1	19	287	48	58	71	111	73	110	3	1	0.331309506540505	0.442727467179498	1.88467240333557	-3.45032095909119
rep1	52	94	27	339	58	89	98	1160	6	4	1.89615676122246	-2.90915383555279	-3.80110144615173	8.92473220825195
rep1	89	1018	116	197	186	268	211	270	9	1	0.673898789100147	0.361934969510211	2.3021388053894	-0.973865449428558
rep1	96	228	162	137	197	819	248	2231	13	4	-0.0993964990732745	-1.42623688511812	-5.04474782943726	9.50480365753174
rep1	34	302	33	76	80	104	56	102	3	1	0.617240002617258	0.360888196734466	2.07206845283508	-1.15349161624908
rep1	2	204	24	51	37	85	42	76	2	1	-0.119886598746191	-0.677566734531602	-1.08504796028137	-2.93851804733276
rep1	146.454545454545	847.636363636364	100.636363636364	257.727272727273	261.818181818182	272.454545454545	215.181818181818	282.272727272727	9	1	0.901917458641566	0.6031417052494	2.75668001174927	-1.00362288951874
rep1	27	277	47	55	92	90	79	112	3	1	0.530063395965636	0.738775856514671	2.98531436920166	-3.39700984954834
rep1	7	189	28	32	67	71	61	69	2	1	0.0849630306030754	0.437985678929679	0.29629522562027	-3.92493724822998
rep1	18	51	21	61	25	661	67	34	3	2	-1.67232872253856	-1.62910923382934	-6.44854927062988	0.0384331196546555
rep1	110	1200	298	351	515	919	394	1666	17	4	0.253899889084389	-0.0936983618374495	-4.84519624710083	8.71554565429688
rep1	30	32	77	46	126	785	115	66	4	2	-2.31961224808738	-0.00314872061520286	-6.70657730102539	-1.41380298137665
rep1	19	183	29	47	46	76	47	71	2	1	0.539328259572792	0.472425460206726	2.94359374046326	-1.60034608840942
rep1	1269	1389	273	382	469	687	477	1173	21	5	1.18210789499626	0.558980230407403	5.17036294937134	2.27454090118408
rep1	37	378	57	84	99	150	108	131	4	1	0.498219245566601	0.559817293197645	2.67241191864014	-2.31354069709778
rep1	6	306	45	71	59	134	59	99	3	1	-0.152765287906214	-0.187708345221269	-1.02697825431824	-2.97615242004395
rep1	18	210	27	43	64	40	50	68	2	1	0.828390346401921	0.63683209351985	2.4913854598999	-3.27255797386169
rep1	321	422	1545	254	2655	243	316	249	14	3	-1.25643249323427	2.52200342811378	-2.64868474006653	-9.6799373626709
rep1	53	139	85	115	231	386	47	102	4	2	-1.0444957857342	1.00836686276616	-6.14231824874878	-1.37122213840485
rep1	34	32	100	17	113	267	32	52	2	2	-2.19898291393349	1.42348460035442	-6.46759939193726	-1.8131297826767
rep1	19	183	36	34	48	81	38	81	2	1	0.235959455186163	0.600048170247658	4.48443031311035	-2.02657389640808
rep1	69	111	205	121	340	2122	181	618	11	2	-1.98517377804789	-0.638377680510091	-6.75832843780518	-0.86792403459549
rep1	118.25	1100	139.333333333333	221.833333333333	224.583333333333	389.583333333333	401.5	297	11	1	0.691561395568155	0.498656286111576	2.87542772293091	-1.20220911502838
rep1	35	183	35	30	51	77	60	53	2	1	0.398874190161628	1.06806243205352	5.01369428634644	-0.721781194210052
rep1	159	1340	135	220	293	314	315	347	12	1	0.804834449684506	0.537860154854024	3.1112060546875	-1.04467713832855
rep1	20	211	33	31	44	51	72	57	2	1	0.680750520721435	0.744051071696231	3.558758020401	-2.54466414451599
rep1	40	679	83	104	153	174	132	182	6	1	0.3627988124648	0.454919672504627	1.72750043869019	-3.39211821556091
rep1	10	176	26	60	56	67	61	59	2	1	0.515865533262801	0.387945901605533	0.92504745721817	-3.21559619903564
rep1	31	106	119	0	119	84	46	77	2	3	-2.51547784782122	2.26105588330203	-2.66513276100159	-7.78604078292847
rep1	24	89	84	2862	55	105	141	5177	11	4	1.53883079547715	-6.16917179962247	-3.21423602104187	9.02071762084961
rep1	17	185	33	41	67	62	47	73	2	1	0.431182087700243	0.771968437250172	2.65308165550232	-3.51027870178223
rep1	12	247	23	36	44	53	50	43	2	1	0.399190950553744	0.316855055109341	0.962339520454407	-2.50785899162292
rep1	8	207	16	50	49	88	49	47	2	1	0.191329206969046	-0.0993692096342204	-0.530939519405365	-2.56709694862366
rep1	16	47	60	84	64	933	19	132	4	2	-2.56662372207639	-1.66768645486035	-7.29354667663574	0.176781490445137
rep1	3	199	35	29	60	74	57	60	2	1	-0.385970807726389	0.297541852289605	-0.628127932548523	-3.61994695663452
rep1	49	687	85	93	172	158	108	208	6	1	0.368857779261502	0.529380360848735	2.62538576126099	-3.3498477935791
rep1	22	127	115	25	180	647	45	39	4	2	-3.03442879079142	0.928744000586105	-6.64422464370728	-1.65266180038452
rep1	31	128	291	56	267	1416	53	157	7	2	-3.25962825227547	0.226807538665289	-7.38513326644897	-1.24469172954559
rep1	43	466	143	177	274	1433	88	214	9	2	-1.73735399422726	-0.148048097651814	-6.49024677276611	-0.739312052726746
rep1	66	70	210	52	198	976	209	77	6	2	-2.28836459074539	0.958154761150165	-6.53166198730469	-1.72447907924652
rep1	91	604	66	137	179	158	167	184	6	1	0.929964992557351	0.652035434414123	3.09534788131714	-1.54036331176758
rep1	54	248	540	44	492	1227	111	179	8	2	-2.9758905377814	1.35058252334683	-6.83420133590698	-1.97103154659271
rep1	42	193	25	36	83	35	43	77	2	1	1.01731037239607	0.929522513004864	4.20735788345337	-1.62454056739807
rep1	28	72	141	0	289	0	38	72	2	3	-0.315168921269505	1.96030121993874	-2.72628307342529	-8.2222261428833
rep1	9	180	26	43	38	103	48	64	2	1	0.103312415107157	0.0536727359782533	0.1057463362813	-2.49937009811401
rep1	15	66	39	15	96	960	60	69	4	2	-3.04248866733251	-0.987916706872215	-6.82260608673096	-0.383802980184555
rep1	42	124	37	56	97	84	653	65	4	7	0.814419487568693	0.24724937626517	-0.954553008079529	8.90527629852295
rep1	6	188	34	50	39	78	54	72	2	1	0.223232309928138	0.0719562291442148	-0.182244166731834	-3.41020774841309
rep1	5	183	28	40	50	79	58	69	2	1	0.0744596821517632	0.120871733214323	-0.281644880771637	-3.54336667060852
rep1	29	80	408	137	1053	70	71	72	5	3	-1.7785723544429	1.76332468006541	-3.11969017982483	-10.0026264190674
rep1	37	227	33	103	41	137	195	7034	11	4	0.946507805164673	-6.20140349143475	-4.23691082000732	10.3556632995605
rep1	65	10	28	23	42	72	322	35	2	7	0.134245770262598	0.279277316026236	-0.826477825641632	8.62074756622314
rep1	41	84	141	124	281	901	119	130	6	2	-1.85521897078017	0.513908410029384	-6.60987043380737	-1.4926677942276
rep1	11	180	35	45	52	64	59	75	2	1	0.471288533237661	0.527149908653739	1.70958244800568	-3.73322486877441
rep1	55	85	52	331	95	184	137	1768	8	4	1.17895141748587	-2.76468358009829	-3.89661812782288	9.08660507202148
rep1	281	291	70	117	170	149	177	154	5	5	1.10838639387886	1.19807079224407	5.80094718933105	1.68342065811157
rep1	142	302	78	67	108	155	92	148	4	5	0.597640896533008	1.15119660521951	5.80507659912109	1.91702473163605
rep1	37	409	61	64	139	96	88	148	4	1	0.512805332872413	0.776551561840236	3.25334215164185	-3.43532013893127
rep1	79	831	119	133	210	236	189	268	8	1	0.504340560059919	0.657876152349214	3.68634653091431	-2.80015349388123
rep1	15	304	32	68	65	99	98	88	3	1	0.582310542635078	0.11960493680803	0.497337013483047	-2.66283798217773
rep1	41	235	1302	103	1995	401	137	27	8	3	-3.95293250934442	2.36735838875885	-3.6498658657074	-9.71362686157227
rep1	104	744	132	947	178	301	205	237	10	6	0.992474110204353	-0.119952348244844	-1.80204522609711	4.37285041809082
rep1	39	270	136	99	121	1515	87	57	7	2	-2.58073467784169	-0.245274508525338	-6.46009349822998	-0.540224194526672
rep1	38	401	65	73	98	122	104	131	4	1	0.530275626512336	0.682982032579594	3.60200452804565	-2.55958914756775
rep1	84	888	119	161	234	305	281	263	9	1	0.521192722691653	0.633032543818425	2.84792399406433	-2.81416416168213
rep1	62	638	86	110	163	129	179	198	6	1	0.848704732227353	0.681254514235549	3.15226244926453	-2.63188719749451
rep1	31	276	50	59	69	106	76	112	3	1	0.54498510298919	0.621311126608602	4.08198881149292	-1.8413712978363
rep1	130	855	72	117	170	188	168	157	7	1	0.715045977548994	0.610596205296473	3.239990234375	0.494913637638092
rep1	24	395	43	92	105	117	117	143	4	1	0.710045945219389	0.218161794480285	0.916083931922913	-2.95692420005798
rep1	95	241	3314	299	10012	338	218	217	22	3	-3.73477977556126	1.28543048187818	-3.93627595901489	-9.85844612121582
rep1	19	58	166	52	110	719	70	62	4	2	-2.63643248385612	0.423101861100945	-6.81713485717773	-1.60417926311493
rep1	36	615	80	121	153	173	162	210	6	1	0.560146332043233	0.370579466164235	1.49836349487305	-3.33092641830444
rep1	78	209	72	188	115	231	1305	90	8	7	0.739345305461518	-0.140810013790878	-0.912671864032745	8.99577808380127
rep1	15	178	31	30	50	87	66	68	2	1	0.246084278062051	0.607176410026295	2.49223923683167	-3.30424809455872
rep1	49	174	540	1338	1901	293	128	217	12	3	-1.328745169223	0.758664227017355	-2.65122199058533	-9.90742015838623
rep1	15	46	68	79	59	255	57	21	2	2	-1.46686049657448	0.89095375719863	-6.69789552688599	-1.46346271038055
rep1	17	280	49	233	60	72	59	73	3	6	0.804648511293814	-0.0187591409379435	-1.89686512947083	4.46468687057495
rep1	89	181	79	134	136	137	2161	193	9	7	1.1063138044795	-0.756717351065643	-1.32984495162964	9.18784141540527
rep1	139	683	79	141	245	173	160	230	7	1	0.887989528363091	0.815099123129781	4.13013410568237	-1.22426283359528
rep1	2083	682	208	201	106	111	150	3229	13	4	2.05473305423294	-1.87628555599372	-4.71546316146851	9.02655696868896
rep1	28	71	80	24	216	43	102	27	2	3	-0.582509376732336	2.40131092406918	-1.98905301094055	-9.15445137023926
rep1	35	37	25	388	62	3	46	53	2	6	2.50110231390243	-0.725538379367118	-2.18354225158691	4.79527378082275
rep1	8	210	20	56	43	65	43	66	2	1	0.509929577278848	-0.163311196937505	-0.100528389215469	-2.4781551361084
rep1	8	190	33	40	50	74	47	74	2	1	0.158078453261657	0.331320097840852	0.31870499253273	-3.81039190292358
rep1	138.75	1567.5	174.375	228.75	335.625	819.375	344.0625	355.3125	15	2	-0.0253834411866799	0.406239105521287	-4.63169765472412	-0.726734817028046
rep1	102.461538461538	1055.07692307692	249.230769230769	252.923076923077	472.615384615385	332.307692307692	288.923076923077	449.538461538462	12	1	0.396068514952657	1.01259970532432	2.96485161781311	-3.66866040229797
rep1	24	66	13	1623	26	118	1	1556	6	4	0.312457318872744	-6.88529412715608	-3.45849394798279	8.69797134399414
rep1	75.05	552.9	97.85	4029.9	257.45	417.05	270.75	399.95	19	6	0.85621986946732	-2.20973294413599	-2.55364465713501	5.34298515319824
rep1	48	97	227	3	320	127	42	109	3	3	-2.45252134992968	2.28447844069345	-2.58867406845093	-7.99967002868652
rep1	50	299	34	59	77	105	80	81	3	1	0.674128728171434	0.674946451567511	3.76366209983826	-0.221961632370949
rep1	26	180	36	36	57	96	50	47	2	1	0.0572360554679703	1.03174770300464	4.39124584197998	-1.38665366172791
rep1	23	78	59	32	129	429	37	88	3	2	-1.85595394541169	0.468239003098501	-6.50286388397217	-1.36064457893372
rep1	56	89	16	30	67	812	74	69	4	2	-1.535953366641	-1.14861964579927	-6.07347822189331	0.156751215457916
rep1	120	831	466	2636	555	1845	303	293	21	2	-0.770294419196981	-0.101116472840156	-5.80445909500122	0.518744766712189
rep1	43	53	66	29	108	666	49	148	4	2	-1.95047477360516	-0.140718004375835	-6.6464991569519	-1.00151765346527
rep1	95.375	715.75	95.375	119	155.75	273	189.875	196	7	1	0.479581644002878	0.647611742005733	3.98208618164062	-0.408174604177475
rep1	44	731	62	117	116	212	93	192	6	1	0.354038687488188	-0.0606237287451331	0.367783963680267	-0.542791962623596
rep1	17	315	43	70	63	106	55	109	3	1	0.350774874688256	0.149930423526718	0.74053281545639	-2.36667275428772
rep1	8	97	73	30	71	212	2	83	2	2	-2.64602333578857	-0.0184494281014516	-8.01673889160156	0.581640422344208
rep1	18	294	56	65	82	90	73	103	3	1	0.37302532096339	0.635688401563866	2.01442742347717	-3.83145618438721
rep1	60	111	211	149	296	1017	49	118	6	2	-2.34278762205712	0.636976843812199	-6.67297077178955	-1.21125853061676
rep1	53	311	38	55	86	71	86	88	3	1	0.909777838710662	0.831413448395843	4.10065269470215	-1.32340633869171
rep1	61	397	102	75	289	986	139	277	8	2	-1.19329777572138	0.259678772418733	-6.02095317840576	-1.07177090644836
rep1	51	55	215	85	163	1756	197	124	7	2	-2.68452647804911	-0.289549917031534	-6.99178552627563	-1.19577014446259
rep1	16	176	35	36	81	68	64	54	2	1	0.197703148762581	1.08068708826666	2.61185908317566	-3.91534948348999
rep1	26	403	58	76	119	106	112	135	4	1	0.538453609143793	0.589361791018587	1.90947210788727	-3.7683961391449
rep1	29	160	945	10	1641	107	139	109	7	3	-3.31688207467599	2.08096044658473	-3.53033351898193	-9.39370155334473
rep1	17	114	113	26	68	438	51	45	3	2	-2.21167367798724	0.761434871436933	-6.64390707015991	-1.72536087036133
rep1	28	61	34	25	29	285	23	52	2	2	-1.24597966683129	-0.0142106628684287	-5.95189571380615	-0.530322968959808
rep1	41	273	66	49	106	92	82	91	3	1	0.346695507906147	1.27597568515867	4.76581239700317	-2.6519923210144
rep1	30	94	21	77	68	57	647	103	4	7	1.52176388024861	-0.731082221910979	-1.3834240436554	8.9560375213623
rep1	111	211	829	80	1019	660	231	188	9	3	-2.20392438604028	2.24239594246662	-2.80173397064209	-8.72542476654053
rep1	94.4444444444444	1290.11111111111	639.388888888889	231.388888888889	1258	1148.44444444444	259.722222222222	407.055555555556	17	3	-1.47530366948063	1.47621557719843	-3.04473853111267	-8.79928112030029
rep1	26	135	53	338	64	85	72	107	3	6	1.02538651023046	-0.114106170393431	-1.62740182876587	4.84257078170776
rep1	7	188	33	31	46	94	50	65	2	1	-0.165943267424228	0.312051404565478	-0.212099760770798	-3.42781138420105
rep1	83	200	218	72	479	1713	177	62	8	2	-2.9622389152163	0.98370601817857	-6.73501873016357	-1.60965216159821
rep1	17	87	26	480	66	78	71	78	3	6	0.940717021642454	-0.992601733514972	-2.03711438179016	5.07107496261597
rep1	372.48	2110.08	377.28	454.08	621.12	1296	449.28	746.88	24	1	0.126898006783398	0.739209823095519	4.47938394546509	0.312669038772583
rep1	93	128	39	35	88	66	4403	382	10	7	1.17524509144602	-2.95851089883487	-1.51265347003937	9.45213317871094
rep1	19	43	96	16	129	927	98	53	4	2	-3.33201952475013	-0.00933340218639478	-7.21572351455688	-1.40443742275238
rep1	36	297	51	54	84	103	73	91	3	1	0.397573236361519	0.874853121967174	4.49788761138916	-2.24045944213867
rep1	27	276	39	78	85	90	77	109	3	1	0.740506579745562	0.502675353343025	2.18311238288879	-2.53722858428955
rep1	36	315	57	17	55	143	86	77	3	1	-0.271772227186177	0.8397326104075	5.48179340362549	-1.82354760169983
rep1	25	32	45	49	23	589	19	92	3	2	-1.9506722107742	-1.53950630867252	-6.81004905700684	0.336172074079514
rep1	85	228	47	54	66	140	47	142	3	5	0.519766781550381	0.613913201070396	5.44316720962524	2.45812845230103
rep1	51	59	77	36	123	660	107	50	4	2	-2.03041406849129	0.639636859101805	-6.50898742675781	-1.6196061372757
rep1	29	182	31	23	76	47	48	89	2	1	0.597184803084876	0.971800364867011	4.83716630935669	-2.48355317115784
rep1	36	46	26	373	42	46	18	51	2	6	0.746771376565668	-0.794172318359058	-2.22359132766724	5.06342697143555
rep1	4	181	25	54	33	100	66	54	2	1	0.0525715161526483	-0.292438945576659	-0.622466623783112	-2.6337685585022
rep1	48	116	139	43	112	979	28	145	5	2	-2.56290326203925	-0.141454317971526	-7.4358983039856	-0.270679265260696
rep1	20	21	106	31	97	372	28	3	2	2	-4.02551707993387	1.45380652150832	-7.60784864425659	-1.40483224391937
rep1	18	189	24	48	60	58	46	76	2	1	0.71427371984448	0.457039272673762	1.89073801040649	-2.48850345611572
rep1	29	348	39	104	111	141	90	206	4	1	0.744330460787239	-9.7035647400898e-05	0.989224374294281	-2.34942746162415
rep1	68	614	70	98	190	176	131	218	6	1	0.568007735225344	0.591848104384333	3.46060466766357	-2.61126065254211
rep1	47	127	27	993	122	97	107	97	5	6	1.1575519449879	-1.32716825217153	-2.1421639919281	5.078941822052
rep1	408	604	104	183	227	236	238	224	8	5	1.0910693516392	1.04850717193873	5.52423143386841	1.70701551437378
rep1	22	302	45	50	80	96	87	89	3	1	0.380084051519392	0.662098973821108	2.45946669578552	-3.56933784484863
rep1	57	46	27	254	81	81	157	602	4	4	1.86122210086925	-1.63109946804022	-4.05256509780884	8.68852615356445
rep1	39	84	85	20	111	448	20	76	3	2	-2.36455138275193	0.723553004033717	-6.9573655128479	-1.10251402854919
rep1	28	324	21	80	58	103	53	109	3	1	0.827870005864407	-0.299947684786698	0.531494796276093	-0.429393380880356
rep1	30	149	346	58	841	118	98	102	5	3	-1.70316847835638	2.04207403281104	-3.03287172317505	-9.51461505889893
rep1	611	1043	215	235	324	444	287	450	13	5	0.813369552638213	1.02604591299627	5.08493709564209	1.96407234668732
rep1	0	0	126	0	166	699	12	76	3	2	-7.74179979671117	-2.12249445046764	-7.68179512023926	-1.35453414916992
rep1	49	583	76	107	154	664	209	110	7	2	-0.635829740789236	0.263752310156668	-5.29531192779541	-0.46349361538887
rep1	45	97	33	175	57	79	491	1449	7	4	2.18978046817178	-2.93396447210373	-3.86762952804565	9.44585704803467
rep1	51	256	136	402	128	176	155	146	5	6	0.705244923352393	0.673388925480255	-1.25745177268982	4.77034521102905
rep1	64	173	2665	123	7672	207	239	132	18	3	-3.93049756236488	1.40962996379228	-3.92183661460876	-9.82873058319092
rep1	40	31	28	50	116	1215	46	99	5	2	-2.62556428449311	-1.66583275711966	-6.71448707580566	0.0131072830408812
rep1	32	44	24	41	81	523	93	24	3	2	-1.79487842454344	-0.0747583608660373	-6.31744289398193	-0.766911625862122
rep1	72.4166666666667	784.666666666667	163.166666666667	1459.33333333333	252.083333333333	262.166666666667	142.083333333333	242	11	6	0.666443404906756	-0.370378880291259	-2.13437557220459	4.63193845748901
rep1	117	499	84	94	118	184	94	151	5	5	0.506548007154601	0.87411752738294	4.80561065673828	1.24969589710236
rep1	14	189	34	31	68	72	57	53	2	1	0.0743541111161677	0.933216440185709	2.62656545639038	-3.92884397506714
rep1	48	420	80	85	147	169	1744	232	10	7	0.883867282657939	-0.542147806966758	-1.26550674438477	9.22083854675293
rep1	67	489	208	122	179	2307	57	135	10	2	-2.75747775440925	-0.509149227812018	-7.22385311126709	-0.029366223141551
rep1	62	854	116	140	187	269	215	235	8	1	0.397386452060839	0.529765608495582	2.58848857879639	-3.04408192634583
rep1	14	223	22	55	55	43	42	65	2	1	0.823515068176641	0.239947513178337	1.18821060657501	-2.60444688796997
rep1	57	141	91	5435	176	227	137	226	16	6	0.172765409334412	-3.43573700139712	-2.8595769405365	5.30226993560791
rep1	110	1186	109	167	154	219	160	241	9	1	0.691283023295896	0.228548586368261	1.62073588371277	1.2237823009491
rep1	217	1161	132	341	261	249	252	331	11	1	1.1722268790121	0.54047095935419	2.6890721321106	-0.292694270610809
rep1	25	57	22	85	44	76	426	142	3	7	1.49436001333348	-0.8832066956047	-1.46855747699738	8.88685512542725
rep1	79	240	269	92	669	124	176	170	6	3	-0.362775231396678	2.13052875687566	-1.88308358192444	-9.18739604949951
rep1	35	119	50	549	48	39	61	56	3	6	1.28918805224938	-0.557840141745746	-2.14245390892029	4.80847787857056
rep1	57	421	53	62	82	150	119	98	4	1	0.489901608017084	0.665685616124827	4.01710319519043	-0.278850793838501
rep1	24	313	35	69	69	96	63	101	3	1	0.595556647805627	0.255416740464182	1.51029217243195	-1.90498971939087
rep1	49	798	198	120	227	1029	143	146	9	2	-1.49373551728012	0.507611052970404	-6.03905630111694	-1.08096122741699
rep1	42	110	214	109	415	1755	182	40	8	2	-3.3404858247229	0.600929673694349	-7.0523042678833	-1.54339373111725
rep1	77	216	388	59	326	3229	111	122	10	2	-3.82251416369752	-0.0620554748073675	-7.09461784362793	-1.00358867645264
rep1	18	201	20	48	55	71	34	71	2	1	0.509658887083563	0.220229651311955	1.16203713417053	-1.748939037323
rep1	213	705	430	1585	491	1835	1246	14178	50	4	0.770673405403379	-3.13088550675684	-4.11234998703003	9.67599773406982
rep1	25	84	83	34	71	706	82	93	4	2	-1.94163549590654	-0.116843734753276	-6.81834697723389	-1.07986187934875
rep1	50	326	48	36	68	103	73	81	3	1	0.351766228430549	0.873535359318077	5.31588506698608	-0.376584559679031
rep1	17	196	28	29	51	81	44	73	2	1	0.221186493913408	0.504862134785975	2.74226403236389	-2.96510481834412
rep1	28	257	498	128	1063	187	117	187	7	3	-1.54822891001302	1.76948499629983	-3.06784415245056	-9.69818687438965
rep1	42	119	41	651	93	101	911	342	7	7	2.15407915702696	-1.74292808437615	-1.94962251186371	8.88222122192383
rep1	14	27	0	524	33	26	23	40	2	6	1.8152950348269	-4.79432759218541	-2.49879431724548	5.96690511703491
rep1	6	85	34	65	222	52	42	60	2	3	-0.37970882443966	0.867584372170664	-2.37304830551147	-9.71609497070312
rep1	0	44	19	777	33	17	17	22	2	6	-0.553821682438995	-3.68238281649169	-2.8278021812439	5.33789014816284
rep1	11	193	16	54	55	57	60	67	2	1	0.829450471947609	0.0145974506248175	0.482749044895172	-2.62699484825134
rep1	100	626	95	94	137	216	130	176	6	1	0.428424936449016	0.793065333867323	5.07054471969604	0.285154402256012
rep1	45	409	78	60	122	134	72	135	4	1	0.157159062530891	0.922554754177067	4.98381233215332	-2.22727656364441
rep1	50	524	74	101	152	133	132	146	5	1	0.594201656969114	0.776896427050666	3.17757248878479	-3.00127911567688
rep1	1	148	106	33	173	393	94	32	3	2	-2.96838178691003	0.578130416480757	-7.46542930603027	-1.11719000339508
rep1	31	132	1453	174	2536	593	172	64	10	3	-3.93747749331151	1.79933329007841	-3.69515776634216	-9.66927337646484
rep1	36	51	18	131	55	42	104	944	4	4	1.93698627557702	-2.80499589725545	-3.95097613334656	9.10765075683594
rep1	36	68	28	265	93	27	2033	287	8	7	2.33480931858607	-2.63511547910593	-1.79378259181976	9.19248580932617
rep1	21	22	175	55	110	1299	23	86	5	2	-3.99268622305918	-1.00516414822147	-7.53693199157715	-0.49664494395256
rep1	261	702	4700	407	9112	435	521	603	35	3	-2.29307734878376	1.95571223322945	-3.45824360847473	-9.85071277618408
rep1	105	797	77	116	156	226	183	165	7	1	0.599424231397861	0.573495070805494	3.47552728652954	-0.146900743246078
rep1	70	154	60	72	302	765	99	199	6	2	-1.19504565492558	0.289204522847093	-6.14129114151001	-1.11367297172546
rep1	29	25	21	422	36	26	36	46	2	6	1.21348038178569	-1.23655906583137	-2.09974074363708	4.8540940284729
rep1	32	72	125	49	98	869	35	61	4	2	-2.83495880052912	0.0356042391949903	-6.94602298736572	-0.876573026180267
rep1	52	71	32	66	51	126	203	2989	10	4	0.943110119860622	-4.34541443470144	-4.42946863174438	10.2563409805298
rep1	17	185	30	36	71	52	59	70	2	1	0.581436193978482	0.824340988797029	2.71897053718567	-3.74714398384094
rep1	540	4709	414	733	793	855	721	926	37	1	0.781622255858965	0.418688846665201	2.53617930412292	0.516053974628448
rep1	292.444444444444	998.222222222222	820.444444444444	177.777777777778	735.111111111111	4172.44444444444	472	501.333333333333	24	2	-2.04643387957654	0.851117701628347	-6.50177907943726	-1.70840108394623
rep1	48	172	201	91	644	175	106	142	5	3	-0.935409949323478	1.84824341712936	-2.51955056190491	-9.26165866851807
rep1	29	383	45	74	117	137	111	140	4	1	0.498742476478413	0.420059574337365	1.68509876728058	-3.07878541946411
rep1	26	191	24	53	59	53	59	62	2	1	0.942666607941264	0.652739053548181	2.81358218193054	-1.71340954303741
rep1	22	224	76	95	346	1435	89	129	8	2	-2.46347462105096	-0.425160273545812	-7.01897239685059	-0.735927402973175
rep1	9	191	29	31	56	85	34	82	2	1	-0.092500592621443	0.268156213444045	0.174444228410721	-3.05302715301514
rep1	47	88	56	49	66	375	64	69	3	2	-0.904662839382617	0.572776340230113	-5.90943002700806	-1.19374883174896
rep1	85	619	149	140	325	1321	266	231	10	2	-1.04925292921685	0.435990133230606	-5.91742658615112	-1.10295295715332
rep1	2	180	20	43	74	61	72	65	2	1	0.0359733318208429	-0.143661878043012	-0.812870025634766	-3.46647381782532
rep1	24	197	23	33	55	69	57	63	2	1	0.580709941027143	0.613694996659835	3.55237674713135	-1.93261229991913
rep1	18	95	17	75	38	126	397	4025	10	4	1.13659801687781	-5.81388637094996	-4.18625497817993	10.2230701446533
rep1	19	204	35	28	29	72	55	84	2	1	0.547141687467243	0.286724680414123	3.6197669506073	-0.0243159998208284
rep1	15	165	174	92	212	1281	95	134	7	2	-2.60806659123616	-0.124419271770493	-7.23149728775024	-1.08274185657501
rep1	38	62	180	67	156	1394	34	75	6	2	-3.49679667668212	-0.287780228782116	-7.13573408126831	-0.737115323543549
rep1	33	270	40	51	82	132	69	105	3	1	0.309154167604934	0.605804469359868	3.46713972091675	-1.74116277694702
rep1	16	201	38	33	35	113	43	49	2	2	-0.175451229319205	0.515442105829341	-4.76062679290771	-0.934620380401611
rep1	10	0	0	29	15	321	89	209	2	4	-0.62630632537454	-6.30931097523293	-3.94438290596008	9.5214204788208
rep1	63	1096	118	270	233	295	189	340	10	1	0.581432982357887	0.113300462309285	0.706167876720428	-2.02911925315857
rep1	42	126	223	132	374	1943	79	279	9	2	-2.72904629723482	-0.32443890222656	-7.21188926696777	-0.712988018989563
rep1	21	66	114	69	220	945	89	100	5	2	-2.51921927463664	0.10464421406212	-6.86198139190674	-1.42346584796906
rep1	22	186	23	59	62	49	56	68	2	1	1.00181792700208	0.543317456242063	2.27804565429688	-2.26549410820007
rep1	11	211	38	29	53	60	56	58	2	1	0.159652414259295	0.73584377997067	2.04475808143616	-4.08301734924316
rep1	233	1022	150	141	309	290	221	289	10	1	0.548278661843103	1.06493007971211	5.34198713302612	-0.244161039590836
rep1	22	203	33	44	60	56	36	69	2	1	0.507140342984262	0.74035082167332	3.6944887638092	-2.50571537017822
rep1	113	733	82	154	180	196	163	210	7	1	0.837466988941862	0.609942791368771	3.51199698448181	-0.583337783813477
rep1	130	925	101	132	166	280	151	205	8	1	0.442555623679084	0.553869443777524	3.5181679725647	1.41279458999634
rep1	143	1131	392	193	549	1467	304	406	16	2	-1.02718758396247	1.00170077427981	-5.78737545013428	-1.66911482810974
rep1	18	205	25	35	48	71	37	79	2	1	0.426199602720844	0.313741901985982	1.9210216999054	-1.84324550628662
rep1	48	63	137	145	195	925	8	137	5	2	-2.89532082924418	-0.387664272898982	-7.87020683288574	0.545153737068176
rep1	51	255	107	131	1301	182	82	148	7	3	-1.10899597866937	1.06989905666577	-2.74833989143372	-9.45157241821289
rep1	68	354	44	113	101	140	84	145	4	1	0.872411934357567	0.449445514935764	2.85544633865356	-0.194472447037697
rep1	44	86	21	1703	30	59	193	2340	8	4	2.72203294398513	-5.74337646783795	-3.25662517547607	9.10298824310303
rep1	14	183	28	28	64	64	63	72	2	1	0.372963075131908	0.681235066789778	2.22510504722595	-3.9863977432251
rep1	335.111111111111	1981.77777777778	1050.59259259259	350.518518518518	1835.40740740741	1160.37037037037	493.037037037037	623.037037037037	26	3	-0.813733690486946	1.92571075315322	-2.41728472709656	-8.77952671051025
rep1	7	222	33	36	53	46	53	68	2	1	0.369920591763415	0.36589399249424	0.436708837747574	-3.75452065467834
rep1	49	482	74	112	119	191	96	184	5	1	0.436562192351866	0.456789593308111	2.92572236061096	-1.39653038978577
rep1	42	57	94	38	131	1079	77	66	5	2	-2.79417917441515	-0.0964881483088844	-6.95642280578613	-1.0351734161377
rep1	62	132	214	2405	415	241	85	226	10	6	-0.291625274498558	-0.86671191111653	-2.3045859336853	4.9501953125
rep1	169	875	361	634	422	1285	286	278	14	2	-0.487407722688729	0.853448007071769	-5.86468887329102	-1.30488812923431
rep1	9	186	31	53	60	61	55	68	2	1	0.431170127283182	0.455166887865624	0.79011869430542	-3.76179146766663
rep1	87	716	99	1244	182	232	192	241	10	6	1.19130702549084	-0.605249097451158	-2.10670518875122	4.49580335617065
rep1	25	80	88	350	26	112	197	1935	7	4	1.48314847087291	-3.71220277253508	-3.54287552833557	9.47053337097168
rep1	37	198	34	2616	109	168	249	3745	12	4	2.04028225435178	-5.22775343703569	-3.20202398300171	8.94978046417236
rep1	70	183	78	50	107	102	50	501	4	4	0.589750942053505	0.10195438667904	-4.9266791343689	8.53995800018311
rep1	37	387	56	78	107	124	122	128	4	1	0.616901277978182	0.645846697546066	2.9063549041748	-2.9192750453949
rep1	131	991	157	205	178	2181	289	394	15	2	-0.813395415199829	-0.615225874159886	-5.52702665328979	-0.018018826842308
rep1	77	152	14	83	57	52	49	62	2	5	1.51440207479072	0.375803074861183	4.98391532897949	1.98732829093933
rep1	29	87	311	11	288	1068	69	47	5	2	-4.31497233040316	1.11204118360515	-7.14231967926025	-1.64783716201782
rep1	137	1478	142	238	339	357	285	384	13	1	0.627441273148349	0.44912163739114	2.38370418548584	-1.71777164936066
rep1	43	200	20	44	44	76	32	67	2	1	0.703799117602734	0.348060071508647	3.19533252716064	1.19079732894897
rep1	46	63	38	43	107	773	63	57	4	2	-2.02845009958608	-0.280516101236979	-6.45815324783325	-0.660851776599884
rep1	27	385	75	64	97	184	89	120	4	1	-0.0698589564540471	0.657187740547751	2.79926681518555	-3.61434006690979
rep1	23	189	41	41	47	71	34	80	2	1	0.368332560257035	0.687345118288009	4.45995235443115	-0.753505706787109
rep1	11	199	26	36	33	90	53	64	2	1	0.270315850075181	0.066971407113095	0.597501993179321	-1.77748608589172
rep1	221.928571428571	1416.07142857143	127.214285714286	345.428571428571	295.285714285714	326.857142857143	307.357142857143	375.142857142857	13	1	1.08207591330363	0.384720496893603	2.59320592880249	-0.102276846766472
rep1	56	114	209	86	188	103	108	90	3	3	-0.159759639350296	2.12006374163495	-1.74784135818481	-9.0142822265625
rep1	67	406	54	61	115	121	112	112	4	1	0.605634716620904	0.906940637581728	4.85352087020874	-1.04825675487518
rep1	384	3446	291	524	547	646	482	700	27	1	0.751667027716198	0.325659078920366	2.10653829574585	0.766857206821442
rep1	733	409	83	152	409	249	242	156	8	5	0.695872124505089	1.30346664975003	5.93358278274536	1.95990800857544
rep1	57	144	114	56	157	1080	1	222	6	2	-3.52129840442366	-1.05088326022331	-7.90383625030518	0.631184458732605
rep1	158	1264	235	975	346	559	512	4708	24	4	1.47333934849478	-1.86357483761628	-3.96477198600769	9.02822971343994
rep1	19	82	21	130	41	68	67	1728	6	4	1.21875402974768	-4.25893876636981	-3.76638197898865	9.70993423461914
rep1	38	301	42	51	76	152	50	76	3	2	-0.025906343700865	0.655603352560347	-4.50878715515137	-0.896011292934418
rep1	26	88	34	18	70	73	205	23	2	7	-0.100703321938061	1.43425256195663	-0.434439390897751	8.72005271911621
rep1	131	1325	129	192	296	520	230	343	12	1	0.221139152815687	0.379174617819522	2.43390536308289	-0.694396734237671
rep1	40	423	62	72	96	130	103	113	4	1	0.448272205501457	0.687885615704524	3.71612429618835	-2.17127060890198
rep1	105	314	49	152	86	111	96	181	4	5	1.40220291446755	0.380737735276835	5.04868125915527	1.87910878658295
rep1	249	818	5404	493	12268	800	855	13073	55	4	-1.45556134532345	0.152127294044715	-5.06070232391357	7.92417526245117
rep1	61	79	195	48	121	759	153	128	5	2	-1.71330559309359	0.749437622975465	-6.47628116607666	-1.73262691497803
rep1	66	373	260	70	515	1139	225	140	9	2	-2.04341718856655	1.33694528617122	-6.38010311126709	-1.90362334251404
rep1	40	105	104	10	107	70	84	61	2	3	-0.568730242207491	2.24011899903714	-2.15118861198425	-8.02531242370605
rep1	72	581	94	119	162	217	108	219	6	1	0.397610029247459	0.655359662515776	4.29677391052246	-0.925951659679413
rep1	59	539	69	99	110	139	102	186	5	1	0.730468396851189	0.434287602794437	3.34170889854431	-0.808825790882111
rep1	63	578	55	108	97	145	107	147	5	1	0.785577622004607	0.276147859897829	2.37760281562805	0.105113111436367
rep1	121	35	28	58	73	103	102	51	2	5	0.587729610011179	1.06018392095476	6.207106590271	2.29777669906616
rep1	14	192	28	31	62	65	51	71	2	1	0.327976585791913	0.619384974913033	2.05380797386169	-3.81445956230164
rep1	63	612	1385	169	2562	1940	173	255	17	3	-3.47279336707016	1.59431020814439	-3.56998443603516	-9.21746158599854
rep1	33	468	81	126	121	175	149	155	5	1	0.486670496933494	0.531786355048989	1.65752577781677	-3.00274133682251
rep1	135	766	174	1093	228	267	238	304	11	6	1.17017717176287	0.080671841672406	-1.67360150814056	4.33114433288574
rep1	31	208	30	35	40	59	57	59	2	1	0.761160429327966	0.693296502917016	4.37119197845459	-0.146890699863434
rep1	187	1058	100	171	200	240	183	243	9	1	0.827481154134256	0.542622598652308	3.38276743888855	1.09967589378357
rep1	13	310	53	49	75	101	77	97	3	1	0.11414081461454	0.492794272721558	0.930361151695251	-4.0588116645813
rep1	28	187	34	52	58	47	65	56	2	1	0.911371661180471	0.975186324935197	3.65690088272095	-1.97058069705963
rep1	40	273	43	79	74	97	86	94	3	1	0.80705711379287	0.677770993975931	3.16278409957886	-1.2874014377594
rep1	5	68	7	63	28	36	65	284	2	4	1.66601066003195	-2.35452097369291	-3.69368147850037	9.16253757476807
rep1	16	50	26	281	28	184	12	39	2	2	-0.668900371929265	-1.24771557996951	-5.73166704177856	0.86173278093338
rep1	184	1519	106	212	273	295	247	302	12	1	0.79648791048388	0.327090250343143	2.24638342857361	0.381008714437485
rep1	14	47	73	25	69	697	50	36	3	2	-3.02175097437749	-0.20910785708231	-7.02819013595581	-1.03941082954407
rep1	67	290	189	81	193	2054	148	113	10	2	-2.53691457505347	-0.0671051207957244	-6.47355365753174	-0.836462318897247
rep1	21	318	38	63	65	102	59	108	3	1	0.46296272548407	0.193907179789377	1.19966673851013	-1.97871911525726
rep1	14	42	39	327	27	78	35	62	2	6	0.464621211419064	-0.919790672909754	-2.15112900733948	5.05959796905518
rep1	0	79	0	572	18	5	27	14	2	6	1.49193332574721	-6.16966770423019	-2.71195983886719	5.72509574890137
rep1	42	515	67	89	127	164	112	175	5	1	0.454718345498489	0.468849725993792	2.66935753822327	-2.85005259513855
rep1	14	191	52	14	60	60	74	59	2	1	-0.129789520257535	1.21622119648441	4.6485652923584	-3.22507452964783
rep1	76	727	85	119	162	277	179	192	7	1	0.395852588166544	0.524330237121915	3.3799901008606	-1.02187263965607
rep1	97	1391	117	199	235	278	250	286	11	1	0.632573557835956	0.258235656922886	1.30944609642029	-0.950609445571899
rep1	84	1024	174	202	235	2830	218	270	15	2	-1.6679197432697	-0.704848479098509	-5.87060499191284	-0.0553849600255489
rep1	74	714	98	116	167	254	169	222	7	1	0.420953355539036	0.590666612793946	3.79627466201782	-1.69073927402496
rep1	22	60	88	85	252	6	33	69	2	3	0.789295125899166	1.50093921711248	-1.77060842514038	-9.93770885467529
rep1	150.652173913043	1559.47826086957	232.826086956522	1076.47826086957	658.304347826087	1427.08695652174	368.869565217391	501.260869565217	21	2	-0.0268970802841525	0.133892237175291	-5.61272716522217	0.501207530498505
rep1	50	71	107	18	75	1166	38	76	5	2	-3.25844832200428	-0.512818060852475	-6.86487770080566	-0.51399153470993
rep1	53	96	42	69	134	1251	41	149	6	2	-2.13547642351254	-1.18445360948199	-6.91556549072266	0.0273252557963133
rep1	33	107	15	94	86	139	159	6672	12	4	0.611015298376068	-6.352116198906	-4.13291597366333	10.2352800369263
rep1	21	119	43	48	61	663	101	45	4	2	-1.67721221754499	-0.348345535386861	-6.27969360351562	-0.441487997770309
rep1	95	430	201	182	3482	335	325	230	15	3	-1.34690043334112	1.04009982071695	-3.16700983047485	-9.79369831085205
rep1	22	211	27	29	49	78	55	41	2	1	0.18461999694338	0.787791448700967	3.88922429084778	-1.2074716091156
rep1	70	537	57	96	120	149	150	125	5	1	0.746077730485171	0.624549917639414	3.39870405197144	-0.824351072311401
rep1	37	117	22	27	49	41	244	18	2	7	0.749981830500853	0.966217967206207	-0.560871064662933	8.78555107116699
rep1	34	168	38	60	75	103	196	410	4	4	1.3043449882397	-0.483970656447429	-4.50537490844727	8.83820629119873
rep1	108.181818181818	944.545454545454	113.636363636364	265.454545454545	227.272727272727	338.181818181818	269.090909090909	335.454545454545	10	1	0.824953422251593	0.350273637082138	2.14450693130493	-1.10836756229401
rep1	110	136	97	721	181	218	288	2554	12	4	1.57723802067203	-2.36004705949654	-3.95763063430786	8.91007804870605
rep1	22	186	40	41	45	62	48	83	2	1	0.627967651867352	0.683305473828083	4.35639142990112	-1.91067147254944
rep1	209	2160.3	245.1	364.8	483.55	510.15	402.8	592.8	19	1	0.634182925818157	0.523083137323735	3.1134033203125	-1.46766996383667
rep1	34	64	66	82	98	1108	59	127	5	2	-2.11870365562083	-0.978436855804715	-6.63792419433594	-0.244397878646851
rep1	49	426	57	69	80	234	49	110	4	2	-0.181416321902551	0.340083885159774	-4.5279803276062	-0.382448017597198
rep1	34	51	31	27	77	32	95	215	2	4	1.26552717829255	0.400894221898068	-4.83735227584839	8.64204025268555
rep1	47	103	835	18	1460	146	91	102	6	3	-3.28299925095297	2.10934908238309	-3.38507580757141	-9.32817649841309
rep1	59	377	62	72	106	109	138	119	4	1	0.794821259238975	0.922167084572249	4.18753862380981	-1.99398446083069
rep1	21	196	36	31	52	66	49	69	2	1	0.382596714827579	0.811744353047766	4.70026922225952	-2.44732093811035
rep1	24	161	29	222	27	146	23	3093	8	4	0.543413402386761	-5.64294455014341	-3.67649745941162	9.48093128204346
rep1	5	99	14	69	26	315	61	26	2	2	-1.01111814997732	-1.20994856728164	-6.25165557861328	-0.0385598503053188
rep1	5	228	24	41	62	44	44	63	2	1	0.294883203307186	0.10314183593459	-0.381662040948868	-3.66044616699219
rep1	35	289	42	52	106	91	84	89	3	1	0.495579269508958	0.917299953742875	3.67467212677002	-2.80924987792969
rep1	13	225	26	26	55	60	51	62	2	1	0.276088073465636	0.498276444776029	1.73059856891632	-3.81877088546753
rep1	46	277	61	300	64	263	224	3363	13	4	1.27616328403785	-3.83255594367741	-3.87696504592896	9.74534511566162
rep1	26	186	28	51	48	57	59	65	2	1	0.915062118111793	0.639279191053115	3.02374410629272	-1.4734548330307
rep1	43	118	140	0	80	94	58	85	2	3	-2.26046868128136	2.15307186974869	-2.63663673400879	-7.7571177482605
rep1	44	662	80	82	160	198	115	216	6	1	0.221170882406521	0.421580415946505	2.0364990234375	-3.53091883659363
rep1	38	47	20	78	25	648	55	62	3	2	-1.10395050204175	-1.70058933982499	-6.26835823059082	0.254277467727661
rep1	34	112	13	357	69	132	173	1412	6	4	1.95411081827932	-3.67937309990297	-3.66263318061829	9.25923633575439
rep1	5	53	5	9	30	32	9	482	2	4	-0.0273815049518378	-3.54914109343797	-4.47452449798584	9.99231719970703
rep1	114	309	4824	202	8322	423	197	318	27	3	-3.8159913985861	1.52957093643852	-3.88259959220886	-9.8220272064209
rep1	60	337	102	66	661	66	140	110	5	3	-0.0361222980299519	1.7158367339779	-1.92677271366119	-9.49921321868896
rep1	185	1425	144	190	290	277	311	300	12	1	0.772945684290339	0.678282872563169	3.58645796775818	-0.403586804866791
rep1	116	954	164	187	290	342	192	374	10	1	0.400115247593873	0.740167705529236	4.21086835861206	-1.79368221759796
rep1	31	63	29	44	76	36	256	14	2	7	0.516773108426787	1.31069175391519	-0.504990041255951	8.80557250976562
rep1	11	68	516	37	1393	28	49	9	4	3	-3.78860776235942	1.78672859355516	-3.81620502471924	-9.87041091918945
rep1	25	66	34	112	53	65	223	830	4	4	1.69508785914825	-2.11750723843524	-4.07473993301392	9.26545238494873
rep1	34	532	73	85	153	182	109	134	5	1	0.0760531805871002	0.658738566890912	1.81848335266113	-3.6403591632843
rep1	19	188	31	39	49	82	46	66	2	1	0.326667542490902	0.602550067258885	3.34499716758728	-2.08953404426575
rep1	35	156	90	50	112	511	80	82	4	2	-1.3920183740246	0.735134159095037	-6.0672459602356	-1.51443910598755
rep1	67	717	117	116	196	176	221	212	7	1	0.605759396589066	0.852175821513875	3.48107290267944	-3.17035865783691
rep1	90	783	117	108	166	199	172	209	7	1	0.525181197121436	0.782238466227016	4.633544921875	-1.33216083049774
rep1	54	62	3	71	55	75	163	1017	5	4	2.15035081291101	-3.79320992763576	-3.95891666412354	9.44656467437744
rep1	29	536	89	80	118	185	108	154	5	1	0.055715791154407	0.533677324512551	1.99794900417328	-3.77110481262207
rep1	1	57	19	36	118	90	388	3711	9	4	0.0431249229461716	-5.48216687428775	-4.2714204788208	10.2214422225952
rep1	11	268	45	76	90	106	87	99	3	1	0.268181507726003	0.391139363898	0.345483660697937	-3.69050717353821
rep1	9	429	50	110	74	138	93	124	4	1	0.246287885170924	-0.272439008636614	-0.670611560344696	-2.75290656089783
rep1	84	1012	86	2191	114	228	173	201	12	6	1.20101878473162	-1.76052017292237	-2.56004953384399	4.67570877075195
rep1	82	74	36	36	125	1059	71	66	5	2	-2.211848434654	-0.521787548847154	-6.43494653701782	-0.383993327617645
rep1	220	1035	154	200	334	370	225	381	11	1	0.595108640007311	0.856840751330123	4.77638673782349	-0.461444318294525
rep1	31	60	31	34	24	242	3	123	2	2	-1.41961477237671	-1.05301884053678	-7.76973247528076	0.682872295379639
rep1	148	194	75	74	94	93	67	109	3	5	0.79651301003204	1.38784924510133	5.93591737747192	2.05275058746338
rep1	20	91	96	17	211	306	75	55	3	2	-2.12163760437741	1.55140459932194	-6.5720067024231	-2.05948781967163
rep1	45	371	55	100	110	129	120	108	4	1	0.670130156001182	0.742484058438732	3.14761710166931	-2.02995371818542
rep1	39	273	49	60	75	116	62	109	3	1	0.44723458806524	0.698528453860271	4.4301815032959	-0.655669391155243
rep1	16	179	27	46	47	87	50	62	2	1	0.368016835505046	0.445083295157091	2.06759405136108	-2.23677492141724
rep1	157	96	34	26	49	82	26	113	2	5	0.51233083595127	0.714406234801831	5.45597124099731	2.60838389396667
rep1	37	44	24	29	36	295	33	52	2	2	-0.994006579704619	-0.0797029816369255	-5.80477905273438	-0.644110798835754
rep1	21	201	27	43	57	51	68	51	2	1	0.756233198435143	0.7815343380213	2.90941667556763	-2.37263321876526
rep1	60	706	127	104	141	990	156	179	9	2	-1.01576696179725	0.0335079556785826	-5.4294810295105	-0.316896677017212
rep1	178	72	60	72	245	98	55	125	3	3	0.263948557451237	1.47627316175683	-1.37006080150604	-8.60847949981689
rep1	63	661	68	109	121	192	141	190	6	1	0.648662804778501	0.300657656009438	2.23770213127136	-0.799851536750793
rep1	158	1276	163	221	510	216	345	296	12	1	0.755258443069404	1.0678767612653	3.50751996040344	-2.98816466331482
rep1	67.5	375.3	601.2	157.5	1314	157.5	247.5	209.7	9	3	-0.868826539144468	2.11672997710488	-2.23933148384094	-9.64877700805664
rep1	445	417	86	160	197	318	118	264	7	5	0.718820144593233	0.752112407069969	5.43630123138428	2.62924885749817
rep1	3	31	138	5	118	977	125	14	4	2	-5.24454288559291	-0.164627302613104	-7.78190183639526	-1.48992693424225
rep1	42	123	46	42	74	713	35	71	4	2	-1.90962162645788	-0.366028401110015	-6.43107652664185	-0.237923711538315
rep1	16	332	38	52	86	111	53	86	3	1	0.00398172216616885	0.362148331509895	0.51694667339325	-3.46297836303711
rep1	85	503	54	111	135	155	119	139	5	1	0.779665052737141	0.63916452570715	3.51013946533203	-0.5218745470047
rep1	80	853	96	162	186	251	174	268	8	1	0.624665397659186	0.37343506201166	2.40648603439331	-1.4681738615036
rep1	26	188	35	28	58	65	44	81	2	1	0.412550010556264	0.854579369729146	4.9615650177002	-2.12993502616882
rep1	9	287	52	68	75	101	72	115	3	1	0.18379240249706	0.231901820841825	0.098641462624073	-3.77359342575073
rep1	141.166666666667	1057.83333333333	163.166666666667	204.416666666667	340.083333333333	316.25	281.416666666667	381.333333333333	11	1	0.646646140391597	0.828316945370938	4.26846122741699	-2.27618503570557
rep1	39	401	99	47	125	1038	68	104	6	2	-2.0877936276224	-0.0898424894809412	-6.01318168640137	-0.459253221750259
rep1	45	268	42	79	72	86	99	103	3	1	1.03047632113435	0.657873060980311	3.27757835388184	-1.36683297157288
rep1	795.9375	1085.625	177.1875	405	498.75	543.75	377.8125	383.4375	15	5	0.893218818191565	1.03019935890506	5.51648330688477	2.07025098800659
rep1	10	72	8	804	44	76	9	64	3	6	0.0570825652763337	-3.50408601266433	-2.75153732299805	5.40276622772217
rep1	62	680	160	76	123	785	86	125	7	2	-1.3867323079671	0.391923049668612	-5.68298101425171	-0.711349964141846
rep1	4	277	47	69	91	97	76	110	3	1	-0.0592210979037737	0.0497315435287404	-0.759341537952423	-3.56504082679749
rep1	70	481	182	38	205	175	153	129	5	3	-0.367203043665925	1.76635039232479	-1.83078861236572	-8.02785396575928
rep1	800.208333333333	1468.16666666667	552.958333333333	1276.5	917.125	964.083333333333	433.166666666667	560.625	23	5	0.480495087506789	1.28936020956209	5.72332620620728	2.10264039039612
rep1	74	253	79	182	126	262	356	4903	17	4	1.03735942637448	-3.63101802466831	-4.3214168548584	10.0739774703979
rep1	19	97	43	20	66	62	197	30	2	7	0.0366114359923985	1.4079925169912	-0.52189439535141	8.73309993743896
rep1	343	312	78	155	135	154	100	176	5	5	1.09220686505726	0.920391730786562	5.47992610931396	2.17671012878418
rep1	26	289	55	46	83	99	81	103	3	1	0.328224642696419	0.820365773351124	3.88033723831177	-3.32328343391418
rep1	19	503	39	384	123	89	92	129	5	6	1.04509630486356	-0.592440264886283	-2.14349031448364	4.76881694793701
rep1	40	305	43	65	81	75	94	81	3	1	0.835573529285571	0.82535273123387	3.56473207473755	-1.97418832778931
rep1	78	469	185	1769	226	2524	451	7779	28	4	0.245949442296889	-3.97448695444401	-3.91911554336548	9.28390789031982
rep1	59	149	357	119	664	109	125	106	5	3	-0.855516385777312	2.23805781762417	-2.25384998321533	-9.71421146392822
rep1	23	549	27	2431	65	90	134	1609	10	4	2.35810046952478	-4.82112597164648	-3.258296251297	8.95389175415039
rep1	49	51	21	1552	68	81	33	55	5	6	0.298582123346581	-2.93771971641836	-2.8174204826355	5.2445068359375
rep1	152	631	75	106	187	165	366	189	7	1	1.14383695064191	0.838049435449285	3.82340788841248	-0.467936009168625
rep1	666	605	136	297	288	319	252	331	10	5	1.14378082859442	0.938728212955112	5.50702571868896	2.20106959342957
rep1	3	41	21	7	31	23	376	49	2	7	0.0958164167113922	-0.800723106761335	-1.39847815036774	9.37662315368652
rep1	120	203	650	55	1042	175	111	199	7	3	-1.6000716891358	2.34724043411179	-2.56404805183411	-8.88841342926025
rep1	24	39	133	41	253	1246	163	34	6	2	-3.60529436272906	0.252387398793866	-7.12768459320068	-1.42067909240723
rep1	26	27	212	75	164	913	139	67	5	2	-2.79683944758014	0.370692392464163	-6.86399078369141	-1.51656889915466
rep1	102	693	90	127	195	238	205	189	7	1	0.588416459865448	0.803660545951888	3.85494017601013	-1.70556128025055
rep1	5	211	34	27	57	58	57	65	2	1	-0.0312349538172633	0.401146819966075	-0.0260067526251078	-3.8399658203125
rep1	75	236	310	84	263	3430	161	114	11	2	-3.44862702658201	-0.351227610870508	-7.00026702880859	-0.889544129371643
rep1	429	3516	358	1456	315	1790	295	537	29	1	0.15252989837995	-0.416406335427777	0.15670970082283	0.835676491260529
rep1	22	198	21	78	48	53	49	58	2	1	1.03790710591998	0.274030116806524	1.83956217765808	-1.01471531391144
rep1	0	31	78	0	61	353	39	74	2	2	-5.09021751801818	-0.694725298937207	-7.51552724838257	-1.84680759906769
rep1	21	374	54	92	95	147	121	124	4	1	0.421092759992548	0.343214050005543	1.04593729972839	-3.16141128540039
rep1	35	302	52	51	68	100	77	98	3	1	0.496765176671097	0.736819786887364	4.87365818023682	-1.18581438064575
rep1	9	82	14	517	35	5	15	25	2	6	1.41268563777679	-2.19238013214848	-2.73459911346436	4.93006181716919
rep1	232.142857142857	1810.71428571429	171.785714285714	1564.64285714286	367.714285714286	511.642857142857	615.642857142857	6172.21428571428	26	4	2.0083621061225	-2.48448137824271	-3.84615254402161	8.97468280792236
rep1	254	191	95	62	100	209	75	165	4	5	0.305807029882498	1.14862011312201	5.64530515670776	2.40658354759216
rep1	167	1623	121	169	198	304	234	293	12	1	0.653007970273401	0.19271707435156	1.39711391925812	1.64494752883911
rep1	436	633	145	198	255	279	215	340	9	5	0.99674107233956	1.05393347431144	5.48715782165527	1.86012268066406
rep1	24	180	25	51	64	46	48	83	2	1	0.996300956276298	0.584742915577714	2.86984896659851	-2.26712369918823
rep1	234.352941176471	1662.11764705882	331.294117647059	311.529411764706	530.823529411765	471.529411764706	326.588235294118	458.352941176471	16	1	0.360490160633846	1.12605019375855	4.79836750030518	-1.68080973625183
rep1	19	299	52	80	77	94	78	84	3	1	0.427541639244806	0.607229328123879	1.74553692340851	-3.18701195716858
rep1	37	404	41	94	110	120	88	132	4	1	0.69509129508438	0.347330581466741	1.61523485183716	-2.11464190483093
rep1	13	182	258	19	186	567	92	42	4	2	-3.14208784075553	1.41702494337075	-6.83011341094971	-1.8195732831955
rep1	65	341	83	43	135	476	170	98	5	2	-0.760065961984644	0.919601076257962	-5.53067064285278	-1.28507733345032
rep1	121	89	47	24	73	82	52	83	2	5	0.372867431303105	1.48942438417748	6.14785528182983	2.01693177223206
rep1	69	374	63	58	121	123	107	135	4	1	0.57744871867067	0.999605504272471	5.07100915908813	-1.41522479057312
rep1	16	195	32	33	54	72	49	70	2	1	0.300334385128414	0.642295842793599	3.18814659118652	-3.37257838249207
rep1	16	182	26	46	41	80	42	87	2	1	0.546693340606677	0.14800050245348	1.34189426898956	-1.56689584255219
rep1	122	144	973	128	1507	184	181	168	9	3	-1.71179997440613	2.29234858221505	-2.8032865524292	-9.59830379486084
rep1	34	284	55	41	99	100	71	97	3	1	0.220998107584175	1.03871359956664	4.56184434890747	-2.87070536613464
rep1	27	311	40	54	67	130	45	104	3	1	0.152192129966527	0.30051412783771	0.959143936634064	-1.0676463842392
rep1	30	563	73	105	128	142	107	154	5	1	0.395916464077217	0.412392099504787	1.31907188892365	-3.48964309692383
rep1	328	952	117	227	227	304	227	320	10	5	1.04039666864071	0.6611366982501	4.7372579574585	1.6203978061676
rep1	76	145	20	65	49	65	75	53	2	5	1.30111376368222	0.711208394345037	5.37058353424072	1.72638499736786
rep1	33	341	36	46	73	105	60	85	3	1	0.335662132804432	0.496211330775347	3.60611057281494	-0.960285484790802
rep1	180	1427	182	293	385	347	386	455	14	1	0.876140093156342	0.673021879980644	3.20690822601318	-1.99437642097473
rep1	159	1543	273	222	330	1080	252	526	16	2	-0.333504924060766	0.40879433369408	-4.97443723678589	-0.807913541793823
rep1	80	133	27	51	39	99	54	65	2	5	0.849367106677681	0.686486194347641	5.28782653808594	2.35397744178772
rep1	30	42	7	81	22	21	247	1174	5	4	2.73855838566659	-4.56693422620986	-3.82240533828735	9.6019172668457
rep1	4	58	56	686	82	468	41	63	4	2	-1.6676736619745	-1.90861061831583	-5.92867851257324	0.616382777690887
rep1	166	83	53	82	119	117	101	124	3	5	0.820987128309741	1.20080488300263	6.31652212142944	2.36922836303711
rep1	78	145	62	259	139	164	147	2598	10	4	1.20428451389915	-2.77916974996144	-4.14256811141968	9.22780799865723
rep1	19	60	173	73	288	968	87	16	5	2	-3.78706246967152	0.871014440071813	-7.50350427627563	-1.42387163639069
rep1	57	115	159	97	253	646	29	143	5	2	-2.00190726174051	0.769347613311267	-6.73216867446899	-1.00287389755249
rep1	4	51	121	61	121	784	52	92	4	2	-3.02902369226595	-0.565168718858503	-7.37679100036621	-0.964740812778473
rep1	3	255	17	38	36	54	78	31	2	1	0.123951271333956	-0.389984497170655	-0.753517985343933	-2.42388796806335
rep1	19	144	39	384	74	93	46	86	3	6	0.660428650425631	-0.437057969679355	-1.84256052970886	4.81794452667236
rep1	89	812	106	141	207	268	189	268	8	1	0.526117925692513	0.588431106340307	3.59498929977417	-1.90340936183929
rep1	14	214	24	64	47	59	36	65	2	1	0.632589106465317	0.142573206495857	0.879423558712006	-1.76693224906921
rep1	6	177	30	46	53	66	63	71	2	1	0.316083630376834	0.265385690183135	0.152970835566521	-3.71398210525513
rep1	59	712	96	133	181	193	182	257	7	1	0.66545861214405	0.499088281278065	2.60227155685425	-2.93004393577576
rep1	36	290	43	63	70	120	65	101	3	1	0.471047078772108	0.546586084456711	3.92427730560303	-0.474313735961914
rep1	17	191	26	64	51	53	59	59	2	1	0.880320723518299	0.474956181525402	2.12884163856506	-2.23602533340454
rep1	307.09375	1375.625	543.46875	465	527	2018.875	6179.65625	623.875	31	7	0.087292198954629	0.0129529392749441	-0.926440894603729	9.02900123596191
rep1	17	351	31	51	63	100	65	83	3	1	0.318319856105035	0.0944945157868373	0.0336981117725372	-2.47254109382629
rep1	17	268	69	68	243	1389	51	128	7	2	-2.71722508842132	-0.770970516261407	-6.74653911590576	-0.351374953985214
rep1	15	199	37	15	76	47	48	84	2	1	0.112268206502628	0.940988473842991	3.75008630752563	-3.68590879440308
rep1	31	303	41	44	75	117	57	109	3	1	0.264394710698753	0.511259086814274	4.31136798858643	-1.32056307792664
rep1	46	135	124	101	71	741	86	136	5	2	-1.18759978747123	-0.00800075332220883	-6.10603380203247	-0.853203952312469
rep1	334	1505	216	329	468	600	507	4790	27	4	1.1924274882265	-1.30047987759859	-4.87218379974365	9.23105144500732
rep1	11	105	22	412	27	84	214	1436	6	4	2.03834084100993	-4.4435636628399	-3.46962261199951	9.37141513824463
rep1	262	655	100	119	174	250	140	208	7	5	0.660157609874534	0.927702866157668	4.83939933776855	1.79608273506165
rep1	16	208	42	17	56	73	48	60	2	1	-0.188994292425929	0.973137773144554	4.59476327896118	-3.16572403907776
rep1	46	511	82	93	137	153	134	156	5	1	0.475063605506731	0.749635565124232	3.36642742156982	-3.00882291793823
rep1	115	1334	151	218	296	500	313	440	13	1	0.433929459901953	0.332467479375795	2.0389084815979	-2.13639402389526
rep1	74	240	37	79	101	85	68	119	3	5	1.02280328268827	0.80420750348573	5.52049160003662	1.01070630550385
rep1	18	239	20	32	56	47	58	51	2	1	0.667828003700234	0.472242287850005	1.90849161148071	-2.54689025878906
rep1	53	276	59	78	137	148	225	4618	14	4	0.790628814231677	-3.78484420069683	-4.52843284606934	10.3098497390747
rep1	21	222	19	36	53	45	43	77	2	1	0.895732525346559	0.256686447988304	2.35877919197083	-1.84659719467163
rep1	46	487	67	104	145	132	109	206	5	1	0.70773408776011	0.500136642298971	2.46325373649597	-2.92573380470276
rep1	22	78	107	31	212	60	31	69	2	3	-0.890462682748047	1.95710782856793	-2.35374188423157	-9.05198097229004
rep1	21	398	84	56	121	103	132	138	4	1	0.287966007553495	0.826043681665054	2.11310029029846	-4.13272857666016
rep1	90	832	130	131	234	234	202	236	8	1	0.448454246192233	0.882351044105029	4.2940239906311	-2.64937353134155
rep1	164	1223	138	210	258	289	228	362	11	1	0.789322430401187	0.529367811276659	3.67590355873108	-0.336863249540329
rep1	164	898	91	114	166	263	227	192	8	1	0.662112698099812	0.655177384633907	4.03502798080444	0.846062362194061
rep1	29	66	55	20	63	503	39	90	3	2	-1.92075623474199	-0.0384664702383157	-6.62086296081543	-0.995882272720337
rep1	22	98	49	49	222	11	49	83	2	3	0.931407660442717	1.40607552392536	-1.71684634685516	-9.79103946685791
rep1	52	401	43	64	86	173	121	97	4	1	0.437907804873796	0.521244389677834	3.33226704597473	-0.354853898286819
rep1	20	200	33	23	68	67	32	80	2	1	0.0511524418821109	0.782058313307984	4.7429518699646	-2.43215465545654
rep1	6	207	27	53	42	74	50	56	2	1	0.201062067815846	0.0279432335623809	-0.394183665513992	-3.13329172134399
rep1	21	219	21	40	38	69	30	75	2	1	0.562085485856447	0.0358083473374974	1.10900902748108	-0.0904112011194229
rep1	29	268	49	70	149	899	97	118	6	2	-1.4841384853613	-0.384320517923271	-6.10849857330322	-0.314739644527435
rep1	153	1192	223	134	163	1128	197	254	12	2	-0.738096602276783	0.303022679013254	-4.99359130859375	-0.336251795291901
rep1	57	114	41	37	67	136	46	971	5	4	0.374897865001955	-1.75646220968312	-4.95367765426636	9.51781272888184
rep1	34	279	34	72	81	99	64	123	3	1	0.751800885673246	0.366120541821371	2.31363153457642	-1.58647584915161
rep1	239.058823529412	1710.11764705882	219.294117647059	291.764705882353	405.647058823529	469.647058823529	366.117647058824	484.705882352941	16	1	0.652157767531527	0.707318221590301	4.42018365859985	-0.756746768951416
rep1	36	281	134	60	166	1544	131	171	8	2	-2.19919302129968	-0.317053965827737	-6.59869909286499	-0.486533999443054
rep1	77.1428571428571	568.285714285714	99.4285714285714	106.285714285714	158.571428571429	198	187.714285714286	177.428571428571	6	1	0.55675040594528	0.90633979728143	4.15149211883545	-2.16916227340698
rep1	24	109	121	112	63	1047	83	68	5	2	-2.13361346131668	-0.559310590144949	-6.65533781051636	-0.42865514755249
rep1	61	719	123	122	139	772	111	228	8	2	-0.719549553073113	0.0118237569341023	-5.30991172790527	-0.549283742904663
rep1	21	99	100	29	154	53	32	111	2	3	-0.403508059115337	1.65110492107969	-2.03367900848389	-8.92379951477051
rep1	95	514	135	192	164	1545	1789	259	14	7	-0.286865934990445	-0.635847053006034	-1.16578769683838	9.16304683685303
rep1	26	184	32	44	42	76	43	73	2	1	0.576450186732782	0.56281985491878	4.22963333129883	-0.216618031263351
rep1	264	702	1050	10463	2506	764	618	10651	47	4	0.831812243134009	-2.07500919619446	-3.71205472946167	8.52273178100586
rep1	15	61	172	24	180	87	53	52	2	3	-1.49423732537726	2.13021708035545	-2.56171846389771	-8.92237758636475
rep1	72	1259	163	240	385	352	326	323	12	1	0.3507633814202	0.619028274152968	1.31747460365295	-3.69878888130188
rep1	9	413	56	64	122	81	115	187	4	1	0.433916653497723	0.0775310451575603	-0.311051607131958	-3.66457033157349
rep1	10	307	38	53	92	95	71	104	3	1	0.153980523884865	0.251385167181461	-0.108080171048641	-3.66011047363281
rep1	34	449	88	70	133	310	143	111	5	2	-0.39419280546957	0.775160077382224	-5.19192457199097	-1.45037579536438
rep1	57	437	182	110	152	970	129	95	7	2	-1.55280359900767	0.630530344517151	-6.05297183990479	-1.12686204910278
rep1	94	933	143	147	228	286	210	301	9	1	0.445454560950759	0.690864762445763	4.44319009780884	-2.27184414863586
rep1	11	178	26	47	71	77	33	78	2	1	0.141653294068087	0.370532032489814	0.691120028495789	-2.95018744468689
rep1	26	294	55	50	86	93	76	104	3	1	0.371985433007192	0.81455564305943	3.87721300125122	-3.38403964042664
rep1	54	343	45	660	121	177	1831	646	12	7	2.29397239627668	-2.13807591612752	-2.0212619304657	8.99934387207031
rep1	97	1219	60	143	146	175	138	152	8	1	0.673967008906878	-0.05592126584459	0.371544599533081	1.15305757522583
rep1	28	104	49	165	51	84	681	315	5	7	1.80124813870388	-1.21749219437949	-1.66111505031586	8.9955005645752
rep1	22	293	46	60	84	101	64	106	3	1	0.350507343097795	0.560926788505772	2.28962373733521	-3.36200785636902
rep1	87	580	78	124	173	171	139	216	6	1	0.777209421927111	0.681095906505285	3.63299584388733	-1.58375835418701
rep1	11	199	33	35	66	61	39	76	2	1	0.178642582179871	0.583492136870676	1.52772784233093	-3.95657515525818
rep1	6	204	30	38	60	73	44	59	2	1	-0.0976993573474186	0.355247370784772	-0.331745952367783	-3.62922716140747
rep1	154	1172	165	238	257	459	312	382	12	1	0.589903036748656	0.548875819200077	3.84434342384338	-0.220293805003166
rep1	14	157	84	116	286	50	56	112	3	3	0.079652438964086	1.1573849737773	-2.28158926963806	-9.79141902923584
rep1	133	1378	139	197	306	365	252	347	12	1	0.487785180580112	0.498814025220644	3.18941688537598	-1.38631522655487
rep1	7	45	8	509	28	19	9	41	2	6	0.720474504286652	-3.0465437883424	-2.76413941383362	5.20957040786743
rep1	29	332	17	31	163	421	38	99	4	2	-1.2020282120871	-0.403780865963779	-5.91320180892944	-0.261296033859253
rep1	68	94	280	10	536	120	36	154	4	3	-2.17326394269704	2.0933403895466	-2.59959173202515	-8.27871608734131
rep1	35	143	102	92	258	31	91	123	3	3	0.771768031030677	1.61980869342604	-1.63965451717377	-9.65359306335449
rep1	16	195	33	36	65	78	32	71	2	1	0.0353097353621365	0.6654284565195	2.95424222946167	-3.2501528263092
rep1	119	337	467	51	699	229	243	274	8	3	-0.80453459158151	2.27266300021383	-2.20525765419006	-8.39384365081787
rep1	72	632	85	135	130	172	139	197	6	1	0.765235699428208	0.508099754323023	3.25836896896362	-0.796455025672913
rep1	9	215	28	37	49	68	46	65	2	1	0.215965893238634	0.278263062195557	0.124227710068226	-3.64948654174805
rep1	36	107	169	61	166	907	41	85	5	2	-2.70255900384931	0.448002471973378	-7.03732919692993	-1.08369016647339
rep1	70	208	478	173	388	2377	452	336	14	2	-2.02416357928111	0.335242157962555	-6.67083263397217	-1.62273252010345
rep1	24	85	46	28	21	246	15	100	2	2	-0.982839977312872	-0.38748552160223	-6.12101984024048	0.119194276630878
rep1	44	46	83	773	44	113	334	276	5	7	1.55813145038341	-1.5903091816449	-2.15165662765503	8.70799827575684
rep1	25	99	120	43	183	860	127	56	5	2	-2.53879710098412	0.613353406319908	-6.87117958068848	-1.54525208473206
rep1	94	494	59	119	115	149	134	146	5	1	0.95120176157493	0.616285467826354	3.71467542648315	0.0685685500502586
rep1	119	342	667	99	1359	344	264	312	11	3	-1.26942476084254	2.18839699646561	-2.35374331474304	-8.71428775787354
rep1	21	184	30	47	50	78	45	68	2	1	0.477826641482198	0.581129201140018	3.23324966430664	-1.6165372133255
rep1	76	200	299	64	350	227	111	187	5	3	-0.801533587036677	2.02385512586388	-2.18919634819031	-8.60016918182373
rep1	84	940	146	158	217	297	245	251	9	1	0.405291764576637	0.719724401756403	3.59582996368408	-2.53457403182983
rep1	28	193	40	26	62	42	77	53	2	1	0.650709069319438	1.27496653029124	4.52428197860718	-2.80523586273193
rep1	58	540	53	97	89	94	142	269	5	1	1.38582032098548	-0.0531330127141334	1.94898509979248	-0.811289131641388
rep1	134	1100	173	193	260	388	295	335	11	1	0.494351413346353	0.734526669645017	4.43326663970947	-1.35149681568146
rep1	92	960	104	211	206	252	209	299	9	1	0.806877635156463	0.334919224093891	2.19679284095764	-1.34113943576813
rep1	21	120	123	59	145	678	55	47	4	2	-2.50033605439429	0.66886213304857	-6.6927604675293	-1.49671638011932
rep1	1177	3052	486	501	656	1652	591	809	31	5	0.284169300078269	0.832307375704679	4.36523771286011	2.05230975151062
rep1	31	90	73	78	56	477	51	57	3	2	-1.34662893932887	0.205310964037662	-5.96838665008545	-1.10503876209259
rep1	13	186	63	74	121	565	135	37	4	2	-1.70382934210299	0.354510983581259	-6.71765041351318	-1.18344485759735
rep1	38	185	26	59	37	68	37	75	2	1	0.934643283613061	0.343404492530853	3.49043226242065	0.968182682991028
rep1	22	470	58	60	86	139	105	91	4	1	0.0897860489770843	0.444818872328581	1.20765841007233	-3.07901096343994
rep1	42	65	51	208	40	88	99	1180	5	4	1.46727614219806	-2.6934045078047	-3.9316394329071	9.17052555084229
rep1	15	273	49	51	78	110	124	77	3	1	0.216021327719794	0.667489024885042	1.50694465637207	-3.58016681671143
rep1	9	181	25	47	52	81	40	79	2	1	0.245594806535696	0.119650203474857	0.146347790956497	-3.11531758308411
rep1	18	100	117	71	139	1051	81	83	5	2	-2.56434420153944	-0.1822758395359	-7.01751565933228	-0.999031782150269
rep1	32	54	83	20	58	473	67	74	3	2	-1.85737874434248	0.404816136025839	-6.64596128463745	-1.56623113155365
rep1	179	1650	176	326	343	455	303	470	15	1	0.680621170479872	0.392295147095523	2.82750391960144	-0.536971986293793
rep1	52	221	297	138	868	15	148	146	6	3	0.481417860079799	1.82956026561935	-1.801873087883	-9.98280143737793
rep1	29	73	58	64	160	392	290	7	3	2	-2.01246391512845	1.28490699449402	-6.97528839111328	-1.56039595603943
rep1	22	279	45	57	72	110	67	125	3	1	0.41387539041557	0.39427233703145	2.12469911575317	-2.80594611167908
rep1	81	597	84	99	142	211	106	243	6	1	0.489976607239557	0.506707098350129	4.08575534820557	-0.29246973991394
rep1	81	248	473	165	861	84	194	211	7	3	-0.184259379492841	2.10936374911687	-1.92708313465118	-9.70316219329834
rep1	87	389	146	272	142	771	163	1568	11	4	0.281578531779508	-1.33403955965755	-4.46751689910889	9.08723545074463
rep1	325	1482	115	233	210	296	210	310	12	1	0.984304199436358	0.306569243653829	2.96727466583252	1.77237915992737
rep1	121	1179	132	157	261	233	246	266	10	1	0.642411641148197	0.698102504656972	3.57538342475891	-1.8988379240036
rep1	49	471	71	142	150	364	111	215	6	1	0.0951364493493249	0.224538091129838	0.782442152500153	-1.54876220226288
rep1	521	1237	165	307	336	437	297	515	14	5	1.04900282801771	0.668162067272295	4.86850643157959	1.74762427806854
rep1	10	44	37	22	58	706	26	38	3	2	-3.20048115544625	-1.05536014465112	-6.95796251296997	-0.260182857513428
rep1	19	95	177	52	65	1240	78	58	5	2	-3.06537106242736	-0.516452837892424	-7.16429042816162	-0.89744508266449
rep1	43	500	91	60	134	174	130	168	5	1	0.170647335843964	0.816510345954396	4.18398284912109	-3.37727737426758
rep1	3	193	35	30	62	57	64	69	2	1	-0.0992109160472781	0.300206617749305	-0.496030896902084	-3.7096848487854
rep1	0	230	24	33	39	55	61	69	2	1	-0.540754899862281	-1.13922385538094	-1.46383047103882	-3.14188623428345
rep1	273.170731707317	2209.75609756098	2558.0487804878	522.926829268293	9898.53658536585	765.853658536585	782.439024390244	718.048780487805	40	3	-1.68802159961833	1.93556199756872	-3.21158075332642	-9.68953514099121
rep1	11	183	18	75	39	85	33	74	2	1	0.536968895010607	-0.365052691666551	0.0954316183924675	-1.08225762844086
rep1	40	130	219	116	547	98	91	80	4	3	-0.832446134718999	2.05863006389924	-2.4137909412384	-9.71081161499023
rep1	21	185	26	37	53	67	64	65	2	1	0.638180507149276	0.64348164346477	3.17300319671631	-2.27493786811829
rep1	51	470	52	137	112	219	90	171	5	1	0.513976660826299	0.149896299280332	1.28345501422882	-0.755806982517242
rep1	41	544	83	79	124	143	139	151	5	1	0.437678116688726	0.689445832545362	3.2026002407074	-3.09867668151855
rep1	33	385	64	77	92	132	121	127	4	1	0.527229868502952	0.616087441830844	2.95378565788269	-2.94520878791809
rep1	57	102	121	2439	149	138	106	122	9	6	0.236454874069899	-1.73586238878421	-2.5737419128418	5.04240751266479
rep1	14	3	52	10	105	702	115	8	3	2	-4.66992346627148	-0.405680847767202	-7.44942235946655	-1.2372180223465
rep1	158.4	852.3	127.8	175.5	292.5	234.9	234	310.5	9	1	0.825470424088453	0.913584179536739	4.38394927978516	-1.6746392250061
rep1	289	1009	3913	736	9158	842	617	706	40	3	-2.02188077085807	1.97167331237183	-3.1424252986908	-9.87761497497559
rep1	135	1319	135	295	281	323	283	350	12	1	0.830371154919103	0.395472571154321	2.26498651504517	-1.16503572463989
rep1	54	552	132	115	96	899	51	170	7	2	-1.34141555982181	-0.265115047080737	-5.5220160484314	-0.0123893981799483
rep1	55	45	30	379	28	134	149	1071	5	4	1.80520866198279	-3.38038937422081	-3.74244499206543	9.14096164703369
rep1	24	23	7	466	26	42	36	40	2	6	1.1702872508531	-2.43981439659759	-2.44139099121094	5.35465097427368
rep1	20	179	36	33	70	49	58	73	2	1	0.58622252791021	1.00158741050616	3.64603877067566	-3.47201132774353
rep1	17	106	192	4	209	968	86	56	5	2	-4.20847169953019	0.77248845583649	-7.45416784286499	-1.95223987102509
rep1	81	53	34	66	70	92	69	2274	6	4	0.725422658941539	-3.64495709133115	-4.43007659912109	9.85644721984863
rep1	71	393	59	69	124	106	85	143	4	1	0.701628771093258	0.885284883482274	4.84781074523926	-1.24348187446594
rep1	95	75	105	58	171	566	82	64	4	2	-1.62416399506951	1.18412708318068	-6.19516086578369	-1.59510934352875
rep1	63	289	44	65	104	83	63	91	3	1	0.702486255133294	1.00952265464227	4.61491870880127	-0.82191014289856
rep1	288.969696969697	4212.36363636364	292.848484848485	515.878787878788	511.030303030303	1519.51515151515	576	740.848484848485	32	1	0.126970257352264	-0.126296384715943	0.0422364622354507	0.507023274898529
rep1	34	29	90	66	150	680	99	53	4	2	-2.26066518362205	0.393239333095419	-6.66755390167236	-1.44364142417908
rep1	22	212	21	46	45	84	33	60	2	1	0.393553894890606	0.224342352677159	1.23766660690308	-0.280588030815125
rep1	14	169	21	1044	49	104	87	133	5	6	1.15411066893094	-2.71189838241152	-2.48064661026001	5.78739261627197
rep1	31	72	146	374	115	1090	1192	373	10	7	-0.372261573148698	-1.3980044264886	-1.5244083404541	9.08888912200928
rep1	26	170	46	56	70	76	239	126	3	7	1.09400553647135	0.517954836282242	-1.02797222137451	8.54825782775879
rep1	14	393	55	76	109	176	85	129	4	1	-0.0928384166829706	0.227895297292056	-0.261824578046799	-3.39440989494324
rep1	83	45	43	33	79	62	332	180	3	7	1.20799800454543	0.433455687459802	-1.19605576992035	8.58903217315674
rep1	18	320	41	59	66	97	76	93	3	1	0.430569880222029	0.327419374546369	1.36564111709595	-2.94317436218262
rep1	37	63	111	75	273	820	66	115	5	2	-2.28307839429805	0.407178288804803	-6.71467447280884	-1.40728783607483
rep1	54	762	132	156	235	234	235	271	8	1	0.476951148388365	0.693198344701511	2.21815466880798	-3.81415271759033
rep1	76	318	105	1921	164	204	95	163	9	6	0.578247261484454	-1.16988125165145	-2.41110324859619	4.93088579177856
rep1	57	32	74	47	83	540	58	53	3	2	-1.88958528942343	0.422289951635561	-6.25272750854492	-1.33167672157288
rep1	5	152	57	54	155	56	31	51	2	3	-0.68531991591173	1.11383077690808	-2.55936193466187	-9.76108837127686
rep1	56	499	58	117	116	169	107	176	5	1	0.698450753696367	0.345849390242053	2.48447585105896	-0.775643110275269
rep1	154	1592	221	2475	272	540	265	448	20	6	0.906470893658934	-0.822305140532483	-2.26251816749573	4.55075836181641
rep1	229	1568	184	264	333	415	281	389	14	1	0.623742036525234	0.654084432676359	4.13892793655396	0.343080997467041
rep1	26	197	18	65	50	57	45	66	2	1	1.03843054655335	0.224487108956392	1.82459056377411	-0.833347916603088
rep1	17	186	26	44	47	69	56	77	2	1	0.677368931319421	0.370820869942403	2.02478861808777	-2.50851082801819
rep1	21	34	0	1271	50	50	35	139	4	6	1.68882644060615	-5.73219061520985	-2.59011673927307	5.92991304397583
rep1	9	179	38	38	58	69	44	85	2	1	0.154091417463292	0.508949898716787	1.27283930778503	-4.06633996963501
rep1	44	478	81	112	129	144	144	171	5	1	0.672396285862287	0.655722791145722	2.826411485672	-2.79392099380493
rep1	66	676	56	141	135	156	152	184	6	1	0.949997500649984	0.214496995227997	1.72957789897919	-1.10877180099487
rep1	44	254	61	104	144	559	78	129	5	2	-0.783526279752915	0.234210762986888	-5.71585559844971	-0.974226355552673
rep1	214	757	143	217	277	933	175	350	11	2	-0.15672253098367	0.475907671368314	-4.83862733840942	-0.745262384414673
rep1	19	55	13	360	46	38	45	43	2	6	1.2434364401171	-1.09619140802283	-2.05609035491943	5.03605556488037
rep1	228	1977.9	308.75	353.4	457.9	634.6	418	593.75	19	1	0.462177953158908	0.708054757544739	4.53565883636475	-1.02707004547119
rep1	31	59	147	7	222	73	52	51	2	3	-1.75127358655957	2.46873496184175	-2.4781539440155	-8.24916172027588
rep1	322.222222222222	1776.85185185185	1488.88888888889	379.62962962963	3600.92592592593	643.518518518518	366.666666666667	381.481481481481	25	3	-1.32198423734851	2.28559997041058	-2.76213264465332	-9.43774032592773
rep1	161.052631578947	1059.36842105263	199.526315789474	1857.47368421053	343.578947368421	494.789473684211	322.105263157895	466.157894736842	17	6	1.02352993804931	-0.307179054034494	-1.85627090930939	4.61169719696045
rep1	122	976	95	199	192	266	238	255	9	1	0.867029207450976	0.394072426043739	2.55581879615784	-0.644233822822571
rep1	49	326	57	34	48	147	53	73	3	1	-0.0764582693962313	0.701205285613311	3.39977049827576	2.04296112060547
rep1	75	737	102	124	161	230	167	222	7	1	0.510663889149194	0.584623624804963	3.99285697937012	-1.77434647083282
rep1	63	205	107	114	141	1715	47	226	8	2	-2.1498262284612	-0.986442559928189	-7.11037921905518	0.255530923604965
rep1	10	218	20	47	45	81	39	55	2	1	0.22433441917033	-0.0037209858895945	-0.012291694059968	-2.17825031280518
rep1	13	237	17	40	41	64	43	58	2	1	0.543562310161121	-0.0757733844067495	0.161862581968307	-1.5431010723114
rep1	2	103	42	18	95	1003	40	62	4	2	-3.74209883930308	-1.61122591504757	-7.0852370262146	-0.232962518930435
rep1	21	176	230	6	425	29	90	44	3	3	-1.69299783162552	2.4849746720405	-2.68754363059998	-8.6055269241333
rep1	73	504	89	87	123	163	120	160	5	1	0.517859723618814	0.862954716808569	5.05490016937256	-0.924649655818939
rep1	13	59	27	24	41	350	24	50	2	2	-1.7708250552554	-0.406211155177159	-6.43135976791382	-0.35382354259491
rep1	35	167	68	59	106	523	82	81	4	2	-1.20696428384784	0.484741747049758	-5.92682933807373	-1.17093479633331
rep1	18	197	20	49	57	52	67	54	2	1	0.872151602530424	0.480493519823888	1.80031788349152	-2.69409036636353
rep1	47	348	1132	317	3321	254	78	173	11	3	-2.66997462095149	1.46871719132957	-3.61713457107544	-9.81635475158691
rep1	117	236	87	189	210	172	1258	255	9	7	1.34498439809423	0.160079695549713	-0.991047441959381	8.75505352020264
rep1	34	112	186	31	251	2369	40	101	8	2	-4.35628100045426	-0.734970436794641	-7.48844957351685	-0.559064507484436
rep1	12	182	33	43	48	89	42	67	2	1	0.115250054002102	0.446104858069516	1.3018387556076	-3.27777099609375
rep1	41	299	40	64	69	101	74	92	3	1	0.679013220181476	0.598358009754858	3.65255522727966	-0.58185738325119
rep1	35	189	23	43	49	73	47	65	2	1	0.737853698845714	0.571658661576263	3.89985394477844	0.0567094497382641
rep1	78	497	63	98	107	203	91	162	5	1	0.492546843819252	0.474451356240521	3.61237859725952	0.646003901958466
rep1	30	198	35	399	84	97	762	133	6	7	1.77454095331498	-1.05077584581764	-1.58649742603302	8.7472562789917
rep1	5	59	15	52	57	265	42	50	2	2	-1.09771996098628	-0.684294041663745	-6.39502620697021	-0.390107035636902
rep1	37	413	56	105	119	366	70	164	5	2	-0.262366731911569	0.0520632921886675	-5.28821420669556	-0.645327627658844
rep1	38	298	35	58	77	103	70	99	3	1	0.624206504967882	0.528214490026022	3.36507678031921	-1.20275676250458
rep1	82	1005	140	135	269	234	216	266	9	1	0.405103307699869	0.783260526345059	3.37758374214172	-3.22555160522461
rep1	21	314	105	75	100	985	40	195	6	2	-1.95815168955971	-0.734293941917483	-7.10918617248535	0.191093564033508
rep1	41	400	59	126	106	100	73	149	4	1	0.814685751922454	0.458832834072635	2.26742577552795	-1.59687221050262
rep1	54	552	57	77	123	158	116	156	5	1	0.522589565612825	0.466969789265208	2.98421740531921	-1.61065137386322
rep1	106	306	411	71	603	161	190	264	7	3	-0.442647503706893	2.18757679145957	-1.98716914653778	-8.63680934906006
rep1	352	915	5244	976	11593	765	796	5257	53	4	-1.16683360641211	1.05240993261524	-5.08279752731323	7.8288197517395
rep1	13	191	25	50	40	78	40	80	2	1	0.497429271474933	0.0455384719666144	0.850411891937256	-1.74065983295441
rep1	19	218	37	31	48	52	53	62	2	1	0.502033669009742	0.783200198022796	4.22802066802979	-2.66960787773132
rep1	34	324	64	377	71	115	49	116	4	6	0.761743846966965	-0.242829008528415	-1.88074743747711	4.31058216094971
rep1	27	191	34	31	58	63	42	78	2	1	0.464619189453476	0.841591624861291	4.82590675354004	-1.96187317371368
rep1	238	1568	208	204	381	498	331	504	15	1	0.489109256098994	0.72546723843812	5.06029939651489	-0.500576138496399
rep1	21	188	39	33	58	73	49	60	2	1	0.217519240452433	0.983941752716804	4.55090761184692	-2.7428605556488
rep1	84	123	26	57	55	82	56	63	2	5	0.942987051623286	0.915191211500003	5.73853445053101	2.07289004325867
rep1	4053.94285714286	12745.1428571429	1585.37142857143	2380.8	2878.17142857143	7379.2	2489.6	2908.34285714286	128	1	0.251986949740963	0.69420438888641	3.99938869476318	1.82211542129517
rep1	86	213	45	81	84	92	115	91	3	5	1.09461463905654	1.04652777271647	5.88565444946289	1.47881031036377
rep1	86	597	65	58	207	578	108	181	7	2	-0.676469157731801	0.390643446557453	-5.1538405418396	-0.750235438346863
rep1	33	120	63	47	107	376	43	71	3	2	-1.33072065012487	0.756066921703321	-6.01176404953003	-1.40039718151093
rep1	145	900	580	443	1329	328	353	303	14	3	-0.207749137346282	1.92683145633335	-2.09014678001404	-9.4133472442627
rep1	20	41	25	38	30	76	305	37	2	7	0.547692317532771	0.00119330394615895	-0.748935222625732	8.88876914978027
rep1	79	320	141	352	215	1327	413	4938	20	4	0.114352968684493	-2.97627947222942	-4.59013509750366	9.80205154418945
rep1	465	1013	275	386	419	1452	405	437	17	2	-0.0231306892435972	0.819841257616466	-4.61547708511353	-0.87150239944458
rep1	12	75	17	1220	48	28	297	6956	11	4	2.46481915288671	-7.58281298288056	-3.38537430763245	9.44855880737305
rep1	476	558	106	103	123	385	137	190	7	5	0.407468074544459	0.74589451811362	4.61414098739624	2.53379344940186
rep1	89	528	318	734	779	201	1098	857	13	1	1.33409242031206	0.56332952047929	-1.55085361003876	-1.23535740375519
rep1	30	274	45	62	76	104	84	108	3	1	0.600261005562574	0.618163823412781	3.24987745285034	-2.41409206390381
rep1	20	89	158	19	202	59	53	61	2	3	-1.10857863551601	2.24762513919126	-2.36196255683899	-8.74469947814941
rep1	5	40	47	5	116	876	49	44	4	2	-4.31471016495198	-0.905693931539251	-7.38955020904541	-1.38129806518555
rep1	173	3536	174	214	700	2983	451	396	25	2	-1.28474702748963	-0.345590212704138	-5.71578550338745	-0.0090180616825819
rep1	43	565	41	108	99	162	95	174	5	1	0.709836581897348	-0.12765742841511	0.659057319164276	-0.751988470554352
rep1	181.875	1797.1875	200.625	205.3125	311.25	494.0625	287.8125	413.4375	15	1	0.332567563902681	0.505931741991845	3.19275689125061	1.16370439529419
rep1	11	65	66	53	87	901	46	55	4	2	-2.87408985046115	-0.78767284653099	-6.93449258804321	-0.459947854280472
rep1	69	830	117	143	184	273	173	279	8	1	0.420928064353609	0.465941354356798	3.25169944763184	-2.42064189910889
rep1	23	189	21	39	49	83	48	64	2	1	0.517129482145515	0.406598342647031	2.41030049324036	-1.20361113548279
rep1	39	148	52	346	94	162	1435	504	8	7	1.78159795114244	-1.82219000982248	-1.904904961586	8.98924732208252
rep1	49	518	74	106	111	186	108	146	5	1	0.40142409700465	0.527651970736826	3.27035760879517	-1.34508645534515
rep1	57	186	94	129	190	1307	153	160	8	2	-1.48066244011365	-0.200952973771828	-6.316481590271	-0.695268452167511
rep1	10	103	129	0	311	20	54	55	2	3	-2.58119357944006	2.17375372420039	-2.77434062957764	-7.89756298065186
rep1	149	1202	216	200	382	2407	304	309	17	2	-1.28629115777124	0.101806927638852	-5.52284145355225	-0.563091993331909
rep1	24	178	29	35	79	68	62	50	2	1	0.344254330639941	1.10108594751939	3.61371278762817	-2.85257363319397
rep1	135	180	72	40	102	96	91	124	3	5	0.659731170973412	1.49410007521467	6.07864999771118	1.8200067281723
rep1	109	173	535	88	747	189	141	110	6	3	-1.35125480356537	2.5234961415271	-2.35676908493042	-9.07932090759277
rep1	45	72	36	49	63	103	194	590	4	4	1.20075100880577	-1.0644850027508	-4.68549013137817	9.14655113220215
rep1	17	187	18	70	41	80	41	65	2	1	0.719278877316225	-0.0703938049280816	0.713125467300415	-0.755187451839447
rep1	41.8181818181818	525.454545454545	82.7272727272727	3840.90909090909	175.454545454545	127.272727272727	124.545454545455	210.909090909091	10	6	0.859282086866536	-2.6934581720614	-2.88377141952515	5.16156148910522
rep1	32	62	77	59	74	564	33	48	3	2	-2.11658672915512	0.199415310466306	-6.51311492919922	-1.01358985900879
rep1	147	775	1183	257	2246	456	354	387	17	3	-1.21346260620574	2.18683926461857	-2.60825133323669	-9.40450000762939
rep1	158	667	212	163	407	962	237	291	11	2	-0.623391057027227	1.05560226173431	-5.49725961685181	-1.35165333747864
rep1	59	323	456	126	307	3811	112	161	14	2	-3.58102968137787	-0.421272735097008	-7.34198617935181	-0.591412842273712
rep1	52	113	35	139	68	183	83	1212	6	4	0.982348107110233	-2.40740047363334	-4.30917978286743	9.19644451141357
rep1	71	499	62	118	122	177	95	171	5	1	0.640694135612685	0.474123948422251	3.02056002616882	-0.165724635124207
rep1	87	300	77	204	248	323	267	7320	17	4	0.632045373211827	-3.99448229188021	-4.30425977706909	10.2090349197388
rep1	14	183	22	50	51	68	46	78	2	1	0.638019889722593	0.200795208211122	1.17454266548157	-2.33184814453125
rep1	79	215	438	131	1271	233	158	161	8	3	-1.39117204899801	2.07144565462995	-2.64987969398499	-9.36511039733887
rep1	69.0909090909091	1038.18181818182	160	192.727272727273	267.272727272727	315.454545454545	238.181818181818	315.454545454545	10	1	0.353155888718737	0.598875574975844	1.99304282665253	-3.59832620620728
rep1	29	200	24	41	67	37	49	77	2	1	1.07503917438081	0.68516583658174	3.29022002220154	-2.15677905082703
rep1	18	42	65	780	52	26	43	36	3	6	0.471443201190929	-1.2217675066252	-2.47893619537354	4.95154285430908
rep1	40	399	66	63	131	106	107	133	4	1	0.494265297692503	0.903001533884743	3.7874927520752	-3.33376479148865
rep1	132	1345	154	166	259	1056	303	329	14	2	-0.337975036873019	0.201013372428917	-4.99226427078247	-0.46775022149086
rep1	46	120	640	26	926	157	54	92	5	3	-2.90892414205005	2.20328018775599	-3.30198645591736	-9.21877574920654
rep1	12	176	200	424	412	969	49	175	7	2	-2.23574932962315	-0.165322814767038	-7.38802099227905	-0.714828848838806
rep1	17	59	0	1401	24	17	25	813	4	4	2.8105679375665	-7.42023468282785	-3.16910791397095	8.9719877243042
rep1	50	466	43	84	74	106	95	120	4	1	0.903053658339334	0.240978303366148	2.15529561042786	-0.0128594152629375
rep1	72	677	102	125	162	206	307	201	7	1	0.7584404205182	0.68838136906728	3.12941288948059	-2.38448524475098
rep1	24	188	30	41	58	70	53	60	2	1	0.503737625300808	0.818990285303268	3.83268451690674	-2.04179906845093
rep1	6	253	28	29	46	38	46	61	2	1	0.332562429332582	0.128233999720774	-0.158028855919838	-2.98005032539368
rep1	66	398	79	44	115	640	126	162	6	2	-0.84689510639222	0.295104734660895	-5.26165580749512	-0.620468616485596
rep1	3	103	621	53	867	33	66	38	4	3	-2.828624197836	1.52076026041859	-3.77332305908203	-9.86129665374756
rep1	32	99	26	320	54	82	1581	927	8	7	2.46918577328258	-3.44696514076329	-2.0442533493042	9.08903121948242
rep1	44	278	36	82	72	96	92	86	3	1	0.913384063905803	0.593524044084789	2.93694400787354	-0.996750891208649
rep1	32	59	32	21	61	44	180	127	2	7	1.07690535999035	0.655205483622183	-1.12158107757568	8.57455539703369
rep1	16	53	54	58	70	659	6	94	3	2	-2.89433135257698	-1.20345768615633	-7.71273565292358	0.392245471477509
rep1	62	423	247	2285	242	244	223	229	12	6	0.561345836198049	-0.610295531368514	-2.27018165588379	4.80917930603027
rep1	140	1238	943	235	1399	204	164	198	13	3	-0.970994412650572	2.2028398650678	-2.71578812599182	-9.29912281036377
rep1	17	184	307	31	384	1462	18	79	6	2	-4.649698262171	0.247383783712516	-7.68170547485352	-0.666645705699921
rep1	122	1718	136	157	234	568	189	286	13	1	-0.115016316452158	0.114644600878969	-0.359429776668549	0.735490679740906
rep1	116	1042	149	117	274	198	240	221	9	1	0.484410792614302	1.03773686083248	4.44790649414062	-2.58855795860291
rep1	115.733333333333	695.333333333333	75.6	517.066666666667	218.4	266.933333333333	327.6	1819.06666666667	14	4	1.84655495724241	-1.53090814640088	-4.04598665237427	8.81901931762695
rep1	69	400	45	103	102	103	111	116	4	1	1.04797585195547	0.616639160580575	3.18986988067627	-0.827057242393494
rep1	17	196	30	36	49	70	60	63	2	1	0.463458537864248	0.615098999825648	2.8570601940155	-2.95806574821472
rep1	36	77	179	28	328	1088	97	141	6	2	-2.9997705213133	0.559976723959021	-7.15624046325684	-1.68214797973633
rep1	15	290	51	40	73	134	65	112	3	1	-0.108112529329112	0.42059171683113	0.619583249092102	-3.39670610427856
rep1	34	249	28	36	39	58	34	55	2	1	0.575127737225433	0.505447714231585	3.15299201011658	1.55710625648499
rep1	21	68	14	723	42	38	114	708	4	4	2.48051496233637	-3.84294067113948	-3.2958722114563	8.82716846466064
rep1	185	1990	183	319	317	583	299	501	17	1	0.506878562267273	0.169365491267144	1.6843227148056	0.703538954257965
rep1	1130	783	78	209	195	198	164	262	10	5	1.3595608908569	0.253651301356536	4.14835596084595	2.6511869430542
rep1	47	401	72	58	99	133	98	135	4	1	0.388141136615298	0.825361875357053	5.04455089569092	-1.93973648548126
rep1	17	0	2	0	13	1272	73	49	4	2	-4.81781978027351	-5.8067612601731	-6.73322057723999	0.158130824565887
rep1	151	892	130	156	229	286	216	305	9	1	0.66473874929316	0.763986203423656	4.87810087203979	-0.647666931152344
rep1	40	168	501	48	1574	77	163	171	7	3	-1.65081817001712	1.85112429576584	-3.19064259529114	-9.64537525177002
rep1	20	177	19	66	54	65	48	75	2	1	0.916369859355006	0.199622402732229	1.51004362106323	-1.66579163074493
rep1	8	190	29	38	69	57	56	68	2	1	0.289442978856537	0.523866687945282	0.652839839458466	-4.0079927444458
rep1	42	88	181	41	180	903	71	102	5	2	-2.59539954579386	0.643227400370975	-6.8833179473877	-1.56400728225708
rep1	70	780	131	141	201	282	193	288	8	1	0.39067236047639	0.619771799009426	3.59509539604187	-3.00669622421265
rep1	18	183	28	45	48	68	67	60	2	1	0.647513898303944	0.591580516411437	2.60297560691833	-2.26684427261353
rep1	33	85	21	103	48	94	70	390	3	4	1.40057001764733	-1.25967876899245	-4.28221273422241	8.69303607940674
rep1	304	2167	344	389	596	2491	401	668	25	2	-0.612956171530567	0.311419160584692	-5.23907566070557	-0.678088665008545
rep1	26	207	29	45	42	73	29	70	2	1	0.456498612549488	0.403926180179538	2.90125489234924	0.498894840478897
rep1	10	182	33	38	56	87	33	82	2	1	-0.047602120569473	0.361191807319791	0.330741792917252	-2.96862125396729
rep1	29	42	27	357	47	32	48	63	2	6	1.36997580257092	-0.617168593041352	-1.90825390815735	4.85752391815186
rep1	40	87	30	86	31	139	590	97	4	7	1.14153342796149	-0.884916718198585	-1.27791905403137	8.90629768371582
rep1	10	107	177	61	175	42	42	38	2	3	-0.900058993106783	1.99798009286506	-2.74362015724182	-9.79024505615234
rep1	40	96	43	36	81	71	61	410	3	4	0.798355100304575	-0.192777936606669	-5.04117393493652	8.62703800201416
rep1	131	294	569	88	913	312	218	722	10	3	-0.698315482232142	1.67658055092152	-2.13945817947388	-8.62875938415527
rep1	43	60	133	174	136	738	72	773	6	4	-0.944202339721041	-1.15804206768623	-5.03601741790771	8.93464756011963
rep1	111	596	80	114	166	194	108	212	6	1	0.618205276673536	0.700648050294779	4.50817966461182	-0.00501931179314852
rep1	182	233	42	86	101	263	75	145	4	5	0.477168344341004	0.537587504919031	5.33916234970093	2.62764000892639
rep1	3	208	28	33	50	83	46	63	2	1	-0.340504786574725	-0.0604509257266829	-1.06468820571899	-3.21219944953918
rep1	151	899	999	261	2190	1842	347	448	21	3	-2.02544345711965	1.72557055529911	-3.09978246688843	-8.77748584747314
rep1	39	186	25	36	42	74	57	67	2	1	0.793220326522334	0.605090828422378	4.13037872314453	0.459577590227127
rep1	71	542	71	118	157	692	118	142	7	2	-0.608479416867359	0.169345498934148	-5.26257848739624	-0.533168256282806
rep1	163	528	114	142	230	234	412	1057	10	4	1.39900757702152	-0.0717756350242941	-4.77913808822632	8.7150182723999
rep1	118	382	99	264	244	333	463	3720	18	4	1.2818810019172	-2.23288702154459	-4.33347415924072	9.46482944488525
rep1	22	114	19	33	46	91	90	414	3	4	1.03563209490388	-1.27608117517774	-4.76938915252686	9.34074592590332
rep1	8	93	4	69	38	28	87	231	2	4	2.22649969720497	-2.17051293441505	-3.62464094161987	9.10650157928467
rep1	88	933	91	133	195	281	155	191	8	1	0.292370967736334	0.500272502349427	3.04705119132996	-0.814082264900208
rep1	5	328	19	128	78	90	86	54	3	1	0.352348640153037	-0.557622315440278	-0.682209968566895	-2.6520402431488
rep1	40	605	76	57	126	129	123	134	5	1	0.270297969050161	0.673935202653526	3.19302582740784	-3.34094619750977
rep1	9	35	68	40	36	361	28	37	2	2	-2.22519928331385	-0.0933289544368979	-6.84009075164795	-0.961154282093048
rep1	60	251	693	157	809	125	171	168	7	3	-0.872252457037996	2.20241393116113	-2.42375302314758	-9.74960994720459
rep1	19	50	119	75	276	1301	80	89	6	2	-3.19793367720901	-0.301388323741527	-7.22185134887695	-1.01726889610291
rep1	39	121	127	121	492	83	97	112	4	3	-0.231797228007593	1.67999623208422	-2.07092452049255	-9.6051139831543
rep1	22	420	58	74	86	165	64	138	4	1	0.0488282979651891	0.192428094998358	0.148760870099068	-2.5271008014679
rep1	90	572	568	113	1299	293	291	286	11	3	-0.988865481497066	2.10636357632869	-2.39422082901001	-9.0969409942627
rep1	51	729	136	90	201	498	174	248	8	2	-0.442361182453547	0.555030650394751	-5.24378776550293	-1.46343410015106
rep1	26	290	55	39	93	117	59	106	3	1	-0.0131752438263555	0.829753103069731	3.74787163734436	-3.55819988250732
rep1	146	435	3092	344	8753	411	255	2383	28	6	-2.08719267755085	0.850091530699338	-4.7543625831604	4.55118942260742
rep1	49	557	95	156	243	2116	198	236	11	2	-1.60102887102656	-0.799865041685498	-6.14663791656494	-0.0960020646452904
rep1	48	189	77	1337	116	172	112	166	7	6	0.785785328300978	-1.21533020171509	-2.38443183898926	5.10494899749756
rep1	138	841	65	101	145	206	117	204	7	1	0.662735021621812	0.329946627309449	2.8804132938385	1.60452699661255
rep1	75	724	217	101	278	952	134	227	9	2	-1.27644902788094	0.752898861351358	-5.81888723373413	-1.40663886070251
rep1	27	45	72	49	81	545	77	35	3	2	-2.08380587929266	0.414913585097857	-6.67526340484619	-1.42433226108551
rep1	78	78	29	77	57	124	112	616	4	4	1.35439836753729	-1.28389037356575	-4.72150707244873	8.9473123550415
rep1	45	741	88	150	170	208	169	231	7	1	0.551380784833724	0.311455851903644	1.27022159099579	-3.00839781761169
rep1	42	141	33	3232	74	77	59	113	8	6	0.699449406322928	-3.90103312029848	-2.88958621025085	5.30282640457153
rep1	161	1588	163	169	393	1018	198	246	14	2	-0.717772979800093	0.511166254447306	-5.06774854660034	-0.590495049953461
rep1	24	385	53	84	110	128	118	128	4	1	0.486134274365808	0.469752358171943	1.35265374183655	-3.46042156219482
rep1	26	185	18	42	41	98	22	95	2	1	0.387649145762807	-0.167189466612745	0.687762379646301	0.189606353640556
rep1	382	1753	3339	802	5227	1624	758	889	42	3	-1.48432525732955	2.17467066272253	-2.7895245552063	-9.28482627868652
rep1	70	788	89	105	148	211	189	220	7	1	0.588049386849197	0.43766943021118	3.1313488483429	-1.53008282184601
rep1	15	77	0	304	53	21	65	53	2	6	2.83458608304678	-3.54157015706019	-2.4315013885498	6.05085897445679
rep1	51	319	44	54	80	70	81	85	3	1	0.832272700383944	0.886583356959796	4.45288276672363	-1.25135612487793
rep1	32	231	21	32	59	58	27	58	2	1	0.41726043561643	0.547652920904099	3.376300573349	0.252875208854675
rep1	89	226	46	73	81	113	86	101	3	5	0.864946944670604	0.966604511746532	5.82426166534424	1.71885502338409
rep1	65	391	48	94	97	135	81	137	4	1	0.753798856370065	0.510107449374858	3.24544286727905	0.0611258782446384
rep1	120	1322	195	227	373	432	330	382	13	1	0.365295180742249	0.746430218521489	3.22578740119934	-3.11129093170166
rep1	137	1645	169	220	340	393	290	436	14	1	0.508568018736107	0.428944924945101	2.96828508377075	-1.48973894119263
rep1	3	314	30	98	63	81	113	78	3	1	0.369728406760309	-0.524503551043677	-0.794042944908142	-3.02408218383789
rep1	36	255	76	1067	165	94	96	125	6	6	0.873403876155537	-0.651123799640243	-2.18109107017517	4.81077718734741
rep1	101	814	375	197	688	2544	328	292	17	2	-1.90647759322491	0.689418302770358	-6.28385591506958	-1.61117732524872
rep1	133	628	53	63	90	145	66	141	5	1	0.563047434877992	0.356802650836011	2.91334295272827	2.12238121032715
rep1	146	1075	124	208	248	304	234	272	10	1	0.679187443783356	0.637522264896917	3.58857417106628	-0.508942723274231
rep1	42	49	31	42	85	85	209	985	5	4	1.05094293057525	-1.90466534604904	-4.66785907745361	9.4499979019165
rep1	20	75	118	64	159	672	27	80	4	2	-2.66203951495271	0.27040012940694	-7.08924293518066	-1.00071084499359
rep1	26	34	205	2	117	968	35	86	4	2	-4.67227934098091	0.0757625306267897	-7.48543930053711	-1.89210665225983
rep1	20	176	26	368	60	91	62	68	3	6	0.935787155761368	-0.658457879199523	-2.10778617858887	4.81118535995483
rep1	11	205	29	33	48	68	49	78	2	1	0.331240081953683	0.314817428271534	1.4576655626297	-3.73049354553223
rep1	7	204	25	34	57	77	45	65	2	1	0.000246891413190215	0.22347130908976	-0.244587272405624	-3.57978773117065
rep1	58	181	52	533	136	225	457	7065	15	4	1.4820080465279	-4.93798927115829	-3.64443850517273	9.75374317169189
rep1	17	50	63	22	62	670	9	42	3	2	-3.56472225325564	-0.65677101591362	-7.41990041732788	-0.0293739512562752
rep1	66	619	115	96	104	251	166	173	6	1	0.306748037833142	0.637780062708449	4.30657052993774	-0.103349544107914
rep1	7	63	235	24	784	620	83	48	5	2	-4.22879297074484	1.07694427999305	-7.04569911956787	-1.85004591941833
rep1	46	152	336	57	428	2415	88	198	10	2	-3.61430013759065	0.00460040688144637	-7.27985191345215	-1.24320578575134
rep1	16	190	31	46	56	62	51	72	2	1	0.566561857255796	0.59394299160958	2.40392160415649	-3.15023183822632
rep1	10	70	27	67	31	89	60	214	2	4	0.81161306622509	-0.848796672074891	-4.32784700393677	8.76030254364014
rep1	103	1222	116	371	285	244	225	334	11	1	0.963049515727978	0.232088697480578	1.51231968402863	-1.64103436470032
rep1	18	201	25	45	41	57	42	87	2	1	0.817173702046403	0.169835730117543	2.22549295425415	-1.32006669044495
rep1	172	439	1266	265	2850	348	275	356	15	3	-1.45973702791912	2.13337229033339	-2.74298548698425	-9.68405818939209
rep1	28	467	45	67	92	109	89	129	4	1	0.535789681918898	0.233985908369107	1.41021406650543	-2.51522970199585
rep1	414	2797	263	344	476	680	404	662	23	1	0.592606231216606	0.451582811820091	3.11623692512512	1.61315214633942
rep1	164	1394	148	240	262	529	225	396	13	1	0.401882923813014	0.305686470473888	2.71215963363647	0.618661940097809
rep1	0	50	10	62	30	27	347	54	2	7	0.585838287242601	-2.35944690790385	-1.86178052425385	9.16227245330811
rep1	22	211	24	41	33	73	47	65	2	1	0.674815686926565	0.194386094638786	2.23261833190918	0.187265768647194
rep1	50	74	112	40	154	1257	80	74	5	2	-2.88282354626428	-0.0429862551371126	-6.87734079360962	-1.11742067337036
rep1	38	83	65	63	102	915	81	108	5	2	-1.81631378197867	-0.424072885003505	-6.43491840362549	-0.471381992101669
rep1	47	164	130	97	3429	133	217	112	10	3	-1.94098270313121	0.525621326831567	-3.75366401672363	-9.81289386749268
rep1	19	154	177	53	253	800	123	80	5	2	-2.45418562631173	0.896224657168631	-6.69619846343994	-1.69985449314117
rep1	28	191	28	39	43	59	44	86	2	1	0.836545099349346	0.467829937198123	3.65289998054504	-0.335089653730392
rep1	31	158	46	97	110	499	104	90	4	2	-0.730155829341754	0.126719306234567	-6.07674169540405	-0.760275185108185
rep1	23	78	23	36	54	90	24	217	2	4	0.360593592317699	-0.335919955835375	-4.81724405288696	8.54704284667969
rep1	13.6	404.8	63.2	103.2	94.4	128.8	96	145.6	4	1	0.330847154977958	0.150094929978897	-0.0333573035895824	-3.45828890800476
rep1	196	1096	125	185	221	277	273	252	10	1	0.834447207239887	0.715803533854535	4.2741551399231	0.494755834341049
rep1	148	1619	227	360	361	568	417	467	16	1	0.526690508656572	0.516022483842843	2.52780032157898	-1.98481011390686
rep1	200	1245	259	1303	436	1300	316	531	19	6	0.230824149258728	0.0121482047793274	-1.62502086162567	4.46996355056763
rep1	115	933	89	156	176	234	168	201	8	1	0.659113665118886	0.480796168007932	2.93504190444946	0.150587156414986
rep1	15	431	58	63	100	144	102	120	4	1	0.0379765446274091	0.320373238429305	-0.0508699975907803	-3.65216088294983
rep1	49	381	55	40	107	232	89	100	4	2	-0.262549687481047	0.77187775734594	-4.87601852416992	-1.2416273355484
rep1	111	676	182	180	431	238	181	254	8	3	0.268372092593832	1.39572972972969	-1.55938303470612	-8.94268894195557
rep1	20	405	41	123	97	143	96	112	4	1	0.482596851264073	0.0630048935526866	0.34491503238678	-2.37514114379883
rep1	10	185	27	35	70	45	70	74	2	1	0.620852603138621	0.568265540232852	1.27511477470398	-3.97496485710144
rep1	77	607	46	77	130	157	96	118	5	1	0.472478382477054	0.482459332718721	2.95584774017334	0.684263050556183
rep1	45	206	52	2784	103	157	120	180	10	6	0.835894983169095	-2.86426061136698	-2.76160526275635	5.22135925292969
rep1	61	183	194	59	212	1180	109	142	7	2	-2.18394367689219	0.582696570758395	-6.59863471984863	-1.62533318996429
rep1	65	226	147	56	267	1905	134	124	8	2	-2.67728961614467	0.0192733435603042	-6.67512512207031	-0.977498948574066
rep1	18	223	27	43	49	41	55	61	2	1	0.88527373751821	0.516911826181676	2.54423761367798	-2.23638415336609
rep1	14	190	31	45	74	49	58	61	2	1	0.556085970047375	0.815716756246009	2.10837292671204	-3.89985609054565
rep1	29	123	102	38	93	604	80	74	4	2	-1.84454107565971	0.535152710678224	-6.35704565048218	-1.55841732025146
rep1	163	1097	165	232	263	373	236	358	11	1	0.607915125912023	0.677902624734964	4.34936237335205	-0.391450762748718
rep1	122	1142	141	272	241	387	219	338	11	1	0.581916957936942	0.395359075201029	2.51045989990234	-0.517435073852539
rep1	53	29	147	79	185	712	38	51	4	2	-2.81201160838829	0.65993652652492	-6.78998804092407	-1.38308537006378
rep1	288.272727272727	2123.86363636364	276.818181818182	439.090909090909	531.681818181818	606.136363636364	571.772727272727	647.181818181818	21	1	0.78992303792466	0.668738329817375	3.48410725593567	-1.42409265041351
rep1	47	781	97	145	209	165	167	204	7	1	0.539113258660222	0.561743799642311	1.62370157241821	-3.45977163314819
rep1	17	138	47	490	80	78	1487	336	8	7	1.95094475870916	-2.26565671218478	-1.97644698619843	9.02700710296631
rep1	38	310	39	62	62	97	68	101	3	1	0.714702711942535	0.437215845391304	3.15409660339355	-0.259433060884476
rep1	48	159	261	118	598	82	168	141	5	3	-0.254285599190213	2.00769509609835	-1.91593539714813	-9.61006927490234
rep1	15	148	100	45	161	398	15	112	3	2	-2.23938190170379	0.466147858671115	-7.58359384536743	-0.317037969827652
rep1	16	61	111	10	144	900	32	56	4	2	-4.01885912216374	0.0108430064435107	-7.34007930755615	-1.36063945293427
rep1	10	186	37	25	75	66	48	76	2	1	-0.0479513691283271	0.790246968271046	1.80833184719086	-4.21407890319824
rep1	16	177	31	38	47	90	52	67	2	1	0.264939973241529	0.540524000486709	2.46682500839233	-2.62172269821167
rep1	60	470	70	99	146	148	143	168	5	1	0.703844094778485	0.758078618619464	3.63836145401001	-2.32091760635376
rep1	45	28	133	454	261	105	175	839	6	4	0.764738451368436	-0.828323122060386	-4.20849323272705	8.3568172454834
rep1	258	1279	136	324	290	520	486	4090	21	4	1.44216693082603	-1.76881215623652	-4.81142902374268	9.36621570587158
rep1	26	315	38	433	78	154	123	240	5	6	1.32279699890334	-1.04102997223621	-1.87200951576233	5.40923261642456
rep1	46	497	33	76	97	113	72	102	4	1	0.605904369180821	0.202275526185919	1.42204010486603	-0.22390516102314
rep1	137	1264	93	195	164	289	192	274	10	1	0.784616532142099	0.0525763516250479	1.67884385585785	0.951301336288452
rep1	22	108	33	100	52	136	574	119	4	7	1.00837048265866	-0.721410870510269	-1.19758677482605	8.97977638244629
rep1	12	206	24	50	48	51	55	66	2	1	0.765128714541647	0.255348223674322	1.17874193191528	-3.00913596153259
rep1	53	57	186	36	191	1084	75	58	5	2	-3.21241004778988	0.626474435082043	-6.86614513397217	-1.53693008422852
rep1	0	0	111	51	73	617	0	6	2	2	-8.16396114838704	-3.00771671194843	-7.81870985031128	-0.0794803500175476
rep1	14	212	37	24	52	51	60	67	2	1	0.366412466347733	0.763474115880571	3.22418260574341	-3.68713712692261
rep1	14	75	1	347	26	53	18	68	2	6	1.64947115974196	-3.5961884854799	-2.46226978302002	6.00744199752808
rep1	99	432	119	77	238	635	129	65	6	2	-1.27704487297159	1.3171168574538	-5.80048656463623	-1.53083670139313
rep1	19	319	36	49	96	95	75	87	3	1	0.276044128741076	0.533658305489673	1.42780828475952	-3.82478499412537
rep1	10	52	53	20	45	333	13	46	2	2	-2.49780307652282	-0.0268034463958803	-7.01131057739258	-0.806565463542938
rep1	91	1099	291	167	211	1746	243	307	14	2	-1.22394351591645	0.0987625092088656	-5.60711336135864	-0.489639669656754
rep1	43	323	43	44	67	88	83	87	3	1	0.628632710461009	0.728158836709119	4.58473348617554	-0.658535778522491
rep1	22	41	93	51	305	74	4	59	2	3	-2.14668963233398	1.21404907394476	-3.19854927062988	-9.30748176574707
rep1	5	209	32	27	60	77	29	80	2	1	-0.415340648222589	0.156647618631585	-0.527543008327484	-3.26802539825439
rep1	35	650	54	324	110	156	116	167	6	6	0.953522148137875	-0.397415693360153	-1.86134338378906	4.28727579116821
rep1	44	494	65	127	113	176	108	173	5	1	0.593100145752604	0.325070183587456	1.55900239944458	-1.62579596042633
rep1	27	74	174	27	173	959	95	72	5	2	-3.05977383927597	0.553588241706669	-7.0164589881897	-1.67374432086945
rep1	17	299	35	72	91	89	73	102	3	1	0.530693668429644	0.331055439614794	0.682077407836914	-3.34393525123596
rep1	134	1158	136	175	199	307	189	300	10	1	0.556453676503335	0.466855560785587	3.35578322410583	0.758975207805634
rep1	59	101	39	52	68	1446	122	110	6	2	-1.86346227169456	-1.50113600280385	-6.34140014648438	0.163710847496986
rep1	19	38	35	422	20	53	28	44	2	6	0.605543592818457	-1.3467401893242	-2.43881559371948	5.06966209411621
rep1	20	304	44	53	65	147	59	90	3	1	-0.010632952072918	0.347773474159122	0.746121168136597	-2.22162103652954
rep1	491.02380952381	3342.47619047619	411.952380952381	747.761904761905	856.119047619048	974.238095238095	1055.2619047619	3451.80952380952	41	4	1.29259341288457	-0.218212249438703	-4.87915134429932	8.66413688659668
rep1	30	515	74	79	139	180	114	156	5	1	0.128128369577428	0.546902267176539	1.74203193187714	-3.87500095367432
rep1	232	239	404	170	352	2300	257	333	14	2	-1.7132849915185	0.56443686644467	-6.24220752716064	-1.50916790962219
rep1	33	416	50	86	95	129	95	139	4	1	0.601391280218582	0.341244204816936	1.83264172077179	-2.22260808944702
rep1	80	221	157	100	180	1574	131	109	8	2	-2.09113267439309	0.141697224687481	-6.40138006210327	-1.04952156543732
rep1	19	88	57	36	26	911	51	48	4	2	-2.47021068347488	-1.36846019559112	-6.49577569961548	0.0639747530221939
rep1	29	180	39	23	39	99	46	70	2	1	0.102631380002956	0.767039739252911	5.37465953826904	-0.370265960693359
rep1	863	1694	265	342	519	517	459	571	19	5	0.966425263877298	1.03236356042321	5.1657600402832	1.33719789981842
rep1	9	27	76	8	93	413	0	51	2	2	-5.30106985660073	-0.759951691521864	-8.00297927856445	0.352821469306946
rep1	86	36	40	53	120	278	0	46	2	2	-3.18909861037745	-0.169136278489669	-7.89777994155884	0.629964649677277
rep1	42	301	509	35	2006	120	136	79	8	3	-2.5789410505595	2.04609768958971	-3.58979606628418	-9.58532619476318
rep1	11	64	69	28	58	663	0	28	3	2	-5.01263801375782	-1.37543729462669	-7.81208658218384	0.462330847978592
rep1	170	1707.55555555556	225.722222222222	487.333333333333	369.277777777778	654.5	379.666666666667	490.166666666667	17	1	0.554586997274306	0.385810628319584	2.08197379112244	-0.943097174167633
rep1	23	295	41	89	84	79	85	88	3	1	0.756452553494786	0.537841222688468	1.82313704490662	-2.62153148651123
rep1	30	183	31	40	52	73	42	73	2	1	0.544799872505034	0.730916956702788	4.35854196548462	-0.615692436695099
rep1	26	108	135	8	75	112	61	78	2	3	-1.14461569209305	1.84507984264679	-2.37314057350159	-7.95774602890015
rep1	57	126	33	40	55	95	46	92	2	5	0.60386058153674	0.866882420973143	5.96819972991943	2.24149346351624
rep1	27	290	62	62	74	87	77	106	3	1	0.534029965155317	0.780970345237203	3.89820957183838	-2.79590010643005
rep1	9	90	26	31	71	564	50	41	3	2	-2.2117633624495	-0.683629198416956	-6.4908275604248	-0.374865084886551
rep1	157	204	124	125	257	462	368	4953	20	4	0.41017257936204	-2.58317651962557	-4.98108291625977	9.93792152404785
rep1	94	544	58	87	111	161	98	154	5	1	0.676496413229155	0.531789471771854	4.06740427017212	1.00188744068146
rep1	26	198	36	24	57	52	43	90	2	1	0.517349773080821	0.823394709385378	5.05795431137085	-2.25114154815674
rep1	22	60	173	0	414	5	21	57	2	3	-2.43206648757095	2.04114159024941	-2.84166073799133	-8.08705997467041
rep1	88	511	84	90	122	149	116	162	5	1	0.660862338780129	0.854974603161257	4.98552894592285	-0.0872925743460655
rep1	42	47	21	14	33	41	70	997	4	4	0.904082444735464	-2.87535033043677	-4.72721433639526	10.02308177948
rep1	15	191	51	69	66	97	763	134	5	7	0.878760152008837	-0.580466036322463	-1.2301412820816	9.14292907714844
rep1	42	221	125	29	134	1608	135	69	7	2	-2.93366677834639	-0.164067224126914	-6.67785215377808	-0.848525822162628
rep1	33	81	121	0	229	64	83	33	2	3	-2.81951397371581	2.79008538022675	-2.64138388633728	-7.79942989349365
rep1	21	278	39	54	81	139	55	109	3	1	0.0860466576282474	0.360764088948141	1.03419101238251	-2.43300199508667
rep1	5	210	46	13	53	70	60	63	2	1	-0.568094463587596	0.635193130733598	0.471561431884766	-3.63777184486389
rep1	32	54	24	37	63	40	37	271	2	4	1.0786094528991	-0.264979701989277	-4.95355749130249	8.58725261688232
rep1	41	79	32	36	52	86	91	417	3	4	1.03146159487533	-0.678139826888897	-4.90015411376953	8.90543365478516
rep1	80	141	97	278	125	133	865	121	6	7	1.21938600075028	0.300419559336433	-0.860747814178467	8.72032833099365
rep1	89	390	1756	290	5873	369	179	158	18	3	-3.09543872915494	1.68799417849228	-3.72362637519836	-9.88368225097656
rep1	78	203	61	36	117	2563	99	175	9	2	-2.7004128154526	-1.71291962255473	-6.64114999771118	0.180964097380638
rep1	123	441	2141	462	5295	473	333	343	23	3	-2.23223903213031	1.8239570343278	-3.23018145561218	-9.9310131072998
rep1	27	42	38	1335	29	24	16	28	4	6	0.152477297552909	-3.11889647937319	-2.83391356468201	5.1826605796814
rep1	39	130	18	72	57	103	141	947	5	4	1.53787687199086	-2.41046686271664	-4.34447765350342	9.49602794647217
rep1	59	537	57	95	106	167	96	179	5	1	0.627264421103791	0.281217460854455	2.5922794342041	-0.256496846675873
rep1	26	64	23	30	54	149	123	699	4	4	0.542409108256649	-1.92239737204958	-4.7408652305603	9.57940196990967
rep1	35	65	44	582	70	57	52	57	3	6	0.794145253550423	-0.585005818131258	-2.01209712028503	4.83398008346558
rep1	102	1038	138	192	254	363	209	306	10	1	0.380377728878177	0.568635435282204	3.43964719772339	-1.76917719841003
rep1	408.436363636364	3750.54545454545	585.163636363636	604.8	762.872727272727	2386.8	1117.30909090909	8230.58181818182	54	4	0.571033029440459	-1.22413524428738	-4.88141441345215	9.41837120056152
rep1	10	178	24	53	61	54	66	68	2	1	0.702985128221142	0.369428033324899	0.777537822723389	-3.37989592552185
rep1	42	66	86	15	82	471	22	97	3	2	-2.33832975970341	0.442176943151181	-6.69982433319092	-1.17288613319397
rep1	46	268	52	1898	79	158	43	2123	9	4	1.37963225345832	-4.36881511481412	-3.33219480514526	8.80757904052734
rep1	66	594	89	99	162	180	151	226	6	1	0.591220599640114	0.670032425083782	4.00565624237061	-2.53936100006104
rep1	18	299	44	56	77	101	77	105	3	1	0.370273465953367	0.445008125071649	1.61145925521851	-3.77712845802307
rep1	7	205	34	34	53	63	40	78	2	1	0.0790734275220097	0.312636253735276	0.0189942978322506	-3.66106104850769
rep1	7	58	73	84	221	388	135	19	3	2	-2.33807209496691	0.892057145925818	-6.94080829620361	-1.44732189178467
rep1	3	48	22	12	79	320	63	36	2	2	-2.38069195100548	-0.256293624595779	-7.00531435012817	-1.09198820590973
rep1	21	61	39	29	94	536	37	54	3	2	-2.21564443910165	-0.0789141997690994	-6.54607248306274	-0.931934118270874
rep1	14	192	15	61	44	95	22	76	2	1	0.314040436362037	-0.414791618296944	0.12997505068779	-0.684412896633148
rep1	68	225	47	89	50	1105	191	67	6	2	-1.08429037769418	-0.890173119449046	-5.92153549194336	-0.0572689585387707
rep1	35	73	48	56	140	740	48	40	4	2	-2.36710562798705	0.0592772972467799	-6.59356737136841	-0.894248068332672
rep1	18	318	44	32	52	183	35	107	3	1	-0.525219131563624	-0.015735469831162	-0.563315868377686	-0.689548134803772
rep1	14	143	10	175	49	53	38	78	2	6	1.34403414952447	-0.9015846178388	-1.80973720550537	5.11184120178223
rep1	105	257	66	156	126	222	372	2306	12	4	1.47735630889392	-2.1497200255747	-4.48389911651611	9.45575332641602
rep1	16	52	48	61	41	701	2	48	3	2	-3.53563711216522	-1.73903444568116	-7.72806453704834	0.473684519529343
rep1	44	599	93	145	131	203	133	211	6	1	0.507938813724568	0.375495140136466	1.91730797290802	-2.50101375579834
rep1	179	876	117	383	214	558	565	7130	24	4	1.35760762722857	-3.19938924536249	-4.34076690673828	9.76229572296143
rep1	7	191	26	62	65	62	39	74	2	1	0.325779422264326	0.153033167157423	0.00823850370943546	-3.28778743743896
rep1	23	201	33	31	48	74	60	47	2	1	0.298244640238975	0.895711816113942	4.20452165603638	-1.43146860599518
rep1	46	414	59	84	102	115	103	117	4	1	0.653116174369124	0.709140690336369	3.62005472183228	-1.89546263217926
rep1	226	354	76	266	143	205	189	206	6	5	1.33185904137728	0.658263396450358	5.4601616859436	2.04935741424561
rep1	99	1203	95	192	234	266	231	259	10	1	0.684404578373712	0.291176564391686	1.7193089723587	-1.09251546859741
rep1	41	290	30	80	78	116	78	75	3	1	0.661904013260816	0.498215072519875	2.38026022911072	-0.819055914878845
rep1	91	733	80	141	154	197	197	221	7	1	0.888410511947519	0.457790242354558	3.00720167160034	-1.1212010383606
rep1	1121	1157	2625	974	6403	721	619	802	35	3	-0.803586075492481	2.31902337629575	-2.28719115257263	-9.44424724578857
rep1	52	452	46	71	76	162	73	109	4	1	0.378696365990653	0.319159143183907	2.61574101448059	1.13001608848572
rep1	55	618	78	123	136	178	128	232	6	1	0.674211423363174	0.334854029469227	2.39649820327759	-1.77340149879456
rep1	181	1569	205	252	343	529	298	525	15	1	0.467494888392991	0.503864574366043	4.10594034194946	-0.747112274169922
rep1	54	385	67	51	149	121	73	155	4	1	0.264838868292201	0.975119667018537	4.92457294464111	-2.29303765296936
rep1	12	72	122	14	82	790	96	65	4	2	-3.05646344317947	0.00631743060677427	-7.25599050521851	-1.55021333694458
rep1	30	202	31	25	46	68	51	69	2	1	0.483470736243681	0.75864404615618	5.29205751419067	-0.850294709205627
rep1	261	926	218	220	304	695	269	222	11	5	-0.0499021596911323	1.17847026283199	4.818359375	1.28743386268616
rep1	127	1040	124	171	297	284	219	340	10	1	0.617008845493565	0.654269932178716	3.86102271080017	-1.89982581138611
rep1	65	141	68	76	99	127	439	68	4	7	0.656069371664069	1.03874625575609	-0.546323776245117	8.64719200134277
rep1	62	658	68	135	141	163	140	195	6	1	0.801719864688414	0.346936159237913	2.24896669387817	-1.42266941070557
rep1	55	894	73	131	141	172	124	209	7	1	0.608579888145984	0.0687409517134472	0.630297541618347	-0.873643457889557
rep1	5	216	29	24	35	97	49	66	2	1	-0.296467874684943	-0.108972656017264	-0.843646943569183	-2.82412791252136
rep1	1	188	24	68	71	55	33	91	2	1	-0.135859315752123	-0.627702648627272	-1.26927614212036	-3.16643953323364
rep1	27	65	38	24	40	47	265	37	2	7	0.653826670585727	0.87334898168555	-0.57452380657196	8.69296646118164
rep1	53.6	388	64.8	64.8	126.4	96	120.8	134.4	4	1	0.731406757228529	0.973332461113074	4.31119728088379	-2.4719820022583
rep1	10	201	21	33	48	71	64	60	2	1	0.380303144588392	0.219590137115359	0.703630745410919	-3.34717154502869
rep1	34	513	91	69	118	193	99	179	5	1	0.03744321897075	0.556152229513827	3.54118204116821	-3.55891084671021
rep1	124	732	272	152	335	863	97	183	9	2	-1.24887610751595	1.15149823484982	-5.838454246521	-1.45009195804596
rep1	19	32	56	79	167	525	105	0	3	2	-4.16352932159617	1.28996708799356	-7.89527130126953	-1.2892382144928
rep1	18	202	18	58	60	60	41	63	2	1	0.7312859878948	0.248089918691013	1.00134646892548	-2.0789589881897
rep1	35	190	25	59	55	57	62	48	2	1	0.93628991347283	0.799322575247908	3.20134925842285	-0.901431679725647
rep1	62	209	57	330	142	125	164	908	7	4	1.69550240415068	-1.14168078874542	-4.10893154144287	8.70659828186035
rep1	150	158	14	58	42	62	43	46	2	5	1.27096817703235	0.353748968359274	4.71796846389771	2.14484882354736
rep1	36	418	54	82	111	108	110	118	4	1	0.641608141215018	0.63172710274996	2.78963661193848	-2.74674797058105
rep1	316	3910	241	656	536	638	499	619	28	1	0.785477387847008	0.0176045456257805	0.838391363620758	0.643099963665009
rep1	54	491	69	114	110	179	123	155	5	1	0.597781392980782	0.507251362210004	2.85525703430176	-1.0691123008728
rep1	10	201	45	14	75	1268	56	51	5	2	-3.47175132351107	-1.39924327710509	-6.65188074111938	-0.239439949393272
rep1	261	355	85	82	157	167	142	149	5	5	0.752597655466344	1.32037985669387	5.91669750213623	1.87691152095795
rep1	45	285	63	302	103	120	347	452	6	7	1.86897722643354	-0.583530235021331	-2.01393508911133	8.7883939743042
rep1	39	293	70	41	96	97	72	92	3	1	0.181311411822851	1.22338517680552	5.11450815200806	-2.4246039390564
rep1	27	76	93	50	182	65	44	58	2	3	-0.456389430373674	1.98718330529893	-1.91805708408356	-9.19165229797363
rep1	25	220	235	22	115	876	110	77	5	2	-2.71906402525883	0.719239717828734	-7.05128002166748	-1.70946931838989
rep1	26	190	28	38	50	65	45	81	2	1	0.677679779506117	0.565790233181375	3.84298539161682	-1.35250997543335
rep1	50	301	56	44	102	67	78	93	3	1	0.6281564903376	1.19387076751582	4.73021984100342	-2.31725525856018
rep1	24	244	295	132	299	151	83	69	4	3	-1.04081361459009	1.94382030836007	-2.68755841255188	-9.36418533325195
rep1	8	297	44	83	66	98	75	103	3	1	0.312733826854467	0.00557791362462013	-0.319771945476532	-3.25144553184509
rep1	44	694	92	124	162	330	150	222	7	1	0.0803764481811213	0.299518192898906	0.595529675483704	-2.83780574798584
rep1	23	409	54	80	97	140	82	147	4	1	0.332225108398773	0.260557966124938	0.628289341926575	-3.20788550376892
rep1	135	1380	159	2025	419	359	267	385	16	6	1.04089262844089	-0.482107418858201	-2.06085538864136	4.57250452041626
rep1	85	563	78	121	177	191	200	160	6	1	0.691789636415762	0.858762095189629	3.51428651809692	-1.98059952259064
rep1	157	824	117	186	251	329	471	3793	18	4	1.33829347535688	-1.91028772683549	-4.82901000976562	9.67390441894531
rep1	218	220	33	133	89	129	189	125	4	5	1.59432816948222	0.473354587679753	5.41327333450317	1.85970914363861
rep1	8	181	46	304	45	92	70	118	3	6	0.800523716514882	-0.811129658586952	-2.22701716423035	5.02230501174927
rep1	20	183	36	34	57	64	67	62	2	1	0.475323916802235	0.936604002997639	3.92896914482117	-2.83758687973022
rep1	200	726	69	2172	144	223	162	245	12	6	1.53792534694256	-1.50750458770304	-2.30087757110596	4.55327320098877
rep1	152	650	104	162	205	183	172	233	7	1	0.933396282061678	0.91809540495499	4.66982984542847	-0.352740406990051
rep1	63	454	73	43	145	73	88	118	4	1	0.488381860825544	1.18747927051771	4.76733016967773	-2.49152946472168
rep1	53	523	41	58	82	90	84	102	4	1	0.717882206897497	0.34907882670518	2.2870626449585	0.430622726678848
rep1	17	198	30	33	42	64	45	89	2	1	0.560679558625342	0.342747359801584	3.04762887954712	-2.08782529830933
rep1	67	108	28	63	120	179	387	2586	11	4	1.07441615952499	-3.25170938489427	-4.57955932617188	9.83798885345459
rep1	591	405	102	209	225	341	157	302	8	5	0.863430642062069	0.77206618643118	5.58106803894043	2.55531334877014
rep1	110	56	51	53	44	119	76	64	2	5	0.48932210111041	1.14145734437191	6.21076822280884	2.35310387611389
rep1	8	187	33	44	66	55	60	65	2	1	0.349306105910112	0.592023978797008	0.870502889156342	-3.93964672088623
rep1	704.916666666667	360.25	185.166666666667	580.25	313.5	461.083333333333	357.5	319	11	5	1.01462484049791	0.919588959053827	5.85600328445435	2.16297960281372
rep1	28	111	153	8	56	1313	48	91	5	2	-3.70198259948365	-0.743400706142562	-7.20476627349854	-0.810864388942719
rep1	30	26	4	103	41	52	1159	467	5	7	2.3067322386696	-4.16924077493889	-2.03823018074036	9.15068244934082
rep1	41	416	58	83	106	124	97	120	4	1	0.542237224952665	0.658385727476925	3.35679960250854	-2.22618079185486
rep1	48	653	55	87	89	157	84	132	5	1	0.414278603928739	0.106881570409014	0.967836558818817	0.836168467998505
rep1	77	80	115	107	313	917	101	106	6	2	-1.88471162428671	0.669355671871597	-6.37222385406494	-1.50863814353943
rep1	57	730	86	122	179	257	186	197	7	1	0.359992548351229	0.502298660128822	2.09956455230713	-2.90355134010315
rep1	44	111	171	53	331	901	62	291	6	2	-2.20547730090029	0.399743929378348	-6.91600608825684	-1.1499582529068
rep1	19	286	41	78	71	106	65	111	3	1	0.494025909544824	0.259558764339133	1.2373856306076	-2.44336223602295
rep1	42	411	137	43	103	562	86	109	5	2	-1.38131598035668	0.661123233427055	-5.66236734390259	-1.02975738048553
rep1	37	104	178	16	154	1144	15	113	5	2	-3.91038810078491	-0.110312319535091	-7.69257879257202	-0.335997581481934
rep1	74	179	259	83	199	1415	110	170	8	2	-2.20225633920066	0.43105315583467	-6.62493467330933	-1.42406272888184
rep1	243.6	2418.6	522.966666666667	386.666666666667	757.866666666667	2887.43333333333	429.2	657.333333333333	29	2	-1.02826252994339	0.53216863443705	-5.60378885269165	-1.1326721906662
rep1	212	1280	111	192	209	356	241	273	11	1	0.716529574631423	0.412701128395677	3.04986262321472	1.40410351753235
rep1	104	779	101	105	122	449	80	211	7	2	-0.21910137072202	0.216936852029553	-4.44887971878052	-0.236846521496773
rep1	28	160	45	28	83	91	94	592	4	4	0.646464620282024	-0.727975178191828	-5.05394315719604	9.1607837677002
rep1	92	237	78	87	143	243	334	4050	14	4	0.817569640847064	-3.03432141365125	-4.71275663375854	10.0903615951538
rep1	32	83	79	54	81	647	47	123	4	2	-1.6901034339425	-0.153305298161695	-6.45698690414429	-0.768619537353516
rep1	404	620	169	205	335	1084	226	324	12	2	-0.22133576443455	0.820524602838509	-4.7861442565918	-0.807501673698425
rep1	24	325	127	654	81	164	62	169	5	6	0.422945274551218	-0.532412243384794	-2.27367186546326	4.87556409835815
rep1	93	1066	95	178	195	277	190	229	9	1	0.558508920010154	0.31883998353546	1.97766411304474	-0.541441857814789
rep1	36	213	131	129	260	1325	90	72	7	2	-2.45635014118141	0.219257102105081	-6.74613094329834	-1.06171834468842
rep1	49	67	147	56	98	1244	122	63	6	2	-2.62335240437912	-0.0813131174585962	-6.86583375930786	-0.964299976825714
rep1	21	54	66	69	115	628	226	35	4	2	-1.83795542847385	0.256367037418333	-6.66845369338989	-1.28575921058655
rep1	1	214	30	59	52	55	49	65	2	1	-0.139987575029804	-0.426345653406704	-1.21187341213226	-3.32284307479858
rep1	152	87	133	49	169	125	76	116	3	3	-0.0918502715068403	1.98314783544271	-1.41522133350372	-8.54461574554443
rep1	43	213	32	28	39	64	47	60	2	1	0.615894683807369	0.785435212885805	4.51638984680176	1.08872210979462
rep1	46	529	67	84	89	241	74	163	5	1	0.0831852304416845	0.175524669638392	0.754910588264465	0.192298650741577
rep1	18	197	24	38	52	62	50	76	2	1	0.653499419275533	0.412192044006256	2.2788245677948	-2.59450364112854
rep1	31	294	39	54	114	56	82	110	3	1	0.866294078218751	0.780432482191676	2.80416226387024	-3.40201020240784
rep1	38	413	54	65	127	131	74	142	4	1	0.306109212995305	0.614671563743658	3.56936883926392	-2.94011282920837
rep1	17	207	24	37	45	72	50	61	2	1	0.472409572709458	0.381452411543911	2.03803992271423	-2.13540554046631
rep1	637.333333333333	2707.55555555556	3046.22222222222	722.666666666667	3619.55555555556	2489.77777777778	1004.44444444444	1120	48	3	-1.11652973380926	2.15348781978421	-2.3493537902832	-8.73490047454834
rep1	40	431	47	95	97	126	88	115	4	1	0.617776925739623	0.413695877117383	2.14798831939697	-1.44618153572083
rep1	60	482	73	78	131	183	128	161	5	1	0.418168284534253	0.744919487823255	4.55560541152954	-1.85873889923096
rep1	20	189	26	34	33	116	37	66	2	2	0.112688261479699	0.155931247357701	-4.32805824279785	-0.461448699235916
rep1	50	150	570	218	706	237	110	121	6	3	-1.47059449509939	1.99935802409836	-2.7717068195343	-9.63975715637207
rep1	44	270	38	51	96	105	63	118	3	1	0.533737547667072	0.706783838395083	4.30639934539795	-1.45066463947296
rep1	21	40	124	14	106	1016	86	42	4	2	-3.71286942533525	-0.0352496582216201	-7.15788984298706	-1.41744649410248
rep1	34	286	22	96	72	104	82	85	3	1	0.952252918155919	0.100486695892914	1.46666824817657	-0.941539108753204
rep1	44	170	226	63	300	141	76	175	4	3	-0.628652662444965	1.83906530492765	-2.05493688583374	-8.85763168334961
rep1	45	379	53	84	94	172	92	124	4	1	0.416069086316471	0.521307971695564	3.18201756477356	-1.11884582042694
rep1	37	72	4	875	67	83	50	97	4	6	1.44002055995635	-3.14766868925115	-2.43762230873108	5.79934692382812
rep1	117.272727272727	863.636363636364	109.090909090909	132.727272727273	208.181818181818	1108.18181818182	200	162.727272727273	10	2	-0.813571284886758	0.234023372319915	-5.16585254669189	-0.400551557540894
rep1	37	129	34	87	94	54	570	96	4	7	1.47588971366877	0.0429291442366547	-1.09889316558838	8.82216453552246
rep1	32	283	36	88	78	96	73	98	3	1	0.784061781673608	0.445582427134446	2.16577482223511	-1.52982747554779
rep1	56	154	34	44	62	69	52	73	2	5	0.785566457096007	1.08562190188384	5.92173480987549	1.43202435970306
rep1	80	452	116	46	32	860	39	200	6	2	-1.31968295088631	-0.90263587688723	-5.16334819793701	0.0635910853743553
rep1	124	207	38	68	104	103	85	96	3	5	0.925889709807298	1.07732169820303	5.98630380630493	1.77026331424713
rep1	24	295	46	55	85	79	87	110	3	1	0.639221434723746	0.644678835303428	2.7208776473999	-3.42257523536682
rep1	85	550	50	134	97	135	104	149	5	1	1.03787736247069	0.261022798018325	2.55436825752258	0.216132432222366
rep1	5	228	20	39	46	65	51	62	2	1	0.226399186555796	-0.198525086715996	-0.719059824943542	-2.97805547714233
rep1	30	280	39	61	82	125	56	107	3	1	0.321908781458016	0.486040941372241	2.80560183525085	-1.66816282272339
rep1	20	275	34	66	78	113	83	103	3	1	0.505325746043116	0.311288969921493	1.17041766643524	-2.79117202758789
rep1	18	202	31	39	50	63	67	48	2	1	0.488062017342567	0.777738012808282	2.90220904350281	-2.76100993156433
rep1	102	916	93	122	187	244	156	249	8	1	0.525191655253526	0.462482361486397	3.63439965248108	-0.387190103530884
rep1	232	328	65	170	146	160	103	186	5	5	1.12787008530721	0.809043957922339	5.6026177406311	2.11127853393555
rep1	77	153	47	231	78	161	198	2972	10	4	1.48802802402598	-3.57059377435062	-3.98443913459778	9.73757362365723
rep1	224.516129032258	1054.83870967742	432.58064516129	250.645161290323	1236.77419354839	952.258064516129	719.032258064516	5790.96774193548	30	4	0.193491216141066	-0.61125020562946	-5.03458070755005	8.81412124633789
rep1	37	158	32	175	75	141	925	724	7	7	1.93433445266401	-2.07444184451305	-2.15790057182312	9.07497787475586
rep1	160	114	73	60	226	92	60	110	3	3	0.268561348883081	1.76389965111451	-1.4829021692276	-8.66314506530762
rep1	193	111	92	75	85	140	75	122	3	5	0.514285362476525	1.34070848439633	6.15316677093506	2.26614904403687
rep1	42	79	83	50	102	1043	84	96	5	2	-2.19489473183353	-0.345855658224908	-6.61743831634521	-0.429557353258133
rep1	50	224	229	44	301	135	85	149	4	3	-0.701135173961579	2.0266303351073	-2.16583466529846	-8.51250171661377
rep1	102	413	443	66	523	1161	191	249	10	2	-1.96107292824135	1.50912712329846	-6.50613355636597	-2.02054905891418
rep1	30	75	43	9	279	52	45	48	2	3	-1.05469663183253	1.88871799946229	-2.36146664619446	-8.40286827087402
rep1	1249	612	115	101	196	1192	150	224	11	2	-0.550924326135043	0.204594637342742	-4.37748289108276	-0.112488314509392
rep1	187	329	59	119	155	204	174	147	5	5	0.904310629235458	0.980760709272646	5.94068384170532	1.81888020038605
rep1	22	162	80	32	123	36	33	74	2	3	0.0151305330400334	1.67727100879647	-1.97228288650513	-8.97735786437988
rep1	31	255	94	41	86	96	109	99	3	1	0.226740029072991	1.31266561945251	4.72829151153564	-2.78495192527771
rep1	28	73	14	77	44	79	629	209	4	7	1.76043264280636	-1.73259195559027	-1.66357719898224	8.94361019134521
rep1	160	647	92	96	122	139	156	183	6	1	0.98974138154718	0.822967410095252	4.64818859100342	0.735868096351624
rep1	32	43	10	2892	12	64	78	4999	9	4	2.17418876704371	-8.73424278910584	-3.22416996955872	8.9904842376709
rep1	66	112	241	90	461	64	126	97	4	3	-0.262759998296487	2.27696036875634	-1.8893027305603	-9.47011089324951
rep1	29	182	32	37	60	67	47	73	2	1	0.5498150079847	0.865282933854007	4.56017255783081	-1.767582654953
rep1	65	146	350	72	702	98	87	146	5	3	-1.00868153123652	2.15942125256422	-2.39959597587585	-9.35016441345215
rep1	52	346	205	19	335	211	201	86	5	3	-1.25663447637879	2.20909177528185	-2.39728951454163	-8.20181846618652
rep1	209	1037	630	631	2109	2344	321	561	26	3	-1.44625698407609	1.1842677263596	-3.11059713363647	-8.75935840606689
rep1	95	810	55	147	160	226	154	171	7	1	0.716164642012024	0.23294518645462	1.87359714508057	-0.236428126692772
rep1	42	63	115	61	108	103	47	69	2	3	-0.366405089181187	1.83578782236128	-1.60320866107941	-8.8019905090332
rep1	103	1131	108	163	155	266	201	206	9	1	0.568503578265854	0.327824814287473	1.85454928874969	0.86381870508194
rep1	35	311	35	54	73	66	80	135	3	1	1.05154774323083	0.350929061950632	2.63070774078369	-1.9989595413208
rep1	83	594	99	91	151	204	153	195	6	1	0.468638896660767	0.839689960928004	4.89422225952148	-1.26004385948181
rep1	92	1017	126	143	228	262	190	279	9	1	0.449112653326911	0.591520424731809	3.63797998428345	-1.88617885112762
rep1	43	186	23	40	52	75	59	51	2	1	0.711273899679914	0.796210167974059	4.02612209320068	0.175743073225021
rep1	62	605	60	89	110	139	100	133	5	1	0.584544495660415	0.461224234390764	2.64443135261536	0.152370512485504
rep1	49	194	27	35	30	87	48	54	2	1	0.633103637189007	0.53326854554488	3.97810864448547	1.91084885597229
rep1	109	780	92	115	182	179	153	218	7	1	0.707369848408995	0.695113030480287	4.39459943771362	-0.995108902454376
rep1	168	305	144	220	222	309	2566	374	15	7	1.09151424353507	-0.289091723702397	-1.20379936695099	8.95786762237549
rep1	160	469	1080	82	1466	188	305	360	12	3	-1.01343369788326	2.40127465707625	-2.28331017494202	-8.88014984130859
rep1	43	209	39	25	47	56	29	85	2	1	0.467503457898113	0.818649390555199	4.86117744445801	0.0178903881460428
rep1	38	187	178	32	342	55	76	71	3	3	-0.68568817444176	2.31993751886894	-2.12931489944458	-9.19226360321045
rep1	0	155	73	31	126	43	62	62	2	1	-1.25885545649842	0.379369070667655	-1.05659997463226	-3.43540501594543
rep1	26	67	94	17	201	745	41	102	4	2	-3.01402611279184	0.318937579841768	-7.17190170288086	-1.62319791316986
rep1	55	848	97	160	195	288	167	257	8	1	0.354433701531334	0.293183634688602	1.07790696620941	-2.53958201408386
rep1	22	41	99	0	98	347	0	33	2	2	-6.42491563055311	0.28418350206872	-8.09579467773438	-0.106162063777447
rep1	50	432	55	66	106	127	60	148	4	1	0.393992496264033	0.531361874041149	3.9787130355835	-0.695780277252197
rep1	43	124	171	45	257	52	81	128	3	3	-0.0559282964727496	2.04802407713483	-1.75830340385437	-9.17484188079834
rep1	56	83	138	52	101	551	157	53	4	2	-1.5426060632852	1.10826720166382	-6.38125896453857	-1.69532024860382
rep1	16	216	32	42	44	52	70	47	2	1	0.635830081472482	0.66456603209198	2.62623929977417	-2.53870725631714
rep1	91	560	51	77	118	146	120	142	5	1	0.751392617562243	0.548677722013744	3.6813280582428	0.361761868000031
rep1	34	387	57	85	112	140	93	130	4	1	0.421939414334631	0.593726334513347	2.32670140266418	-2.89731550216675
rep1	203	2090	200	188	319	419	287	442	16	1	0.425723935077475	0.423829300056156	2.38308548927307	1.38702857494354
rep1	14	95	43	505	65	96	45	64	3	6	0.304251466883763	-0.780436976967254	-2.22145795822144	4.92266273498535
rep1	111	903	83	115	130	139	153	188	7	1	0.923727024051906	0.411756072323175	2.54513740539551	0.621915102005005
rep1	10	188	30	41	72	41	75	58	2	1	0.619201259020036	0.739042748451423	1.65652215480804	-3.92262959480286
rep1	78	147	25	32	60	84	32	85	2	5	0.567580775187434	0.793370274594084	5.44720935821533	2.47856760025024
rep1	12	40	5	136	28	28	184	1093	4	4	2.43986466192336	-4.87701061346962	-3.56568050384521	9.48557472229004
rep1	46	206	29	43	48	50	57	51	2	1	0.956293678561162	0.906734113426164	4.56267213821411	0.166386291384697
rep1	37	189	23	35	49	87	37	69	2	1	0.470144608651397	0.531580536849314	3.90878391265869	0.584089994430542
rep1	33	124	46	88	38	104	58	665	4	4	1.04556586783184	-1.61877333430615	-4.48229598999023	9.08925151824951
rep1	12	69	8	55	31	55	39	286	2	4	1.36294651775662	-1.93288012822865	-4.0327582359314	8.895188331604
rep1	8	70	68	48	71	851	69	61	4	2	-2.64478850179478	-0.841604000477492	-6.93108320236206	-0.482844293117523
rep1	108	205	1751	185	4035	307	144	297	15	3	-2.75146374328252	1.68278904539938	-3.62668108940125	-9.81309986114502
rep1	359	1443	184	152	379	1016	188	253	14	2	-0.56402514959749	0.815397569073003	-4.75042533874512	-0.660213351249695
rep1	109	526	210	113	214	782	158	169	8	2	-0.905393462178279	1.0639145746594	-5.45157146453857	-1.29424488544464
rep1	13	74	16	21	38	54	32	322	2	4	0.649875142667123	-1.2905445846583	-4.9406156539917	9.28589534759521
rep1	81	943	70	92	156	149	126	188	7	1	0.605781692431796	0.296194375776095	1.47870171070099	0.343450486660004
rep1	9	32	9	5	33	0	45	1116	3	4	1.94174895104301	-4.79735123345417	-4.35842609405518	10.2819271087646
rep1	66	185	37	34	56	96	29	58	2	5	0.140650173764105	1.05301262741542	4.93493223190308	1.79663956165314
rep1	8	197	30	41	53	59	56	74	2	1	0.405355793899165	0.324510211949182	0.591346502304077	-3.84162473678589
rep1	12	51	104	25	74	1031	27	69	4	2	-3.68699912146689	-0.953268829818721	-7.45425367355347	-0.464076310396194
rep1	46	179	59	207	126	181	432	5165	14	4	1.20438865915179	-4.20454384913908	-4.06666374206543	10.0530948638916
rep1	290.769230769231	1270.15384615385	149.538461538462	172.615384615385	312	252.923076923077	459.692307692308	353.538461538462	12	1	1.10638674390886	0.866143555768114	4.24520063400269	-0.758992552757263
rep1	195	1067	219	738	394	631	4194	1549	29	7	1.68408029770427	-0.95836340121737	-1.51191985607147	8.94684791564941
rep1	61	576	73	69	135	120	127	134	5	1	0.5441539932896	0.823012213016516	4.39899921417236	-2.39512729644775
rep1	77	183	982	201	2956	168	115	142	11	3	-2.38517701690008	1.7445946204624	-3.35797739028931	-9.91914653778076
rep1	65	225	71	180	178	137	688	111	6	7	1.0521357960209	0.641233389119446	-0.738385558128357	8.69564342498779
rep1	38	143	306	53	584	82	110	105	4	3	-1.0571572651842	2.22005905799911	-2.37596011161804	-9.24749946594238
rep1	12	72	22	70	25	65	35	264	2	4	1.03733539056695	-1.33970696928516	-4.17049980163574	8.79753017425537
rep1	13	86	16	39	46	44	126	495	3	4	1.50414041685228	-1.84874475577927	-4.37269401550293	9.37449836730957
rep1	17	29	30	902	13	144	89	2454	7	4	1.22730809465526	-6.38785684907223	-3.27689433097839	9.16586971282959
rep1	500.045454545455	1030.31818181818	565.681818181818	343.727272727273	981.090909090909	279.818181818182	322.136363636364	2576.22727272727	19	4	0.970325824621783	0.669725860637625	-4.94774770736694	8.33927249908447
rep1	12	59	4	29	31	370	20	25	2	2	-1.52975350283639	-1.87412028846198	-6.06456184387207	0.309539645910263
rep1	134	489	61	86	115	160	104	174	5	1	0.826018176398938	0.662065020708338	4.56643724441528	1.31319308280945
rep1	65	178	113	55	98	960	24	212	6	2	-2.02437078446832	-0.433203555910183	-7.46170330047607	0.293371558189392
rep1	23	808	57	112	112	156	89	192	6	1	0.333096608188133	-0.388790733426476	-0.73428738117218	-1.97999429702759
rep1	35	311	38	33	48	426	66	107	4	2	-0.724378325598377	-0.387498732300799	-5.38287925720215	-0.0924935415387154
rep1	41	546	62	92	143	165	80	169	5	1	0.283337469668656	0.403497956601536	1.33236312866211	-2.01508760452271
rep1	210	2103	261	429	510	616	421	665	20	1	0.601988788120352	0.494707200853276	3.09914422035217	-1.60373198986053
rep1	123	1123	106	120	189	242	147	277	9	1	0.506802825125473	0.383635898102875	2.81097364425659	1.29297006130219
rep1	75	867	98	146	214	248	201	238	8	1	0.524155477017159	0.532251470198153	2.53660082817078	-2.65645813941956
rep1	19	72	14	39	44	32	134	195	2	4	1.84902273603374	-0.611090216430081	-4.26471900939941	8.81577205657959
rep1	20	549	63	94	134	163	104	159	5	1	0.169351814916034	0.208452117414676	0.055739875882864	-3.60169577598572
rep1	57	485	70	89	119	164	149	171	5	1	0.661145727094539	0.61522573431265	3.64671564102173	-1.88579368591309
rep1	200	266	42	121	95	164	90	161	4	5	1.13114018760035	0.498534233991379	5.35996580123901	2.31035661697388
rep1	50	112	1218	174	4156	153	159	66	12	3	-3.35589996954428	1.54225186249775	-3.8450653553009	-9.85928153991699
rep1	151	2070	148	178	250	437	260	376	15	1	0.350248634852748	0.0611702859204406	0.742913961410522	1.64256477355957
rep1	42	269	51	53	94	87	84	105	3	1	0.634371935233622	0.991231164346385	4.49230670928955	-2.2035698890686
rep1	67	253	52	177	116	180	306	3659	13	4	1.39500661966125	-3.45678543470059	-4.16751527786255	9.83819770812988
rep1	6	335	54	39	69	80	59	136	3	1	-0.0408696777839664	0.00318961760254956	-0.517215013504028	-3.44499921798706
rep1	112	749	103	123	160	224	130	231	7	1	0.555568808757295	0.641537890987615	4.46645164489746	0.366922974586487
rep1	49	384	61	61	120	153	79	136	4	1	0.241308375653154	0.795367648168577	4.74435901641846	-1.9877063035965
rep1	34	420	59	76	86	142	75	141	4	1	0.375556904780813	0.378361531152985	2.97264170646667	-1.46267580986023
rep1	10	206	38	26	47	73	46	67	2	1	-0.0283868911252919	0.552841418348022	1.67882990837097	-4.04233646392822
rep1	133	832	2034	380	3755	479	323	432	21	3	-1.73913164681187	2.04763370743079	-3.11522579193115	-9.67232322692871
rep1	10	186	24	49	49	67	53	80	2	1	0.578411478946898	0.124298826272922	0.645299732685089	-3.03624558448792
rep1	84	465	77	38	145	843	67	96	6	2	-1.69871569159423	0.302128935463991	-5.51115703582764	-0.653883457183838
rep1	30	506	52	133	104	168	109	183	5	1	0.647344844118238	-0.0443931681373353	0.550153017044067	-2.01275634765625
rep1	52	483	59	100	150	191	108	151	5	1	0.381718745605538	0.58864973556206	2.72233653068542	-2.17889261245728
rep1	69	410	76	50	101	132	87	132	4	1	0.356292685970813	0.981319731739612	5.49301862716675	-0.760646164417267
[truncated: 34,196 more rows]
