# Supplementary material for: Organelle landscape analysis using a multiparametric particle-based method
Source: PLoS Biol. 2024 Sep 17;22(9):e3002777. doi: 10.1371/journal.pbio.3002777 (PMC11407678; doi:10.1371/journal.pbio.3002777)
Supplement: S2 Data — Data obtained from 8-color fluorescent images of particles of 7 typical organelles derived from HeLa cells were dimensionally reduced followed by clustering. Results for experimental replicates, fluorescent intensities of organelle markers on particles normalized by size factors, UMAP1, UMAP2, clusters, and areas of particles. (CSV) [file pbio.3002777.s013.csv]

UMAP1	UMAP2	id	size_factors	cluster	PM	SEC61	GFP_OMP25	GS27	SNAP_OMP25	PMP70	EGF	LAMP1
-3.01778721809387	-9.01820659637451	rep1	5.19834954312034	3	29.4324186418909	234.49750538866	140.429186984185	82.1414559482836	397.049098541586	228.918811659151	49.0540310698181	48.2845560726445
0.362243324518204	0.976910829544067	rep1	0.430647179514342	1	60.3742488905215	689.659689249419	32.50921094105	97.5276328231501	71.9846813694679	85.9172003442037	60.3742488905215	111.460151797886
-1.71771275997162	-10.0808591842651	rep1	0.531489705235551	3	41.3930877367602	129.823775174384	212.609950647905	90.3121914256587	519.295100697537	3.76300797606911	116.653247258142	95.9567033897624
-5.05296659469604	8.01303577423096	rep1	3.51956946328612	4	23.0141785365908	79.839310725704	151.723102944932	11.0809007768771	343.223798422244	43.187100463726	65.6330276784257	492.10564475772
4.55274534225464	-0.725368142127991	rep1	0.664568776064359	1	79.7509631943155	436.373194836821	79.7509631943155	111.35040144112	123.388282677998	115.864606904949	112.855136595729	150.473515460973
-2.57766938209534	4.69447612762451	rep1	2.91120799664014	6	29.1975015519673	288.883515355347	25.7625013693829	657.115534928392	37.0980019719113	66.9825035603955	34.3500018258438	70.4175037429798
3.3123881816864	0.357222765684128	rep1	1.29690100702112	1	67.854060968099	500.42369963973	57.0590967231741	94.8414715804111	92.5282649564986	149.587361679673	105.636435825336	141.876672933298
-0.366478085517883	-3.37472653388977	rep1	0.651343526789447	1	9.2117289160372	440.627699817113	67.5526787176062	151.993527114614	128.964204824521	139.711221893231	105.934882534428	165.81112048867
-2.98617744445801	-8.80891227722168	rep1	4.56105784368549	3	43.410982010263	175.617154496064	119.928318987949	72.7901314515522	343.12215578819	286.117835976734	71.9131419159913	96.9073436794761
-0.994853258132935	9.0583438873291	rep1	2.41360799267155	7	34.3883514854165	98.6075620907124	53.8612734108933	48.8894635575801	81.6205450918922	91.9784822862948	722.155381193747	78.3060051896834
-3.50546526908875	9.14917755126953	rep1	3.03767444283149	4	13.4971672480422	43.4542945546724	13.8263664492139	224.513855199141	29.6279281054584	69.7902306484132	53.6594697909969	761.437752310282
3.73120951652527	-3.3944845199585	rep1	0.42982060143466	1	41.8779368413691	435.06523274089	97.7151859631946	76.7762175425101	125.633810524107	114.001050290394	139.593122804564	179.14450759919
4.87292289733887	-2.75172662734985	rep1	0.673661134940862	1	66.7991630598526	391.888423284469	120.238493507735	54.9237562936566	204.850766716881	102.425383358441	111.331938433088	157.349139652097
-4.2977991104126	8.56446361541748	rep1	1.21424319905292	4	68.3553344706714	102.944780829324	20.5889561658649	165.535207573553	71.6495674572097	118.592387515382	14.0004901927881	648.140340101426
3.61725878715515	3.33602428436279	rep1	11.9440532514055	5	730.154145869518	313.963771013725	13.1446165464413	19.7587866557971	24.4473123029354	61.6206227909604	18.5866552440125	28.1311538828297
2.25307393074036	-4.05350208282471	rep1	0.645557480231672	1	27.8828772823456	439.929841565898	89.8448267986693	79.0014856333127	148.708678839177	137.86533767382	158.002971266625	128.571045246372
6.18481636047363	1.96313047409058	rep1	0.456271099984486	5	177.526036610152	225.742984825255	94.242216965883	70.1337428583316	149.034203573955	192.867792860412	144.650844645309	155.609241966923
2.54936003684998	-0.690207719802856	rep1	1.71597609341991	1	57.1103527466327	491.848344062837	50.7000070301739	99.0689792543629	103.148290164837	178.324162657853	111.88967068728	117.717257702243
-3.78953385353088	8.87191200256348	rep1	2.29788706151607	4	36.9905037647585	55.2681644485215	26.9813086284121	224.554116971946	36.1201389702936	62.2310828042408	80.0735610907714	687.588187627276
1.14820611476898	-3.59150791168213	rep1	0.427340867195614	1	23.4005234875478	444.609946263407	72.5416228113981	112.322512740229	119.342669786494	138.063088576532	149.763350320306	149.763350320306
3.768798828125	-0.95765745639801	rep1	1.0720717693476	1	52.2353088675006	511.159808203399	60.6302692212061	79.2857366738848	112.865578088707	153.9076064846	83.9496035370545	155.773153229868
3.03671193122864	-2.15060329437256	rep1	1.93997875301375	1	48.454138919806	478.35575444234	55.6707128014792	82.4751300762655	129.382860307141	173.197773160158	128.351921181188	113.918773417842
-1.94471514225006	-9.64686489105225	rep1	0.858814624789639	3	37.2606603058701	140.891871781571	260.824622141091	54.7265948242467	466.922649457935	40.7538472095454	107.124398379377	101.302420206584
0.368734836578369	-2.80136442184448	rep1	0.424861132956568	1	25.8908126602498	461.327207400815	56.4890458041815	82.3798584644313	108.270671124681	228.309893458567	108.270671124681	138.868904268613
3.13590097427368	-1.1073477268219	rep1	0.863774093267731	1	64.8317661255007	453.822362878505	55.5700852504292	107.667040172707	126.19040192285	156.290864766832	101.878489625787	143.556053563609
4.54428243637085	-1.33359062671661	rep1	1.29028838238366	1	60.4516021882672	506.088413191519	72.0769103013955	75.9520130057716	114.703040049533	120.903204376534	104.627773018155	155.004108175044
2.90826940536499	-2.63800764083862	rep1	0.850548843992818	1	45.8527458774952	544.354393366161	57.6098602050581	79.9483774274275	134.031103334217	108.165451813578	108.165451813578	131.679680468704
5.25801086425781	-1.76956880092621	rep1	1.95733689268707	1	54.6661131253233	467.982800213048	88.8962961103388	66.9276712095079	116.995700053262	161.954746361939	105.755938476093	146.627798756708
-4.8780345916748	8.09057331085205	rep1	7.5383920867002	4	19.7654882216696	87.4191727387937	89.6742955560312	163.828039958134	202.430436417905	52.6637504966633	44.8371477780156	549.188733139007
-2.39941716194153	5.85849380493164	rep1	0.486027910853039	6	57.6098602050581	174.887075622498	10.2874750366175	606.961027160433	20.574950073235	144.024650512645	104.932245373499	90.5297803222341
-3.58189606666565	8.99027156829834	rep1	3.70720268737394	4	15.375474395865	65.0085847263766	25.3560454949353	286.199619894961	25.8955358246147	65.548075056056	39.922284396281	686.50144451713
-7.19210243225098	-0.392794072628021	rep1	1.75069237276656	2	15.9936722382314	125.093365006167	85.1091844105886	43.4113960751996	90.821210209957	744.276961657698	27.4177238369681	77.6835508714098
-6.41627359390259	-1.07694697380066	rep1	1.6151335676987	2	29.0997605027596	147.356234035251	81.7269869439207	24.1466097788857	104.635309041838	734.923738654802	39.6252057909918	48.2932195577713
-1.4244544506073	-9.24604892730713	rep1	0.971229243626396	3	55.5996438064135	223.428198259106	217.250460058393	166.79893141924	143.117601649842	128.702879181513	119.436271880444	155.473078051267
2.95807480812073	-1.43600821495056	rep1	6.04559207479443	1	56.3246948883558	507.370461116329	55.4282806461007	95.7669215475757	119.372496593624	118.924289472496	106.225087707217	150.298787951421
4.30135822296143	-1.03122174739838	rep1	0.645557480231672	1	68.158144467956	460.067475158703	63.5109982542318	83.6486318470369	114.629606605199	142.512483887544	127.021996508464	150.257727577085
3.32076787948608	-2.0610818862915	rep1	0.42982060143466	1	41.8779368413691	418.779368413691	81.4293216359955	107.021394150166	109.347946196908	172.164851458962	109.347946196908	169.838299412219
-3.49876379966736	9.34961795806885	rep1	3.00461131964421	4	16.6410875420388	55.9140541412503	3.32821750840776	158.75597515105	21.6334138046504	40.6042536025746	122.811226060246	790.118836496001
3.52556276321411	-2.70079588890076	rep1	0.642251167912944	1	48.2677207123459	459.321858391679	65.3949764489848	76.2941391904823	123.004836654043	149.474231883394	137.018045893111	151.031255132179
-4.7337703704834	10.015775680542	rep1	4.13784986688829	4	26.3421833818174	41.0841392193482	23.6837979029184	14.9836272447035	32.3839685611333	82.1682784386965	136.061002238194	853.100067319408
4.09711742401123	-3.13306331634521	rep1	0.42982060143466	1	39.5513847946264	421.105920460434	90.7355298229665	69.7965614022819	111.674498243651	162.858643271991	120.980706430622	193.103819879647
-2.30655455589294	-9.55496215820312	rep1	0.538928907952689	3	37.1106461443626	289.463039926028	192.975359950685	51.9549046021076	434.194559889042	46.3883076804532	66.7991630598526	90.9210830536883
3.55244135856628	-0.739691495895386	rep1	1.0770312378257	1	70.5643414330565	511.59147538966	51.0662997212909	80.7776013773147	127.201510214852	126.273032038101	92.8478176750744	149.48498645687
-0.400566250085831	-3.06143498420715	rep1	0.420728242558158	1	19.0146493407657	587.077298396142	59.4207791898929	64.1744415250843	118.841558379786	140.233038888147	90.3195843686372	130.725714217764
-6.50658559799194	-1.21186196804047	rep1	0.983627914821626	2	42.6990728578666	113.864194287644	107.76432673652	59.982030919384	99.6311700016887	659.802340113224	42.6990728578666	83.3648565320252
-6.46174097061157	-0.810779452323914	rep1	0.723255819721784	2	23.5048229636637	194.951766933917	67.7491956011483	89.8713819198906	98.1672017894189	648.456586468134	42.8617359925632	44.2443726374846
-3.72867155075073	8.63084888458252	rep1	8.60219807525098	4	25.1098612366814	195.531419444899	28.5973419639983	320.034481410111	48.5922314672816	41.2685219399162	49.7547250430539	500.918481800279
4.2929892539978	-2.04004192352295	rep1	2.59049570172351	1	47.4812600222288	534.646708380381	71.0288767812203	67.5546382430084	107.315368180322	138.969541528474	109.631527205797	133.179143964788
-1.84309911727905	8.74404335021973	rep1	1.56057941443969	7	32.039381999635	69.2050651192117	41.0104089595329	438.298745755007	82.0208179190657	41.0104089595329	383.831796355628	122.390439238606
-2.5971519947052	-8.21304321289062	rep1	1.66390167439994	3	43.8727847463259	117.795422058628	312.518466686157	7.21196461583439	439.929841565898	117.795422058628	65.5086785938291	105.174483980918
2.02599048614502	-2.11737370491028	rep1	0.849722265913136	1	34.128798506693	526.05423905144	63.5501765297041	75.3187277389086	96.5021199154766	174.174557896226	111.801236487442	128.277208180329
-6.89569425582886	-0.710126042366028	rep1	1.84161596153158	2	28.7790728941785	46.6981182811198	91.767232436154	59.1871499144425	92.3102338115158	744.454885621107	39.6391004014156	106.971270946286
-5.9925537109375	-1.16543889045715	rep1	0.490160801251449	2	73.4452855228059	112.208075104287	55.0839641421044	48.9635236818706	104.047487823975	556.960081881278	153.011011505846	106.087634644053
1.43445408344269	0.298525899648666	rep1	1.27127708655098	1	47.196634498292	566.359613979505	49.5564662232066	84.1673315219541	93.6066584216126	163.614999594079	85.7405526718972	119.564807395673
2.02110552787781	-3.46334552764893	rep1	0.428167445275296	1	37.3685579708485	420.396277172045	58.3883718294507	105.099069293011	177.50065036153	137.796557517504	140.132092390682	133.125487771148
2.50697827339172	-1.94471323490143	rep1	0.431473757594024	1	46.3527610845295	426.445401977671	69.5291416267942	127.470092982456	115.881902711324	139.058283253588	108.928988548644	176.140492121212
-1.67543292045593	-9.55700206756592	rep1	0.486854488932721	3	71.8900632440029	205.400180697151	162.266142750749	71.8900632440029	384.098337903672	41.0800361394302	139.672122874063	133.510117453148
-4.19593715667725	-0.0244396664202213	rep1	1.52751629125241	2	454.332306617163	283.466698508979	29.4595876048592	24.2223275862176	58.9191752097185	219.310263280619	87.0694478099173	53.0272576887466
2.68897771835327	-2.50925636291504	rep1	1.07289834742729	1	43.8065732067737	466.027374540146	64.3117776865402	89.4772559117081	120.235062631358	158.44930734365	123.031226878599	144.468486107445
1.75248408317566	-3.81382942199707	rep1	1.27045050847129	1	26.7621601733321	534.456081108603	61.395543927056	68.4796451494087	144.04339152117	92.8804382486232	128.300944360386	153.48885981764
0.648890376091003	-3.44999408721924	rep1	0.646384058311355	1	21.6589500003671	423.896592864327	60.3356464295941	120.671292859188	150.065582145401	153.159717859739	111.388885716174	168.63039643143
2.05430269241333	-4.01212644577026	rep1	0.427340867195614	1	28.0806281850573	430.569632170879	81.9018322064172	67.8615181138885	128.702879181513	161.46361206408	133.382983879022	177.843978505363
4.89300441741943	-1.91611504554749	rep1	0.861294359028685	1	51.0859029073644	472.54460189312	66.1794651299947	55.7300758989429	126.553714020516	167.190227696829	92.8834598315716	177.639616927881
-6.72178745269775	-1.05300986766815	rep1	0.445525584948619	2	11.2227000399464	363.615481294263	89.781600319571	44.8908001597855	127.938780455389	417.484441486005	42.6462601517962	112.227000399464
0.137304365634918	-3.54593729972839	rep1	0.42568771103625	1	18.7931194455335	465.129706276954	68.1250579900589	103.362156950434	119.806136465276	157.392375356343	98.6638770890509	178.534634732568
2.67357087135315	0.0022555086761713	rep1	0.647210636391037	1	77.2546018075491	448.076690483785	43.2625770122275	103.521166422116	109.70153456672	173.05030804891	97.3407982775119	157.5993876874
1.61396563053131	-3.38133454322815	rep1	0.858814624789639	1	31.4386821330779	479.731001438077	64.0417599007142	103.631211475701	142.05626741613	129.247915435987	100.138024572026	159.522201934506
-6.52824687957764	-0.973055958747864	rep1	0.703417945809415	2	34.1191181472964	113.730393824321	82.4545355226331	96.6708347506732	108.043874133105	666.744433795085	44.0705276069246	63.9733465261808
-3.58784699440002	-9.68350124359131	rep1	18.5938739024475	3	11.8318539296452	67.4953485532032	235.023643966134	47.273634564355	695.013856058203	97.2901079942188	25.5998294114141	30.2787898290465
4.16025161743164	-0.483947396278381	rep1	1.28367575774621	1	60.7630077372087	528.170759561891	64.6580723357477	72.4482015328258	102.82970540143	141.001338467113	119.967989635002	119.967989635002
-5.29125881195068	-0.986101269721985	rep1	2.30697942039257	2	45.947527343769	418.295885723935	81.9253081884183	44.2136583874004	92.3285219266301	356.743537772848	65.0200858638241	105.332539099395
-6.10645532608032	-1.64722573757172	rep1	0.707550836207825	2	65.0129964463623	122.959362844207	128.612666883021	56.5330403881411	135.679296931539	510.210689502973	76.3196045239905	114.479406785986
-5.57710218429565	-1.04745817184448	rep1	2.01933024866322	2	32.1888903724536	265.434542148233	67.8442766311715	90.1288930428702	109.442227266342	438.264122763407	86.662397156606	119.841714925135
-6.57858371734619	0.317932784557343	rep1	2.27143656296624	2	7.04400037441758	30.8175016380769	14.5282507722363	23.3332512402582	23.3332512402582	997.60655302689	46.6665024805165	66.4777535335659
-2.28034090995789	4.79437303543091	rep1	0.497600003968588	6	18.0868165760066	178.858519473843	132.636654890715	490.353693838401	52.2508034417969	156.752410325391	78.3762051626953	102.491960597371
3.58583307266235	-3.63073039054871	rep1	0.428994023354978	1	34.9655220897751	466.206961197002	83.9172530154603	62.9379397615952	139.862088359101	146.855192777056	95.5724270453854	179.489680060846
3.73325872421265	-1.10004568099976	rep1	1.29938074126017	1	62.3373869012747	473.302382028197	60.7981921629716	86.1949053449724	116.209202741882	140.836318554732	100.817255358852	169.311421213339
2.83378124237061	-2.79749441146851	rep1	0.859641202869321	1	37.2248327478837	451.35109706809	77.9394935658814	97.7151859631946	103.531566080051	151.225883038277	132.613466664336	158.205539178506
-3.24238014221191	9.00442695617676	rep1	10.3710751657705	4	8.29229357857136	52.935688077159	5.88174311968434	285.69844038729	23.0448623869599	20.7307339464284	22.9484403686045	790.274862441522
1.78285944461823	-3.8875777721405	rep1	0.85550831247091	1	29.2223928576382	448.855954293322	72.4715342869426	85.3293871443034	149.618651431107	143.77417285958	101.693927144581	178.841044288745
-1.81102073192596	8.75874137878418	rep1	2.33260334086271	7	25.7223330469076	210.065719883078	24.864921945344	177.05539247288	60.4474826602328	88.7420490118311	368.25806812156	254.651097164385
-5.49040842056274	-0.595673263072968	rep1	2.5359415484645	2	36.6727695503515	479.11198928685	54.4176580424571	55.6006506085974	112.778624638715	339.518866482286	42.5877323810534	89.1187733159079
-7.01272201538086	-0.541278123855591	rep1	1.42254087513279	2	30.2276024202019	86.4650022717403	59.7522373422595	62.5641073348365	151.840979599154	686.799245686913	25.3068299331923	106.851059717923
1.75206089019775	-3.97598576545715	rep1	0.888571435658192	1	32.6366556882608	454.662375795082	61.897105615667	96.7845651444976	226.205785977256	110.289388187916	124.919613151619	102.411574745922
-0.0985308811068535	-1.09352028369904	rep1	0.426514289115932	1	23.4458733392678	485.329578122844	82.0605566874374	72.6822073517302	100.817255358852	232.114146058751	42.2025720106821	171.154875376655
-5.45876502990723	-0.755400478839874	rep1	3.3319362391983	2	39.0163528553234	344.84453408282	54.6228939974527	74.1310704251144	112.247045906853	433.981894067674	54.9230197886475	96.0402531823345
-4.434730052948	8.75228691101074	rep1	0.675314291100226	4	45.9045520116191	152.521576038605	29.6158400074962	114.02098402886	88.8475200224886	136.232864034482	142.156032035982	500.507696126686
-2.81300663948059	-9.39860820770264	rep1	8.71295953792837	3	26.2826883337562	97.4410584950176	286.355054116689	58.1891833415476	490.418896288822	105.934154288458	64.5016194042401	80.6844100376883
-2.15808749198914	-9.55125141143799	rep1	0.50669236284509	3	43.418850595003	132.230135902964	136.177304138873	96.7056217797794	479.580940662988	130.256551785009	108.547126487507	82.8905329540966
1.44835638999939	-0.985350728034973	rep1	1.0770312378257	1	39.924561600282	525.518648040921	61.2795596655491	90.9908613215729	101.204121265831	167.126071815134	76.135210493561	147.628030103368
-2.53615045547485	5.16199016571045	rep1	0.543888376430782	6	31.2564135155102	44.1267014336615	44.1267014336615	854.954840277192	36.7722511947179	79.0603400686435	49.6425391128692	69.867277269964
-0.489828735589981	8.91569709777832	rep1	0.457097678064168	7	43.7543242063732	185.955877877086	70.0069187301971	70.0069187301971	126.887540198482	72.1946349405158	625.686836151137	15.3140134722306
-3.12949752807617	-9.46671295166016	rep1	12.3837927897963	3	23.7407073091729	72.9178867353168	314.120242968308	46.2701540413472	516.320008621944	119.83404641773	52.0034541058073	64.6005641065929
-2.04300737380981	4.82090377807617	rep1	0.533142861394915	6	46.8917466785356	101.286172825637	116.291531762768	684.61950150662	58.1457658813842	67.5241152170913	58.1457658813842	76.9024645527984
2.60349321365356	-2.23200988769531	rep1	2.14414353869521	1	47.5714420043309	469.651393121188	57.3655624169873	93.7437239497109	121.726925128729	145.979032817212	131.521045541385	142.247939326676
0.0219413079321384	-3.35363268852234	rep1	0.424861132956568	1	16.4759716928863	475.449468851861	47.0742048368179	124.746642817567	167.113427170703	117.685512092045	120.039222333886	141.222614510454
-1.01457190513611	8.61769676208496	rep1	0.428994023354978	7	34.9655220897751	363.641429733661	30.3034524778051	102.56553146334	81.5862182094753	207.462097732666	296.041420360096	93.2413922394003
-2.27491307258606	8.689772605896	rep1	0.784422597618255	7	5.09929215724434	119.833365695242	39.5195142186436	588.968244161721	26.7712838255328	31.8705759827771	219.269562761507	178.475225503552
1.85191452503204	-3.75995469093323	rep1	0.424034554876886	1	30.6578788225748	481.092867677327	68.3906527580514	82.5404429838551	129.706410403201	134.423007145136	150.931095741907	132.064708774168
2.52583837509155	-3.85387516021729	rep1	0.428994023354978	1	30.3034524778051	419.586265077302	86.2482878214453	86.2482878214453	121.21380991122	170.165540836906	142.193123165086	153.848297195011
-0.951935827732086	9.05758285522461	rep1	1.66307509632026	7	19.8427600010463	112.442306672596	46.9010690933823	66.1425333368211	79.3710400041854	98.0112084900168	711.332881249631	75.7632654585406
3.33356475830078	-3.23200821876526	rep1	0.645557480231672	1	52.6676570888751	470.91081632406	60.4129007784156	72.8052906816803	162.65011748035	103.786265439842	130.12009398428	156.453922528717
-6.38255739212036	-1.08730292320251	rep1	2.025116295221	2	35.0597149247925	103.697748369105	62.2186490214627	53.3302705898252	103.203949567347	717.489658953852	89.8713819198906	44.9356909599453
5.23450088500977	0.373986065387726	rep1	1.09273622133966	1	97.0041972893035	421.876744814801	74.125848872015	77.7863846187811	126.288483263433	175.705715844776	103.410134846144	133.609554756965
-2.33324933052063	-8.12784004211426	rep1	3.22778740115836	3	56.3853740598545	246.608559074968	230.498452200724	18.2787751073155	258.38132948307	176.591556121522	92.3233047793222	130.739713479443
1.52641785144806	-1.95698893070221	rep1	0.423207976797204	1	37.8064707595694	446.588935847413	47.2580884494617	115.782316701181	108.693603433762	146.500074193331	181.943640530428	125.233934391073
2.33467698097229	-1.97628247737885	rep1	0.432300335673706	1	37.0113059825995	501.965837389005	67.0829920934615	87.9018517086737	92.5282649564986	141.10560405866	111.033917947798	171.177290169522
0.72876638174057	-3.33058834075928	rep1	0.863774093267731	1	21.9964920782949	450.349232550353	70.6203166724205	116.928721047778	108.824750282091	155.133154657448	118.086431157162	167.867965860672
3.88180637359619	-2.19776606559753	rep1	0.433953491833071	1	53.0010713886534	430.921754333834	78.349409878879	89.8713819198906	122.132903634723	154.394425349556	138.263664492139	142.872453308544
-1.40557205677032	-9.02705478668213	rep1	1.10678804869425	3	30.7195221705836	466.213924706504	87.6409897219591	79.5093515003341	206.001501614502	124.685119398251	99.3866893754176	115.649965818668
-2.66867542266846	5.13761615753174	rep1	1.78044918363511	6	34.8226731601604	87.0566829004011	17.4113365800802	862.141988723327	52.2340097402407	47.1791055718303	42.1242014034199	66.8370662267596
-2.02433609962463	-8.54113864898682	rep1	1.44899137368261	3	53.8305482121421	244.307872655106	208.420840513678	40.0278435423621	267.772470593733	111.801907825218	109.041366891262	174.604214072717
-4.90100574493408	8.95305061340332	rep1	6.66552563455596	4	69.7619400920625	209.435845953805	37.2063680491	48.3082681927831	66.1613238292464	92.2657917346633	113.119360923473	573.548165531086
4.26233291625977	0.257497489452362	rep1	5.42317878079386	1	72.8037193988837	505.016193297497	63.1071541514342	84.5667657646423	107.933898410136	142.110316905245	102.529255485328	131.618951227676
-6.05635690689087	-0.677277088165283	rep1	2.79135417508625	2	32.1827069223696	241.370301917772	55.4987496926577	37.4370264198993	99.5036754844692	591.43933844069	44.0049257918115	108.370339636551
-0.617345213890076	8.63253784179688	rep1	0.451311631506393	7	81.9832625995057	124.082775826279	64.2571517671802	64.2571517671802	88.6305541616278	183.908399885378	525.136033407645	77.5517348914243
-2.22589564323425	4.91044807434082	rep1	0.539755486032372	6	53.7280319523436	98.1926101198003	22.2322890837284	742.928993547923	105.60337314771	14.8215260558189	59.2861042232757	113.014136175619
-7.14560317993164	-1.5304309129715	rep1	1.02908970920414	2	11.6607909812648	102.031921086067	101.060188504295	27.2085122896178	180.742260209604	626.767515242981	44.6996987615149	115.636177230876
3.92797160148621	-0.495995491743088	rep1	0.654649839108175	1	77.9042427772944	392.57628223068	71.7941060888792	84.0143794657097	94.7071186704364	187.886703168769	174.138895619835	126.785336284616
-7.64890766143799	0.616645216941833	rep1	0.724908975881148	2	42.7639897303225	147.604738746597	107.59971609565	88.2869465400206	30.3486378731321	656.634164891403	11.0358683175026	125.533002111592
4.06061029434204	-0.570585072040558	rep1	1.51098472965877	1	69.491105991331	444.743078344518	57.5783449642457	84.0511472466575	117.803970156733	165.455014265074	120.451250384974	150.233152952687
-2.13720536231995	-8.29982852935791	rep1	0.47032292733908	3	59.5335637971426	195.610281047754	216.872268118162	34.0191793126529	261.522440966019	157.33870432102	119.067127594285	165.843499149183
3.45204520225525	0.0544722862541676	rep1	1.72258871805737	1	61.5352921384162	514.342158817327	59.7937272665742	84.1756354723617	105.074413934465	139.905711371305	85.3366787202564	159.643446585514
2.77890658378601	-1.10579013824463	rep1	0.645557480231672	1	63.5109982542318	449.224133993347	51.118608350967	116.178655343107	133.218191460096	148.708678839177	96.0410217503017	151.806776314993
-1.55880498886108	4.15782070159912	rep1	1.32252492749126	6	34.7819530988038	465.775719757895	37.8064707595694	214.740753914354	115.687800524282	110.394894617943	106.614247541986	124.005224091387
1.09693276882172	-1.90369510650635	rep1	0.853855156311546	1	33.963605871133	531.706105706702	45.6751941025581	104.233135259684	103.061976436541	137.025582307674	120.629358783679	133.512105838247
-2.56374001502991	-9.71018981933594	rep1	6.02988709128048	3	32.0072328185196	141.959540376439	195.69188977126	53.2348276411647	589.065756328402	52.2397841338532	67.6629584971813	77.9450747394
-2.71574354171753	5.00499057769775	rep1	2.19291164539645	6	19.1526184322884	119.931872564092	31.0090012713241	875.09225646575	53.3537227756606	22.3447215043365	43.3213988349381	45.6014724578296
-7.01312446594238	-1.67504572868347	rep1	2.6367840741857	2	18.583243307525	68.264975415398	106.189961757286	18.2039934441061	155.871693865159	723.987989266637	67.8857255519791	50.8194816981296
4.81514024734497	2.28138709068298	rep1	3.4931189647363	5	399.642844716394	195.813542826657	23.1884458610515	198.103759701823	121.954048602567	109.930410007948	69.8516146925503	91.3223978972276
-4.84496688842773	9.65916347503662	rep1	1.62670566081425	4	26.4337925636013	66.3918510899755	21.5158776680476	36.2696223547088	57.1707606608122	127.251047922453	60.8591968324775	813.914915214143
1.35869264602661	-2.22212767601013	rep1	0.646384058311355	1	40.223764286396	439.367271436018	51.0532392865796	120.671292859188	128.406632145034	163.989192859922	108.294750001835	157.800921431246
-6.4864444732666	-1.15814542770386	rep1	0.462883724621942	2	69.1318322460697	138.263664492139	108.018487884484	54.0092439422419	144.744773765208	544.413178937799	32.4055463653452	118.820336672932
-1.47849249839783	4.67710208892822	rep1	0.514131565562228	6	35.0104938223665	161.437277069801	208.117935499623	404.56570639179	116.701646074555	62.2408779064293	122.536728378283	99.1963991633717
-2.15457367897034	-8.72302722930908	rep1	12.3201462776608	3	33.4742911302194	239.249743493658	137.07761973515	62.1778994390299	209.75102138128	203.310599572378	81.0220965835952	243.781892173997
-6.94439315795898	-1.74025750160217	rep1	1.12414618836757	2	8.00607616084998	94.2937858944553	192.1458278604	40.0303808042499	308.67871420166	467.910673400788	32.9138686612721	65.8277373225443
-4.43276929855347	9.85366535186768	rep1	5.89680802045167	4	34.0862377243552	39.6824857089508	15.0929112311822	39.6824857089508	22.3849919383825	64.1024769144591	46.4658165993698	948.309658480569
4.24135684967041	-1.59639751911163	rep1	1.93501928453565	1	59.4309322491308	510.589226627315	62.5316765403898	71.317118698957	120.929027359101	132.815213808927	109.559631624485	142.634237397914
6.00414419174194	1.94173038005829	rep1	1.1183601418098	5	140.384116109443	315.640719660085	76.0041392949214	73.321640260983	125.183288250459	211.917423681134	117.135791148644	150.219945900551
-6.43190050125122	-1.22981321811676	rep1	1.22085582369037	2	27.8493163076584	119.588240615239	113.854557846015	73.7187784614487	113.854557846015	624.971421845393	53.2413399999352	82.7288513845147
-3.03138637542725	-9.38570976257324	rep1	7.58963992764048	3	25.6929184861373	107.119706303742	193.289802149556	52.7034225356663	591.332400850176	114.629944015074	45.9837361623688	79.0551338034994
4.06736993789673	-0.0608140341937542	rep1	1.09108306518029	1	84.3198863001304	422.515952003914	58.6573122087864	99.9007348555893	121.897226933884	169.556293103523	119.147665424097	133.811993476294
0.170723140239716	-3.03165221214294	rep1	0.643904324072308	1	23.2953863473598	484.544036025084	74.5452363115514	80.757339337514	113.370880223818	192.575193804841	77.6512878245327	163.067704431519
-2.26725697517395	-9.01576328277588	rep1	0.771197348343342	3	38.9005486915183	185.425948762904	202.282853195895	16.8569044329913	534.234202030185	35.0104938223665	85.5812071213403	111.514906249019
-2.29186820983887	-9.12008094787598	rep1	1.32169834941158	3	27.9942847900751	228.493892070343	250.435358527429	42.3697283309245	355.603077063116	93.0620818697092	83.9828543702254	127.865787284397
-2.60717344284058	4.88699293136597	rep1	4.33622860601198	6	30.9024297783136	206.169941953824	42.8944174534801	683.082067189291	58.8068626378357	68.4926988370086	32.0555055163104	87.4031409401558
3.09478783607483	-0.869670212268829	rep1	1.49941263654322	1	43.3503082579406	577.559491559639	60.0235037417639	60.6904315611169	110.043090193234	125.382430038351	70.6943488514108	162.063460102763
-1.48154807090759	9.08215236663818	rep1	3.01948972507849	7	25.5009975230164	97.698626873894	21.526816090858	83.1266282893132	52.989085762112	53.9826311201516	768.341743550624	106.64053509625
-1.42485368251801	9.03112411499023	rep1	2.03255549793813	7	33.4554210544217	62.4829187339934	35.4233869987994	114.142024773909	47.7231741511603	69.3707995393155	748.319050349638	98.8902887049817
1.4742546081543	-2.07339906692505	rep1	0.433126913753388	1	53.1022184714562	477.919966243106	39.2494658267285	66.9549711161839	168.541823844187	177.776992274006	76.1901395460024	150.07148698455
-6.35432052612305	-1.9319760799408	rep1	5.95384190794973	2	25.1938164162062	217.506615059913	129.832133931516	45.5168283252791	260.168144191356	397.390464271625	59.2894479661385	74.9096141441863
3.17293000221252	-3.23545432090759	rep1	0.861294359028685	1	38.3144271805233	429.586001721018	77.7898976089412	83.5951138484144	119.587454533148	170.673357440513	124.231627524727	166.029184448934
-6.26925373077393	-1.61504423618317	rep1	1.48536080918862	2	54.5322049019498	55.8786790970597	155.51776953519	54.5322049019498	140.706553388982	610.626047482327	65.9772355603837	72.0363694383781
1.23925256729126	-2.68824148178101	rep1	0.424861132956568	1	32.9519433857725	494.279150786588	49.4279150786588	101.209540399158	136.515194026772	162.406006687022	117.685512092045	115.331801850204
-5.00683784484863	8.27879238128662	rep1	6.10510569653154	4	26.0437751455035	77.8037307805922	76.1657575010008	38.4923720703983	219.816014121168	82.8814479473256	115.477116211195	573.126850529036
-0.513528168201447	-3.15831351280212	rep1	0.42568771103625	1	11.7456996534584	422.845187524504	63.4267781286756	133.900976049426	115.107856603893	209.07345383156	98.6638770890509	155.043235425651
-6.12924814224243	0.00573365995660424	rep1	0.449658475347029	2	53.3738410723332	104.523772099986	51.1499310276527	60.0455712063749	51.1499310276527	711.651214297776	51.1499310276527	126.762872546791
3.30970668792725	-2.25595188140869	rep1	2.55991231277527	1	46.8766056560369	493.376274529789	63.6740560161168	83.5966134199325	112.503853574489	136.332794782974	118.363429281493	155.083437045389
-0.279706209897995	-3.09734559059143	rep1	0.849722265913136	1	15.2991165719658	504.870846874872	55.312190683261	116.508656971124	104.74010576192	143.576324752295	116.508656971124	152.991165719658
4.46223497390747	-2.94169902801514	rep1	1.29855416318048	1	44.6650602990202	442.800166757528	93.1805568307146	74.6984629138786	130.144744664386	161.718321772315	108.582301761411	154.017449306966
-2.28051233291626	-9.36587619781494	rep1	1.62835881697362	3	25.178725703835	113.611323297792	170.724042577223	18.4234578320744	662.01625143254	28.2493020091808	109.926631731377	81.6773297221965
-5.7712779045105	-0.07912577688694	rep1	0.667048510303406	2	20.9879788107646	311.821399474218	49.4716643396595	113.93474211558	65.962219119546	509.708056832856	74.9570671813023	62.9639364322939
4.00956583023071	-0.747525811195374	rep1	0.863774093267731	1	45.1506942659737	496.657636925711	91.4590986413314	93.7745188600993	92.6168087507154	162.079415313752	111.140170500858	116.928721047778
4.21399307250977	0.19694647192955	rep1	0.859641202869321	1	68.6332853789105	478.106445605631	69.7965614022819	93.0620818697092	100.041738009937	148.899330991535	96.5519099398233	154.715711108392
-2.90457558631897	-9.29526805877686	rep1	0.793514956494757	3	11.3419412278708	103.337686742823	205.41515779366	52.9290590633971	432.253982351076	210.456020561603	131.062431966507	63.0107845992823
-3.918053150177	9.05237770080566	rep1	2.30367310807384	4	23.0067364220415	49.4861877757119	32.556702484021	145.854027128414	47.3157409434438	40.370311080186	102.011001116599	769.206357355802
4.80084180831909	-1.87046051025391	rep1	1.52586313509304	1	69.4688780154167	498.078748035063	83.231580263754	58.3276428620008	123.208953461305	114.689185402811	136.316288935912	126.485787329957
4.19492387771606	-0.476421266794205	rep1	3.2352266038755	1	64.910445453323	505.374182458015	63.1717728072518	83.16650823707	106.05903141034	142.86093575218	108.087482830757	136.19602394224
-6.06456661224365	-1.38434147834778	rep1	0.739787381315425	2	68.9387265694047	128.415274982224	117.601357088984	62.1800278861297	139.229192875464	551.509812555237	47.3108907829248	94.6217815658496
-1.40235841274261	-3.2754271030426	rep1	0.42982060143466	1	0	411.799712273463	72.1231134490246	90.7355298229665	151.225883038277	188.450715786161	155.878987131763	139.593122804564
-2.83804988861084	-9.85000228881836	rep1	4.33292229369325	3	23.3099033756063	95.0859424826712	225.252135590017	73.3915769647802	576.054641836765	71.5452479845342	72.4684124746572	72.6992035971879
3.9079601764679	-2.73465704917908	rep1	0.430647179514342	1	44.1196434199965	431.908088216808	88.239286839993	83.5951138484144	116.104324789464	146.291449234725	139.325189747357	160.223968209461
-6.22896337509155	-1.30406820774078	rep1	1.22994818256687	2	38.2129919505325	96.7520434492205	86.9955348661058	58.539051498688	124.395484434712	443.108098149791	126.021569198565	235.782290758605
-7.12551498413086	-0.686947524547577	rep1	1.48701396534799	2	38.3318525099803	70.6113072552268	145.257546353609	64.5589094904931	139.205148588876	625.414435689152	18.1571932942012	108.270671124681
-1.79518508911133	4.42996597290039	rep1	1.68291297023263	6	57.6381558141961	246.002025846157	31.4930129706432	496.163506235606	89.1311687848393	103.986363582313	98.0442856633233	87.3485454091426
-2.42604994773865	-8.11119747161865	rep1	1.29855416318048	3	73.1582884208089	130.914831910921	255.668965849564	6.16069797227865	426.628334580296	107.042127268342	92.4104695841797	117.823348719829
-6.33528184890747	-0.919192433357239	rep1	1.93088639413724	2	33.5338216668783	50.7538922525726	69.3334420950322	62.0828860589504	97.8825064871042	614.484624057932	87.4598321852366	194.405533717443
-2.00876879692078	-8.57753562927246	rep1	3.02196945931753	3	67.17473579162	154.865893352109	242.887960941128	42.687393680389	350.764630241956	100.265738644635	126.076720869986	125.083990784396
4.77006578445435	-2.42979550361633	rep1	0.872039874064551	1	52.7498814768589	469.015250522506	90.5921877537359	66.5107201229959	121.554074707544	134.168176799837	113.526918830631	161.689854092111
-2.11468911170959	4.53136825561523	rep1	0.501732894366998	6	69.7582327029945	259.102007182551	15.9447389035416	550.093492172185	51.8204014365102	73.7444174288799	91.6822486953642	97.6615257841923
2.61970829963684	-1.5849494934082	rep1	0.645557480231672	1	51.118608350967	446.12603651753	54.2167058267832	96.0410217503017	113.080557867291	176.591556121522	136.316288935912	136.316288935912
-0.330403447151184	-0.444290369749069	rep1	1.06628572278983	1	28.1350480071214	641.479094562368	50.6430864128185	86.2808138885056	79.7159693535106	132.234725633471	87.2186488220763	104.099677626349
3.8172287940979	-1.64025771617889	rep1	2.14166380445616	1	52.7627164286387	524.358677427975	63.0351036979311	71.4397841909886	112.529333268159	148.015762016624	111.595479880041	126.070207395862
2.55107998847961	-2.61646628379822	rep1	3.4468305922741	1	40.9071453398506	548.329820512891	62.0860220051633	77.4624667073766	119.820220038002	145.350920675639	97.7709785782244	118.079490449072
-0.482112467288971	-2.81962966918945	rep1	0.42982060143466	1	13.9593122804564	483.922825722488	30.2451766076555	148.899330991535	155.878987131763	132.613466664336	76.7762175425101	167.511747365477
2.38302445411682	0.291248828172684	rep1	2.97650766493502	1	49.3867365878962	570.131238024897	60.8095192000627	80.2954424796408	88.0226189525769	133.713749401243	93.0620818697092	134.385677790194
-0.317984819412231	-2.70522689819336	rep1	0.638118277514534	1	18.805291155019	546.920551091801	61.1171962538116	98.7277785638495	90.8922405825916	161.412082413913	89.3251329863401	142.606791258894
-4.38324499130249	8.843092918396	rep1	1.49362658998544	4	34.8145917785962	123.85960536616	32.8060576375234	120.512048464372	73.6462518393382	101.765729814358	158.004685764398	564.398093641474
3.0093674659729	-3.01437425613403	rep1	1.07372492550697	1	50.2922105254318	523.411524357271	49.3608732934793	68.9189551644806	155.533317736057	108.966456138435	101.515758282816	151.807968808248
-4.98931980133057	9.35077476501465	rep1	3.50303790169248	4	33.1141150211235	91.0638163080897	38.2525121795737	31.115849459504	76.7904908679502	68.7974286214721	137.023924225339	733.648927623168
-5.52130126953125	-1.18700301647186	rep1	1.37873223690964	2	34.8145917785962	359.025477716774	106.619687321951	47.8700636955698	92.1136074142026	345.9700057998	55.1231036494441	168.270526929882
0.651281714439392	-3.36486911773682	rep1	0.434780069912753	1	23.0001343023996	425.502484594393	52.9003088955191	135.700792384158	158.700926686557	131.100765523678	98.9005775003183	184.001074419197
-0.0819994583725929	-3.73829865455627	rep1	0.42982060143466	1	11.6327602337136	490.902481862716	81.4293216359955	100.041738009937	123.307258477365	130.286914617593	116.327602337136	155.878987131763
-2.42015314102173	-8.27697086334229	rep1	0.55546046954633	3	66.6114008620984	131.422493592789	291.649917288107	19.8033894454887	293.450225419515	196.233586323479	64.8110927306903	145.824958644053
-5.00420761108398	-0.785720407962799	rep1	3.71298873393172	2	71.9097253271951	381.633261380657	61.1367327688139	59.2514590710971	107.729925583813	360.087276263895	67.3312034898831	100.727480420865
-6.40795564651489	-0.901541769504547	rep1	1.44403190520452	2	38.0878011086675	141.271116839421	90.7182171860989	80.3306350655532	110.108370477784	598.324730143431	42.2428339568857	108.723359528378
-2.15718603134155	-9.73728084564209	rep1	5.32894887971011	3	26.8345602909554	148.246871537446	243.387585296288	144.306131914299	335.901139306365	82.7555320860932	74.8740528397986	153.501191034976
-1.91404557228088	-8.37296199798584	rep1	0.689366118454821	3	53.6724956586692	422.126925315479	130.554719169736	66.7279675756428	142.159583095935	208.887550671577	59.4749276217686	126.202895197411
-4.84678745269775	9.74141788482666	rep1	0.485201332773357	4	37.0980019719113	49.4640026292151	24.7320013146076	26.7930014241582	39.159002081462	103.050005477531	92.7450049297783	836.766044477556
-7.26446914672852	-0.424773275852203	rep1	0.979495024423216	2	24.502421555569	100.05155468524	73.507264666707	71.4653962037429	217.458991305675	595.20465695403	19.3977503981588	108.219028537096
3.33080077171326	-0.696433484554291	rep1	0.428994023354978	1	67.6000093735652	480.193170032912	53.6138005376552	90.9103574334153	116.55174029925	132.868983941146	102.56553146334	165.503471224936
3.26846122741699	-3.07794737815857	rep1	0.433953491833071	1	53.0010713886534	417.09538788462	71.436226654272	106.002142777307	177.438369431579	96.7845651444975	135.959270083937	152.090030941353
4.72014760971069	1.94534015655518	rep1	2.70952294519772	5	111.08966636857	374.235620258239	73.8137318063587	101.493881233743	92.6362334169802	237.680216416475	102.97015586987	115.887558935983
-6.98617744445801	-0.556029736995697	rep1	1.04314153655873	2	23.0074243608156	42.1802779948286	139.003188846594	75.7327718543513	47.9321340850325	732.403008819296	52.7253474935357	96.8229108517656
-4.3955192565918	9.12197875976562	rep1	3.00791763196294	4	38.5648858091568	76.7973157061656	28.2587525325718	71.1455651996513	55.1876814165519	116.692025163914	50.8657545586292	772.295083919579
-1.54756855964661	8.86501789093018	rep1	2.78226181620974	7	43.8492162345094	128.31287045672	29.8318438316745	67.5709233777687	85.5419136378135	64.6955649361615	458.260251631144	331.744480200428
-4.29791402816772	-0.685974538326263	rep1	3.77498208990787	2	54.7905469237289	443.57826345101	47.2849925506153	85.3131347077239	100.324243453951	261.193292184351	100.324243453951	117.086648220571
1.09551596641541	-2.22194790840149	rep1	0.8513754220725	1	36.4116689257212	448.685726762112	50.5065085098713	103.362156950434	128.028126222697	200.851464074139	96.3147371583592	145.646675702885
-6.7120041847229	-1.45956790447235	rep1	0.998506320255903	2	42.0628283947527	71.1062099054152	99.148095501917	43.0643243089134	107.160062815203	721.07705819576	60.0897548496467	66.0987303346113
3.80971431732178	-1.62450277805328	rep1	0.437259804151799	1	75.4700059019003	413.941547522544	64.0351565228245	109.774554039128	139.505162424725	132.644252797279	125.783343169834	148.653041927985
1.57434046268463	-2.81733274459839	rep1	0.428994023354978	1	37.2965568957601	475.531100420942	65.2689745675802	72.2620789855353	144.524157971071	181.820714866831	72.2620789855353	160.841401612966
-6.11198329925537	-1.19284236431122	rep1	1.1505966869174	2	24.335199569378	184.252225311005	55.6233133014354	62.5762274641148	179.037539688995	538.850847607655	71.2673701674641	93.8643411961722
4.37796640396118	-0.305748820304871	rep1	0.42982060143466	1	62.8169052620537	486.24937776923	60.490353215311	74.4496654957673	107.021394150166	167.511747365477	104.694842103423	146.572778944792
1.5416362285614	-2.97042298316956	rep1	1.27871628926811	1	31.2813720570451	551.33418250542	62.5627441140902	71.1651214297776	111.830905103936	154.060757380947	112.612939405362	114.959042309641
4.77589797973633	0.301725506782532	rep1	0.650516948709765	1	86.085381958257	439.650343572527	76.8619481770152	78.3991871405555	112.218444338442	161.410091171732	76.8619481770152	178.319719770675
4.21961545944214	-1.55702757835388	rep1	1.94245848725279	1	61.7773820071261	460.241495953089	68.9847432412908	90.0920154270589	120.980706430622	139.51392103276	112.228910646279	155.987889567993
1.54981184005737	-3.64079427719116	rep1	0.427340867195614	1	30.4206805338121	442.269893914653	67.8615181138885	84.2418845551719	140.403140925287	175.503926156608	95.9421462989458	173.163873807853
0.0422567538917065	-2.17365670204163	rep1	0.428994023354978	1	27.9724176718201	510.496622510717	27.9724176718201	156.179332000996	132.868983941146	160.841401612966	107.22760107531	86.2482878214453
-4.62746047973633	10.3210716247559	rep1	2.86739935841699	4	11.8574344728773	24.0636170184863	9.41619796375553	5.57996916370698	16.7399074911209	36.9672957095587	116.830604365115	988.352038121599
-6.73351001739502	-0.963505983352661	rep1	1.7672239343602	2	35.6491323906884	68.4689685598936	125.054892989558	48.6638950095112	86.5764643773861	720.904677233921	36.2149916349851	88.2740421102761
-7.95047855377197	0.638297975063324	rep1	1.00925183529177	2	75.3033062139825	106.019128485475	116.918291226973	25.761657388994	82.2391370494809	697.546415455838	0	106.019128485475
-1.76889443397522	-8.79108905792236	rep1	3.87747777178844	3	55.0472386966117	423.084308035462	116.6709174145	63.8158253916471	221.893957754926	111.799480361702	95.236594382191	122.760213730497
3.53043913841248	-1.58316910266876	rep1	2.59710832636097	1	56.2163689970427	468.213045893177	60.0668052297168	93.565600453982	122.828915822306	153.247362060431	113.587868863888	142.081096985676
-0.96459698677063	-2.93605709075928	rep1	0.642251167912944	1	6.22809299514141	482.677207123459	43.5966509659899	130.78995289797	115.219720410116	154.14530162975	80.9652089368384	196.184929346955
1.78518891334534	-1.29658150672913	rep1	0.432300335673706	1	53.2037523499867	425.630018799894	41.6377192304244	129.539570939098	115.660331195623	152.671637178223	141.10560405866	150.35843055431
3.93468642234802	-3.15905261039734	rep1	0.854681734391228	1	46.8010469750955	491.410993238503	73.7116489857755	63.181413416379	132.212957704645	118.172643612116	131.042931530267	153.273428843438
-2.08768105506897	-8.78480339050293	rep1	1.32169834941158	3	52.205558122032	130.892196450892	251.948563110676	46.9093420806664	373.761532062084	114.246946035171	121.812968951408	118.02995749329
2.9999668598175	-1.28178751468658	rep1	3.4517900607522	1	51.8060270944741	502.245799515902	59.4405995083966	97.8861248785064	117.24521921381	142.330242859555	93.7961753710479	144.78421256403
4.39420890808105	-2.35722970962524	rep1	0.431473757594024	1	57.9409513556619	465.845248899521	71.8467796810207	74.1644177352472	134.423007145136	127.470092982456	113.564264657097	164.55230185008
4.68933486938477	0.776318550109863	rep1	1.08860333094125	1	90.0236084297718	488.699588618761	74.4072681919543	66.1397939484038	91.8608249283386	138.709845641791	104.721340418306	155.244794128892
4.42648935317993	2.37940573692322	rep1	4.29655285818724	5	281.155624024993	367.271171118741	46.0834549312488	56.0914779718736	77.2712476624981	129.638810084372	84.2535893187479	168.041689193746
-2.70396494865417	5.27656841278076	rep1	1.12414618836757	6	20.4599724110611	58.7112251795665	12.4538962502111	917.140502426259	44.478200893611	70.2755574119054	48.9260209829721	37.3616887506332
-7.27298212051392	-0.547967433929443	rep1	1.23656080720433	2	19.4086694808484	112.408544076581	131.817213557429	47.7129791404191	91.3824854723281	628.355674442468	26.6869205361666	152.034577599979
0.0675814598798752	-3.05571937561035	rep1	0.419901664478476	1	21.4335897219606	495.3540735742	47.6301993821346	78.5898289805221	111.930968548016	154.798147991938	109.54945857891	190.520797528539
-6.95607757568359	-0.581933856010437	rep1	1.63166512929235	2	23.9019632765666	74.7702440959264	81.5118234816247	47.191055699888	87.0276611608324	774.668758502057	36.7722511947179	83.9633068946059
0.197928890585899	-2.28211331367493	rep1	0.433953491833071	1	18.4351552656186	424.008571109227	32.2615217148325	218.917468779221	115.219720410116	124.437298042925	124.437298042925	152.090030941353
1.81418430805206	-2.58650612831116	rep1	0.428994023354978	1	39.6275917017451	433.572473913212	58.2758701496252	109.558635881295	137.531053553115	179.489680060846	123.544844717205	128.206914329175
-2.20095777511597	8.87707710266113	rep1	2.1077741031892	7	11.8608535716296	121.929574716352	12.80972185736	400.422416578215	27.9916144290459	45.0712435721925	325.461822005516	264.259817575908
-1.92466700077057	-9.46663761138916	rep1	9.20807980765792	3	29.3220742695403	100.998255817306	175.82384534217	49.5217254330014	436.464505515861	58.1011471637188	260.206259073402	99.36925169122
1.81593906879425	-2.33931684494019	rep1	0.42982060143466	1	46.5310409348546	432.738680694148	41.8779368413691	123.307258477365	162.858643271991	104.694842103423	118.654154383879	179.14450759919
4.59760046005249	0.27164962887764	rep1	1.51346446389781	1	84.5741694326576	487.622945635167	66.7343055679564	83.913433733965	107.6999188869	131.486404039835	101.753297598666	146.022589411073
5.11874723434448	-0.924602687358856	rep1	0.433953491833071	1	85.2625931034859	463.183276048667	76.0450154706766	69.1318322460697	133.654875675735	129.04608685933	108.306537185509	145.176847716746
1.49118483066559	-3.14052987098694	rep1	1.28367575774621	1	29.6024909488965	527.391746642183	70.1111627737024	88.8074728466896	108.282795839385	148.791467664191	108.282795839385	128.537131751788
-2.42067670822144	4.53553819656372	rep1	6.30183127949587	6	36.0212753931679	281.188105712306	27.1349695693027	600.143011176039	53.3178349431912	74.264127242302	56.0154634968646	81.722276773046
3.27581214904785	-2.5518045425415	rep1	1.7258950303761	1	45.1939420574162	494.236315063796	67.2115035725678	87.4908365470494	121.67599784689	140.217102280702	115.881902711324	137.899464226475
-2.295574426651	-8.66010475158691	rep1	0.736481068996697	3	36.6608201304915	198.23999033525	210.460263712081	43.4498608953973	339.452038245292	153.432321286872	89.615338096757	138.496431604079
0.738349318504333	-3.39631271362305	rep1	1.06959203510856	1	25.2432695025254	458.118594675462	59.8358980800603	102.842949825104	137.435578402639	171.093271072672	103.777885732605	151.459617015153
3.01396155357361	-1.60195350646973	rep1	1.07372492550697	1	50.4474333974238	457.907472376616	58.2085769970275	93.133723195244	119.521611433896	167.640701751439	104.775438594649	159.103443791875
-7.20072174072266	-1.27390956878662	rep1	0.700938211570369	2	12.8399334655141	91.3061935325449	48.5064153141645	14.2665927394601	272.491921323689	684.796451494087	31.3865040268123	54.2130524099485
5.01486968994141	-1.80125391483307	rep1	0.440566116470527	1	63.5545924963868	433.533113100353	104.411116244064	81.7130474953544	129.378991867644	145.267639991741	111.220536868677	140.728026241999
2.6875524520874	-0.793120563030243	rep1	1.08116412822411	1	46.2464474123173	471.713763605636	66.5948842737369	109.141615893069	85.0934632386637	165.562281736096	125.790336961503	139.664271185198
4.84218788146973	-2.16049146652222	rep1	0.857988046709957	1	57.1103527466327	477.862135226927	74.5931137915203	62.9379397615952	128.206914329175	132.868983941146	115.386222896258	160.841401612966
-4.7520055770874	9.78290939331055	rep1	3.48567976201916	4	22.9510469870755	43.893877362782	16.3526209782913	25.2461516857831	55.9431770309966	78.0335597560568	102.132159092486	865.254471412748
-1.90050268173218	4.86022853851318	rep1	0.513304987482546	6	37.0150309530083	85.7190190490719	58.4447857152763	656.529759534937	103.252454763655	81.8227000013868	68.185583334489	118.837730954395
1.94812345504761	-0.317435920238495	rep1	0.42982060143466	1	72.1231134490246	442.044888881119	41.8779368413691	137.266570757821	104.694842103423	151.225883038277	102.36829005668	158.205539178506
-6.88970184326172	-1.187220454216	rep1	1.80194021370685	2	13.8739342236952	83.7985627111189	70.4795858563715	77.694031652693	159.827722256968	682.597563805803	84.3535200800667	37.1821437195031
-0.991207003593445	8.59318542480469	rep1	0.453791365745439	7	48.4804288064423	174.088812532225	92.553545903208	90.3498900483698	101.368169322561	55.0913963709572	451.749450241849	196.125371080608
-6.22641134262085	-1.00136530399323	rep1	1.41179536009692	2	31.1659899469986	126.080595694676	65.1652517073608	75.7900210074739	123.247323881313	619.069891219927	75.7900210074739	93.4979698409959
1.9897118806839	0.633561134338379	rep1	0.440566116470527	1	65.8243993712577	456.231181849062	61.2847856215158	147.537446866612	74.9036268707415	167.965708740451	61.2847856215158	174.775129365064
-0.281868159770966	-3.40966844558716	rep1	0.42155482063784	1	14.2330242859555	507.644532865747	75.9094628584294	61.6764385724739	94.8868285730368	151.818925716859	109.119852858992	194.517998574725
2.62079763412476	-2.70691752433777	rep1	0.642251167912944	1	38.9255812196338	467.106974635606	66.9519996977702	102.763534419833	116.776743658901	132.346976146755	129.232929649184	155.702324878535
-4.67421960830688	9.93086528778076	rep1	3.67827245458507	4	20.933740213838	76.1226916866835	17.6713391415515	21.7493404819096	38.3332125993656	54.9170847168216	98.1438989246169	881.935756541433
4.83811855316162	-1.32737040519714	rep1	0.646384058311355	1	49.5061714294105	462.573289293555	83.5416642871302	80.4475285727921	105.200614287497	170.177464288599	105.200614287497	153.159717859739
-2.11502957344055	-8.77675628662109	rep1	1.35641462875823	3	56.7673028346002	120.906982660707	255.821481605276	33.91293416093	449.714996481898	70.0375814193119	98.0526139870367	124.59317115646
-6.61227130889893	-1.38475453853607	rep1	1.69861795374659	2	34.1454061945308	68.2908123890615	73.0005235883072	74.1779513881186	121.863777280481	682.908123890615	105.379788083121	50.0406814919847
4.04403162002563	-2.90951347351074	rep1	0.867080405586459	1	43.8252320721033	432.485842816809	87.6504641442066	83.0372818208273	128.015809473775	164.92126806081	99.1834199526548	170.687745965034
3.0819673538208	-2.04789090156555	rep1	1.08447044054284	1	56.2486516178959	446.300776771502	61.7813058753938	102.354103763712	127.251047922453	118.952066536206	125.40682983662	171.512281982437
-5.33708620071411	-0.604627728462219	rep1	3.08148308105464	2	47.3797830978294	287.199370147802	65.5528505874078	58.413431216502	80.8052465161611	492.6199365925	52.2475690325379	125.588877115479
2.53403282165527	-0.900740027427673	rep1	0.428994023354978	1	48.9517309256852	452.220752361092	60.6069049556102	107.22760107531	100.234496657355	177.158645254861	111.88967068728	151.517262389026
-5.99859666824341	-1.16850709915161	rep1	0.462883724621942	2	49.6885044268626	153.386252795967	90.7355298229665	99.3770088537252	125.301445946001	505.526523299385	58.3299834576213	127.461815703691
-3.41087579727173	8.92418193817139	rep1	2.07471098000192	4	9.63989692674279	28.9196907802284	26.9917113948798	310.404681041118	31.8116598582512	16.8698196217999	79.529149645628	705.640455037572
3.46773338317871	-2.6649272441864	rep1	1.73002792077451	1	50.8662310840647	473.402764293738	63.0047635018528	88.4378790438851	146.818439719914	123.119400237566	103.466538227813	160.691048197386
-6.30111169815063	-1.4364185333252	rep1	1.37459934651123	2	19.6420870332339	219.700380890245	58.198776394767	56.0163222799633	181.871176233647	445.220639419968	126.582338658618	102.575343395777
0.562608540058136	-3.97143030166626	rep1	0.638944855594216	1	17.2158831919384	466.393926472514	73.5587736382824	79.8190947989873	122.076262633745	150.247707856917	145.552466986389	154.942948727446
0.797368347644806	-0.47956195473671	rep1	0.42982060143466	1	39.5513847946264	474.616617535517	62.8169052620537	114.001050290394	90.7355298229665	176.817955552447	60.490353215311	190.777267832904
3.71888375282288	-1.60084104537964	rep1	1.07951097206474	1	68.5495580081625	440.940400160613	61.138794980253	97.2662647413117	133.39373450237	138.951806773302	123.203935338995	146.362569801212
5.63189077377319	2.47343444824219	rep1	1.72093556189801	5	382.931246579154	209.769620660204	42.9998668389338	72.0538309192945	145.850899683411	141.78334471216	90.6483679307254	123.769886982337
2.72044277191162	-3.56704425811768	rep1	1.29111496046334	1	37.1771697097942	451.547707100209	72.8052906816803	77.4524368954046	129.345569615326	150.257727577085	133.99271582905	157.228446897671
-0.739860236644745	-3.41429972648621	rep1	0.42982060143466	1	9.30620818697092	479.269721629002	46.5310409348546	100.041738009937	172.164851458962	165.185195318734	118.654154383879	118.654154383879
-0.872278988361359	-2.37182521820068	rep1	0.419075086398794	1	9.54482890971376	498.717310532544	47.7241445485688	104.993118006851	69.2000095954248	193.282785421704	81.131045732567	205.213821558846
-0.454190224409103	8.6112060546875	rep1	0.447178741107983	7	73.7959946804163	185.608107832562	87.2134482586739	89.4496905217168	152.064473886919	165.481927465176	386.869911506425	69.3235101543305
3.94953417778015	-2.39766073226929	rep1	0.431473757594024	1	37.0822088676236	428.763040031898	92.705522169059	92.705522169059	101.976074385965	192.363958500797	83.4349699521531	180.775768229665
6.1714391708374	1.87429666519165	rep1	0.686059806136092	5	204.063842172133	233.215819625295	83.0831357415115	77.2527402508791	145.75988726581	163.251073737707	135.556695157203	167.623870355681
4.0230975151062	0.61827689409256	rep1	1.74242659196974	1	104.452033066286	449.37330709287	49.3564551851683	103.304208527097	113.060717110211	146.34762874672	99.2868226399317	144.625891937935
2.25172233581543	-1.14251863956451	rep1	0.653823261028493	1	47.4134247705345	455.780663923203	61.1786126071413	139.181343681246	93.2973842258905	123.886690529461	117.768829268747	171.300115299996
1.87432885169983	-3.6706280708313	rep1	0.852202000152182	1	32.856059942361	490.49403771096	61.0183970358132	76.2729962947665	127.903947632762	164.280299711805	109.129056237127	147.852269740624
-7.49659109115601	-0.916618824005127	rep1	4.50237080002807	2	7.1073666344408	67.2978778198613	121.04733799282	10.4389447443349	102.834710992065	842.667156595887	18.6568374154071	39.7568321114032
4.27226400375366	-0.501446843147278	rep1	1.07289834742729	1	72.7002704282628	529.407097477606	61.5156134392993	67.107941933781	113.710679387796	136.079993365723	125.827391125839	103.458077147912
3.49946045875549	-0.524438619613647	rep1	2.44749769393852	1	60.4699241868695	471.093395861219	65.781471581662	88.253402867323	102.55372277638	94.7906919686062	75.995985802417	250.868469261742
0.795663893222809	-1.13629221916199	rep1	0.641424589833262	1	34.2986538849701	555.014581047699	53.0070105494993	82.6285752683371	96.659842766734	152.784912760322	81.0695455462931	154.343942482366
-6.41161394119263	-1.81817770004272	rep1	0.998506320255903	2	52.0777875363604	170.254305407332	99.148095501917	22.0329101115371	103.15407915856	587.878101612377	110.164550557686	65.0972344204505
-4.17545413970947	8.75723361968994	rep1	1.22746844832783	4	26.8846014290271	158.048869007008	54.5838877498429	137.68174671229	43.9929841565898	89.615338096757	37.4755050222802	661.524132132424
-0.762771546840668	8.75308895111084	rep1	1.62091961425648	7	47.5038979865267	151.765700060852	46.2700305063572	72.798181330002	104.87873581441	137.576224038902	571.897577058575	77.1167175105953
-1.39155232906342	-3.2906346321106	rep1	0.430647179514342	1	0	464.417299157858	88.239286839993	109.138065302097	104.493892310518	153.257708722093	148.613535730514	141.647276243147
-2.3453152179718	-9.88012886047363	rep1	4.96608110272969	3	38.8636423786785	127.26332633847	200.761924619391	204.78924507314	432.131484687275	56.9865844205493	78.3313828254193	70.6794739632961
0.324852287769318	-3.27969908714294	rep1	1.28202260158684	1	23.4005234875478	502.331237532692	61.6213785172091	81.1218147568323	117.782634887324	180.184030854118	95.1621288493609	148.203315421136
2.72677111625671	-0.479528844356537	rep1	0.434780069912753	1	69.0004029071988	425.502484594393	55.2003223257591	138.000805814398	119.600698372478	161.000940116797	94.3005506398384	147.200859535357
-2.45555710792542	-9.5799674987793	rep1	0.958830572431165	3	25.0304909856459	220.059733248804	101.164901066986	74.0485358325358	493.309259842105	100.121963942584	42.7604221004784	153.311757287081
3.32281446456909	-0.642334342002869	rep1	1.92758008181852	1	59.7640539485748	502.391578505207	50.8928271905832	80.7748541648707	111.123787810631	157.347548286482	107.855441110319	140.072001441972
-2.53421783447266	-9.89130115509033	rep1	1.99122659395403	3	24.6079477588231	108.978054360502	171.251228280789	108.475851345016	611.181069846687	36.1586171150053	63.2775799512593	85.8767156481376
-2.72907257080078	-9.76715660095215	rep1	4.92227246450654	3	32.3021533542719	120.47281093763	269.794085877189	95.4843526824388	487.173356877635	83.0917026534414	52.6179730739397	68.8706288496739
2.73237609863281	-3.33751511573792	rep1	0.428167445275296	1	37.3685579708485	420.396277172045	72.4015810685189	88.7503251807651	126.118883151614	177.50065036153	130.78995289797	156.480836502928
3.22242188453674	-1.19213652610779	rep1	3.01783656891912	1	59.7282178420148	471.736943829894	60.0181606470731	102.639752990647	110.178265922163	137.722832402704	115.397236413213	152.509915460679
1.5674706697464	-2.83759784698486	rep1	0.42982060143466	1	30.2451766076555	423.432472507177	55.8372491218255	107.021394150166	127.96036257085	172.164851458962	183.797611692676	109.347946196908
5.11250972747803	-0.447892904281616	rep1	3.44765717035378	1	69.0323858319061	495.408886558385	64.9716572535587	63.8114490883165	117.471076730765	160.398778844723	87.3056644344694	151.407165564097
-6.23029851913452	-1.28017508983612	rep1	1.44651163944357	2	24.8874596085851	204.630223448366	98.8585201118796	105.080385014026	125.819934687847	484.614144044948	53.2315108294737	112.684886561094
-6.42072582244873	-1.84696745872498	rep1	1.20019137169832	2	44.9928247056032	159.141287384634	161.640888757167	34.161218757958	154.975285097078	489.921869016568	62.4900343133378	102.483656273874
-4.7536358833313	-0.738957047462463	rep1	3.00295816348485	2	90.9103574334153	361.310394927676	53.6138005376552	66.9339994289981	131.536964052011	329.674922560737	57.6098602050581	118.216765160668
3.15081810951233	-1.79325711727142	rep1	1.95403058036834	1	62.1791701832511	504.802744598839	58.4944786168362	107.316641871833	126.661272595512	105.474296088626	128.043031932917	116.528370787871
4.8355770111084	-0.809332311153412	rep1	0.64473090215199	1	54.286214423997	497.882138002944	72.8986307979389	69.7965614022819	108.572428847994	162.858643271991	91.5110471718807	152.001400387192
0.78252786397934	-3.83067989349365	rep1	0.426514289115932	1	16.4121113374875	534.565912135306	79.7159693535106	32.8242226749749	138.33065270168	128.952303365973	128.952303365973	150.053589371314
1.75517380237579	-1.08495259284973	rep1	2.12430566478284	1	44.2497525466088	561.595263703237	48.9571730302906	76.260211835645	104.504734737736	133.219999688195	95.0898937703721	145.930034994135
5.37892532348633	0.369226723909378	rep1	1.78788838635225	1	127.524739094692	410.540168839928	77.1860262941555	76.6267072630384	129.76201521916	138.151800685916	111.304487192297	138.711119717033
-6.01033306121826	-0.955889701843262	rep1	0.675314291100226	2	50.3469280127435	118.463360029985	50.3469280127435	90.3283120228634	105.136232026611	536.046704135681	156.96395203973	102.174648025862
-5.96512651443481	-1.08799767494202	rep1	2.44171164738074	2	35.6307429230335	225.661371845879	102.387192307568	39.7262306153363	82.3193026152844	591.388422768511	57.7463764614682	74.9474247691395
-2.51837205886841	-8.65517807006836	rep1	2.36483988597031	3	47.3605002454724	353.935167013039	152.653040969782	66.8121342748629	200.859264433923	217.773728807306	77.8065361175618	92.6066924442719
-4.97542428970337	8.74990367889404	rep1	0.947258479315617	4	64.3963620616748	86.5656014599564	72.8417865943535	53.8395813958265	104.512128591899	135.126792522859	71.7861085277687	620.738703151882
3.65307974815369	-2.2523832321167	rep1	0.639771433673898	1	48.4548049011535	473.60664145321	68.7745617951856	81.2790275761284	114.103250251103	139.112181812989	131.2968906999	153.17970581655
-1.85989809036255	-9.4642915725708	rep1	1.01338472569018	3	36.5113061821616	338.469676229228	161.833897672284	93.7452456028474	298.997993870134	73.0226123643232	91.7716614848927	115.454670900349
1.92429661750793	-2.51383185386658	rep1	1.4911468557464	1	40.237485509076	493.579822244666	51.6381064033142	86.5105938445135	114.676833700867	148.878696383581	114.676833700867	159.608692519335
-3.17144918441772	9.00445652008057	rep1	5.49922396412461	4	4.90978366695745	8.5466604572963	7.63744125971159	755.924840871931	9.45587965488102	17.0933209145926	23.8215429767195	382.41759450413
-5.78760766983032	-1.49039399623871	rep1	2.25159868905387	2	43.9687589450498	355.747231464494	107.035059654111	53.739594266172	137.235823373943	398.383603774845	62.6221718308285	51.0748209967751
-4.89427328109741	9.6459846496582	rep1	2.26234420408974	4	22.1009693881297	90.1719551035692	33.1514540821945	31.3833765311442	60.5566561234753	91.4980132668569	38.8977061231083	842.046933687741
-6.77273082733154	-1.79248666763306	rep1	1.80194021370685	2	19.9784652821211	68.8147137495281	147.618660140117	43.8416321468768	209.773885462271	525.544628393573	95.4526674590228	98.7824116727097
-6.45683431625366	-0.683923244476318	rep1	1.15555615539549	2	21.63460415426	100.384563275766	50.1922816378832	34.615366646816	91.7307216140624	693.172717102491	115.961478266834	102.115331608107
0.901728391647339	-3.86215162277222	rep1	0.42982060143466	1	20.9389684206846	458.330753208318	67.4700093555392	97.7151859631946	151.225883038277	151.225883038277	137.266570757821	125.633810524107
-7.14158344268799	-0.313300848007202	rep1	0.852202000152182	2	16.4280299711805	78.6198577192209	57.4981048991317	92.701026265947	104.435333388219	761.556532235438	32.856059942361	65.7121198847219
0.210497245192528	-2.45510053634644	rep1	0.42568771103625	1	18.7931194455335	458.082286484879	44.6336586831421	124.504416326659	93.9655972276675	173.836354871185	157.392375356343	138.59925591081
-2.06390452384949	4.21572351455688	rep1	6.111718321169	6	41.3958868365531	465.662821884704	34.1966021693265	310.387341221111	57.4306572317397	157.075301830399	59.066858292473	84.5915948399128
1.29399168491364	-2.22442221641541	rep1	1.51098472965877	1	41.1155710448708	513.655091785922	51.5392369435705	98.4457334877189	136.086749233023	138.982211982662	78.1774942402474	151.722248081073
-2.27552962303162	-8.60615539550781	rep1	4.14694222576479	3	53.0511369637967	143.238069802251	227.396464349365	34.4832390264679	386.067592177448	150.954598815167	114.059944472163	100.55601869956
5.29808521270752	0.210515648126602	rep1	0.438086382231481	1	98.1541580474857	422.29114508802	82.1755741792904	63.9143354727814	111.850087077367	187.177696741717	102.719467724113	141.524599975445
2.53737258911133	-2.30420184135437	rep1	0.857988046709957	1	45.4551787167077	453.386269764084	57.1103527466327	108.393118478303	128.206914329175	132.868983941146	124.710362120198	159.675884209973
-7.39532041549683	-1.86729276180267	rep1	1.44733821752325	2	21.418628779836	49.0555691409147	171.349030238688	4.1455410541618	131.275466715124	743.433695713017	31.7824814152405	57.3466512492383
-1.80585610866547	9.02900505065918	rep1	0.681100337658	7	26.4278242202815	121.861633904631	41.1099487871045	57.2602858106099	39.6417363304222	143.884820754866	381.735238737399	397.885575760905
3.75647187232971	-3.43618392944336	rep1	2.36318672981095	1	37.237852976197	474.006836842841	81.8456976872664	63.6146655010033	119.471444965299	174.940330127759	106.283038702896	153.218249224977
3.78513216972351	-2.24885988235474	rep1	1.93005981605756	1	44.5582045097794	482.886588408307	72.5366119926641	80.308391849021	110.359273960268	169.42480086858	109.841155303177	139.892037414424
3.27586913108826	-2.15588450431824	rep1	0.647210636391037	1	41.7174849760765	420.265033833067	75.7095097713981	101.976074385965	108.156442530569	168.415031940457	100.430982349814	193.136504518873
4.25658750534058	0.211951971054077	rep1	0.650516948709765	1	72.2502312863943	444.262060463148	61.4895585416122	81.4736650676361	106.069488484281	189.080392515457	101.45777159366	153.72389635403
-4.95648145675659	9.62602138519287	rep1	1.21093688673419	4	42.1161503615134	99.0968243800316	34.6838885330111	19.8193648760063	50.3742190598494	100.748438119699	156.07749839855	706.890680577559
-6.94442081451416	-1.28459906578064	rep1	7.43589640481962	2	18.4241404857661	85.262080788144	81.9000113564348	24.2068999083059	124.26208619597	775.562176506666	50.1620759211005	50.0275931438321
-2.63343644142151	-8.79445552825928	rep1	3.45840268538965	3	36.7221551546104	230.742360735268	264.862158437977	27.1801778309715	365.775797406159	119.130141131492	63.0348805016147	102.359393108127
1.83045935630798	-3.64494585990906	rep1	1.28202260158684	1	30.7549737264914	460.656019512012	71.5387432333603	92.264921179474	125.025654062041	141.740313696004	123.019894905965	164.472250798193
4.79266452789307	-1.53716945648193	rep1	0.431473757594024	1	55.6233133014354	424.127763923445	74.1644177352472	60.2585894098883	113.564264657097	220.175615151515	129.787731036683	132.105369090909
2.9634211063385	-0.186649680137634	rep1	0.645557480231672	1	69.7071932058641	455.420328944979	54.2167058267832	113.080557867291	103.786265439842	156.453922528717	102.237216701934	154.904873790809
-2.50269508361816	5.99650621414185	rep1	0.560419938024422	6	7.13750480416649	94.5719386552059	0	861.853705103103	46.3937812270822	62.4531670364568	35.6875240208324	101.709443459372
-3.07300114631653	-8.98176383972168	rep1	7.3036439120705	3	24.0975603573896	180.45786676727	144.722280100914	70.9235015064081	445.531030698556	244.124716575146	39.4323714939103	60.5177368066262
3.20960879325867	-1.63222670555115	rep1	1.07868439398506	1	62.1126998532695	475.579328727272	52.8421476363636	97.3407982775119	133.495951923445	127.006565371611	114.954847489633	146.474725027113
-7.94614267349243	-1.28278183937073	rep1	0.837323594717906	2	7.16568843616714	70.4626029556436	192.279306370485	27.4684723386407	217.35921589707	626.997738164625	65.6854773315322	2.38856281205571
-6.71692800521851	-0.832913756370544	rep1	2.81119204899861	2	14.940281299871	95.3332235325101	56.2039153661813	27.7462366997604	119.166529415638	782.586163326575	60.8282881494747	53.002426516209
2.02811598777771	-1.10259306430817	rep1	2.20779005083073	1	46.6529867553503	445.241611461256	57.5235856109659	160.34133312033	113.235404745996	144.035434836907	100.10009779546	142.676609979955
5.15217733383179	0.932720839977264	rep1	1.10265515829584	5	124.245553080924	403.571322051175	65.2969330060328	80.714264410235	116.990338302475	165.963038057	116.990338302475	136.035277095902
4.63853883743286	-0.0850014463067055	rep1	1.29690100702112	1	70.1672675920115	462.641324782493	68.6251298427365	76.3358185891114	99.467884828236	169.635152420247	114.118193446348	148.816292805035
2.26273488998413	-0.989754378795624	rep1	1.29359469470239	1	64.1622915894033	493.972341272635	45.6093398045156	119.821146944066	114.409869340141	119.821146944066	104.360353789993	147.650574621398
-6.50842952728271	-0.651641964912415	rep1	1.00263921065431	2	35.9052385119735	70.8131092875034	44.8815481399669	67.8210060781722	159.578837830994	664.24691247151	40.8920771941921	125.668334791907
-4.88462257385254	9.77895355224609	rep1	3.25341132162851	4	26.7411622445734	69.4655478996965	16.5979627724939	26.7411622445734	38.1138404405415	292.308566604475	61.1665665134496	678.672255586416
0.954902172088623	-1.40650391578674	rep1	0.642251167912944	1	34.2545114732778	493.576369864957	51.3817672099167	112.105673912545	96.5354414246919	126.118883151614	76.2941391904823	219.540278078735
-0.239496260881424	-3.4175238609314	rep1	0.424861132956568	1	16.4759716928863	508.401412237633	68.2575970133859	84.7335687062722	98.8558301573175	162.406006687022	124.746642817567	145.930034994135
-0.598558187484741	-3.67614030838013	rep1	0.424861132956568	1	7.06113072552268	454.266076675293	84.7335687062722	72.9650174970677	148.283745235976	152.991165719658	131.80777354309	157.69858620334
-6.7037148475647	-1.66716539859772	rep1	1.53082260357114	2	22.8635244334329	82.3086879603583	86.228149291804	37.8881262039745	118.890327053851	723.14061565172	88.8411235127677	49.6465101983114
3.60164022445679	-0.471746176481247	rep1	0.42982060143466	1	58.1638011685682	458.330753208318	67.4700093555392	86.082425729481	88.4089777762237	160.532091225248	167.511747365477	123.307258477365
-5.33335065841675	-0.94835102558136	rep1	1.55975283636001	2	35.9031243249328	341.72080830695	61.5482131284563	88.4755563721559	109.632754635063	361.595752129681	78.8586480708347	132.072207338146
6.15785503387451	1.86911225318909	rep1	0.448005319187665	5	124.998515869277	256.69338080298	87.0525378375324	95.9810032567665	145.087563062554	209.818937352001	127.230632224086	162.944493901022
-7.43634843826294	-0.972993612289429	rep1	0.712510304685918	2	22.4558155787697	211.926759524639	134.734893472618	12.631396263058	96.8407046834445	606.307020626783	23.8593040524428	101.051170104464
0.382393032312393	-3.21928882598877	rep1	0.427340867195614	1	21.060471138793	475.03062679722	65.5214657651337	88.9219892526815	109.982460391474	135.723036227777	93.6020939501911	219.964920782949
-2.15706825256348	-8.89871692657471	rep1	1.27871628926811	3	45.3579894827154	174.393649218026	253.379113662065	35.1915435641757	369.902224574558	66.4729156212208	103.228527788249	161.881100395208
5.92545795440674	2.25501489639282	rep1	0.449658475347029	5	155.673703127639	246.854014959541	80.0607616084998	64.493391295736	122.31505245743	233.510554691458	102.299862055305	204.599724110611
-6.17165470123291	-0.896010339260101	rep1	1.49032027766672	2	34.891828809719	173.117150632837	41.6017958885112	49.6537563830617	148.290272441306	675.022688126487	46.9697695515449	40.2598024727527
2.07032561302185	-0.875245928764343	rep1	3.44269770187569	1	56.6416272604352	533.593175781639	46.1847114585087	97.3074109345939	107.183386969747	124.611579972958	96.7264711678202	147.558700760518
2.21296262741089	-4.0648946762085	rep1	0.42568771103625	1	30.5388190989919	458.082286484879	72.8233378514423	79.8707576435174	147.995815633576	124.504416326659	133.900976049426	162.090655217726
3.41623663902283	1.87626814842224	rep1	4.45277611524714	1	139.01440000103	493.849217451156	44.9157996772311	73.661911470659	89.3824413576899	167.0867747993	70.2932264948667	131.603293054287
-5.292649269104	0.275780767202377	rep1	0.897663794534694	2	40.1041015792117	343.112869066589	27.8500705411192	72.41018340691	56.8141439038832	504.64327820508	34.5340874709878	130.338330132438
-7.31141567230225	-1.06423676013947	rep1	0.979495024423216	2	6.12560538889225	166.412279731573	87.8003439074556	53.0885800370662	185.810030129732	660.544447768881	31.6489611759433	18.3768161666768
1.52233862876892	-2.0840425491333	rep1	1.27788971118843	1	35.9968466740531	508.651094307272	53.2127298659915	95.4698977007495	101.730218861454	167.463591048856	123.641342923922	123.641342923922
1.67685568332672	-3.19359636306763	rep1	0.643904324072308	1	26.4014378603411	427.08208303493	74.5452363115514	93.1815453894392	108.711802954346	211.211502882729	128.901137788724	139.772318084159
-4.94282197952271	8.01919746398926	rep1	1.08281728438347	4	49.8699095210197	152.380279092005	120.980706430622	153.303795934987	216.102941257752	82.1929990253844	61.8756284797837	373.100804564666
-7.01473665237427	-0.961977005004883	rep1	1.97469503236039	2	16.7114412398934	76.4675038552696	68.3649868904728	11.1409608265956	69.3778015110724	819.367028065074	99.2558328187606	49.1215090990805
-6.32888841629028	-1.78918039798737	rep1	0.743093693634153	2	45.7546609415033	106.312300422905	157.449862651644	44.4089356196944	134.572532180892	531.561502114524	68.6319914122549	121.115278962803
2.56301355361938	-2.08442163467407	rep1	0.858814624789639	1	39.589451574987	437.812758593974	72.1925293426233	105.960002744818	97.809233302909	173.494949549208	130.412311070545	152.535828127156
-3.30939960479736	9.14477157592773	rep1	0.586043858494566	4	15.3572123818843	52.8970648709348	8.53178465660239	559.685073473117	3.41271386264096	100.675058947908	92.1432742913059	377.104881821826
-2.72340607643127	5.77262830734253	rep1	1.01751761608859	6	6.87948777428394	37.3457907746843	0	1053.5444134332	35.3802228391746	37.3457907746843	14.7417595163227	24.5695991938712
-2.53196501731873	4.97189044952393	rep1	0.878652498702008	6	28.4526590852827	50.0766799900975	149.091933606881	802.364986204972	40.9718290828071	69.4244881680897	35.2812972657505	34.1431909023392
4.020103931427	-2.671391248703	rep1	1.50602526118068	1	53.7839584021975	470.111636404393	71.7119445362633	69.0559465904757	128.151900884248	120.183907046886	149.399884450549	147.407885991208
-6.66631984710693	-0.705620646476746	rep1	0.708377414287507	2	40.9386287804905	73.407196433983	62.1137815979856	45.1736593439895	132.697624322969	729.836933776331	29.6452139444931	95.9940261059777
3.55193185806274	-0.701119899749756	rep1	0.42982060143466	1	62.8169052620537	467.636961395289	60.490353215311	90.7355298229665	107.021394150166	141.919674851306	107.021394150166	172.164851458962
-3.32939863204956	-9.70545482635498	rep1	4.59577412303214	3	19.1480254782279	54.6153908526729	283.738922995559	59.6199884208461	622.74601043964	99.874360164848	32.2034973952015	37.8608685592234
-4.812659740448	9.28816890716553	rep1	3.8931827553024	4	30.052532170664	152.574394097217	34.1622801598147	46.7483833765885	71.4068713114924	124.063017422485	126.11789141706	624.681694350897
-6.74040460586548	-1.71437299251556	rep1	1.37459934651123	2	18.1871176233647	70.566016378655	140.404548052375	78.5683481329355	184.053630348451	568.165554553913	77.1133787230663	72.7484704934588
-1.78398942947388	-10.111044883728	rep1	1.14977010883772	3	21.743477072362	115.675298024966	258.31250761966	82.6252128749754	585.334402787984	3.47895633157791	73.0580829631362	69.5791266315583
-6.09771537780762	-1.08038818836212	rep1	4.37342461959767	2	31.8501242762641	197.126444844986	83.2837709115825	30.558903021821	87.3726382173191	654.433972460264	61.3330095860491	64.1306556373426
1.39133620262146	-2.67253756523132	rep1	0.85550831247091	1	32.7290800005547	433.66031000735	53.7692028580542	133.25411143083	127.409632859302	156.63202571694	132.085215716524	140.267485716663
-4.62682771682739	9.37403297424316	rep1	3.67661929842571	4	23.9350318477849	132.730631155898	30.734756804542	76.1569195156793	51.1339316748132	130.554719169736	89.7563694291934	674.804704708573
-7.84125423431396	0.551619470119476	rep1	0.751359474430974	2	34.6039424334012	106.47366902585	82.5170934950337	138.415769733605	122.444719379727	584.274258779351	10.647366902585	130.430244556666
2.04498171806335	-4.05286169052124	rep1	0.856334890550592	1	28.0264184781364	464.771439762428	78.240418251464	80.575953124642	140.132092390682	138.964324954093	141.299859827271	137.796557517504
4.82266187667847	-0.790113389492035	rep1	1.08777675286156	1	71.7058898296999	450.460077135294	72.6251961095679	78.1410337887756	108.478141024418	153.524148737947	128.702879181513	146.169698499004
1.8740326166153	1.49807262420654	rep1	0.423207976797204	1	47.2580884494617	604.90353215311	75.6129415191387	49.6209928719348	70.8871326741925	127.596838813547	94.5161768989234	139.411360925912
2.90561699867249	-0.951861977577209	rep1	1.52834286933209	1	65.4303442026079	463.246836954464	62.1588269924775	136.095115941424	113.848798912538	122.354743658877	104.034247282147	142.638150361685
-4.87278747558594	9.01115894317627	rep1	2.1309182894203	4	52.0902188277697	78.8392501177055	31.4418437969421	61.0065625910817	80.2470938698074	111.219656416049	89.63271888382	705.329719803044
4.4274697303772	-1.9812285900116	rep1	1.07868439398506	1	57.4774237448166	440.35123030303	66.7479759617224	75.0914729569377	134.423007145136	174.286381677831	115.881902711324	145.547669805423
-7.21518754959106	-0.515793025493622	rep1	1.76887709051956	2	23.7438769630193	55.9677099842597	99.4981510831283	46.9224235221571	88.1915430055001	751.889437162277	28.2665201940705	115.327402391808
1.2600417137146	-1.93260562419891	rep1	0.426514289115932	1	42.2025720106821	480.64040345499	37.5133973428285	82.0605566874374	126.607716032046	211.01286005341	133.641478033827	96.1280806909981
-0.975725471973419	-3.51584577560425	rep1	0.426514289115932	1	4.68917466785356	454.849942781796	77.3713820195838	107.851017360632	121.918541364193	152.398176705241	124.263128698119	166.465700708802
5.00303983688354	1.16566836833954	rep1	0.661262463745631	5	117.956188769856	430.993766659091	74.1006826887559	84.6864945014354	99.8090828052631	140.640071225598	101.321341635646	160.299436020574
-0.551636397838593	8.62489700317383	rep1	0.448005319187665	7	75.8919560634898	138.391213998128	71.4277233538727	109.373701385618	142.855446707745	156.248144836597	433.030572832853	82.5883051279153
3.52940344810486	-1.65873777866364	rep1	1.72093556189801	1	56.945769597507	470.093138820236	66.8241173848296	95.8780814651903	114.472618476621	134.810393332874	122.607728419122	148.17521680984
0.239396393299103	-1.13286435604095	rep1	0.424861132956568	1	30.5982331439316	447.20494594977	56.4890458041815	112.978091608363	105.91696088284	230.663603700408	65.903886771545	160.052296445181
-3.30265927314758	-9.19543743133545	rep1	2.17720666188249	3	24.8024227306514	74.866572316596	238.83814481368	58.7909279541367	463.437861763468	279.256907782149	43.1745877163191	26.6396392292182
-6.38100576400757	-0.839164614677429	rep1	1.04727442695714	2	24.8263485966549	67.795028860096	40.1041015792117	48.6978376318999	126.041462106094	689.408603337877	121.267164299045	91.666517895341
6.07874298095703	1.94278967380524	rep1	0.92824718348293	5	238.083135540227	227.310142981845	78.6428456761835	89.4158382345647	137.894304747281	140.048903258957	130.353209956414	168.058683910748
-3.72098994255066	-9.86587238311768	rep1	9.70981270202491	3	16.1692099341173	35.1191120225096	345.320770121627	31.9264654750088	714.122940657132	26.9830127562977	20.7007082596025	19.4648450799247
2.21594762802124	-3.83326625823975	rep1	1.0770312378257	1	32.496736186276	458.668219314867	77.9921668470625	84.4915140843177	142.057161042864	123.487597507849	109.560424856588	181.053244466395
5.3808479309082	2.49213004112244	rep1	0.947258479315617	5	331.482912907638	238.583243048172	52.7839033292417	82.342889193617	102.400772458729	161.51874418748	100.289416325559	140.405182855783
5.1487078666687	2.24844717979431	rep1	1.93253955029661	5	344.106799727817	270.628355274659	50.7104757493625	72.4435367848036	132.985635383532	131.950727715178	85.3798826392328	121.601651031635
3.25205302238464	-1.53630018234253	rep1	1.29359469470239	1	53.3397363815522	440.632604891083	61.0701329585887	102.814274474586	122.913305574881	179.345200587248	108.998591736215	140.693217702065
-6.18323993682861	-1.76857435703278	rep1	0.738134225156061	2	41.9977816276515	177.47449655556	140.895783525024	78.5764946581867	182.893565152676	437.589789217143	63.6740560161168	86.7050975538612
5.3491792678833	1.21728610992432	rep1	1.32913755212872	5	124.893017832607	373.926685920517	63.1988764936085	103.826725668071	121.131179946083	145.959309997143	132.416693605656	144.454574842534
2.50443744659424	1.76849234104156	rep1	4.31391099786056	1	76.4967103316828	573.261711061368	46.3616426252623	73.9468199872934	84.3781895779774	149.052681040218	85.7690388567352	120.540270825682
5.69572353363037	2.41688060760498	rep1	0.911715621889289	5	200.72048301726	270.917810411275	58.1321617481683	96.52132516677	122.845322939525	191.945817093009	93.2308254451756	175.493318485036
3.37801623344421	-2.08676481246948	rep1	1.50685183926036	1	48.4453733924048	436.008360531644	71.6726072106811	96.2271115328589	110.163451823825	149.317931688919	134.054320894052	163.917907231836
-4.82356023788452	9.22023773193359	rep1	2.20944320699009	4	38.9238337187934	76.9424620022661	28.5139712126045	49.7862989426428	74.6794484139642	95.4991734263421	95.9517761440025	749.510100445604
0.0746356919407845	-2.97287726402283	rep1	0.637291699434852	1	25.1062425796362	530.369374494815	58.0581859654087	69.0421670939996	114.54723176959	147.499175155363	86.3027088674994	178.881978379908
-3.24181365966797	9.021071434021	rep1	10.6215283239142	4	3.86008479661907	9.13239573834267	2.73030388053544	541.541652442753	5.17816253204997	14.1222614510454	6.49624026748087	626.745963197393
4.95157384872437	2.32576203346252	rep1	0.669528244542452	5	174.749909288676	389.826720720893	53.7692028580542	89.615338096757	95.5896939698741	185.205032066631	82.1473932553606	138.903774049973
1.54346644878387	-3.84529423713684	rep1	0.428167445275296	1	25.6908836049583	448.422695650182	79.408185688053	93.4213949271212	116.776743658901	151.809766756572	109.770139039367	184.507254981064
-5.73035097122192	-0.603273391723633	rep1	5.66123326774229	2	27.2025533513152	269.729214074405	52.108787263883	101.567975175365	102.804454873152	508.016515833653	50.872307566096	97.5052561683506
2.09094977378845	3.44714331626892	rep1	0.444699006868937	1	58.4665124014158	305.824834099713	74.2074965094893	98.9433286793191	137.171432941783	112.435600771953	256.353169760054	166.404689142491
4.13788270950317	-2.10953164100647	rep1	2.37806513524523	1	64.3380190611232	474.755709281099	70.6456679886843	81.5789261297903	137.086236692328	125.311958694214	138.768276406344	117.322270052636
-2.33869194984436	-7.97157621383667	rep1	0.488507645092085	3	63.4585769771452	182.187527450514	239.504951816967	12.2823052213829	200.610985282588	196.516883542127	159.669967877978	155.575866137517
-2.42671990394592	-9.42361164093018	rep1	4.13123724225083	3	41.3919583826258	130.469389287926	240.363828502616	69.2286555405319	487.747345853748	83.0259750014072	89.3194891414556	68.2604225959091
4.66666698455811	-1.23232364654541	rep1	1.51263788581813	1	67.4318691580516	454.834568438622	70.0762561838575	76.0261269919209	118.997416161267	143.457996149972	125.608383725782	153.374447496745
3.32140588760376	-0.675474464893341	rep1	0.428994023354978	1	53.6138005376552	519.820761734657	65.2689745675802	86.2482878214453	107.22760107531	158.510366806981	104.896566269325	114.220705493265
5.99940299987793	2.22152781486511	rep1	0.447178741107983	5	143.119504834747	252.69537572385	69.3235101543305	116.284597678232	118.520839941275	221.387984041249	125.229566730403	163.245685202133
-4.47619009017944	-0.519959449768066	rep1	3.46170899770838	2	47.3754437789446	475.198811075389	50.5530650080201	74.2407868974925	98.7951327585308	249.587703811025	84.9291492134738	129.126971763343
-5.86389207839966	-0.231218039989471	rep1	1.36633356571441	2	29.275428053387	253.232452661798	43.9131420800806	62.9421703147821	83.4349699521531	572.334618443717	57.0870847041047	107.587198096197
-2.26177382469177	-9.7051887512207	rep1	1.67630034559518	3	27.4413831154271	133.627604735993	265.465554051414	70.9896650159961	471.872479223974	56.6724216514255	106.186221620566	77.5517348914243
2.5994131565094	-2.89726710319519	rep1	0.645557480231672	1	40.2752671856104	455.420328944979	61.9619495163237	82.0995831091289	122.374850294739	182.787751073155	142.512483887544	122.374850294739
4.84024286270142	1.7428936958313	rep1	0.673661134940862	5	143.989307040127	375.559738980949	56.4081821394311	129.145048582382	109.847512587313	145.473732885901	74.2212922887251	175.162249801391
2.00101566314697	-2.63260006904602	rep1	0.426514289115932	1	37.5133973428285	461.883704783576	56.2700960142428	91.4389060231445	124.263128698119	185.222399380216	114.884779362412	138.33065270168
4.45018815994263	-0.656907498836517	rep1	1.72093556189801	1	62.1754831319719	462.539108159342	65.6619588216152	86.5808129594749	117.959094166264	165.026515976449	91.8105264939398	158.053564597162
1.34423100948334	-3.55646324157715	rep1	1.28946180430398	1	30.2451766076555	476.167652233345	60.490353215311	84.5313910316525	134.164501362164	145.797261595878	99.2662206610231	179.14450759919
-3.01423740386963	-9.90067291259766	rep1	3.3228438803218	3	25.5804976283653	54.772359627794	248.281300510605	79.7509631943155	663.588203182889	51.4619422876526	39.4240610507748	46.9477368238234
-0.611864268779755	8.76022720336914	rep1	1.35889436299727	7	52.2483586166311	147.914367351308	60.3431747403345	95.6660087346767	109.647963857437	144.234905476897	515.12466241749	84.6276231114448
2.01033926010132	-2.84637784957886	rep1	0.633158809036442	1	26.8495040381276	532.251932991117	64.7546862096018	61.5959210286456	113.715546514423	156.358876457331	170.573319771634	83.7072772953389
-0.849393486976624	8.87911796569824	rep1	0.664568776064359	7	43.637319483682	164.01613185246	40.6278491744626	57.1799358751696	70.7225522666571	121.883547523388	657.56926256445	54.1704655659501
-2.68774318695068	5.2588677406311	rep1	0.530663127155869	6	5.65330403881411	96.1061686598399	69.724083145374	717.969612929392	30.1509548736753	79.1462565433975	116.834950135492	94.2217339802352
-5.37834644317627	-0.869534969329834	rep1	2.39872958723728	2	41.6887341249559	331.235942047377	77.3136523771909	48.5105269817668	86.7883646783172	426.74104204273	102.326892852164	95.5050999953535
4.03049612045288	-1.61241090297699	rep1	1.52007708853527	1	61.0166423134322	465.683619165723	71.3779589326943	93.8274782744288	119.730769822584	143.331546566459	118.579512420444	136.424002153617
-2.56046152114868	5.07899951934814	rep1	1.61182725537998	6	26.0573829235186	136.491053408907	26.67779680265	772.415279518586	36.6044188687523	84.9967014410011	58.3189046383511	68.2455267044534
-1.80470263957977	-9.57207012176514	rep1	0.72573555396083	3	49.6048454613028	223.221804575863	97.8317785486806	74.4072681919543	475.379769004152	44.0931959656025	111.610902287931	133.657500270733
3.10292959213257	-1.25802183151245	rep1	0.651343526789447	1	69.087966870279	442.162987969786	55.2703734962232	122.823052213829	127.428916671848	116.681899603138	127.428916671848	148.922950809268
-1.7417768239975	9.15145492553711	rep1	1.21754951137164	7	10.6771838669252	114.985057028425	18.0690803901811	172.477585542638	23.8183332416024	137.160746598193	597.922296547812	134.696781090441
0.493785470724106	-3.99542379379272	rep1	0.643077745992626	1	15.5502193355555	480.501777468666	71.5310089435554	80.8611405448887	158.612237222666	119.736688883778	132.176864352222	150.837127554889
3.74386191368103	0.829606413841248	rep1	1.72672160845578	1	89.186351317931	522.377200576453	49.8053650217017	81.6576333495342	107.718580163215	141.308244945293	103.664655103309	114.089033828782
-5.37499332427979	-0.664055824279785	rep1	2.09454885391429	2	34.3749442107529	357.117475967266	59.6787225881126	67.795028860096	102.647402851554	443.054836494148	71.6144671057352	73.5241862285548
-5.74777173995972	-0.278788775205612	rep1	1.86889303816109	2	43.8762402800133	203.328918370793	45.4814685829406	66.3494365209957	72.7703497327049	613.73228781921	63.138979915141	101.129383084421
0.633452534675598	-3.2963593006134	rep1	0.422381398717522	1	23.6752850157773	525.591327350256	49.7180985331323	85.2310260567982	134.949124589931	139.684181593086	137.316653091508	113.641368075731
-0.50574517250061	8.8772439956665	rep1	0.448831897267347	7	60.1561523688175	164.872417603426	60.1561523688175	100.260253948029	93.5762370181606	204.976519182638	490.161241523698	35.6480902926326
-4.33231067657471	10.0403108596802	rep1	5.85961200686597	4	10.9222248717165	36.1798698875608	14.676739671369	32.93733437877	35.6678905966991	36.0092101239402	70.9944616661571	972.419333110007
1.39822113513947	-3.22186517715454	rep1	0.854681734391228	1	33.9307590569443	499.601176459145	52.6511778469825	99.452224822078	131.042931530267	117.002617437739	124.022774484003	152.10340266906
-4.84278440475464	9.23748302459717	rep1	1.66472825247963	4	38.4447130663347	118.938331048973	31.8370280080584	51.6600831828872	64.8754532994398	106.924358215743	84.6985084742686	712.428589010515
0.0913618430495262	-3.56608200073242	rep1	0.857988046709957	1	13.9862088359101	518.655244331664	69.9310441795503	107.22760107531	124.710362120198	121.21380991122	120.048292508228	134.034501344138
-1.53622877597809	4.61363744735718	rep1	1.3944372204236	6	146.295578612015	189.32368996849	89.6418986593227	486.934793517441	69.5621133596344	72.4306541167328	61.673626277614	93.9447097949702
-6.71887302398682	-1.55956947803497	rep1	0.76623787986525	2	20.8812438283706	110.931607838219	82.2198975742091	63.9488092243849	221.863215676437	599.030682326381	73.084353399297	37.8472544389216
-6.21329402923584	-1.16060423851013	rep1	0.96874950938735	2	67.0968081739798	55.7419637137678	66.0645495866878	58.8387394756438	112.516186014828	627.613221073534	107.354893078368	114.580703189412
4.25817203521729	-1.94737529754639	rep1	0.662089041825313	1	60.414834671971	453.111260039783	69.4770598727667	86.0911394075587	131.402265411537	134.423007145136	108.746702409548	166.14079534792
-6.15505790710449	-1.63092446327209	rep1	1.62174619233616	2	22.1982947579123	262.679821301962	99.2757071117744	41.930112320501	118.390905375532	451.365326744216	110.991473789561	102.97542290476
-3.64804863929749	9.20888519287109	rep1	9.4618392781203	4	21.5602901300313	41.4295771126092	13.6337128763433	166.458122327448	17.3327822613977	76.3065170288364	65.7377473572524	807.348315212301
-4.32208967208862	8.93642139434814	rep1	0.460403990382896	4	28.2360715188166	225.888572150533	32.5800825217115	84.7082145564498	141.180357594083	32.5800825217115	69.5041760463178	595.129507396596
-7.64957714080811	-0.162258163094521	rep1	0.524877080598095	2	66.6822791349885	3.81041595057077	112.407270541838	40.0093674809931	125.743726368835	800.187349619862	5.71562392585616	55.2510312832762
-3.5383825302124	8.97866249084473	rep1	1.40435615737978	4	7.12070079050159	55.5414661659124	37.7397141896584	291.948732410565	46.2845551382603	43.4362748220597	48.4207653754108	679.314855413851
-2.28173589706421	-9.58720970153809	rep1	1.65976878400153	3	26.5097165485427	138.573518321928	225.935084220534	45.7895104020282	541.039215013439	59.0443686762996	98.2064499411921	74.7092011822566
3.97086000442505	-0.968176603317261	rep1	1.30351363165858	1	57.5367976049248	432.676717989035	79.0172020440968	107.40202219586	103.566235688865	157.267246786795	108.169179497259	164.171662499386
2.77445912361145	-3.10696601867676	rep1	0.424861132956568	1	42.3667843531361	456.619786917133	65.903886771545	87.0872789481131	134.161483784931	169.467137412544	117.685512092045	136.515194026772
-0.103214494884014	0.639084696769714	rep1	0.438086382231481	1	50.2184064428997	472.50955153092	38.8051322513316	84.458229017604	50.2184064428997	319.571677363907	47.9357516045861	146.089909652072
-1.42603719234467	9.27680015563965	rep1	2.57644387436892	7	27.5573633512164	68.3112105607618	25.2285720820995	29.4980227421472	43.4707703568484	51.2334079205714	838.752988760263	125.754728532312
-1.03982412815094	-3.16069936752319	rep1	0.424034554876886	1	2.35829837096729	530.61713346764	35.3744755645093	139.13960388707	148.572797370939	75.4655478709533	115.556620177397	162.722587596743
-1.29252934455872	8.76967620849609	rep1	1.38865117386583	7	45.3677649114832	104.417871621668	45.3677649114832	95.776392590909	90.0154065704032	76.3330647717019	570.337616030075	182.191182898496
-6.58924770355225	-0.325166881084442	rep1	1.02330366264636	2	6.84058921659413	74.2692543515934	47.8841245161589	37.1346271757967	49.838578578043	791.553895063035	139.743465424709	62.5425299802892
2.99536204338074	0.467326432466507	rep1	0.648037214470719	1	75.6129415191387	507.686893057074	52.4661226867493	94.1303965850502	104.932245373499	140.424034249829	61.7248502197051	172.829580615174
-4.83368873596191	9.91387271881104	rep1	1.26053157151511	4	33.3192765251549	94.4046168212722	26.9727476632206	23.0061671245117	43.6323859257981	53.9454953264413	68.2251852657934	866.301189654027
3.47348523139954	-2.14617943763733	rep1	0.431473757594024	1	57.9409513556619	419.492487814992	55.6233133014354	78.7996938437001	139.058283253588	157.5993876874	155.281749633174	146.011197416268
-6.76939249038696	-1.0634206533432	rep1	0.986107649060673	2	30.4226420194355	83.1552215197904	117.634215808484	52.7325795003549	124.732832279686	664.227684091009	36.5071704233226	100.394718664137
3.58803248405457	-1.5638724565506	rep1	1.71514951534023	1	54.8057176119444	544.558938825065	58.8869944553871	69.9647458875886	115.441830714521	129.434779892039	110.194474772952	126.519582146723
2.78069114685059	-2.37724041938782	rep1	0.42982060143466	1	51.18414502834	486.24937776923	51.18414502834	95.3886339164519	139.593122804564	93.0620818697092	137.266570757821	155.878987131763
-0.780793368816376	8.73818969726562	rep1	2.84508175026558	7	52.019594862673	95.6035797476152	60.1037210913316	46.3958548775192	76.623457297721	244.632689354192	538.824587327552	95.6035797476152
1.41853630542755	-3.9503448009491	rep1	0.643077745992626	1	24.8803509368888	466.506580066666	76.196074744222	88.6362502126665	141.506995953555	141.506995953555	108.851535348889	161.722281089777
-1.07740390300751	-3.33039450645447	rep1	0.42982060143466	1	2.32655204674273	474.616617535517	102.36829005668	48.8575929815973	134.940018711078	190.777267832904	114.001050290394	141.919674851306
-2.39731645584106	-9.73036479949951	rep1	1.94245848725279	3	30.888691003563	131.276936765143	252.257643195765	76.1921044754555	470.022914770884	71.5588008249211	59.7181359402219	117.891837330266
4.59371900558472	-2.80860376358032	rep1	1.07455150358665	1	41.8779368413691	469.963513442031	86.5477361388295	67.0046989461906	112.605119062348	156.344297541111	114.466360699742	160.997401634597
-2.78749537467957	5.17953777313232	rep1	1.24069369760274	6	10.478009217842	38.688034035109	66.8980588523759	956.722841659882	31.434027653526	54.8080482164044	20.956018435684	29.8220262353965
1.48862540721893	-3.23648643493652	rep1	0.427340867195614	1	32.7607328825669	477.370679145974	60.8413610676242	109.982460391474	149.763350320306	147.423297971551	102.96230334521	128.702879181513
-4.24091577529907	10.1207933425903	rep1	8.42365721003966	4	15.0765869067697	34.7829918400277	9.14092277024619	22.3180971533284	21.6058174569455	34.4268519918363	84.879997152286	987.57579903478
5.34228086471558	-1.12257254123688	rep1	0.667875088383088	1	67.3778686804206	435.71021746672	107.804589888673	53.9022949443365	92.8317301819129	160.209598862334	146.734025126249	145.236739155573
4.13167333602905	-0.631848990917206	rep1	1.51346446389781	1	60.7876842797227	459.211310591383	70.0379840614196	96.4674120091251	111.003597380363	155.27288919277	101.092561899974	155.933624891462
-6.40751075744629	-1.69628655910492	rep1	0.743093693634153	2	48.4461115851211	71.3234420558728	102.275124457478	47.1003862633122	187.05581973144	524.832875505479	125.15245492823	103.620849779287
3.62106895446777	1.99635565280914	rep1	1.54735416516478	1	144.116974006564	516.3653014854	51.7011565942829	67.2115035725678	95.0008752419948	145.409502921421	67.2115035725678	122.790246911422
-4.17407608032227	10.2718811035156	rep1	12.0027402950629	4	6.49851601238793	24.5777208160826	8.99794524792175	17.7459475722901	11.3307458677533	50.8217277891876	25.4108638945938	1064.423597106
-6.72368574142456	-1.6809276342392	rep1	1.46552293527626	2	57.9997746565305	69.5997295878366	154.89351584744	21.1528589923817	147.387662656595	600.46825526761	43.6704185649171	114.634848732907
-2.11311459541321	-9.7835750579834	rep1	1.13571828148312	3	28.1760014976703	100.377005335451	211.320011232527	41.3835021997033	596.098531685088	14.9685007956374	144.40200767556	73.0815038845824
-6.96009826660156	-1.62917518615723	rep1	0.519917612120003	2	42.3143965258137	76.9352664105704	121.173044596648	21.1571982629069	128.866571237705	738.578557541476	40.3910148655495	40.3910148655495
-5.79470682144165	-0.848267138004303	rep1	2.56239204701432	2	59.7098325286618	165.0801252263	73.3689445450223	35.903951585862	79.6131100382157	667.735447428368	73.7592048883469	54.6364480654422
-2.29442071914673	5.1026496887207	rep1	0.771197348343342	6	51.8673982553577	103.734796510715	47.9773433862059	662.606012712195	35.0104938223665	149.118769984154	35.0104938223665	124.481755812859
-3.07150936126709	-9.75613403320312	rep1	18.1351230682239	3	22.938912431695	64.4605495977197	355.112009759893	43.9478682886079	554.173245044554	56.8510065314363	54.9210499566543	57.4024226956597
-3.03682470321655	-9.52451419830322	rep1	14.8279841714161	3	23.8170668936831	159.55549562813	219.129583794915	48.3253943040693	564.697000281362	89.0469229244034	47.696975652521	57.5631484818303
-6.85993671417236	-0.314589768648148	rep1	1.70605715646373	2	11.1367898361522	33.4103695084566	28.7211948406031	14.6536708370424	65.0622985164682	929.628877901969	83.8189971878825	43.3748656776455
-4.4988865852356	10.2706737518311	rep1	7.64750039321823	4	15.5606399321704	29.2906163429089	12.4223596097158	19.7450136954431	24.5831958592271	41.9744993128293	52.0431486807042	1014.18759087322
-2.36262607574463	-8.797287940979	rep1	0.515784721721592	3	34.8982807011409	281.125038981413	300.512972704269	67.8577680299963	178.368990250276	137.654329432278	63.9801812854251	145.409502921421
2.72719836235046	-3.10440897941589	rep1	0.430647179514342	1	44.1196434199965	422.619742233651	67.3405083778894	97.5276328231501	153.257708722093	164.868141201039	99.8497193189394	160.223968209461
-1.52954018115997	4.26263332366943	rep1	0.902623263012787	6	43.2073951537936	373.356209405857	53.1783324969767	261.460134776802	84.1990264535464	165.074407126032	88.6305541616278	140.701004731584
0.556352376937866	-3.92877793312073	rep1	0.856334890550592	1	18.6842789854242	497.46892798692	84.0792554344091	52.5495346465057	123.783348278436	179.836185234708	115.608976222312	137.796557517504
2.13039326667786	-1.80804514884949	rep1	2.13339802365934	1	40.7800134035804	508.109592292887	56.2482943497661	93.2784214633621	100.778194043331	146.245565309392	119.996361279501	144.3706221644
-4.81372451782227	8.85470962524414	rep1	0.682753493817364	4	46.8690388108947	155.253691061089	46.8690388108947	83.4854753819062	84.9501328447466	152.324376135408	109.849309713034	530.206001548246
4.30880928039551	-1.33484745025635	rep1	1.95899004884643	1	71.9758633194839	453.805265893767	68.9130606250378	88.8212781389376	122.512107777845	121.491173546363	115.365568157471	166.922746847314
5.5874490737915	-1.91784238815308	rep1	0.441392694550209	1	63.4355764055696	457.64237264018	126.871152811139	13.5933378011935	120.074483910542	188.04117291651	86.0911394075587	154.057828413526
-5.30122137069702	-0.902686417102814	rep1	1.16051562387358	2	53.424528480759	306.760195792745	68.0731895158058	53.424528480759	91.3387099832331	444.629946710833	110.29580073447	81.8601646076146
2.21764421463013	-3.59475922584534	rep1	0.64473090215199	1	34.1227633522267	420.33040311152	72.8986307979389	96.1641512653662	138.042088106735	156.654504480677	131.837949315421	159.756573876334
-7.91862344741821	-1.20198154449463	rep1	0.810046518088398	2	20.9864490746997	29.6279281054584	82.7112992944048	9.87597603515281	34.5659161230348	878.9618671286	153.077628544869	0
-1.83230400085449	4.09063863754272	rep1	0.443045850709573	6	33.8565409787188	455.934751846747	58.6846710297793	223.453170459544	63.1988764936085	160.254293965936	56.4275682978647	157.997191234021
3.63209128379822	3.28435683250427	rep1	28.0813371010379	5	837.068402954758	196.144506231379	4.77185254811272	8.93832081773353	23.1470459423378	29.7350513259263	85.1811290678032	24.8207554181684
3.61113333702087	-2.74904537200928	rep1	1.5142910419775	1	48.867752597522	444.432398623409	69.3393786856731	84.528004493011	131.414631985228	147.263632827668	128.11275680972	155.848508283989
-5.96768569946289	-1.34111261367798	rep1	1.5093315734994	2	54.3286852536199	168.948960239916	81.4930278804299	70.8923088065528	113.957730044178	573.101374931479	62.941769501145	84.1432076488992
3.03905582427979	-2.77918863296509	rep1	1.08033755014443	1	44.43055783221	545.199970066078	60.1663803977844	67.5714733698195	133.29167349663	101.820028365481	108.299484716012	149.027496062205
0.748424768447876	-3.29180383682251	rep1	0.430647179514342	1	23.2208649578929	448.162693687333	60.3742488905215	120.748497781043	127.714757268411	137.003103251568	125.392670772622	167.190227696829
-6.92705917358398	0.485412657260895	rep1	0.514131565562228	2	33.0654663877906	48.6256858643979	19.4502743457592	110.866563770827	35.0104938223665	849.976988909675	13.6151920420314	99.1963991633717
1.09070217609406	-2.1546528339386	rep1	0.424034554876886	1	44.8076690483785	563.633310661182	42.4493706774112	47.1659674193458	129.706410403201	136.781305516103	94.3319348386916	150.931095741907
4.81383180618286	-0.0111215440556407	rep1	0.663742197984677	1	87.3833246945962	454.995932030484	66.2907980441764	70.8106251835521	138.608032274187	158.193949878148	78.3436704158448	155.180731785231
-2.43300890922546	-8.32480716705322	rep1	0.757145520988748	3	27.7357514742692	195.471010390088	194.150260319885	10.5660005616264	439.809773377698	68.6790036505714	150.565508003176	122.829756528907
6.03927516937256	2.41024422645569	rep1	1.43741928056707	5	253.92730216893	187.140943242308	77.9174187477266	116.180436882771	131.485644136789	150.269307584901	91.8312435241064	201.054768018687
-7.36583089828491	-1.38676679134369	rep1	4.17504588047398	2	10.778324667151	29.9397907420862	201.195393786819	15.5686911858848	181.554891060011	717.117867854449	21.7961676602388	31.8559373495797
-2.69362115859985	-8.97352695465088	rep1	2.4483242720182	3	33.9007381287698	63.3086073489075	285.092954384112	30.6331971043101	527.707875450248	102.927542270482	79.6463124712062	86.5898371481832
-3.63599276542664	8.64801502227783	rep1	2.73597344374755	4	14.2545243226413	35.4535604947744	33.6260573764871	435.676743399702	67.2521147529741	118.42220206502	67.9831160002891	437.138745894332
1.51593768596649	0.555678486824036	rep1	1.82343124377858	1	115.167490255805	512.2211233282	23.5819146714268	142.588321269092	83.907742900658	153.008237054141	80.0688265587978	99.2634082680987
0.593622982501984	-1.52242016792297	rep1	0.430647179514342	1	34.8312974368393	420.297655737861	41.7975569242072	157.901881713672	106.815978806307	176.478573679986	106.815978806307	164.868141201039
4.6911563873291	-0.0825417712330818	rep1	3.66504720531016	1	68.4847932207625	487.578985998019	65.2106198396902	67.6662498754945	102.31791815851	174.349732542101	112.413286083483	131.785478588161
-3.91671371459961	8.67318725585938	rep1	0.769544192183978	4	33.7862338044701	64.973526547058	9.09629371658812	205.316343888703	53.2782917685875	129.947053094116	9.09629371658812	704.313027770108
-2.16196942329407	-8.62033271789551	rep1	0.469496349259398	3	48.9886663363434	185.304955272255	132.056404906665	27.6892461901071	455.807591129456	95.8473906580632	146.96599900903	117.146810804299
-5.38927030563354	-0.714460253715515	rep1	2.57396414012987	2	61.2544146239394	241.812485637528	57.3369811305479	64.4595874821688	96.1551857468816	519.238003033161	55.5563295426427	113.961701625934
-4.53199052810669	10.361102104187	rep1	4.00063790566107	4	6.99888384309383	51.7417484114437	11.7481264509075	14.7476480979477	32.9947381174423	39.2437415487761	62.2400741760844	990.092103660524
-7.38544464111328	-2.0181667804718	rep1	1.24895947839956	2	59.2493201579485	102.485310543479	174.545294519362	3.2026659544837	191.359290780401	510.02455325153	32.827326033458	136.113303065557
-7.0007152557373	-2.06809115409851	rep1	0.59182990505234	2	5.06902401245623	57.4489388078372	189.243563131699	35.4831680871936	493.385003879073	319.348512784742	67.5869868327497	42.2418667704686
-0.581586360931396	-3.47055220603943	rep1	0.426514289115932	1	9.37834933570713	461.883704783576	70.3376200178035	93.7834933570713	114.884779362412	147.709002037387	110.195604694559	201.634510717703
-7.74431991577148	0.0486168898642063	rep1	1.09604253365838	2	67.5156280231223	98.5363219796921	136.856002749572	20.0722137366039	96.7115752763644	684.280013747862	8.21136016497434	97.6239486280283
5.06376886367798	-0.634244680404663	rep1	0.437259804151799	1	89.1918251567912	475.689734169553	64.0351565228245	61.7481866470093	146.36607205217	123.496373294019	82.3309155293457	166.948800934507
4.3874077796936	-1.7979017496109	rep1	1.51181130773845	1	62.177071648324	480.218659751949	63.4999880663735	72.0989447836949	132.953100013969	126.999976132747	93.9270656815108	177.932258227651
2.95985817909241	-3.68479895591736	rep1	0.648863792550401	1	41.6111983901502	450.017404811995	66.2696863250541	69.351997316917	183.397504015847	112.504351202999	103.25741822741	183.397504015847
-4.09015846252441	8.91220283508301	rep1	0.729041866279558	4	26.0616034260977	91.9014436604498	24.689940087882	124.821363777626	106.989740380822	34.2915834553917	197.519520703056	603.531868814894
-0.927466750144958	8.56605339050293	rep1	0.672007978781498	7	65.4754130743833	174.105075675065	56.5469476551492	95.2369644718303	150.295834557107	113.093895310298	373.507470037959	181.545463524427
-6.28636455535889	-0.748318731784821	rep1	2.3607069955719	2	42.7837932405211	112.678108930481	56.7626563785131	60.998675511238	103.782468751759	668.02021723071	48.7142200263359	116.066924236661
4.2258563041687	-1.32726085186005	rep1	1.29524785086176	1	62.5362936878135	477.128759247762	64.0803997047966	87.2419899595423	128.932852418085	152.866495681322	101.13894411239	135.881329494508
-2.02561020851135	-9.20932197570801	rep1	0.973708977865442	3	47.2420415603447	131.456115646177	103.727091252061	37.9990334289729	588.471517697338	68.8090605335456	128.375112935719	103.727091252061
3.61271643638611	3.29304790496826	rep1	7.60617148923412	5	730.985359437359	186.164616720018	8.67716433864491	25.7685486420364	13.6731074427132	189.319949206798	28.0035758201722	27.2147426984772
4.91267728805542	2.41184616088867	rep1	7.24082397801466	5	358.384626926329	290.436558931048	54.5518025571868	75.6819944337681	94.3262813836927	135.067501015009	84.1064500185488	117.251849040637
3.6487283706665	-1.73681473731995	rep1	1.52255682277432	1	59.1110943472094	459.752956033851	59.7678842844006	96.5481207671087	135.29872706139	140.55304655892	101.145650327447	157.629584925892
-4.92039346694946	9.07134628295898	rep1	2.12513224286252	4	41.8797466834903	95.9940261059777	34.8213624109919	42.3503056349902	91.7589955424787	103.052410378476	125.639240050471	674.310977499344
-2.63915681838989	5.86140918731689	rep1	0.904276419172151	6	21.0112744257936	48.657688143943	3.31756964617793	941.083922965807	19.9054178770676	66.3513929235586	49.763544692669	59.7162536312028
-0.540742516517639	8.541916847229	rep1	0.719122929323374	7	216.930921875598	218.321504708134	34.7645708133971	45.8892334736842	45.8892334736842	134.886534755981	483.922825722488	29.2022394832536
0.303833335638046	-2.70358109474182	rep1	0.424034554876886	1	21.2246853387056	521.183939983771	47.1659674193458	113.19832180643	108.481725064495	139.13960388707	127.348112032234	132.064708774168
-1.5488737821579	4.23315811157227	rep1	2.25573157945228	6	37.4802814818876	397.774600243259	69.7213838318985	256.316763682586	99.1413897262833	127.755368061918	94.3052243737817	127.352354282543
-4.81071281433105	9.21340942382812	rep1	7.02674025537701	4	41.4132285275979	344.398670229508	28.178073018778	50.094352033383	60.3409240402114	71.2990635475139	91.0806400606964	523.00211284853
5.52240705490112	0.354869574308395	rep1	0.680273759578318	1	155.819621891202	371.909097532775	77.909810945601	85.2597931102803	157.289618324138	114.659721768998	114.659721768998	132.299678964228
-0.653428733348846	8.82469272613525	rep1	0.434780069912753	7	29.9001745931195	253.001477326396	46.0002686047992	112.700658081758	94.3005506398384	184.001074419197	425.502484594393	64.4003760467189
1.82059681415558	-1.24734568595886	rep1	0.857988046709957	1	50.1172483286777	480.193170032912	44.2896613137152	108.393118478303	108.393118478303	135.20001874713	104.896566269325	178.324162657853
-2.01899313926697	-9.57076835632324	rep1	0.472802661578126	3	27.4956150978686	200.929494945963	95.1771291849299	156.513501326329	395.513847946264	97.2921765001505	101.522271130592	135.363028174122
3.90779423713684	-2.47109651565552	rep1	0.645557480231672	1	52.6676570888751	441.478890303806	66.6090957300479	79.0014856333127	136.316288935912	151.806776314993	103.786265439842	178.140604859431
-7.41515302658081	-2.08012819290161	rep1	1.14481064035962	2	27.078714074724	23.584686452179	128.40551512853	0	262.052071690878	633.292506586288	90.844718186171	44.5488521874492
-3.38918709754944	-9.96875476837158	rep1	7.37472962692315	3	13.2886227641795	39.5946719095961	230.381327309602	52.3409019078907	769.51973659917	34.1707442507473	38.1030918034126	32.4079677616214
3.33072423934937	-1.4347083568573	rep1	4.29241996778883	1	46.5937633085392	518.522023105029	65.6750187587028	84.7562742088665	110.050031433502	155.756294488545	94.5187769973223	133.79066321452
-1.78167474269867	9.18053436279297	rep1	2.58884254556415	7	14.6783743434343	64.8938655183413	12.7470092982456	84.2075159702286	58.3272243646996	34.7645708133971	801.130220744285	139.058283253588
-7.63913774490356	-0.375631988048553	rep1	1.00098605449495	2	9.99014916850718	264.73895296544	63.9369546784459	7.99211933480574	77.923163514356	659.349845121474	14.9852237527608	110.89065577043
-1.73342287540436	9.0288724899292	rep1	3.27407577362056	7	21.0746496937968	63.5293787870976	19.5475011652608	148.744266679406	48.5633232074448	46.7307449732016	767.850280147901	93.7669196521104
2.842041015625	-3.19972252845764	rep1	1.29442127278207	1	40.1723929399256	453.484512610313	70.3016876448697	92.705522169059	135.968099181286	149.10138148857	99.6584363317384	168.415031940457
3.63997745513916	-1.99177896976471	rep1	2.8070591586002	1	49.5180158829695	506.223745105753	64.4802940634351	79.4425722439007	114.71079938357	148.197802930326	106.160926137589	141.072908558676
-2.69812917709351	-7.76167106628418	rep1	0.740613959395107	3	39.1567018581254	217.387206867524	260.594602021317	0	270.04621971121	147.175189742609	129.622185461381	145.824958644053
-6.79399967193604	-0.920113980770111	rep1	0.700938211570369	2	38.5198003965424	69.9063044233547	61.3463487796786	55.6397116838945	206.865594722172	659.116584563058	29.9598447528663	88.4528749846528
-7.57414245605469	0.391945868730545	rep1	0.756318942909066	2	40.9879988999921	109.742061570947	71.3984496967605	39.6658053870892	89.9091588774021	713.984496967605	10.5775481032238	133.5415448032
-6.40948152542114	-1.34112560749054	rep1	0.737307647076379	2	20.3442891979745	172.248315209518	65.1017254335185	46.1137221820756	136.984880599695	634.741822976806	94.9400162572145	39.3322924494174
-7.37805414199829	-0.106572657823563	rep1	0.477762130056219	2	23.0240098743398	203.029905255542	75.3513050432939	14.6516426473072	37.675652521647	678.161745389645	20.9309180675817	156.981885506862
2.46167778968811	-0.983021557331085	rep1	0.426514289115932	1	56.2700960142428	431.404069442528	46.8917466785356	89.0943186892177	114.884779362412	203.97909805163	114.884779362412	152.398176705241
0.535069704055786	-2.93398141860962	rep1	0.42568771103625	1	25.8405392376086	418.14690766312	54.0302184059088	115.107856603893	129.202696188043	185.582054524643	115.107856603893	166.78893507911
1.06125175952911	-2.3766508102417	rep1	0.42982060143466	1	34.8982807011409	435.06523274089	41.8779368413691	130.286914617593	144.246226898049	162.858643271991	118.654154383879	141.919674851306
-4.35395574569702	8.90606307983398	rep1	1.42998007784993	4	34.9655220897751	111.88967068728	30.0703489972066	109.092428920098	79.7213903646873	97.2041514095748	160.14209117117	586.721460666427
-6.40562725067139	-0.934427976608276	rep1	2.78639470660815	2	16.1499014813942	203.12987196598	61.7285123288845	31.9409162632019	115.561517266865	675.783655321451	53.1152315388076	52.3974581396345
-5.17342329025269	-0.488525390625	rep1	1.30599336589762	2	41.3478363750227	449.466295409969	50.5362444583611	54.3647478264187	85.7584754444915	346.096704472412	61.2560538889225	120.980706430622
5.31314563751221	-0.389929562807083	rep1	0.867906983666141	1	79.5016070829801	457.422290028161	76.0450154706766	64.523043429665	109.45873438961	157.851016961859	118.67631202242	146.329044920847
4.52360343933105	-1.18906879425049	rep1	0.649690370630083	1	63.1069842704262	474.071979397348	60.02859479382	73.8813474385477	120.05718958764	150.841084353702	113.900410634428	153.919473830308
0.170449778437614	-2.68849563598633	rep1	3.43525849915855	1	25.6167039602857	555.125618775736	67.5349468043895	62.8773642661558	106.833299470737	151.371432492597	84.4186835054869	156.029015030831
3.6771936416626	0.552113354206085	rep1	0.866253827506777	1	69.2637632236385	522.941412338471	65.8005750624566	88.8884961370028	101.586852728003	126.983565910004	79.6533277071843	154.689071199459
-0.848720729351044	-3.39095115661621	rep1	0.634811965195806	1	9.45161768989234	507.236816024222	74.0376719041567	78.7634807491028	108.693603433762	165.403309573116	94.5161768989234	171.704388033044
4.04965591430664	-2.28594160079956	rep1	0.433126913753388	1	48.484634256547	431.744124094013	87.7341000832755	94.6604764056393	120.05718958764	131.601150124913	106.204436942912	189.320952811279
-4.42973661422729	8.84669971466064	rep1	0.485201332773357	4	45.3420024101138	57.7080030674176	51.5250027387657	125.721006682588	76.2570040533733	72.135003834272	166.941008873601	614.178032646088
-2.70097041130066	6.34579658508301	rep1	0.915848512287699	6	21.8376726409065	3.27565089613597	6.55130179227195	952.122527143523	13.1026035845439	19.6539053768158	75.3399706111274	117.923432260895
-4.39276218414307	9.48933124542236	rep1	4.64784854205211	4	19.1486446244449	121.991926989441	19.7941045556059	56.8004739421736	52.7125610448202	62.8247666330102	92.085616845645	784.448969671079
4.83194589614868	-1.01306426525116	rep1	2.18299270844027	1	60.9255356125434	469.996989011049	79.2490049696993	78.7909182357704	119.560637555442	149.79436199475	83.8298723089883	167.659744617977
-0.675634980201721	-3.58416104316711	rep1	0.424861132956568	1	7.06113072552268	508.401412237633	63.5501765297041	70.6113072552268	155.344875961499	127.100353059408	138.868904268613	138.868904268613
1.81397652626038	-3.29024219512939	rep1	0.427340867195614	1	28.0806281850573	418.869370427105	72.5416228113981	88.9219892526815	119.342669786494	196.564397295401	138.063088576532	147.423297971551
1.95680415630341	-1.20749866962433	rep1	0.433126913753388	1	64.6461790087293	424.81774777165	36.9406737192739	117.748397480185	156.997863306914	163.924239629278	94.6604764056393	150.07148698455
-4.63277912139893	10.1092119216919	rep1	3.8609462101948	4	18.6482784478801	55.1678237416452	20.2023016518701	24.0873596618451	33.6705027531168	69.9310441795503	27.7134138044884	960.386340065824
2.78058528900146	1.05267488956451	rep1	1.72424187421673	1	57.4165385265176	554.446574054049	55.096678384032	73.0755944882951	103.233776340607	174.569475722038	82.9350000938588	109.033426696821
-6.20316934585571	-1.52673804759979	rep1	0.911715621889289	2	50.454329064448	130.523155623246	91.0371589641126	62.5194947102942	122.845322939525	492.478124998633	189.752150611946	70.1973273940145
1.90588092803955	-0.823799788951874	rep1	0.42982060143466	1	41.8779368413691	458.330753208318	60.490353215311	120.980706430622	83.7558736827383	174.491403505705	118.654154383879	151.225883038277
-2.79451537132263	-9.76490211486816	rep1	2.1077741031892	3	34.1592582862933	74.9605945726991	280.390578433324	65.4719117153954	565.999932438165	58.8298337152828	91.0913554301154	38.9035997149451
-2.90764713287354	-9.71619033813477	rep1	2.29127443687861	3	31.8599984467367	71.5758869214358	243.969029201723	58.0462985399449	596.61120379026	74.6309552656434	45.8260251631144	87.2876669773607
5.60988759994507	2.16280889511108	rep1	0.700938211570369	5	232.5454616532	245.385395118714	51.3597338620565	125.546016107249	115.559401189627	152.652542312223	119.839379011465	166.919135051684
-7.79658937454224	-1.3163595199585	rep1	0.567032562661879	2	12.344970043941	5.29070144740329	65.2519845179739	0	74.0698202636461	955.853394830861	95.2326260532593	1.76356714913443
5.43112850189209	2.47506713867188	rep1	0.691019274614185	5	230.094884240058	272.061875705226	72.3568818364964	68.0154689263066	99.852496934365	195.36358095854	86.8282582037957	185.233617501431
-2.06375932693481	-9.51045417785645	rep1	3.07652361257655	3	37.379852873513	243.781649175085	216.153062268575	54.6070894152189	403.70241103394	60.7828911943211	110.514347626038	82.8857607195287
-6.05370378494263	-1.37590515613556	rep1	1.42915349977025	2	65.0734858186688	91.6626520671572	69.9714901276009	64.3737709173928	165.132716701138	393.239774517117	274.987956201471	85.3652179556731
2.39299654960632	-2.17409181594849	rep1	2.563218625094	1	39.4035838422858	543.457349428753	60.0807119971486	66.3228638929562	104.16590976129	169.70850466727	95.1928164110666	131.475324305449
-4.32913208007812	9.33120632171631	rep1	2.33756280934081	4	25.6677594973031	55.1856829192017	22.2453915643294	70.1585426259618	54.3300909359582	66.7361746929881	103.098833980834	812.384588089643
1.38532662391663	-2.23175835609436	rep1	0.642251167912944	1	34.2545114732778	446.865672401396	51.3817672099167	154.14530162975	112.105673912545	119.890790156472	140.132092390682	151.031255132179
3.20510601997375	-1.90344476699829	rep1	2.78639470660815	1	42.707517250798	523.256807997172	64.5996059255768	82.1850542053172	112.690423670173	139.606926139163	99.411615785471	145.349113332548
-4.65062665939331	8.83138084411621	rep1	1.67630034559518	4	45.3379373211404	110.362084268565	39.9689710594264	91.2724264491379	73.9724240502817	123.486224019422	62.6379397199966	662.769057418249
-0.199789613485336	-1.04467833042145	rep1	0.427340867195614	1	23.4005234875478	446.949998612162	79.5617798576624	72.5416228113981	119.342669786494	180.184030854118	32.7607328825669	255.065706014271
4.68329620361328	-0.86338746547699	rep1	3.23935949427391	1	67.2972544064189	484.046306923233	69.1494724176048	77.4844534679411	110.824377669286	138.29894483521	115.763625699115	146.94262888741
3.54002523422241	-3.08957600593567	rep1	0.858814624789639	1	41.9182428441039	540.279574435116	74.5213206117402	58.219781727922	131.576706705104	125.754728532312	126.91912416687	110.617585283052
-6.26747179031372	-1.01535129547119	rep1	0.931553495801658	2	32.2042696798461	104.127138631502	79.4371985436204	75.143295919641	98.7597603515281	677.363138932763	70.8493932956615	71.9228689516563
3.66611814498901	3.27252507209778	rep1	4.89003591939894	5	579.545845206867	341.715281348156	15.5418081283422	26.7891692738531	39.0590177962285	115.132078634956	37.2185405178722	54.8053233999437
5.70018529891968	2.04162740707397	rep1	1.39030433002519	5	209.306691862729	305.688467497113	77.6808340933839	91.3469067579607	115.082717175384	153.203867239729	110.047848298961	147.44973138096
-6.79118204116821	-1.18727278709412	rep1	0.790208644176029	2	29.1062369027647	72.1328479764169	96.1771306352225	59.4779623665192	298.655300393586	553.018501152529	24.0442826588056	77.1948022203759
5.12051725387573	2.20192742347717	rep1	1.19357874706086	5	323.397179239751	279.830719860303	74.5656708609789	56.971523803894	111.429598028204	131.537194664873	92.9976344445917	139.077543403624
-6.82444906234741	-1.06112968921661	rep1	1.02247708456668	2	25.4284427420871	104.647822053974	87.0435155402211	50.8568854841741	109.537907196683	710.040362721354	46.9448173700069	75.3073111977194
-6.88585996627808	-1.79048240184784	rep1	2.44584453777915	2	20.4428365039915	116.933024802832	141.464428607621	14.7188422828739	139.829001687302	636.181072004217	98.5344719492392	41.7033864681427
-5.98828840255737	-1.19901359081268	rep1	1.15307642115644	2	71.1141070058136	173.449041477594	80.6538042870813	83.2555399092452	134.423007145136	483.922825722488	45.9639959915625	137.024742767299
5.7659797668457	1.51644504070282	rep1	1.63662459777044	5	214.465797763375	203.467551724228	50.1031208450051	80.6538042870813	125.868815781354	95.9291460081194	311.616971109178	127.701856787879
-2.33438038825989	4.90918397903442	rep1	1.03900864616032	6	28.8736769524157	158.805223238287	48.1227949206929	685.268599670667	58.7098098032453	88.5459426540749	87.5834867556611	53.897530311176
-5.54667282104492	-1.3602237701416	rep1	2.79300733124561	2	46.9028486013953	324.381533075299	94.5217712272394	51.199292748088	122.806695192966	377.012973872284	109.201288728439	83.7806608605077
-5.74576902389526	-0.0998912826180458	rep1	3.94195086200364	2	22.0702903322795	294.270537763727	44.9016251587756	49.9752551202192	61.3909225334672	621.77335177491	52.2583886028688	63.1666930199725
-6.41539669036865	-1.8541247844696	rep1	1.19523190322023	2	39.3229128785562	188.247987184578	105.418872823364	17.5698121372273	141.395154818638	568.090592437014	89.522376127777	60.2393558990649
0.806208431720734	-3.99176979064941	rep1	0.67283455686118	1	13.3762451827469	328.461131709674	62.4224775194855	133.762451827469	328.461131709674	65.3949764489848	115.927458250473	162.001191657712
5.97443675994873	1.94652569293976	rep1	1.62670566081425	5	228.068303281305	253.272617121017	67.6213298138639	100.817255358852	132.783702179951	145.078489418835	116.185739407457	165.979627724939
4.838538646698	-1.8222678899765	rep1	1.08033755014443	1	52.7612874257494	461.892674130684	75.9022029633588	67.5714733698195	109.225121337516	171.24277497831	112.927667823534	158.283862277248
-7.27726602554321	-0.610989630222321	rep1	1.85070832040809	2	15.1293424745753	57.2753679394637	96.1793914455145	45.9283610835322	82.1307162905517	787.806475997529	41.6056918050821	83.7517172699705
-6.50697612762451	-1.76251482963562	rep1	0.72573555396083	2	37.2036340959771	95.0759538008304	107.477165166156	27.5582474785016	125.390026027182	654.508377614413	96.4538661747555	66.1397939484038
-4.64957237243652	9.8796854019165	rep1	3.49063923049725	4	31.2263722494383	41.5396695061335	17.4753092405113	32.9452551255542	38.9613451919597	94.2520777070202	48.415201010597	904.991834275005
6.14336919784546	1.47047162055969	rep1	0.455444521904804	5	151.500340176278	289.826737728532	109.782855200201	63.6740560161168	158.08731148829	158.08731148829	151.500340176278	127.348112032234
-4.46658563613892	10.3753032684326	rep1	13.6443243613114	4	14.3649472710983	31.881388076162	10.11409552761	18.689089561888	21.4008398120443	34.7397194209213	56.3604308748702	1022.25655376163
1.51682615280151	-2.43117046356201	rep1	0.643904324072308	1	35.719592399285	465.907726947196	51.2498499641916	118.02995749329	125.795086275743	136.666266571178	113.370880223818	163.067704431519
4.22458267211914	0.384124547243118	rep1	0.432300335673706	1	83.2754384608488	467.267738030318	60.1433722217241	99.467884828236	104.094298076061	152.671637178223	120.286744443448	122.599951067361
3.37719202041626	-1.45336413383484	rep1	0.424034554876886	1	49.5242657903131	471.659674193458	68.3906527580514	91.9736364677243	103.765128322561	167.439184338678	146.214498999972	110.840023435463
1.75898396968842	-2.33427667617798	rep1	1.51594419813686	1	39.5792932706506	476.270829023495	58.0496301302875	131.930977568835	122.036154251173	125.994083578238	114.120295597043	141.825800886498
-2.39693832397461	5.14741373062134	rep1	0.505865784765408	6	5.9304267858148	148.26066964537	39.5361785720987	680.022271440097	79.0723571441974	83.0259750014072	59.304267858148	114.654917859086
1.75097870826721	-3.59245157241821	rep1	1.50685183926036	1	33.1817625975376	471.181028885033	62.3817136833706	96.2271115328589	145.999755429165	139.363402909658	112.817992831628	148.654296436968
3.58412003517151	-3.76519370079041	rep1	0.431473757594024	1	30.1292947049442	489.021629441786	88.070246060606	48.670399138756	139.058283253588	134.423007145136	111.246626602871	169.187577958533
2.80163407325745	-3.91005182266235	rep1	0.646384058311355	1	29.3942892862125	439.367271436018	92.8240714301447	66.5239178582704	126.859564287864	140.783175002386	156.253853574077	157.800921431246
3.39148211479187	-1.59468054771423	rep1	0.430647179514342	1	44.1196434199965	417.975569242072	76.6288543610465	92.8834598315716	97.5276328231501	199.699438637879	134.681016755779	146.291449234725
-3.66264271736145	9.51375102996826	rep1	0.556287047626012	4	23.3692300683222	39.5479278079299	14.3810646574291	116.846150341611	0	64.7147909584308	28.7621293148581	922.185771157638
-5.73720026016235	-0.900317788124084	rep1	0.439739538390845	2	27.2888811497643	388.866556384142	68.2222028744109	34.1111014372054	86.4147903075871	402.510996959024	127.348112032234	75.044423161852
-7.1662654876709	-0.619088232517242	rep1	2.05404652800987	2	2.92106333434097	74.000271136638	50.1449205728534	54.039671685308	102.724060590991	834.937269732461	59.8817983539899	31.158008899637
-2.70509648323059	-9.9458532333374	rep1	1.51015815157909	3	18.5411044338118	96.6786159763043	306.590405459102	57.6098602050581	558.881862219184	28.4738389519253	62.245136313511	80.7862407473228
-2.10414791107178	-8.96944618225098	rep1	1.23077476064656	3	49.5622773154328	158.436788139498	147.874335596865	51.1872700142994	462.310422827561	121.874452414999	95.8745692331322	122.686948764432
3.72846865653992	-1.00442671775818	rep1	1.07289834742729	1	57.7873944429781	527.542987979445	70.8361609301022	85.7490369153869	102.526022398832	116.506843635037	122.099172129518	126.75944587492
-2.33198714256287	-8.78268718719482	rep1	1.36633356571441	3	38.0580564694032	128.811883434903	272.993366597834	35.8623993653991	393.022621616721	127.348112032234	141.253940357592	72.4566844321329
0.904975831508636	-3.83931851387024	rep1	0.42568771103625	1	23.4913993069169	509.763364960096	77.5216177128257	54.0302184059088	129.202696188043	152.69409549496	96.3147371583592	166.78893507911
-7.37223958969116	-2.0413019657135	rep1	0.524050502518413	2	26.7149824925664	55.338178020316	263.333398855297	0	261.425185820114	475.145045760645	116.400995146182	11.4492782110999
3.42701196670532	-2.2272367477417	rep1	0.648037214470719	1	52.4661226867493	433.617072793428	67.8973352416756	101.846002862513	126.535942950395	123.44970043941	143.510276760814	160.484610571233
-2.27001619338989	-8.96461200714111	rep1	1.6151335676987	3	52.627226441161	130.639350342176	280.472159739364	57.580377165035	378.296886535875	133.735069544597	86.6801376677946	89.7758568702159
2.77518701553345	-2.68782114982605	rep1	0.430647179514342	1	39.4754704284179	422.619742233651	62.6963353863108	90.5613733357823	123.070584276832	169.512314192618	176.478573679986	125.392670772622
2.09985947608948	-0.568888127803802	rep1	1.71597609341991	1	51.2827657316702	513.410416018198	51.8655244331664	108.393118478303	111.306911985784	153.265538493514	82.7517356124678	137.531053553115
-4.79321575164795	9.68144989013672	rep1	3.65016879987588	4	27.3959933040358	95.0640967650041	24.1084741075515	32.8751919648429	44.1075492194976	102.734974890134	81.9140199790669	801.606764076087
2.37158060073853	-3.50134825706482	rep1	0.431473757594024	1	34.7645708133971	435.715954194577	78.7996938437001	92.705522169059	143.693559362041	166.869939904306	97.3407982775119	159.917025741627
3.4034435749054	-1.43322455883026	rep1	0.428167445275296	1	46.7106974635606	432.073951537936	65.3949764489848	88.7503251807651	100.427999546655	191.513859600598	121.447813405258	163.487441122462
-2.65392470359802	5.37655591964722	rep1	1.93667244069502	6	22.203031910016	65.5763965714425	16.0068369583836	896.899219248785	34.5954218132807	74.3543394195884	46.4714621372427	53.7003562474805
-6.69841861724854	0.0600902996957302	rep1	2.21605583162755	2	9.47629554286856	46.9302255456348	19.4038432544451	31.1363996408538	52.3452515701311	977.412197421586	44.6739647020946	28.4288866286057
4.12251710891724	1.87339222431183	rep1	0.918328246526745	5	253.721913576372	470.420028605119	63.1582445812428	33.7569927934229	89.2926906148605	100.182043128868	64.2471798326435	135.027971173691
-3.85913181304932	-9.86898803710938	rep1	6.3877953997828	3	7.82742665829593	27.3959933040358	317.636973793649	20.9775034442331	770.21878317632	20.3513093115694	25.9870565055425	19.4120181125739
-6.69462251663208	-1.44279778003693	rep1	0.829884392000767	2	15.664832505957	67.4792784871995	68.6842656030423	60.2493557921424	175.928118913056	559.114021751082	185.568015839799	77.1191754139423
3.51053714752197	-2.29957938194275	rep1	0.648863792550401	1	47.7758203738762	456.182026795721	63.1873753331911	81.681241284369	118.668973186725	161.821327072806	117.127817690793	163.362482568738
2.96140336990356	-0.896968305110931	rep1	0.64473090215199	1	49.6331103305116	418.779368413691	65.1434573087964	108.572428847994	100.817255358852	184.57312904159	100.817255358852	181.471059645933
3.824387550354	3.03894567489624	rep1	5.73562529491367	5	421.750005556528	447.379294856573	33.1262922925755	38.0080616830604	56.3146968973784	82.2926840110298	64.1603977035147	66.7756313055602
-2.14666891098022	8.99120044708252	rep1	3.11454620424192	7	6.74255529470027	50.7297017410782	5.77933310974309	296.993507028464	19.9065918224484	66.1412567003931	561.879607891689	201.634510717703
2.47393846511841	-3.25202631950378	rep1	1.07620465974601	1	37.1676517451988	483.179472687584	69.6893470222477	84.5564077203272	128.228398520936	156.104137329835	125.440824640046	125.440824640046
5.25305557250977	-1.52795004844666	rep1	0.432300335673706	1	50.8905457260742	430.256432047719	92.5282649564986	62.4565788456366	108.720711323886	198.935769656472	85.5886450847612	180.430116665172
0.230722665786743	-2.39077067375183	rep1	0.426514289115932	1	25.7904606731946	461.883704783576	60.9592706820963	91.4389060231445	110.195604694559	192.256161381996	72.6822073517302	194.600748715923
-2.82149219512939	-9.86138916015625	rep1	4.66272694748638	3	25.3070791682563	77.6369716856677	262.078396132282	79.9961061844035	577.559018645036	69.058300781174	59.1928292410063	58.978362468394
3.94521617889404	-1.62570285797119	rep1	1.50767841734004	1	53.7249847635986	485.514677122891	68.3169559339587	86.8885556053261	111.429598028204	149.899340204608	106.123426693528	147.909525954105
-0.783082127571106	8.20502853393555	rep1	2.81945782979544	7	58.8765677733311	490.87451685717	45.7534773660224	94.6990578040928	92.2163109702776	118.817169904012	208.550734040474	100.01922959084
6.01643705368042	1.82539427280426	rep1	0.691845852693867	5	215.365893168013	222.592936562913	72.2704339489976	115.632694318396	148.877093934935	145.986276576975	145.986276576975	143.095459219015
3.32788395881653	-2.20516657829285	rep1	1.50767841734004	1	49.7453562625913	523.984419299295	61.0209703487786	78.9292986033115	120.052126447054	137.297183284752	126.021569198565	112.756140861874
0.357893526554108	-3.8641996383667	rep1	1.06959203510856	1	19.6336540575198	449.704171507953	63.5756417100641	98.1682702875989	155.199360645156	141.175322032642	110.322437085111	172.028206980173
-6.71165990829468	-1.2598614692688	rep1	0.71746977316401	2	23.6943779875642	97.5650858311467	86.4147903075871	40.4198212729036	136.591120163605	638.354418723789	54.3576906773532	132.409759342271
-2.78302240371704	5.30616283416748	rep1	3.68405850114285	6	16.5578260988735	61.3453884974659	34.4728510583105	897.651326376636	21.4437419969018	85.2320884433819	38.5444476400007	54.5593941946489
3.83544635772705	-2.55526757240295	rep1	1.29524785086176	1	47.8672865264745	484.849289332678	71.0288767812203	81.0655658916101	128.160799409593	145.145965596407	92.646361018983	159.042919749254
-4.64176988601685	9.61577033996582	rep1	9.71394559242332	4	16.8829440560092	124.563184803482	34.1776672353357	51.6782799763208	44.8839244415854	123.842571337677	43.1338631674869	770.644629288322
4.86394596099854	-1.92316198348999	rep1	0.428994023354978	1	53.6138005376552	491.848344062837	67.6000093735652	62.9379397615952	135.20001874713	174.827610448876	88.5793226274303	135.20001874713
-4.91204977035522	9.09993076324463	rep1	7.55327049213447	4	38.1291786518047	370.567955022227	44.3516487790089	57.3261609591369	69.7711012135454	249.031198069599	100.486272905277	280.143548705621
-4.77803134918213	8.65935611724854	rep1	1.12827907876598	4	50.5194158721278	332.364578106104	38.1111382895	64.7003045379883	109.901887160418	89.5168597032441	131.173220159209	393.519660477627
2.14613604545593	-1.519047498703	rep1	0.64473090215199	1	46.5310409348546	493.229033909459	54.286214423997	117.878637034965	113.22553294148	128.735879919764	107.021394150166	148.899330991535
4.95001602172852	2.3935010433197	rep1	1.16216878003295	5	243.510241250825	360.532830685851	48.1857721203046	95.5110840241752	92.9297033748732	158.324679823858	64.5345162325508	146.278236793782
-0.0869209617376328	-3.50554800033569	rep1	0.431473757594024	1	16.2234663795853	426.445401977671	76.4820557894736	92.705522169059	106.611350494418	183.093406283891	111.246626602871	196.99923460925
0.257976114749908	-3.09645318984985	rep1	0.642251167912944	1	20.2413022342096	462.43590488925	52.938790458702	110.54865066376	124.561859902828	186.842789854242	123.004836654043	129.232929649184
3.90642333030701	-2.1287636756897	rep1	0.864600671347413	1	56.6735622858554	431.413035359675	70.5528020293302	84.432041772805	117.973537819536	139.949000746704	153.828240490179	154.984843802135
2.07560133934021	-3.76655888557434	rep1	1.08364386246315	1	31.3756218050431	418.034019931897	79.3618669186383	108.89186391162	152.264046995062	134.730611280479	119.965612783988	165.183420679491
-1.20994746685028	-3.35023760795593	rep1	0.426514289115932	1	2.34458733392678	459.539117449649	72.6822073517302	107.851017360632	112.540192028486	147.709002037387	150.053589371314	157.087351373094
-4.171950340271	-0.228867039084435	rep1	6.31753626300982	2	298.901331371284	279.146794981722	51.3617946128591	77.0426919192887	73.8515745025134	300.87678501024	52.7294163629056	75.8270281414695
3.66206812858582	-0.161488145589828	rep1	0.433953491833071	1	66.8274378378674	433.226148742037	69.1318322460697	106.002142777307	85.2625931034859	156.698819757758	156.698819757758	135.959270083937
-1.61580979824066	-9.77976036071777	rep1	0.967096353227986	3	63.0754110450251	177.851978684333	77.5517348914243	107.538405716108	309.172916433812	27.9186245609128	114.776567639308	331.921425335296
-2.68401718139648	5.64729404449463	rep1	2.53842128270354	6	22.4549015517599	86.6680410769679	14.575988726581	807.982510222096	25.6064666818314	39.7885097671534	50.8189877224039	161.911658557426
-3.90312218666077	9.87218475341797	rep1	0.500079738207634	4	3.99936219605362	45.9926652546166	5.99904329408043	25.9958542743485	25.9958542743485	43.9929841565898	333.946743370477	723.884557485705
2.88665819168091	-2.13768219947815	rep1	0.64473090215199	1	49.6331103305116	454.453166463747	63.5924226109679	99.2662206610231	116.327602337136	119.429671732793	169.062782063305	138.042088106735
3.01167988777161	-2.69073295593262	rep1	0.642251167912944	1	42.0396277172045	479.563160625889	70.0660461953409	87.1933019319798	123.004836654043	105.877580917404	193.070882849384	108.991627414975
-4.5426869392395	9.3481330871582	rep1	0.687712962295457	4	29.0819005842841	130.868552629279	26.1737105258557	55.2556111101398	74.1588464899245	84.337511694424	200.66511403156	609.265817240752
-4.71823835372925	10.3009929656982	rep1	5.67363193893752	4	15.6866009212199	24.3230441250376	12.5140299483889	9.51771291849298	28.0243769266738	26.9668532690635	108.572428847994	984.202017349349
-3.31358194351196	8.67893600463867	rep1	1.44568506136389	4	23.518261970504	17.2928396841941	35.277392955756	590.723403612071	38.7359608925948	39.4276744799626	88.5393391830738	376.292191528064
2.23856401443481	-1.5385582447052	rep1	0.650516948709765	1	46.1171689062091	435.038626681906	58.4150806145316	118.367400192603	127.590833973845	209.064499041481	92.2343378124183	122.979117083224
-3.10487413406372	-10.0293235778809	rep1	2.46898872401025	3	9.31555489757049	132.037865069912	220.333124533841	48.6028951177591	655.734059963766	27.5416405667301	59.5385465192549	56.7033776373856
-6.50823783874512	-1.38083648681641	rep1	0.954697682032755	2	29.3286561043932	108.935008387746	87.9859683131796	39.8031761416765	125.694240447399	601.237450140061	71.2267362535263	145.595828518238
5.07489585876465	0.904280722141266	rep1	0.443045850709573	5	157.997191234021	453.677649114832	67.7130819574377	56.4275682978647	126.397752987217	128.654855719132	83.5128010808398	135.426163914875
1.79911005496979	-3.79482221603394	rep1	0.635638543275488	1	28.3179806989752	475.112787282807	73.9413940473242	84.9539420969257	117.99158624573	144.736345794762	130.577355445275	154.175672694421
-7.0498218536377	-1.42144763469696	rep1	1.03818206808064	2	32.7495542885442	27.9334433637583	170.490326737421	31.786332103587	160.858104887849	696.409639724042	32.7495542885442	56.8301089124737
2.92374324798584	-0.650924861431122	rep1	2.15984852220917	1	52.3184838371997	473.644327127923	62.9673787775147	98.1550316237729	96.3030498950224	159.733424104725	104.173972242212	162.51139669785
-7.30190134048462	-1.44853031635284	rep1	1.7903681205913	2	10.0537983183342	55.8544351018569	74.2863986854696	17.8734192325942	132.933555542419	788.1060792872	92.1598179180638	38.5395602202812
4.78162336349487	-1.06486034393311	rep1	0.652170104869129	1	84.3338257754652	429.335840311459	67.4670606203722	76.667114341332	128.800752093438	151.800886395837	141.067490388051	130.334094380264
2.64792728424072	-4.0869197845459	rep1	0.876172764462961	1	34.2398225747043	451.965657986097	92.4475209517017	63.9143354727814	231.689466088833	70.7622999877223	124.404688688092	140.383272556288
-2.66272616386414	-8.42380142211914	rep1	1.26383788383384	3	37.9795546675595	136.093404225422	194.645217671243	16.6160551670573	450.215970955029	197.810180560206	78.3328315018415	98.1138495578621
-1.03516793251038	-3.15759062767029	rep1	0.426514289115932	1	7.03376200178035	485.329578122844	70.3376200178035	79.7159693535106	105.506430026705	201.634510717703	110.195604694559	150.053589371314
1.00586688518524	-2.28785133361816	rep1	0.854681734391228	1	32.7607328825669	497.26112411039	51.4811516726051	90.0920154270589	100.622250996455	160.293585889702	119.342669786494	157.953533540947
3.45672249794006	-2.38375329971313	rep1	1.07620465974601	1	51.1055211496483	432.073951537935	65.0433905540978	99.4234684184067	139.378694044495	153.316563448945	126.370015933676	143.095459219015
-7.19568634033203	0.127643421292305	rep1	1.50189237078226	2	19.9748001811704	142.486907959015	35.288813653401	97.8765208877349	127.83872115949	671.819112760031	25.3014135628158	89.220774142561
4.90555715560913	-2.12567257881165	rep1	0.862947515188049	1	46.3527610845295	451.939420574162	77.6408748165869	64.8938655183413	122.834816874003	193.522777527911	99.6584363317384	152.964111578947
3.10573291778564	-3.3080997467041	rep1	1.07868439398506	1	44.8076690483785	471.25307102605	62.5762274641148	71.0742336629452	152.964111578947	158.371933705476	119.744632801701	129.015185018607
-7.77122020721436	0.689401566982269	rep1	0.930726917721976	2	62.316882530871	190.173934620072	52.6470214484944	76.2844596498593	58.0191664942592	576.968377915133	3.22328702745884	190.173934620072
-6.19063854217529	0.0427341088652611	rep1	1.84822858616904	2	23.2655204674273	73.0429130954113	108.211723104313	289.466359304037	81.6998509437563	521.580505362789	54.6469201676781	57.8932718608075
2.3038227558136	-1.64439761638641	rep1	0.434780069912753	1	66.7003894769589	416.302430873433	41.4002417443193	133.400778953918	154.100899826077	110.400644651518	119.600698372478	167.900980407517
-4.44233703613281	8.72282123565674	rep1	0.461230568462578	4	52.0347124432783	93.2288597942069	26.0173562216391	119.246216015846	145.263572237485	132.254894126666	188.625832606884	453.135620860215
-2.70625352859497	-8.9132833480835	rep1	0.562899672263469	3	39.0833412844887	104.814415262947	326.87885437936	39.0833412844887	406.822052461269	151.003818599161	56.8484964138018	85.2727446207027
-4.61012983322144	8.91947364807129	rep1	5.15288774873783	4	65.4002214743657	81.7017603581839	26.1989017775649	78.5967053326947	54.5325288851536	142.444399294316	101.302420206584	659.630126977356
-5.55840921401978	-1.44298136234283	rep1	5.08924123660231	2	54.4285458523344	278.430503511761	92.7446701888152	63.074235446207	148.548666658357	395.540298919672	73.8813474385478	103.158796290525
3.8193244934082	-2.02166366577148	rep1	0.428994023354978	1	51.2827657316702	459.213856779047	76.9241485975053	83.9172530154603	102.56553146334	132.868983941146	158.510366806981	144.524157971071
-0.751246273517609	-3.04891586303711	rep1	0.634811965195806	1	12.6021569198565	518.263703329097	53.5591669093899	94.5161768989234	119.720490738636	165.403309573116	80.3387503640849	165.403309573116
-5.96975231170654	-1.75494432449341	rep1	1.19357874706086	2	28.485761901947	300.776133023499	100.537983183342	55.2958907508383	191.02216804835	343.50477587642	70.3765882283396	119.807763293483
-4.80692005157471	9.6938362121582	rep1	3.08230965913432	4	26.6034269973478	85.6500576499978	24.3324027414767	28.874451253219	54.5045821409077	56.7756063967789	109.009164281815	824.057372844676
5.3557448387146	-0.378771275281906	rep1	0.649690370630083	1	60.02859479382	475.611174135651	75.4205421768508	55.4110105789108	90.8124895598816	200.0953159794	101.586852728003	150.841084353702
-7.01534461975098	-1.30946660041809	rep1	2.10529436895015	2	26.1246126960511	38.9494225650216	142.497887433006	25.6496197379411	151.997746595206	767.588620305792	26.5996056541611	30.3995493190412
-3.21926999092102	-9.15383148193359	rep1	1.62670566081425	3	27.6632712874898	59.6297181085891	355.319351203758	18.4421808583265	562.486516178959	67.6213298138639	65.7771117280312	52.8675851272027
-2.67847156524658	-8.74336814880371	rep1	2.28879470263957	3	47.6233188910718	193.988565024183	176.07520654222	41.0696511537684	343.849100617188	245.544084557636	86.9453253148926	74.7118122052595
-2.26004004478455	5.53184843063354	rep1	0.501732894366998	6	35.8756625329686	141.509557768932	13.9516465405989	679.644495763461	65.7720479771091	117.592449413619	51.8204014365102	103.64080287302
1.63789987564087	-2.88181233406067	rep1	0.423207976797204	1	40.1693751820424	472.580884494617	44.8951840269886	111.056507856235	141.774265348385	99.2419857438696	165.403309573116	134.685552080966
-6.59101724624634	-0.461700886487961	rep1	0.47445581773749	2	52.6919453095043	56.9073009342647	71.6610456209259	48.476589684744	73.7687234333061	710.287422772118	31.6151671857026	164.398869365654
-7.02335929870605	-0.269222676753998	rep1	2.90955484048078	2	11.6856364165942	35.0569092497825	41.9308130242497	12.3730267940409	56.3660109506307	940.69373153583	39.1812515144628	72.5196848206285
-1.1992369890213	-3.27390336990356	rep1	0.427340867195614	1	4.68010469750955	512.471464377296	79.5617798576624	93.6020939501911	117.002617437739	161.46361206408	86.5819369039267	154.443455017815
-6.8356990814209	-1.89408195018768	rep1	0.909235887650243	2	21.9964920782949	46.1926333644193	248.560360484732	29.6952643056981	156.175093755894	565.309846412179	85.7863191053501	56.091054799652
3.8190324306488	-1.68986248970032	rep1	0.867906983666141	1	50.6966769804511	527.706319478332	69.1318322460697	74.8928182665755	112.915326001914	119.828509226521	94.4801707362952	160.155411370061
-5.69582176208496	-1.02740061283112	rep1	1.97221529812135	2	58.3100638705848	231.21207934771	89.7467939573348	36.5071704233226	90.2538379909921	604.90353215311	45.6339630291533	53.2396235340122
4.66216325759888	2.29253339767456	rep1	10.3471044014598	5	222.284410281539	341.158247084275	40.2044846422262	205.081529833663	80.2156784929032	121.579907884424	90.2667996534597	109.016006433729
-1.43452525138855	9.24071502685547	rep1	2.57231098397051	7	25.6578619036666	76.5848302276109	21.3815515863888	40.8193257558332	51.3157238073332	55.9807896079999	817.94153705022	120.125444367166
0.994506299495697	-0.0912883505225182	rep1	0.428994023354978	1	46.6206961197002	433.572473913212	60.6069049556102	100.234496657355	93.2413922394003	242.427619822441	74.5931137915203	158.510366806981
-4.89435482025146	9.61148929595947	rep1	2.71696214791486	4	34.9655220897751	207.584783775086	26.8682432900377	20.9793132538651	53.7364865800755	74.7157998339405	145.751018395273	645.205897088166
-7.02144479751587	-1.28199183940887	rep1	1.95403058036834	2	20.9822714198625	58.340949801569	97.7466790535059	38.8939665343793	141.246510045904	730.797160672285	51.1762717557622	70.6232550229519
-2.35491919517517	-9.12573623657227	rep1	8.17733694229441	3	37.9885485314442	260.357653486533	192.072941640292	52.5449082491004	397.637143506705	97.1607425056563	78.8173623736505	92.900344539513
-6.60229587554932	0.128697022795677	rep1	1.021650506487	2	8.80927474009383	63.6225397895666	33.2794823514656	38.1735238737399	24.4702076113718	956.295713452408	62.6437314851117	22.512591002462
-2.74470448493958	5.07330083847046	rep1	5.49095818332779	6	25.1322256321328	113.095015344598	23.4931674387328	874.528604967404	30.7778705205105	52.08562703471	30.7778705205105	59.916682847621
4.7864818572998	2.30927896499634	rep1	1.20845715249514	5	311.968032314258	268.110457479627	35.5825607148888	169.637789454702	81.0951383734675	148.950254155348	76.9576313135967	117.50520050033
-0.29804527759552	-3.12020969390869	rep1	0.42568771103625	1	16.4439795148418	436.940027108654	51.6810784752171	103.362156950434	115.107856603893	204.375173970177	117.456996534584	164.439795148418
-3.62698793411255	-9.86612319946289	rep1	5.81910968096155	3	8.59237971808395	54.8193826013756	287.501025367089	42.6182034016964	715.917078110754	37.978318353931	31.4481097681872	30.9325669851022
1.65740621089935	-0.946646511554718	rep1	1.08529701862252	1	46.9917443104472	462.54618909499	35.9348632962243	97.6691156256354	91.2192683673387	140.975232931342	134.525385673045	199.945265007197
1.06449198722839	-2.79627442359924	rep1	0.424034554876886	1	28.2995804516075	464.584779080556	56.5991609032149	101.406829951593	101.406829951593	162.722587596743	139.13960388707	155.647692483841
-5.96554613113403	-1.19363796710968	rep1	1.17043456082977	2	59.8068463993188	157.206567678209	46.1367100794745	65.7875310392506	186.255607357878	539.970384633849	62.3699969592896	92.2734201589489
3.25662112236023	-1.92145276069641	rep1	0.430647179514342	1	58.0521623947322	413.331396250493	55.7300758989429	97.5276328231501	143.969362738936	155.579795217882	106.815978806307	178.800660175775
-5.02269268035889	8.959303855896	rep1	4.16264720927875	4	29.0413486445408	164.492013806969	61.0322092607928	63.9817212325039	106.636202054173	286.329546792269	92.3424132681883	405.898224414715
-6.19024133682251	-0.192839667201042	rep1	1.14811695267835	2	20.9037937677101	209.037937677101	36.5816390934926	75.7762524079489	110.615908687466	568.757388763111	44.4205617563839	143.713582153007
5.20748901367188	-2.23128700256348	rep1	3.05172627018609	1	36.7005393288994	537.073071072019	78.9716962345068	27.5254044966746	149.423624410519	159.581809403339	59.3106930225963	161.220226337665
-4.12582635879517	8.81003761291504	rep1	0.475282395817172	4	14.7280860002496	166.216970574246	50.4962948579987	193.569130288995	105.200614287497	94.6805528587476	124.136724859247	460.778690579238
-7.98801183700562	0.401784479618073	rep1	0.548021266829192	2	3.64949340665526	47.4434142865184	107.66005549633	47.4434142865184	156.928216486176	680.630520341206	0	166.051950002814
-2.31129860877991	-8.45275592803955	rep1	0.54719468874951	3	63.9626091400569	98.6851683875164	349.053095592882	7.31001247314936	431.290735915812	32.8950561291721	131.580224516689	95.0301621509417
3.80135440826416	-3.3249819278717	rep1	0.432300335673706	1	57.8301655978116	437.196051919456	74.0226119651989	76.3358185891114	185.056529912997	90.2150583325862	143.418810682573	145.732017306485
3.91366791725159	2.98207783699036	rep1	2.63926380842475	5	565.688051052047	315.997210031753	30.3114829766669	39.7838214068754	48.4983727626671	80.3254298881674	57.5918176556672	71.6108785323757
1.47389686107635	-3.95802187919617	rep1	0.426514289115932	1	25.7904606731946	431.404069442528	72.6822073517302	84.4051440213642	143.019827369534	161.776526040948	124.263128698119	166.465700708802
-6.28659105300903	-1.14941966533661	rep1	0.718296351243692	2	13.9218304293006	284.005340757732	93.2762638763138	65.4326030177127	112.766826477335	488.65624806845	68.2169691035728	83.5309825758034
-6.12380027770996	-1.35014665126801	rep1	3.16414088902285	2	39.8212356589821	168.766189221401	81.5387206350587	94.1803827490213	158.336817977381	507.562733875598	59.7318534884732	99.8691307003044
3.99175667762756	-2.74675154685974	rep1	0.646384058311355	1	49.5061714294105	453.29088215054	68.0709857154394	69.6180535726085	126.859564287864	151.61265000257	117.57715714485	173.271600002937
6.31037855148315	2.41725945472717	rep1	0.714163460845282	5	246.442179766082	137.223486460659	56.0095863104731	84.0143794657097	225.438584899654	194.633312428894	124.621329540803	141.424205433945
2.33938694000244	-3.11768507957458	rep1	0.426514289115932	1	37.5133973428285	433.748656776455	67.9930326838767	96.1280806909981	133.641478033827	159.431938707021	107.851017360632	173.499462710582
1.79226469993591	-2.09501504898071	rep1	0.439739538390845	1	36.3851748663525	441.170245254524	68.2222028744109	166.007360327733	131.896258890528	113.703671457351	81.866643449293	170.555507186027
5.22442626953125	1.31158983707428	rep1	0.443045850709573	5	130.911958451046	376.936156229736	65.4559792255231	94.7983147404127	119.626444791473	139.940369378705	94.7983147404127	187.339526748911
-4.93591499328613	9.264892578125	rep1	5.58518808441154	4	40.6432149766926	367.042249789515	33.8395049805943	35.4509099796702	68.7532799605725	73.4084499579029	99.5490199429122	491.12043471836
5.9608039855957	2.04514312744141	rep1	0.686059806136092	5	195.318248936185	263.825395951115	77.2527402508791	88.9135312321438	110.777514322015	174.911864718971	132.641497411887	166.166271483023
1.7606874704361	-2.34414005279541	rep1	1.06628572278983	1	38.4512322763992	489.549835323912	53.4565912135306	90.0321536227884	120.042871497051	158.49410377345	132.234725633471	127.545550965617
4.78843784332275	0.776915550231934	rep1	2.42270035154806	1	119.701142493621	423.494386891225	55.7229456435823	98.6502519171568	120.93943017459	130.845731622338	114.747991769747	145.70518379396
-1.26316177845001	9.32248210906982	rep1	1.71928240573864	7	13.9593122804564	76.1945795308244	16.8675023388848	80.2660456126242	43.0412128647405	64.5618192971107	869.548827470095	45.3677649114832
-7.15986728668213	-0.614702165126801	rep1	0.751359474430974	2	22.6256546679931	154.386820087482	86.509856083503	18.6328920795237	111.797352477142	689.417006942378	27.9493381192856	98.4881438489112
2.75647711753845	-0.967745840549469	rep1	3.01535683468008	1	46.4289991784185	517.020069422532	62.3475131824477	92.5263626484197	94.5161768989234	148.241161662522	117.067405071298	131.659376241658
-6.77937650680542	-0.725722849369049	rep1	1.70357742222468	2	12.9140006864322	123.270006552308	76.8970040873919	14.6750007800366	68.6790036505714	834.127044337282	39.9160021216996	39.3290020904982
4.86925792694092	0.0502465926110744	rep1	1.96560267348389	1	85.4699692192788	520.451062567394	77.329972150776	66.1374761815847	113.451209142257	133.801201813514	81.3999706850274	131.766202546388
3.09597182273865	0.201335459947586	rep1	2.1722471934044	1	84.2445558478075	486.132518990627	44.1938653627843	95.7533749526992	115.548543813113	150.99570665618	88.3877307255685	144.55076795744
-2.85633516311646	9.26581001281738	rep1	4.66272694748638	4	22.0900775790712	78.9237723213417	16.942875036375	55.3324273339842	53.4022263804731	51.2575586543497	374.458984981149	557.399142019476
3.49186086654663	-2.05602884292603	rep1	0.42568771103625	1	56.3793583366005	418.14690766312	65.7759180593673	96.3147371583592	126.853556257351	162.090655217726	157.392375356343	126.853556257351
-7.14752960205078	-0.632149219512939	rep1	1.27375682079002	2	25.1225347552232	36.8987229217341	83.218396376677	55.7406239881516	90.2841092765835	800.780795322741	37.6838021328349	80.0780795322741
-5.1096134185791	-0.0948996916413307	rep1	4.79828575255424	2	74.9920600584877	370.826879659294	44.2866496408392	38.5785925760199	50.1915362596178	508.410737876834	31.4927286334857	91.1320834831491
2.78222298622131	-1.78003132343292	rep1	0.448005319187665	1	62.4992579346386	484.369248993449	60.2671415798301	147.319679417363	183.033541094299	80.3561887731068	84.8204214827239	107.141585030809
-4.21952533721924	10.1935596466064	rep1	8.03268577835006	4	13.5695585521072	36.6004606818305	12.3246449234735	30.1269098129353	20.4165835095925	29.2554702728917	38.2188483990543	1029.29458815433
-6.42462682723999	-1.5744457244873	rep1	1.77218340283829	2	45.1420546382918	63.7631521765871	76.741492885096	46.2706060042491	185.082424016996	661.895376133953	62.6346008106298	68.2773576404163
2.98006868362427	-3.23592638969421	rep1	0.428994023354978	1	48.9517309256852	428.910404301242	58.2758701496252	86.2482878214453	163.172436418951	132.868983941146	132.868983941146	158.510366806981
-0.596196174621582	-3.57677960395813	rep1	0.428994023354978	1	6.99310441795503	442.896613137152	67.6000093735652	93.2413922394003	179.489680060846	158.510366806981	149.186227583041	111.88967068728
1.6144984960556	-3.37131714820862	rep1	0.42155482063784	1	28.466048571911	457.828947864903	66.4207800011258	73.5372921441035	111.492023573318	189.773657146074	111.492023573318	170.796291431466
-1.40636336803436	-3.1533625125885	rep1	0.424034554876886	1	0	443.36009374185	54.2408625322477	94.3319348386916	127.348112032234	160.364289225776	139.13960388707	191.02216804835
4.67027950286865	2.00287652015686	rep1	7.41523195282757	5	268.190797313986	412.73765595133	50.5470609958811	53.9675388076324	119.590039047899	109.581974339441	98.0536972702054	96.9135379996217
1.97353160381317	-3.62796020507812	rep1	0.426514289115932	1	28.1350480071214	541.599674137087	77.3713820195838	70.3376200178035	114.884779362412	117.229366696339	100.817255358852	159.431938707021
-1.69542264938354	4.25193452835083	rep1	5.03799339566203	6	62.3264016722154	316.197318037704	59.9445009713664	394.601549440651	82.1755741792904	116.713134341601	82.7710493545026	95.0775363088891
5.49376678466797	2.1256148815155	rep1	0.468669771179716	5	243.241631976912	262.444918711931	57.6098602050581	128.021911566796	119.487117462343	140.824102723475	89.615338096757	168.562183562948
-1.07952201366425	8.5942440032959	rep1	0.68523322805641	7	106.533070801392	141.557642023768	55.4555711020945	45.240071162235	52.5368568335632	166.366713306283	440.725854548225	201.391284528659
1.81454396247864	-3.97177052497864	rep1	0.42982060143466	1	23.2655204674273	500.208690049687	86.082425729481	67.4700093555392	111.674498243651	123.307258477365	134.940018711078	162.858643271991
-4.29394769668579	9.0352087020874	rep1	1.27706313310875	4	32.1049123861197	62.6437314851117	57.9454516237283	126.070509613787	54.0302184059088	58.7284982672922	115.107856603893	703.175885920379
2.74143671989441	-2.97079300880432	rep1	1.28202260158684	1	33.5407503321518	477.370679145974	77.2217275089076	72.5416228113981	98.2821986477006	185.644153001212	100.622250996455	164.583681862419
-7.89726543426514	0.46577313542366	rep1	0.837323594717906	2	5.97140703013929	59.7140703013929	69.2683215496157	53.7426632712536	128.982391851009	810.917074692915	0	81.2111356098943
-6.38486242294312	-1.1330064535141	rep1	1.66968772095772	2	19.165260424653	395.882410646738	63.484925156663	54.5012093326069	129.365507866408	459.966250191672	55.6990381091477	31.7424625783315
2.43099451065063	1.61368775367737	rep1	2.27226314104593	1	337.108843673541	263.613834674218	14.0828759759182	100.780581202664	57.2116836521675	251.731408069537	92.4188735919629	92.8589634662104
-6.60577201843262	0.431652516126633	rep1	0.524877080598095	2	5.71562392585616	36.1989515304223	30.4833276045662	38.1041595057077	0	1070.72688211039	7.62083190114154	20.9572877281392
0.929182291030884	-3.07706236839294	rep1	0.428994023354978	1	30.3034524778051	442.896613137152	46.6206961197002	86.2482878214453	137.531053553115	191.144854090771	123.544844717205	151.517262389026
-7.11385536193848	0.147659540176392	rep1	0.920807980765792	2	14.1180357594083	144.438365846254	45.6121155303961	41.2681045275012	87.966222808621	747.169892497917	17.3760440115795	111.858283324543
0.53859144449234	-3.8927264213562	rep1	0.427340867195614	1	18.7204187900382	432.909684519634	88.9219892526815	63.181413416379	128.702879181513	187.204187900382	109.982460391474	180.184030854118
4.79760885238647	0.0783054903149605	rep1	1.51511762005718	1	69.9615650935402	475.87064558908	79.2017718040078	83.8218751592416	110.882480525611	151.143381192648	87.1219489844086	151.803395957682
-2.54079794883728	6.07184648513794	rep1	0.537275751793325	6	24.1961412861244	42.8085576600662	0	859.893636476113	44.6697992974604	126.564431342804	46.5310409348546	65.1434573087964
-1.8194146156311	5.01583099365234	rep1	0.760451833307476	6	28.9301689290618	111.775652680466	56.5453301795298	549.673209652174	80.2154683942167	156.485913752652	131.500767859372	94.6805528587476
-5.94225549697876	-1.68650686740875	rep1	2.27639603144434	2	26.3574523813991	295.642757544693	113.337045240016	70.286539683731	136.619461510252	396.240367467033	75.9973210330341	95.3261194460601
-2.45704531669617	5.25697469711304	rep1	0.530663127155869	6	30.1509548736753	86.6839952618163	28.2665201940705	766.964914599114	50.879736349327	114.950515455887	50.879736349327	81.0306912230022
-2.37524461746216	6.09367227554321	rep1	0.50255947244668	6	45.765727761584	85.562012771657	0	672.557216670234	93.5212697736716	111.429598028204	87.5518270221606	113.419412278708
-4.4025502204895	8.51396656036377	rep1	0.46205714654226	4	77.9124406351054	168.810288042728	43.2846892417252	157.989115732297	75.7482061730191	162.31758465647	23.8065790829489	499.938160741926
-4.61791372299194	8.59224033355713	rep1	0.460403990382896	4	45.6121155303961	119.460302579609	36.9240935246063	67.3321705448704	125.976319083951	78.1921980521075	28.2360715188166	708.073793471863
3.58822154998779	-2.04581165313721	rep1	0.649690370630083	1	44.6366474107893	427.896137248256	70.8029579619416	87.7341000832755	115.439605372731	163.154642260126	92.3516842981847	207.791289670916
-2.75675344467163	5.1689281463623	rep1	3.65182195603525	6	15.6086470496728	67.9113064617344	45.7305974964098	839.580909724506	47.6474488884749	91.7350309059718	31.2172940993456	70.3758296801037
-4.78727006912231	-0.548241436481476	rep1	4.61643857502419	2	81.0767235831256	361.028667354885	53.2259406728916	55.9078679160993	81.283025678757	388.879450265119	87.8846927389606	100.469120572474
2.26862049102783	-0.712844848632812	rep1	0.859641202869321	1	57.0005251451969	445.534716951233	47.694316958226	107.021394150166	114.001050290394	171.001575435591	96.5519099398233	171.001575435591
1.51370847225189	-2.85764241218567	rep1	1.49032027766672	1	32.8788386860814	522.035438730027	57.7057168776122	77.8356181139886	109.372463384312	159.026219767373	99.9785094740026	150.974259272823
1.97167360782623	-2.23580193519592	rep1	1.49693290230417	1	40.7499894658638	509.040852016201	54.1106417497536	88.848337687867	116.905707484036	152.979468650538	122.918001011786	124.254066240175
-6.65560150146484	-1.94372916221619	rep1	0.736481068996697	2	47.5232853543408	95.0465707086817	139.85423975706	19.0093141417363	188.735333264382	509.178057367938	67.8904076490583	142.569856063023
-1.48723459243774	8.9729642868042	rep1	0.690192696534503	7	55.0570879564507	247.756895804028	49.2616050136664	37.6706391280978	101.420951498725	4.34661220708821	576.650552807036	137.642719891127
-0.436848551034927	-2.042884349823	rep1	0.428167445275296	1	21.0198138586023	527.830881338235	63.0594415758068	63.0594415758068	98.0924646734773	182.171720107886	58.3883718294507	196.184929346955
0.4105304479599	0.0194892026484013	rep1	0.438086382231481	1	70.7622999877223	408.595216058138	20.5438935448226	203.156280609912	79.8929193409767	203.156280609912	75.3276096643495	148.372564490385
-0.721658706665039	-2.4340934753418	rep1	0.431473757594024	1	9.2705522169059	472.798163062201	39.3998469218501	141.375921307815	74.1644177352472	178.458130175438	134.423007145136	159.917025741627
-5.35874223709106	-1.21240174770355	rep1	0.691845852693867	2	56.3709384802181	320.880726733549	89.615338096757	56.3709384802181	143.095459219015	304.98123126477	59.261755838178	179.230676193514
-2.56555485725403	5.12351846694946	rep1	0.796821268813486	6	32.6296511119935	82.8291143612142	51.4544498304512	800.68143882507	28.8646913683019	67.769275386448	76.5541814550616	69.0242619676785
2.87473297119141	-0.88074266910553	rep1	0.646384058311355	1	58.788578572425	502.79705357995	49.5061714294105	91.2770035729756	128.406632145034	131.500767859372	81.9945964299612	165.536260717091
-5.43286514282227	-0.882058501243591	rep1	0.433953491833071	2	27.6527328984279	364.094316495967	73.7406210624743	53.0010713886534	94.4801707362952	389.442654986193	99.0889595526999	108.306537185509
4.54453134536743	1.48088276386261	rep1	0.884438545259782	1	125.503349661673	390.077978678174	46.3570931182757	110.804759160757	122.111367238385	197.865641358494	88.1915430055001	128.895332084962
-1.22447228431702	8.6232271194458	rep1	0.669528244542452	7	52.2756138897749	194.166565876307	34.3525462704235	156.826841669325	83.6409822236399	152.346074764487	398.788254530569	137.410185081694
5.56300830841064	2.38390064239502	rep1	0.710030570446872	5	242.243090873888	211.258509483042	53.5188224023706	171.823587712874	116.896375247283	178.865538028975	92.9537441725384	142.247396385248
-7.32125759124756	-0.78284877538681	rep1	2.67563324393076	2	7.1011227129497	146.881117167854	145.012400664446	23.1720846422569	58.6776982070054	712.728474399741	45.2229393824691	71.011227129497
3.41123795509338	-3.72342109680176	rep1	0.431473757594024	1	30.1292947049442	417.174849760765	99.6584363317384	76.4820557894736	118.19954076555	190.046320446571	101.976074385965	176.140492121212
-7.00047874450684	-1.84653389453888	rep1	1.1365448595628	2	29.0353695433493	36.0742470084036	173.332357576964	15.8374742963723	124.940075004715	675.732236645219	100.304003877025	54.5513003541714
5.03127717971802	-1.11461246013641	rep1	0.445525584948619	1	92.0261403275603	404.01720143807	89.781600319571	80.8034402876139	148.139640527292	132.427860471367	134.672400479357	127.938780455389
-1.288942694664	9.11896514892578	rep1	3.27903524209865	7	31.7166460014739	67.397872753132	33.8514202515731	67.7028405031461	50.3196787523383	75.9369697535288	771.873375285869	111.008261005159
5.82193946838379	2.34829950332642	rep1	1.86310699160332	5	241.532022598846	241.532022598846	71.9228689516563	97.6862846955332	115.935370847446	174.439794099167	98.7597603515281	167.998940163197
-7.15922784805298	-0.396988838911057	rep1	4.25357079804377	2	3.52644888546313	54.0722162437681	45.6087389186565	10.109153471661	62.3005969765154	966.246994616899	31.0327501920756	36.9101650011808
1.8537802696228	-2.87920928001404	rep1	0.645557480231672	1	32.5300234960699	441.478890303806	68.158144467956	97.5900704882098	109.982460391475	150.257727577085	109.982460391475	199.827287190144
2.46365475654602	-2.55471205711365	rep1	2.56983124973146	1	44.3608894599257	484.856739184802	58.7587220039367	98.4500441522913	128.023970458908	139.308758128539	105.843525728946	150.204415188871
1.31609642505646	-0.973766565322876	rep1	2.98560002381153	1	42.8724541060897	566.050370619466	46.8917466785356	87.7545544984024	105.841371074409	146.369237846572	92.7786702139598	121.248659268785
4.1590781211853	2.71553659439087	rep1	4.26679604731869	5	495.688093957314	223.352602147196	26.7179398161389	26.0148361367668	51.0922007010376	103.590608760819	41.9518528692006	241.398929917746
4.47275733947754	2.59744834899902	rep1	4.7908465498371	5	464.844777814001	268.637282912716	38.8240362251478	58.8622484703854	82.0314313789414	115.428451787671	71.1773997461043	110.001435971252
-3.70550465583801	9.87426662445068	rep1	9.54862997648691	4	2.19926838213561	11.9388855030219	2.61817664539954	38.3301060886493	5.86471568569497	8.48289233109451	25.6581311249155	1114.71488854531
-2.12285041809082	8.79433155059814	rep1	0.469496349259398	7	83.0677385703214	40.4688982778489	44.7287823070961	76.6779125264505	66.0282024533324	93.7174486434395	323.751186222791	481.366895304939
2.13021349906921	-2.79138684272766	rep1	1.70688373454341	1	39.8386829892605	529.034275577974	56.8287095582098	89.6370367258361	123.031226878599	128.303993744824	110.728104190739	132.405034640778
-6.30776929855347	-1.67680549621582	rep1	0.714163460845282	2	44.8076690483785	100.817255358852	30.8052724707602	82.6141398079479	470.480525007974	253.443378054891	138.623726118421	88.2150984389952
-0.841127634048462	9.14229202270508	rep1	0.723255819721784	7	23.5048229636637	84.340835340205	33.1832794781134	89.8713819198906	55.3054657968557	165.916397390567	724.50160193881	33.1832794781134
5.27269458770752	1.21703946590424	rep1	3.32367045840148	5	138.702078250477	409.78791882245	66.7936255349368	71.6075805284457	115.835792031309	162.771853218022	103.800904547537	140.507311373043
1.32349646091461	-0.53406023979187	rep1	0.427340867195614	1	46.8010469750955	463.330365053446	46.8010469750955	112.322512740229	100.622250996455	194.224344946646	81.9018322064172	163.803664412834
-1.57368540763855	9.12242031097412	rep1	0.494293691649859	7	40.4617747259605	12.1385324177882	66.7619282978349	105.200614287497	12.1385324177882	214.447406047591	548.257047536765	210.401228574995
-2.67065262794495	-9.41839504241943	rep1	16.1224054441982	3	31.3228693911633	173.795406007999	221.493003160088	49.7444381222039	495.707667671638	80.0748997702809	73.2520965365621	84.4166836462838
5.08301877975464	-0.64316326379776	rep1	1.52503655701336	1	83.2766922313766	414.416295198662	75.4080283984906	82.6209702453028	127.210065298323	152.127500769129	116.718513521142	158.028998643793
1.88467240333557	-3.45032095909119	rep1	0.642251167912944	1	29.5834417269217	446.865672401396	74.737115941697	90.3073484295505	110.54865066376	172.829580615174	113.662697161331	171.272557366389
-3.80110144615173	8.92473220825195	rep1	1.58455017875047	4	32.8168843734603	59.3228294443321	17.039536116989	213.940842357751	36.6034479550134	56.1673597930378	61.8472051653675	732.068959100269
2.3021388053894	-0.973865449428558	rep1	1.9465913776512	1	45.7209463793009	522.965431619419	59.5913458426843	101.202544232834	95.5516407477524	137.676557636546	108.394603213848	138.703994633834
-5.04474782943726	9.50480365753174	rep1	3.40384853213064	4	28.2033701246715	66.9830040460947	47.5931870853831	40.2485594487499	57.8756657766695	240.610001376103	72.8587061554013	655.434570293146
2.07206845283508	-1.15349161624908	rep1	0.650516948709765	1	52.2661247603703	464.246166989172	50.72888579683	116.830161229063	122.979117083224	159.872852208192	86.085381958257	156.798374281111
-1.08504796028137	-2.93851804733276	rep1	0.430647179514342	1	4.64417299157858	473.705645141015	55.7300758989429	118.426411285254	85.9172003442037	197.37735214209	97.5276328231501	176.478573679986
2.75668001174927	-1.00362288951874	rep1	1.97056214196198	1	74.3212012125274	430.149522101556	51.0698756935244	130.788706044392	132.864717251446	138.262346389786	109.198189491032	143.244773286715
2.98531436920166	-3.39700984954834	rep1	0.643904324072308	1	41.9316954252477	430.188134547911	72.9922105550607	85.416416606986	142.87836959714	139.772318084159	122.689034762762	173.938884726953
0.29629522562027	-3.92493724822998	rep1	0.433126913753388	1	16.1615447521823	436.361708308923	64.6461790087293	73.8813474385477	154.689071199459	163.924239629278	140.836318554732	159.306655414369
-6.44854927062988	0.0384331196546555	rep1	0.775330238741753	2	23.2159138139786	65.7784224729394	27.0852327829751	78.6761523695942	32.244324741637	852.539946168882	86.4147903075871	43.8522816486263
-4.84519624710083	8.71554565429688	rep1	4.50733026850616	4	24.4046904591388	266.232986826969	66.1145250620307	77.8731486468885	114.258323513241	203.890095744987	87.4131640081882	369.620130044776
-6.70657730102539	-1.41380298137665	rep1	1.05554020775396	2	28.4214658803341	30.3162302723563	72.9484290928574	43.5795810165122	119.370156697403	743.695023868741	108.948952541281	62.5272249367349
2.94359374046326	-1.60034608840942	rep1	0.428167445275296	1	44.3751625903826	427.402881791579	67.7305113221629	109.770139039367	107.434604166189	177.50065036153	109.770139039367	165.82297599564
5.17036294937134	2.27454090118408	rep1	5.0578312695744	5	250.898049453275	274.623633325926	53.9757033102791	75.526441994603	92.7274903022744	135.828967670922	94.3091958937844	231.917582355155
2.67241191864014	-2.31354069709778	rep1	0.862947515188049	1	42.8763040031898	438.033592248804	66.0526845454545	97.3407982775119	114.72308368421	173.822854066986	125.15245492823	151.805292551834
-1.02697825431824	-2.97615242004395	rep1	0.643904324072308	1	9.31815453894392	475.22588148614	69.8861590420794	110.264828710836	91.6285196329486	208.105451369748	91.6285196329486	153.749549892575
2.4913854598999	-3.27255797386169	rep1	0.42982060143466	1	41.8779368413691	488.575929815973	62.8169052620537	100.041738009937	148.899330991535	93.0620818697092	116.327602337136	158.205539178506
-2.64868474006653	-9.6799373626709	rep1	4.96360136849064	3	64.6707856190335	85.0189144275145	311.265930783199	51.1725219540016	534.893881054623	48.956389113474	63.6634525097028	50.1651888446709
-6.14231824874878	-1.37122213840485	rep1	0.957177416271801	2	55.3711350675558	145.218637252646	88.8027637875895	120.144915712621	241.334569822743	403.269021435407	49.1027046825495	106.563316545107
-6.46759939193726	-1.8131297826767	rep1	0.534796017554279	2	63.5756417100641	59.8358980800603	186.987181500188	31.787820855032	211.295515095213	499.255774605503	59.8358980800603	97.233334380098
4.48443031311035	-2.02657389640808	rep1	0.42982060143466	1	44.2044888881119	425.75902455392	83.7558736827383	79.1027695892528	111.674498243651	188.450715786161	88.4089777762237	188.450715786161
-6.75832843780518	-0.86792403459549	rep1	3.11371962616224	2	22.159991355755	35.6486817462146	65.8376554772432	38.860274696324	109.19416030372	681.500024013219	58.1298323969805	198.476444316762
2.87542772293091	-1.20220911502838	rep1	2.39129038452014	1	49.4502887501592	460.002686047992	58.2670068994123	92.7672083530118	93.9172150681317	162.917617975331	167.900980407517	124.200725232958
5.01369428634644	-0.721781194210052	rep1	0.433126913753388	1	80.8077237609116	422.508955664195	80.8077237609116	69.2637632236385	117.748397480185	177.776992274006	138.527526447277	122.365981695095
3.1112060546875	-1.04467713832855	rep1	2.58140334284701	1	61.5944038503647	519.097491569111	52.2971353446493	85.2249613023914	113.504153007276	121.639262949777	122.026649137515	134.423007145136
3.558758020401	-2.54466414451599	rep1	0.428994023354978	1	46.6206961197002	491.848344062837	76.9241485975053	72.2620789855353	102.56553146334	118.882775105235	167.834506030921	132.868983941146
1.72750043869019	-3.39211821556091	rep1	1.27871628926811	1	31.2813720570451	531.001290668341	64.9088470183686	81.3315673483173	119.651248118198	136.073968448146	103.228527788249	142.330242859555
0.92504745721817	-3.21559619903564	rep1	0.42568771103625	1	23.4913993069169	413.448627801737	61.0776381979839	140.948395841501	131.551836118735	157.392375356343	143.297535772193	138.59925591081
-2.66513276100159	-7.78604078292847	rep1	0.481068442374947	3	64.4398951778227	220.342867382232	247.366049230997	0	247.366049230997	174.611328868939	95.6204896187046	160.060384796527
-3.21423602104187	9.02071762084961	rep1	7.05649706624557	4	3.40112094920338	12.6124901866292	11.9039233222118	405.583673192503	7.79423550859108	14.8799041527648	19.9815855765699	733.650131417746
2.65308165550232	-3.51027870178223	rep1	0.433953491833071	1	39.1747049394395	426.31296551743	76.0450154706766	94.4801707362952	154.394425349556	142.872453308544	108.306537185509	168.22079179877
0.962339520454407	-2.50785899162292	rep1	0.419901664478476	1	28.5781196292808	588.232962369363	54.7747292894548	85.7343588878423	104.786438640696	126.220028362657	119.075498455337	102.404928671589
-0.530939519405365	-2.56709694862366	rep1	0.424861132956568	1	18.8296819347272	487.218020061065	37.6593638694543	117.685512092045	115.331801850204	207.126501281999	115.331801850204	110.624381366522
-7.29354667663574	0.176781490445137	rep1	1.12001329796916	2	14.2855446707745	41.9637874704002	53.5707925154046	74.9991095215664	57.1421786830982	833.025823614541	16.9640842965448	117.85574353389
-0.628127932548523	-3.61994695663452	rep1	0.427340867195614	1	7.02015704626433	465.6704174022	81.9018322064172	67.8615181138885	140.403140925287	173.163873807853	133.382983879022	140.403140925287
2.62538576126099	-3.3498477935791	rep1	1.28946180430398	1	38.0003500967979	532.780418704085	65.9189746577107	72.1231134490246	133.38898401325	122.53174112845	83.7558736827383	161.307608574163
-6.64422464370728	-1.65266180038452	rep1	0.991893695618447	2	22.1797961789474	128.037914305742	115.939843662679	25.2043138397129	181.471059645933	652.28764217177	45.3677649114832	39.3187295899521
-7.38513326644897	-1.24469172954559	rep1	1.98296081315721	2	15.6331884091258	64.5499392376807	146.750252485665	28.2405984164853	134.6471388786	714.083702816843	26.7277092156022	79.1745348462178
-6.49024677276611	-0.739312052726746	rep1	2.34582859013763	2	18.3304100652458	198.650490474524	60.9592706820963	75.4530832918255	116.803078090171	610.871572639469	37.5133973428285	91.2257617200602
-6.53166198730469	-1.72447907924652	rep1	1.53578207204923	2	42.9748472789077	45.5793834776294	136.738150432888	33.8589705833818	128.924541836723	635.506832488089	136.087016383208	50.1373218253923
3.09534788131714	-1.54036331176758	rep1	1.31095283437571	1	69.415159427406	460.733585650036	50.3450606836132	104.504141115985	136.541907005557	120.523024060771	127.388259608536	140.355926754316
-6.83420133590698	-1.97103154659271	rep1	2.3929435406795	2	22.5663493860227	103.638049032104	225.663493860227	18.3873957960185	205.604516628207	512.757605493517	46.3863848490468	74.8032692610754
4.20735788345337	-1.62454056739807	rep1	0.441392694550209	1	95.1533646083543	437.25236593839	56.6389075049728	81.5600268071609	188.04117291651	79.2944705069619	97.4189209085532	174.447835115316
-2.72628307342529	-8.2222261428833	rep1	0.529009970996505	3	52.9290590633971	136.10329473445	266.535618854964	0	546.303502475777	0	71.8322944431818	136.10329473445
0.1057463362813	-2.49937009811401	rep1	0.422381398717522	1	21.3077565141996	426.155130283991	61.555741041021	101.803725567842	89.9660830599537	243.855435662506	113.641368075731	151.521824100975
-6.82260608673096	-0.383802980184555	rep1	1.09108306518029	2	13.7478075489343	60.490353215311	35.7442996272292	13.7478075489343	87.9859683131796	879.859683131796	54.9912301957372	63.2399147250978
-0.954553008079529	8.90527629852295	rep1	0.957177416271801	7	43.8790126950442	129.547561290131	38.655320707539	58.505350260059	101.339624557602	87.7580253900885	682.214173568188	67.9079958375684
-0.182244166731834	-3.41020774841309	rep1	0.430647179514342	1	13.9325189747357	436.552261208386	78.9509408568358	116.104324789464	90.5613733357823	181.122746671565	125.392670772622	167.190227696829
-0.281644880771637	-3.54336667060852	rep1	0.423207976797204	1	11.8145221123654	432.411509312575	66.1613238292464	94.5161768989234	118.145221123654	186.669449375374	137.048456503439	163.040405150643
-3.11969017982483	-10.0026264190674	rep1	1.58702991298951	3	18.2731275337919	50.4086276794258	257.084001165072	86.3247749010167	663.503561830442	44.1075492194976	44.7376570654904	45.3677649114832
-4.23691082000732	10.3556632995605	rep1	6.45309506807768	4	5.73368276922379	35.1769186111838	5.11382517255095	15.9613331143257	6.35354036589663	21.2301226860448	30.218057837801	1090.01958374919
-0.826477825641632	8.62074756622314	rep1	0.493467113570177	7	131.721037152268	20.2647749465028	56.7413698502079	46.6089823769565	85.1120547753119	145.90637961482	652.525753277391	70.9267123127599
-6.60987043380737	-1.4926677942276	rep1	1.50519868310099	2	27.2389289602169	55.8065861623956	93.6753410583069	82.3811510016316	186.686317995633	598.592073003791	79.0593303967271	86.367335727517
1.70958244800568	-3.73322486877441	rep1	0.430647179514342	1	25.5429514536822	417.975569242072	81.2730273526251	104.493892310518	120.748497781043	148.613535730514	137.003103251568	174.156487184197
-3.89661812782288	9.08660507202148	rep1	2.23754686169928	4	24.5804907782941	37.9880312028181	23.2397367358417	147.929862683915	42.4572113443261	82.2329146037475	61.2277679386598	790.151049018617
5.80094718933105	1.68342065811157	rep1	1.16464851427199	5	241.274510340701	249.860791847487	60.1039705475056	100.459493629402	145.966785615371	127.935594451119	151.977182670121	132.228735204512
5.80507659912109	1.91702473163605	rep1	0.902623263012787	5	157.319233636889	334.580341960145	86.4147903075871	74.2280891103633	119.651248118198	171.721698688154	101.925137285872	163.966525199011
3.25334215164185	-3.43532013893127	rep1	0.861294359028685	1	42.9586001721018	474.86668838891	70.8236381215733	74.3067678652572	161.385011457356	111.460151797886	102.171805814729	171.834400688407
3.68634653091431	-2.80015349388123	rep1	1.70688373454341	1	46.2831758257585	486.852140648169	69.7176952312059	77.9197770231124	123.031226878599	138.263664492139	110.728104190739	157.011280016497
0.497337013483047	-2.66283798217773	rep1	0.635638543275488	1	23.598317249146	478.259229582693	50.3430767981782	106.979038196129	102.259374746299	155.748893844364	154.175672694421	138.44346119499
-3.6498658657074	-9.71362686157227	rep1	3.50551763593153	3	11.6958475917366	67.0371752209294	371.41447718149	29.3822512670456	569.102827939379	114.391094738692	39.0812468309248	7.70214353602168
-1.80204522609711	4.37285041809082	rep1	2.35409437093445	6	44.1783478538788	316.045103877748	56.0725184299231	402.277840554069	75.6129415191387	127.862333692476	87.0823202888957	100.675658090089
-6.46009349822998	-0.540224194526672	rep1	1.92096745718106	2	20.3022700120235	140.554177006316	70.7976595291075	51.5365315689827	62.9890941398677	788.66510431322	45.2896792575908	29.6725484791112
3.60200452804565	-2.55958914756775	rep1	0.853028578231864	1	44.5471593446089	470.08976045232	76.1990883526204	85.5774376883275	114.884779362412	143.019827369534	121.918541364193	153.570470372204
2.84792399406433	-2.81416416168213	rep1	1.93005981605756	1	43.5219671955985	460.089367496327	61.6561201937645	83.4171037915637	121.239765759167	158.02619041259	145.591342642419	136.26520681479
3.15226244926453	-2.63188719749451	rep1	1.29359469470239	1	47.9284587776266	493.199301614932	66.4814105625143	85.034362347402	126.005464205696	99.7221158437714	138.374098728954	153.061852225324
4.08198881149292	-1.8413712978363	rep1	0.643904324072308	1	48.1437984512103	428.63510879142	77.6512878245327	91.6285196329486	107.158777197855	164.620730188009	118.02995749329	173.938884726953
3.239990234375	0.494913637638092	rep1	1.53495549396955	1	84.6930093483083	557.019407636951	46.9068974852169	76.2237084134775	110.752396840095	122.4791212114	109.449427465506	102.283095905265
0.916083931922913	-2.95692420005798	rep1	0.856334890550592	1	28.0264184781364	461.268137452661	50.2139997733276	107.434604166189	122.615580841847	136.628790080915	136.628790080915	166.990743432229
-3.93627595901489	-9.85844612121582	rep1	12.1788014260352	3	7.80043919567605	19.7884825911361	272.112163099689	24.550855994812	822.084181337985	27.7531415593527	17.8999552069198	17.8178453206495
-6.81713485717773	-1.60417926311493	rep1	1.03818206808064	2	18.3012215141864	55.8668867275165	159.894882702892	50.0875536177734	105.95444034529	692.556750984213	67.4255529470027	59.7197754673452
1.49836349487305	-3.33092641830444	rep1	1.28119602350716	1	28.0987447193703	480.020222289242	62.4416549319339	94.44300308455	119.419665057324	135.030078790307	126.444351237166	163.909344196327
-0.912671864032745	8.99577808380127	rep1	1.89121064631251	7	41.2434226468029	110.51122222028	38.0708516739719	99.4072238153712	60.8076103125941	122.143982453993	690.034186590741	47.5885645924649
2.49223923683167	-3.30424809455872	rep1	0.433953491833071	1	34.5659161230348	410.182204660013	71.436226654272	69.1318322460697	115.219720410116	200.482313513602	152.090030941353	156.698819757758
-2.65122199058533	-9.90742015838623	rep1	3.83532228972466	3	12.7759797739234	45.3677649114832	140.796511794258	348.86246811244	495.655868372009	76.3951443624401	33.3739879808612	56.5793389988038
-6.69789552688599	-1.46346271038055	rep1	0.495946847809223	2	30.2451766076555	92.7518749301435	137.111467288038	159.291263466986	118.964361323445	514.168002330143	114.931671109091	42.3432472507177
-1.89686512947083	4.46468687057495	rep1	0.696805321171959	6	24.3970582363057	401.833900362683	70.3209325634695	334.383209944661	86.107264363432	103.328717236118	84.6721432907081	104.763838308842
-1.32984495162964	9.18784141540527	rep1	2.57065782781114	7	34.6214883354513	70.4099931316481	30.7314334662995	52.1267352466345	52.9047462204649	53.2937517073801	840.640857223711	75.0780589746303
4.13013410568237	-1.22426283359528	rep1	1.52916944741177	1	90.8990172640889	446.647689146566	51.662031394698	92.2069167930686	160.217692300013	113.133309256744	104.631962318376	150.408445832665
-4.71546316146851	9.02655696868896	rep1	5.5959335994474	4	372.234581233361	121.874212386535	37.1698477659813	35.9189394277031	18.9423262653559	19.8358322212689	26.8051786773904	577.026146328624
-1.98905301094055	-9.15445137023926	rep1	0.488507645092085	3	57.3174243664537	145.340611786365	163.764069618439	49.1292208855318	442.162987969786	88.0231874199111	208.79918876351	55.2703734962232
-2.18354225158691	4.79527378082275	rep1	0.536449173713643	6	65.2438324356205	68.9720514319416	46.6027374540146	723.274485286307	115.574788885956	5.59232849448175	85.7490369153869	98.797803402511
-0.100528389215469	-2.4781551361084	rep1	0.422381398717522	1	18.9402280126218	497.180985331323	47.3505700315546	132.581596088353	101.803725567842	153.889352602552	101.803725567842	156.25688110413
0.31870499253273	-3.81039190292358	rep1	0.426514289115932	1	18.7566986714143	445.471593446089	77.3713820195838	93.7834933570713	117.229366696339	173.499462710582	110.195604694559	173.499462710582
-4.63169765472412	-0.726734817028046	rep1	3.2765555078596	2	42.3462992362482	478.39873191221	53.2189976887984	69.8141690111119	102.432264368763	250.072064408655	105.007377160156	108.440860882014
2.96485161781311	-3.66866040229797	rep1	2.64752958922157	1	38.7008095692952	398.513741781121	94.1371043577452	95.531728126008	178.51184233765	125.51613914366	109.129309866571	169.795443786007
-3.45849394798279	8.69797134399414	rep1	2.83268307907035	4	8.47253269429509	23.2994649093115	4.58928854274317	572.955023451705	9.17857708548635	41.6566190802842	0.353022195595629	549.302536346798
-2.55364465713501	5.34298515319824	rep1	5.04295286414012	6	14.8821537741652	109.638145526128	19.4033144144179	799.115143164667	51.0514388961869	82.6995633779559	53.688782603001	79.3086928977663
-2.58867406845093	-7.99967002868652	rep1	0.804260471530624	3	59.6821573347364	120.60769294728	282.246869062191	3.73013483342103	397.881048898243	157.90904128149	52.2218876678944	135.528232280964
3.76366209983826	-0.221961632370949	rep1	0.648863792550401	1	77.0577747965745	460.805493283516	52.3992868616707	90.9281742599579	118.668973186725	161.821327072806	123.292439674519	124.833595170451
4.39124584197998	-1.38665366172791	rep1	0.436433226072117	1	59.5738327120487	412.434226468029	82.4868452936059	82.4868452936059	130.604171714876	219.964920782949	114.565062907786	107.691159133319
-6.50286388397217	-1.36064457893372	rep1	0.723255819721784	2	31.8006428331921	107.845658303869	81.5755620503622	44.2443726374846	178.36012719486	593.151120671278	51.1575558620916	121.672024753083
-6.07347822189331	0.156751215457916	rep1	1.00263921065431	2	55.8525932408477	88.7657285434901	15.9578837830993	29.9210320933113	66.8236383417285	809.862601992292	73.8052124968345	68.8183738146159
-5.80445909500122	0.518744766712189	rep1	5.82654888367869	2	20.5953819998221	142.623020348768	79.9787334326427	452.41189126276	95.2536417491774	316.653998247266	52.0033395495509	50.2870577162324
-6.6464991569519	-1.00151765346527	rep1	0.960483728590529	2	44.7691082316415	55.1805287506279	68.7153754253102	30.1931195050606	112.443341605053	693.400606564494	51.0159605430334	154.089023680999
3.98208618164062	-0.408174604177475	rep1	1.52090366661495	1	62.7094286729379	470.608372976726	62.7094286729379	78.2429568763261	102.406222970486	179.498548128042	124.843541486491	128.870752502184
0.367783963680267	-0.542791962623596	rep1	1.29524785086176	1	33.9703323736271	564.370749207305	47.8672865264745	90.3302019935084	89.5581489850169	163.675237800203	71.8009297897118	148.234177630373
0.74053281545639	-2.36667275428772	rep1	0.643077745992626	1	26.4353728704444	489.831909069999	66.8659431428887	108.851535348889	97.9663818139998	164.832324956889	85.5262063455554	169.497390757555
-8.01673889160156	0.581640422344208	rep1	0.476108973896854	2	16.8028758931419	203.734870204346	153.32624252492	63.0107845992823	149.125523551635	445.276211168261	4.20071897328548	174.329837391348
2.01442742347717	-3.83145618438721	rep1	0.645557480231672	1	27.8828772823456	455.420328944979	86.7467293228531	100.688167964026	127.021996508464	139.414386411728	113.080557867291	159.552020004533
-6.67297077178955	-1.21125853061676	rep1	1.66224851824058	2	36.0956856580672	66.7770184674243	126.936494564203	89.6376193842002	178.072049246465	611.821871904239	29.4781432874216	70.9881817941989
4.10065269470215	-1.32340633869171	rep1	0.651343526789447	1	81.370272091662	477.474615481262	58.340949801569	84.4408483970077	132.034781129867	109.005458839774	132.034781129867	135.105357435212
-6.02095317840576	-1.07177090644836	rep1	1.92262061334042	2	31.7275283416506	206.488995928448	53.0525883745634	39.0092561577672	150.315667061263	512.841687620779	72.2971547457285	144.07418607602
-6.99178552627563	-1.19577014446259	rep1	2.18712559883868	2	23.3182767496664	25.1471612006206	98.3025392387895	38.8637945827773	74.5270413763846	802.880273968905	90.0725592094955	56.695417979581
2.61185908317566	-3.91534948348999	rep1	0.438086382231481	1	36.5224774130179	401.747251543197	79.8929193409767	82.1755741792904	184.895041903403	155.220529005326	146.089909652072	123.263361268936
1.90947210788727	-3.7683961391449	rep1	0.85550831247091	1	30.3912885719437	471.064972865127	67.7959514297205	88.83607428722	139.098590002358	123.902945716386	130.916320002219	157.800921431246
-3.53033351898193	-9.39370155334473	rep1	2.5954551702016	3	11.1733773455033	61.6462198372596	364.097985913814	3.85288873982872	632.259042205894	41.2259095161674	53.5551534836193	41.9964872641331
-6.64390707015991	-1.72536087036133	rep1	0.720776085482738	2	23.5856881802818	158.162850150125	156.775456727755	36.0722289816075	94.3427527211272	607.678318997849	70.7570645408454	62.4327040066283
-5.95189571380615	-0.530322968959808	rep1	0.443872428789255	2	63.0811877105664	137.426873226591	76.5985850771163	56.3224890272914	65.334087271658	642.076374911122	51.8166899051081	117.150777176766
4.76581239700317	-2.6519923210144	rep1	0.661262463745631	1	62.0026120456937	412.846660694497	99.8090828052631	74.1006826887559	160.299436020574	139.127812395215	124.005224091387	137.615553564832
-1.3834240436554	8.9560375213623	rep1	0.906756153411197	7	33.0849698534062	103.666238874006	23.1594788973843	84.9180892904092	74.9925983343874	62.8614427214717	713.532516505127	113.591729830028
-2.80173397064209	-8.72542476654053	rep1	2.75167842726151	3	40.3390159621479	76.6804717839028	301.270668762348	29.0731646574039	370.319434823682	239.853608423582	83.9487629482537	68.3219369448992
-3.04473853111267	-8.79928112030029	rep1	4.40318143046622	3	21.4491376146734	292.995219816439	145.210661651339	52.5503871559498	285.70251302745	260.821513394429	58.9851284403519	92.4457831192423
-1.62740182876587	4.84257078170776	rep1	0.727388710120194	6	35.7442996272292	185.595401910613	72.8633800093519	464.67589515398	87.9859683131796	116.856364165942	98.984214352327	147.101540773597
-0.212099760770798	-3.42781138420105	rep1	0.424861132956568	1	16.4759716928863	442.497525466088	77.6724379807495	72.9650174970677	108.270671124681	221.248762733044	117.685512092045	152.991165719658
-6.73501873016357	-1.60965216159821	rep1	2.48304055136485	2	33.4267597661173	80.5464090749813	87.7955858917296	28.9967072669933	192.90864973458	689.879993727215	71.2835720313585	24.9693868132442
-2.03711438179016	5.07107496261597	rep1	0.746400005952881	6	22.7759912438602	116.559484600931	34.8338689611979	643.086811591346	88.4244365938101	104.501606883594	95.1232575478866	104.501606883594
4.47938394546509	0.312669038772583	rep1	5.31159074003678	1	70.1258847358825	397.259522292447	71.0295688175304	85.4885141238979	116.936720165247	243.994702044952	84.58483004225	140.613243104424
-1.51265347003937	9.45213317871094	rep1	4.32630966905579	7	21.4963807757888	29.5864165516233	9.01461129307271	8.09003577583448	20.340661379241	15.2554960344307	1017.72650059998	88.2969618962506
-7.21572351455688	-1.40443742275238	rep1	1.1415043280409	2	16.6447025501942	37.6695899820184	84.0995497272969	14.0165916212162	113.008769946055	812.086277054211	85.851623679949	46.4299597452785
4.49788761138916	-2.24045944213867	rep1	0.652170104869129	1	55.2003223257591	455.402659187512	78.2004566281587	82.8004834886386	128.800752093438	157.934255543144	111.933986938345	139.534148101224
2.18311238288879	-2.53722858428955	rep1	0.645557480231672	1	41.8243159235185	427.537451662633	60.4129007784156	120.825801556831	131.669142722188	139.414386411728	119.276752818923	168.846312431982
5.48179340362549	-1.82354760169983	rep1	0.649690370630083	1	55.4110105789108	484.84634256547	87.7341000832755	26.1663105511523	84.6557106066693	220.10484757734	132.370747494065	118.517994849337
-6.81004905700684	0.336172074079514	rep1	0.722429241642102	2	34.6054652261504	44.2949954894726	62.2898374070708	67.8267118432549	31.8370280080584	815.304760728105	26.3001535718743	127.348112032234
5.44316720962524	2.45812845230103	rep1	0.66870166646277	5	127.111990687304	340.959222078885	70.2854536741561	80.7534999660517	98.6987221807299	209.360925837912	70.2854536741561	212.351796207025
-6.50898742675781	-1.6196061372757	rep1	0.961310306670211	2	53.0525883745634	61.3745630215537	80.0990059772819	37.4488859114565	127.950360197476	686.562908376702	111.306410903496	52.0123415436896
4.83716630935669	-2.48355317115784	rep1	0.433953491833071	1	66.8274378378674	419.399782292823	71.436226654272	53.0010713886534	175.133975023377	108.306537185509	110.610931593711	205.091102330007
-2.22359132766724	5.06342697143555	rep1	0.527356814837141	6	68.264975415398	87.2274685863418	49.3024822444541	707.300995276207	79.6424713179643	87.2274685863418	34.132487707699	96.7087151718138
-0.622466623783112	-2.6337685585022	rep1	0.427340867195614	1	9.3602093950191	423.549475124615	58.5013087188694	126.362826832758	77.2217275089076	234.005234875478	154.443455017815	126.362826832758
-7.4358983039856	-0.270679265260696	rep1	1.33079070828808	2	36.0687820414277	87.1662232667835	104.449181328301	32.3116172454456	84.1604914299979	735.652867053285	21.0401228574995	108.957779083479
-7.60784864425659	-1.40483224391937	rep1	0.560419938024422	2	35.6875240208324	37.4719002218741	189.143877310412	55.3156622322903	173.084491501037	663.787946787483	49.9625336291654	5.35312860312486
1.89073801040649	-2.48850345611572	rep1	0.428994023354978	1	41.9586265077302	440.565578331167	55.9448353436402	111.88967068728	139.862088359101	135.20001874713	107.22760107531	177.158645254861
0.989224374294281	-2.34942746162415	rep1	0.882785389100418	1	32.8505663528842	394.206796234611	44.1783478538788	117.808927610343	125.73837466104	159.721719164023	101.950033508951	233.352298920488
3.46060466766357	-2.61126065254211	rep1	1.29359469470239	1	52.5666967238485	474.646349830044	54.1127760392558	75.7578864549582	146.877534963694	136.054979755843	101.268195159179	168.522645379397
-2.1421639919281	5.078941822052	rep1	1.33657675484586	6	35.1644601251653	95.0188603382127	20.2008600719035	742.94274264445	91.2779603248972	72.5734602583199	80.0552602849508	72.5734602583199
5.52423143386841	1.70701551437378	rep1	1.83830964921285	5	221.943022588551	328.562709910502	56.5737116402189	99.5479733669236	123.483005214709	128.378807183574	129.466763176655	121.851071225087
2.45946669578552	-3.56933784484863	rep1	0.637291699434852	1	34.5210835469998	473.880328690633	70.6113072552268	78.4570080613631	125.531212898181	150.637455477817	136.515194026772	139.653474349226
-4.05256509780884	8.68852615356445	rep1	1.07868439398506	4	52.8421476363636	42.6445401977671	25.0304909856459	235.47202630941	75.0914729569377	75.0914729569377	145.547669805423	558.087243457735
-6.9573655128479	-1.10251402854919	rep1	0.72986844435924	2	53.4342870984627	115.089233750535	116.459343676137	27.4021985120322	152.082201741778	613.80924666952	27.4021985120322	104.128354345722
0.531494796276093	-0.429393380880356	rep1	0.641424589833262	1	43.6528322172347	505.125629942287	32.739624162926	124.722377763528	90.4237238785576	160.580061370542	82.6285752683371	169.934239702807
-3.03287172317505	-9.51461505889893	rep1	1.43989901480611	3	20.8347944484424	103.47947909393	240.294629305369	40.2806026003219	584.068737704667	81.9501914972066	68.0603285315784	70.838301124704
5.08493709564209	1.96407234668732	rep1	2.98312028957248	5	204.819095675007	349.633906365028	72.0721858758208	78.7765752596181	108.611108017516	148.8374443203	96.207987657491	150.848761135439
-7.68179512023926	-1.35453414916992	rep1	0.89187774797692	2	0	0	141.274967657631	0	186.124163739418	783.739701529238	13.4547588245363	85.2134725553964
-5.29531192779541	-0.46349361538887	rep1	1.61348041153934	2	30.3691322494901	361.330695948015	47.1031438971684	66.3162683815397	95.4458442126833	411.53273089105	129.533645717213	68.1756030090595
-3.86762952804565	9.44585704803467	rep1	2.00527842130863	4	22.4407740699835	48.3723352175199	16.4565676513212	87.2696769388246	28.4249804886457	39.3960255895265	244.853779296931	722.592925053467
-1.25745177268982	4.77034521102905	rep1	1.19853821553896	6	42.5518346755981	213.593523077512	113.471559134928	335.408579207655	106.796761538756	146.845547115789	129.324203425837	121.815056130143
-3.92183661460876	-9.82873058319092	rep1	9.31966784841499	3	6.86719752688231	18.5628933148537	285.954397017834	13.1978952469769	823.205303535017	22.21109200101	25.6446907644511	14.1635948991948
-6.71448707580566	0.0131072830408812	rep1	1.34318937948331	2	29.7798661983069	23.0793963036879	20.8459063388149	37.2248327478837	86.3616119750901	904.563435773573	34.246846128053	73.7051688408097
-6.31744289398193	-0.766911625862122	rep1	0.712510304685918	2	44.9116311575395	61.7534928416168	33.6837233681546	57.5430274205974	113.682566367522	734.024471731036	130.524428051599	33.6837233681546
-2.13437557220459	4.63193845748901	rep1	2.79135417508625	6	25.943202519053	281.10609311784	58.4543044100182	522.804790004208	90.3086163637922	93.9209610183438	50.9012201323192	86.6962717092405
4.80561065673828	1.24969589710236	rep1	1.10844120485361	5	105.553636483093	450.181748761226	75.7820979878616	84.8037763197499	106.455804316282	165.998881306745	84.8037763197499	136.227342811513
2.62656545639038	-3.92884397506714	rep1	0.428167445275296	1	32.6974882244924	441.416091030648	79.408185688053	72.4015810685189	158.816371376106	168.158510868818	133.125487771148	123.783348278436
-1.26550674438477	9.22083854675293	rep1	2.41774088306996	7	19.8532441322046	173.715886156791	33.088740220341	35.1567864841124	60.8005601548767	69.8999637154705	721.334536803435	95.957346638989
-7.22385311126709	-0.029366223141551	rep1	2.94592427598679	2	22.7432865624345	165.992046701948	70.6060239550207	41.4131486659256	60.7619148459072	783.115852231888	19.3487661799816	45.8260251631144
2.58848857879639	-3.04408192634583	rep1	1.71762924957928	1	36.0962646713117	497.196935956454	67.5349468043895	81.5076944190908	108.870991831214	156.61121284811	125.172530715032	136.816487060617
1.18821060657501	-2.60444688796997	rep1	0.428994023354978	1	32.6344872837901	519.820761734657	51.2827657316702	128.206914329175	128.206914329175	100.234496657355	97.9034618513704	151.517262389026
-2.8595769405365	5.30226993560791	rep1	5.36449173713643	6	10.6254241395153	26.2839439240642	16.9633964332613	1013.14351225028	32.8083271676263	42.3152856082453	25.5383001248	42.1288746584292
1.62073588371277	1.2237823009491	rep1	1.93915217493406	1	56.7258214295329	611.607492867509	56.2101321438099	86.1201107157454	79.416150001346	112.935953573343	82.5102857156842	124.281117859249
2.6890721321106	-0.292694270610809	rep1	2.43344586658392	1	89.1739582046364	477.101223389783	54.2440667419908	140.130505750143	107.2553137853	102.324034990574	103.556854689255	136.021106754538
-1.46855747699738	8.88685512542725	rep1	0.724908975881148	7	34.4870884921955	78.6305617622058	30.3486378731321	117.256100873465	60.6972757462641	104.840749016274	587.659987907012	195.886662635671
-1.88308358192444	-9.18739604949951	rep1	1.50354552694163	3	52.5424728313311	159.622702272398	178.910445463647	61.1887025377527	444.948282584311	82.4717295074058	117.056648333092	113.066080776282
-2.14245390892029	4.80847787857056	rep1	0.791035222255711	6	44.2458173988691	150.435779156155	63.2083105698129	694.027250056546	60.6799781470204	49.3024822444541	77.1141388951718	70.7933078381905
4.01710319519043	-0.278850793838501	rep1	0.861294359028685	1	66.1794651299947	488.799207363645	61.5352921384162	71.9846813694679	95.2055463273608	174.156487184197	138.164146499463	113.782238293675
1.51029217243195	-1.90498971939087	rep1	0.63646512135517	1	37.7082721342198	491.77871575045	54.9912301957372	108.411282385882	108.411282385882	150.833088536879	98.984214352327	158.688978564842
-6.03905630111694	-1.08096122741699	rep1	2.24002659593833	2	21.8747402771235	356.24577022744	88.3918076504175	53.5707925154046	101.338082508307	459.369545819594	63.8385277475238	65.1777975604089
-7.0523042678833	-1.54339373111725	rep1	2.36979935444841	2	17.7230194282739	46.4174318359554	90.303003753586	45.9954551829013	175.120311017468	740.569026110016	76.7997508558535	16.8790661221656
-7.09461784362793	-1.00358867645264	rep1	3.74274554480027	2	20.5731324981402	57.7116444103674	103.667213107512	15.7638287972763	87.1018336934248	862.735647227205	29.6573728219943	32.5963917503001
1.16203713417053	-1.748939037323	rep1	0.428167445275296	1	42.0396277172045	469.442509508784	46.7106974635606	112.105673912545	128.454418024792	165.82297599564	79.408185688053	165.82297599564
-4.11234998703003	9.67599773406982	rep1	17.0961144220636	4	12.4589713628209	41.2374404262382	25.1519140188403	92.7111249299114	28.7199762401177	107.334330754819	72.8820578313373	829.311248742135
-6.81834697723389	-1.07986187934875	rep1	0.973708977865442	2	25.6750225871439	86.2680758928034	85.2410749893177	34.9180307185157	72.9170641474886	725.062637860943	84.2140740858319	95.5110840241752
5.31588506698608	-0.376584559679031	rep1	0.648863792550401	1	77.0577747965745	502.416691673666	73.9754638047115	55.4815978535336	104.798573723341	158.739016080943	112.504351202999	124.833595170451
2.74226403236389	-2.96510481834412	rep1	0.428994023354978	1	39.6275917017451	456.882821973062	65.2689745675802	67.6000093735652	118.882775105235	188.813819284786	102.56553146334	170.165540836906
-3.06784415245056	-9.69818687438965	rep1	2.03751496641623	3	13.7422303450605	126.13404281002	244.415382565719	62.8216244345623	521.713959171404	91.7784669473684	57.4228910847171	91.7784669473684
-1.94962251186371	8.88222122192383	rep1	1.90112958326869	7	22.0921290003744	62.5943655010609	21.566125928937	342.427999505804	48.9182856436863	53.1263102151862	479.18879807955	179.89305043162
-2.49879431724548	5.96690511703491	rep1	0.567859140741561	6	24.6540013104615	47.5470025273187	0	922.764049048703	58.113003088945	45.7860024337143	40.5030021529011	70.4400037441758
-2.37304830551147	-9.71609497070312	rep1	0.467843193100034	3	12.8248098689705	181.684806477082	72.673922590833	138.935440247181	474.517965151909	111.148352197745	89.7736690827937	128.248098689705
-2.8278021812439	5.33789014816284	rep1	0.767891036024614	6	0	57.2997963718769	24.7430938878559	1011.86231320337	42.9748472789077	22.1385576891343	22.1385576891343	28.6498981859385
0.482749044895172	-2.62699484825134	rep1	0.424034554876886	1	25.9412820806402	455.151585596687	37.7327739354766	127.348112032234	129.706410403201	134.423007145136	141.497902258037	158.005990854808
5.07054471969604	0.285154402256012	rep1	1.30103389741953	1	76.8619481770152	481.155795588115	73.0188507681645	72.2502312863943	105.300869002511	166.021808062353	99.9205326301198	135.277028791547
4.98381233215332	-2.22727656364441	rep1	0.872039874064551	1	51.6031449230141	469.015250522506	89.4454511998911	68.8041932306855	139.90185956906	153.662698215198	82.5650318768226	154.809434769042
3.17757248878479	-3.00127911567688	rep1	1.08447044054284	1	46.1054521458163	483.185138488155	68.2360691758081	93.1330133345489	140.160574523282	122.640502707871	121.718393664955	134.627920265784
-7.46542930603027	-1.11719000339508	rep1	0.810046518088398	2	1.2344970043941	182.705556650327	130.856682465775	40.7384011450053	213.56798176018	485.157322726882	116.042718413046	39.5039041406112
-3.69515776634216	-9.66927337646484	rep1	4.26101000076091	3	7.2752704158085	30.9785708027975	340.998964973218	40.8353887855058	595.164057241624	139.168882470143	40.3660165006149	15.0199131165079
-3.95097613334656	9.10765075683594	rep1	1.1415043280409	4	31.5373311477364	44.6778857926265	15.7686655738682	114.760843898707	48.1820336979305	36.7935530056924	91.107845537905	826.978905651753
-1.79378259181976	9.19248580932617	rep1	2.34500201205794	7	15.3517991945802	28.9978429230958	11.9402882624512	113.006299626771	39.6588145859987	11.5138493959351	866.950215627263	122.387954690125
-7.53693199157715	-0.49664494395256	rep1	1.48040134071053	2	14.185342462552	14.8608349607687	118.211187187933	37.1520874019219	74.3041748038438	877.464755183573	15.5363274589855	58.0923548466415
-3.45824360847473	-9.85071277618408	rep1	13.837743631957	3	18.8614565309075	50.7308141176134	339.650749790289	29.4123096094995	658.488857891301	31.4357608848459	37.6506469448384	43.5764685369243
3.47552728652954	-0.146900743246078	rep1	1.50850499541972	1	69.6053379463852	528.337660412086	51.0439144940158	76.8973257312446	103.413644948915	149.817203579839	121.312160420843	109.379816772891
-6.14129114151001	-1.11367297172546	rep1	1.42254087513279	2	49.2077248700961	108.256994714211	42.1780498886538	50.6136598663845	212.296184439557	537.770136080336	69.5937823162787	139.890532130702
-2.09974074363708	4.8540940284729	rep1	0.529836549076187	6	54.7338609436511	47.1843628824579	39.6348648212646	796.472045455889	67.9454825507393	49.0717373977562	67.9454825507393	86.8192277037224
-6.94602298736572	-0.876573026180267	rep1	1.10844120485361	2	28.8693706620425	64.9560839895957	112.770979148604	44.2062238262526	88.4124476525052	783.983847041092	31.575874161609	55.0322378245186
-4.42946863174438	10.2563409805298	rep1	2.96741530605852	4	17.5236677838227	23.9265463971425	10.7837955592755	22.2415783410057	17.1866741725953	42.4611950146473	68.4097030791539	1007.27390395858
2.71897053718567	-3.74714398384094	rep1	0.42982060143466	1	39.5513847946264	430.412128647405	69.7965614022819	83.7558736827383	165.185195318734	120.980706430622	137.266570757821	162.858643271991
2.53617930412292	0.516053974628448	rep1	8.01036817019864	1	67.4126317950014	587.863116893818	51.6830177095011	91.506405751363	98.9966981730298	106.736667008752	90.0083472670296	115.600179707725
-6.50177907943726	-1.70840108394623	rep1	6.7514897548429	2	43.3155429488243	147.852142041124	121.520504990167	26.331637050957	108.881319205707	618.003521585961	69.9104963702908	74.2552164836987
-2.51955056190491	-9.26165866851807	rep1	1.30516678781794	3	36.7769088579471	131.783923407644	154.003305842654	69.7228897098581	493.423527177457	134.082480211266	81.2156737279666	108.798355371427
1.68509876728058	-3.07878541946411	rep1	0.856334890550592	1	33.8652556610814	447.254928213593	52.5495346465057	86.4147903075871	136.628790080915	159.984138812695	129.622185461381	163.487441122462
2.81358218193054	-1.71340954303741	rep1	0.435606647992435	1	59.686876037878	438.468973970565	55.0955778811182	121.669401154136	135.443295624415	121.669401154136	135.443295624415	142.330242859555
-7.01897239685059	-0.735927402973175	rep1	1.99701264051181	2	11.0164550557686	112.167542386007	38.0568447381096	47.5710559226369	173.258793149815	718.573318410358	44.5665681801546	64.5964864633702
0.174444228410721	-3.05302715301514	rep1	0.427340867195614	1	21.060471138793	446.949998612162	67.8615181138885	72.5416228113981	131.042931530267	198.904449644156	79.5617798576624	191.884292597892
-5.90943002700806	-1.19374883174896	rep1	0.67283455686118	2	69.8537248432338	130.78995289797	83.2299700259807	72.8262237727331	98.0924646734773	557.343549281121	95.1199657439779	102.551213067726
-5.91742658615112	-1.10295295715332	rep1	2.59214885788287	2	32.7913266792183	238.798014287484	57.4812667671004	54.0092439422419	125.378602008776	509.61579462644	102.61756349026	89.1152525046992
-0.812870025634766	-3.46647381782532	rep1	0.427340867195614	1	4.68010469750955	421.20942277586	46.8010469750955	100.622250996455	173.163873807853	142.743193274041	168.483769110344	152.10340266906
3.55237674713135	-1.93261229991913	rep1	0.430647179514342	1	55.7300758989429	457.45103967049	53.4079894031536	76.6288543610465	127.714757268411	160.223968209461	132.358930259989	146.291449234725
-4.18625497817993	10.2230701446533	rep1	3.96013557975665	4	4.54529892663577	23.9890776683554	4.29278231960044	18.938745527649	9.59563106734217	31.8170924864504	100.249092993022	1016.37934331716
3.6197669506073	-0.0243159998208284	rep1	0.434780069912753	1	43.7002551745593	469.202739768952	80.5004700583986	64.4003760467189	66.7003894769589	165.600966977277	126.500738663198	193.201128140157
-7.23149728775024	-1.08274185657501	rep1	1.79202127675066	2	8.37043633053196	92.0747996358516	97.0970614341707	51.338676160596	118.302166804852	714.835262627429	53.0127634267024	74.7758978860855
-7.13573408126831	-0.737115323543549	rep1	1.65811562784217	2	22.917581477386	37.3918434631035	108.556964892881	40.407314710128	94.0827029071636	840.713383670424	20.5052044797664	45.2320687053671
3.46713972091675	-1.74116277694702	rep1	0.646384058311355	1	51.0532392865796	417.708321435651	61.8827142867631	78.900460715623	126.859564287864	204.212957146318	106.747682144666	162.442125002753
-4.76062679290771	-0.934620380401611	rep1	0.436433226072117	2	36.6608201304915	460.551552889299	87.0694478099173	75.6129415191387	80.1955440354502	258.917042171596	98.5259541006959	112.27376164963
-3.94438290596008	9.5214204788208	rep1	0.556287047626012	4	17.9763308217863	0	0	52.1313593831803	26.9644962326795	577.040219379341	159.989344313898	375.705314175334
0.706167876720428	-2.02911925315857	rep1	2.15240931949203	1	29.269525749344	509.196828909223	54.8222863241682	125.440824640046	108.250785707891	137.05571581042	87.8085772480321	157.962519917095
-7.21188926696777	-0.712988018989563	rep1	2.64339669882316	2	15.8886481240967	47.6659443722901	84.3611555160372	49.935751247161	141.484628533623	735.039126312378	29.8857905191343	105.546019681499
-6.86198139190674	-1.42346584796906	rep1	1.34236280140363	2	15.6440568660287	49.1670358646616	84.9248801298701	51.4019011312372	163.890119548872	703.982558971291	66.3010029084073	74.495508885851
2.27804565429688	-2.26549410820007	rep1	0.433953491833071	1	50.6966769804511	428.617359925632	53.0010713886534	135.959270083937	142.872453308544	112.915326001914	129.04608685933	156.698819757758
2.04475808143616	-4.08301734924316	rep1	0.426514289115932	1	25.7904606731946	494.707927458551	89.0943186892177	67.9930326838767	124.263128698119	140.675240035607	131.2968906999	135.986065367753
5.34198713302612	-0.244161039590836	rep1	2.19456480155581	1	106.171392084124	465.695977296029	68.3506815992214	64.2496407032681	140.802404094396	132.144651091828	100.703337556186	131.688979881167
3.6944887638092	-2.50571537017822	rep1	0.432300335673706	1	50.8905457260742	469.580944654231	76.3358185891114	101.781091452148	138.792397434748	129.539570939098	83.2754384608488	159.61125704996
3.51199698448181	-0.583337783813477	rep1	1.51346446389781	1	74.6631339522681	484.319267141703	54.1803272927963	101.753297598666	118.932425764675	129.504196943757	107.6999188869	138.754496725454
3.5181679725647	1.41279458999634	rep1	1.72754818653546	1	75.2511571099562	535.440925590073	58.4643605238891	76.4088672193402	96.0899390788672	162.079415313752	87.4071132584876	118.665286211854
-5.78737545013428	-1.66911482810974	rep1	3.78986049534215	2	37.7322595846869	298.427871260705	103.433886413967	50.9253573415704	144.860213370581	387.085488186963	80.2140343618518	107.127953785894
1.9210216999054	-1.84324550628662	rep1	0.428167445275296	1	42.0396277172045	478.784649001496	58.3883718294507	81.743720561231	112.105673912545	165.82297599564	86.4147903075871	184.507254981064
-7.87020683288574	0.545153737068176	rep1	1.37046645611282	2	35.0245712223755	45.9697497293678	99.9659636971967	105.803392234259	142.2873205909	674.952674597861	5.83742853706258	99.9659636971967
-2.74833989143372	-9.45157241821289	rep1	1.86558672584236	3	27.3372442532642	136.686221266321	57.3546104921424	70.2191960230903	697.367740656797	97.5564402763544	43.9540005640718	79.3316107741783
2.85544633865356	-0.194472447037697	rep1	0.867080405586459	1	78.424099497448	408.266635619067	50.7450055571722	130.322400635465	116.482853665327	161.461381318275	96.8768287909651	167.227859222499
-3.25662517547607	9.10298824310303	rep1	3.69976348465681	4	11.8926521066742	23.2447291175905	5.67603850545813	460.299694037867	8.10862643636876	15.9469653248586	52.165496740639	632.472862036764
2.22510504722595	-3.9863977432251	rep1	0.426514289115932	1	32.8242226749749	429.059482108601	65.6484453499499	65.6484453499499	150.053589371314	150.053589371314	147.709002037387	168.810288042728
-2.41728472709656	-8.77952671051025	rep1	6.47210636391037	3	51.7777509003485	306.202906186544	162.326224805403	54.1583371486404	283.587336827771	179.287901824483	76.1787599453403	96.2649564153031
0.436708837747574	-3.75452065467834	rep1	0.428167445275296	1	16.3487441122462	518.488741845523	77.072650814875	84.0792554344091	123.783348278436	107.434604166189	123.783348278436	158.816371376106
2.92572236061096	-1.39653038978577	rep1	1.08033755014443	1	45.3561944537144	446.156851565109	68.4971099913238	103.67130160849	110.150757959021	176.796594707336	88.8611156644201	170.317138356805
-6.95642280578613	-1.0351734161377	rep1	1.30929967821635	2	32.0782176141801	43.5347239049587	71.7941060888792	29.0231492699724	100.0534882728	824.104685850007	58.8100656259968	50.4086276794258
-2.3045859336853	4.9501953125	rep1	3.12446514119811	6	19.8433962928533	42.2472308170426	68.4917226882357	769.731743295359	132.822733250551	77.1332017189944	27.2046562079441	72.3323800352396
-5.86468887329102	-1.30488812923431	rep1	3.56255152342959	2	47.4379104101511	245.610482892794	101.331867799198	177.96233846175	118.45442717801	360.696537733989	80.2795406941018	78.0339591362248
0.79011869430542	-3.76179146766663	rep1	0.432300335673706	1	20.8188596152122	430.256432047719	71.7094053412864	122.599951067361	138.792397434748	141.10560405866	127.226364315186	157.298050426048
-2.10670518875122	4.49580335617065	rep1	2.47394819248834	6	35.1664599380692	289.415923168477	40.0170061364236	502.83995589607	73.566617341708	93.7772265015178	77.6087391736699	97.4151361502836
-3.54287552833557	9.47053337097168	rep1	2.32516413814558	4	10.7519291175455	34.4061731761456	37.8467904937602	150.527007645637	11.1820062822473	48.1686424466038	84.7252014462585	832.199313698022
-3.20202398300171	8.94978046417236	rep1	5.91499273820467	4	6.25529085792763	33.4742591856668	5.74810511269025	442.265969846991	18.4277487436246	28.402401733293	42.0964168547022	633.136871971324
-4.9266791343689	8.53995800018311	rep1	0.943125588917207	4	74.2212922887251	194.035664126239	82.7037256931508	53.0152087776608	113.452546784194	108.151025906428	53.0152087776608	531.212391952161
2.9063549041748	-2.9192750453949	rep1	0.858814624789639	1	43.0826384786623	450.621110574116	65.2061555352727	90.8228594955583	124.590332897753	144.385058685247	142.05626741613	149.04264122348
-5.52702665328979	-0.018018826842308	rep1	3.74109238864091	2	35.0165102572061	264.895890571689	41.9663519876439	54.7968290284523	47.5796856929976	582.984800541729	77.2501638498669	105.316832376635
4.98391532897949	1.98732829093933	rep1	0.451311631506393	5	170.613816761134	336.796105814186	31.0206939565697	183.908399885378	126.29853968032	115.219720410116	108.572428847994	137.377358950523
-7.14231967926025	-1.64783716201782	rep1	1.57876413219269	2	18.3687983585761	55.1063950757283	196.98952722473	6.9674752394599	182.421169905859	676.478505067561	43.7050719566121	29.7701214776923
2.38370418548584	-1.71777164936066	rep1	2.77730234773165	1	49.328442800581	532.171083644224	51.128750931989	85.6946670550239	122.060891309467	128.542000582536	102.61756349026	138.263664492139
3.19533252716064	1.19079732894897	rep1	0.434780069912753	1	98.9005775003183	460.002686047992	46.0002686047992	101.200590930558	101.200590930558	174.801020698237	73.6004297676787	154.100899826077
-6.45815324783325	-0.660851776599884	rep1	0.983627914821626	2	46.7656512252824	64.0486092867999	38.6324944904507	43.7157174497205	108.780971328374	785.866269503116	64.0486092867999	57.9487417356761
2.79926681518555	-3.61434006690979	rep1	0.860467780949003	1	31.3782812067896	447.431046837555	87.1618922410821	74.3781480457234	112.7293806318	213.837175631455	103.432112126084	139.459027585731
4.45995235443115	-0.753505706787109	rep1	0.434780069912753	1	52.9003088955191	434.702538315353	94.3005506398384	94.3005506398384	108.100631221278	163.300953547037	78.2004566281587	184.001074419197
0.597501993179321	-1.77748608589172	rep1	0.423207976797204	1	25.9919486472039	470.217980072144	61.4355149843002	85.064559209031	77.9758459416118	212.661398022578	125.233934391073	151.225883038277
2.59320592880249	-0.102276846766472	rep1	2.82193756403448	1	78.6440402711403	501.808206751	45.080474967139	122.408296991064	104.639350653651	115.827205754985	108.917059957102	132.93804296879
-1.74784135818481	-9.0142822265625	rep1	0.788555488016665	3	71.0159283030904	144.568139759863	265.041589559748	109.060175608317	238.410616446089	130.618582414613	136.959290298817	114.132741915681
4.85352087020874	-1.04825675487518	rep1	0.866253827506777	1	77.3445355997297	468.684797813287	62.3373869012747	70.4181592773658	132.75554617864	139.681922501004	129.292358017459	129.292358017459
2.10653829574585	0.766857206821442	rep1	5.80257811936791	1	66.1774804406821	593.873952079663	50.1501218964544	90.3046868513474	94.2684421902425	111.329823866356	83.0665249281478	120.636032053327
5.93358278274536	1.95990800857544	rep1	2.0110644678664	5	364.48359150697	203.374882573466	41.2716754366692	75.5818634502858	203.374882573466	123.815026310008	120.334282598481	77.5708598568723
-7.90383625030518	0.631184458732605	rep1	1.51346446389781	2	37.6619348254803	95.1459406117398	75.3238696509607	37.0011991267877	103.735504694744	713.594554588049	0.660735698692638	146.683325109766
-3.96477198600769	9.02822971343994	rep1	7.23834424377562	4	21.8281964326119	174.625571460895	32.4659883649608	134.699313429093	47.8009871245806	77.2276063660131	70.7344086930209	650.424992435044
-3.76638197898865	9.70993423461914	rep1	1.78210233979448	4	10.6615650379491	46.0130701637801	11.7838350419437	72.9475502596515	23.0065350818901	38.1571801358177	37.5960451338204	969.641283451367
-4.50878715515137	-0.896011292934418	rep1	0.649690370630083	2	58.489400055517	463.297616229226	64.6461790087293	78.498931653457	116.978800111034	233.957600222068	76.9597369151539	116.978800111034
-0.434439390897751	8.72005271911621	rep1	0.443872428789255	7	58.5753885883831	198.255161376066	76.5985850771163	40.5521920996498	157.702969276416	164.461667959691	461.84441002379	51.8166899051081
2.43390536308289	-0.694396734237671	rep1	2.61694620027334	1	50.0583466279579	506.315338030872	49.2940970611189	73.367958416549	113.10893589218	198.704887378154	87.888700186491	131.068800712897
3.71612429618835	-2.17127060890198	rep1	0.858814624789639	1	46.5758253823376	492.53935341822	72.1925293426233	83.8364856882077	111.78198091761	151.371432492597	119.932750359519	131.576706705104
5.04868125915527	1.87910878658295	rep1	0.904276419172151	5	116.114937616228	347.238956299957	54.1869708875729	168.090195406349	95.1036631904341	122.750076908584	106.162228677694	200.160035319402
-5.06070232391357	7.92417526245117	rep1	28.070591586002	4	8.87049349270461	29.1408179800497	192.514645921991	17.562864626118	437.041020757029	28.4995774866012	30.458923438805	465.718720602921
-6.47628116607666	-1.73262691497803	rep1	1.27623655502907	2	47.7967816856732	61.9007500519374	152.792990634529	37.6105823100379	94.8100095732206	594.717332777475	119.883731113246	100.294886160101
-6.38010311126709	-1.90362334251404	rep1	2.30449968615352	2	28.6396220388129	161.857257886019	112.822753486233	30.3753567078319	223.475838636192	494.250447003151	97.6350751323168	60.7507134156638
-2.15118861198425	-8.02531242370605	rep1	0.480241864295265	3	83.2913641518912	218.639830898714	216.557546794917	20.8228410379728	222.804399106309	145.75988726581	174.911864718971	127.019330331634
4.29677391052246	-0.925951659679413	rep1	1.29938074126017	1	55.4110105789108	447.136071477044	72.3421527002447	91.5820869290332	124.674773802549	167.002629105884	83.1165158683662	168.541823844187
3.34170889854431	-0.808825790882111	rep1	1.0770312378257	1	54.7802124282939	500.449737268651	64.0649941958013	91.9193394983237	102.132599442582	129.058466568353	94.7047740285759	172.696940875638
2.37760281562805	0.105113111436367	rep1	1.07455150358665	1	58.6291115779168	537.898833206919	51.18414502834	100.507048419286	90.2702194136179	134.940018711078	99.5764276005888	136.801260348472
6.207106590271	2.29777669906616	rep1	0.471976083498444	5	256.368922558761	74.1562999136912	59.325039930953	122.887582714117	154.668854105699	218.231396888863	216.112645462757	108.056322731379
2.05380797386169	-3.81445956230164	rep1	0.424861132956568	1	32.9519433857725	451.912366433452	65.903886771545	72.9650174970677	145.930034994135	152.991165719658	120.039222333886	167.113427170703
-3.56998443603516	-9.21746158599854	rep1	5.91747247244372	3	10.6464373587501	103.422534342144	234.052630823315	28.5594906925201	432.955119255837	327.842674221828	29.2354549692661	43.0927226425598
1.65752577781677	-3.00274133682251	rep1	1.08116412822411	1	30.5226552921294	432.866747779289	74.919244807954	116.541047479039	111.916402737808	161.86256594311	137.814413288705	143.363986978184
-1.67360150814056	4.33114433288574	rep1	2.64918274538094	6	50.9591119130545	289.145775743702	65.6806331323813	412.580069044211	86.0642778976031	100.78579911693	89.8390269281998	114.752370530137
4.37119197845459	-0.146890699863434	rep1	0.428994023354978	1	72.2620789855353	484.855239644882	69.9310441795503	81.5862182094753	93.2413922394003	137.531053553115	132.868983941146	137.531053553115
3.38276743888855	1.09967589378357	rep1	1.96890898580262	1	94.9764571894471	537.353431585214	50.7895492991696	86.85012930158	101.579098598339	121.894918318007	92.9448752174803	123.418604796982
0.930361151695251	-4.0588116645813	rep1	0.64059801175358	1	20.2935378528785	483.922825722488	82.7351927848124	76.491027291619	117.078102997376	157.665178703133	120.200185743973	151.42101320994
3.65690088272095	-1.97058069705963	rep1	0.435606647992435	1	64.2781741946378	429.286377657046	78.0520686649174	119.373752075756	133.147646546036	107.895506683856	149.217190094695	128.556348389276
3.16278409957886	-1.2874014377594	rep1	0.649690370630083	1	61.5677895321231	420.20016355674	66.1853737470324	121.596384325943	113.900410634428	149.301889615399	132.370747494065	144.684305400489
-3.69368147850037	9.16253757476807	rep1	0.459577412303214	4	10.8795599308113	147.962015059034	15.2313839031359	137.082455128223	60.9255356125434	78.3328315018416	141.434279100547	617.959004070083
-5.73166704177856	0.86173278093338	rep1	0.525703658677777	2	30.4353978441816	95.1106182630676	49.4575214967951	534.52167463844	53.2619462273178	350.007075208089	22.8265483831362	74.1862822451927
2.24638342857361	0.381008714437485	rep1	2.59380201404224	1	70.9383364666489	585.626810287172	40.8666503557869	81.7333007115738	105.250901388017	113.73265900903	95.2270060177298	116.431400070261
-7.02819013595581	-1.03941082954407	rep1	0.835670438558542	2	16.7530157272869	56.2422670844632	87.3550105779961	29.9160995130123	82.5684346559141	834.060854422784	59.8321990260247	43.0791832987378
-6.47355365753174	-0.836462318897247	rep1	2.59132227980319	2	25.8555257762414	111.911977240448	72.9357368911883	31.2581729533664	74.4793503703669	792.645521558206	57.1136987296078	43.6070807867952
1.19966673851013	-1.97871911525726	rep1	0.639771433673898	1	32.8242226749749	497.052514792478	59.3962124594785	98.4726680249248	101.598784470161	159.431938707021	92.2204351344534	168.810288042728
-2.15112900733948	5.05959796905518	rep1	0.515784721721592	6	27.1431072119985	81.4293216359955	75.6129415191387	633.985432737394	52.3474210517114	151.225883038277	67.8577680299963	120.205189081708
-2.71195983886719	5.72509574890137	rep1	0.591003326972658	6	0	133.670990321946	0	967.845651444976	30.4566813391776	8.46018926088265	45.6850220087663	23.6885299304714
2.66935753822327	-2.85005259513855	rep1	1.06711230086951	1	39.3585567008995	482.610873832458	62.7862690228634	83.4026558661917	119.012778595577	153.685792832084	104.956151202399	163.993986253748
4.6485652923584	-3.22507452964783	rep1	0.433126913753388	1	32.3230895043646	440.979292523832	120.05718958764	32.3230895043646	138.527526447277	138.527526447277	170.850615951642	136.218734339822
3.3799901008606	-1.02187263965607	rep1	1.50189237078226	1	50.6028271256316	484.055991057029	56.5952671799827	79.2333740519758	107.86392097832	184.433988339473	119.182974414317	127.83872115949
1.30944609642029	-0.950609445571899	rep1	2.35822726133286	1	41.1325920917292	589.849851542219	49.6135389147661	84.3854208892176	99.651125170684	117.885160840213	106.011835287962	121.277539569428
-5.87060499191284	-0.0553849600255489	rep1	4.16347378735843	2	20.1754602743146	245.94846810593	41.7920248539373	48.5171782787088	56.4432519579038	679.720864003693	52.360123092864	64.8496937388682
3.79627466201782	-1.69073927402496	rep1	1.49941263654322	1	49.352658632117	476.186463017994	65.3589262965874	77.3636270449402	111.37694583194	169.399666115645	112.710801470646	148.057975896351
-1.77060842514038	-9.93770885467529	rep1	0.508345519004454	3	43.2776510808729	118.02995749329	173.110604323492	167.209106448827	495.725821471817	11.802995749329	64.9164766213093	135.734451117283
-5.61272716522217	0.501207530498505	rep1	4.9379774480205	2	30.5088825331585	315.813159797787	47.1500911876087	217.999833373296	133.314571553984	289.002323632284	74.7005366266427	101.511372792146
-6.86487770080566	-0.51399153470993	rep1	1.32335150557094	2	37.7828564742729	53.6516561934676	80.8553128549441	13.6018283307383	56.6742847114094	881.096212980045	28.7149709204474	57.4299418408949
-6.91556549072266	0.0273252557963133	rep1	1.51677077621654	2	34.9426563532587	63.2923586776006	27.6904069214503	45.4913827995254	88.3455839874841	824.778549017483	27.0311115185586	98.2350150308592
-4.13291597366333	10.2352800369263	rep1	6.0381528720773	4	5.46524751842645	17.7206510445949	2.48420341746657	15.5676747494572	14.2427662601417	23.0202850018569	26.3325562251456	1104.97368008913
-6.27969360351562	-0.441487997770309	rep1	0.910062465729925	2	23.0753391012085	130.760254906848	47.2495038739032	52.7436322313338	67.0283659606534	728.521420195298	110.981392820098	49.4471552168755
-3.16700983047485	-9.79369831085205	rep1	4.36433226072117	3	21.7673619524793	98.5259541006959	46.0551552889299	41.7016828984341	797.831098089821	76.7585921482166	74.4672908900609	52.6999289375815
3.88922429084778	-1.2074716091156	rep1	0.423207976797204	1	51.9838972944079	498.572833141821	63.7984194067733	68.5242282517195	115.782316701181	184.306544952901	129.95974323602	96.8790813213965
3.39870405197144	-0.824351072311401	rep1	1.07785781590538	1	64.9436307526345	498.210424488067	52.8826707557167	89.0655507464702	111.331938433088	138.237156887751	139.16492304136	115.970769201133
-0.560871064662933	8.78555107116699	rep1	0.458750834223532	7	80.6538042870813	255.040408151041	47.9563160625889	58.8554788040864	106.811794866675	89.3731344802793	531.879141785077	39.2369858693909
-4.50537490844727	8.83820629119873	rep1	0.89601063837533	4	37.9459780317449	187.497773803916	42.4102107413619	66.9634906442557	83.7043633053196	114.953992272639	218.747402771235	457.583852735747
2.14450693130493	-1.10836756229401	rep1	2.14992958525298	1	50.3187727281256	439.337856004391	52.8558537060143	123.471274257249	105.711707412029	157.299020629098	125.162661575842	156.030480140154
-3.95763063430786	8.91007804870605	rep1	3.55841863303118	4	30.9126079149092	38.2192243311605	27.2592997067836	202.618093696814	50.8652912054415	61.2631684131837	80.9348279953986	717.734551042528
4.35639142990112	-1.91067147254944	rep1	0.435606647992435	1	50.5042797243583	426.990728578666	91.8259631351969	94.1216122135768	103.304208527097	142.330242859555	110.191155762236	190.538873505534
3.1134033203125	-1.46766996383667	rep1	4.10726647794005	1	50.8854249225196	525.970255790043	59.6747255909548	88.8181962283978	117.730369479829	124.20669628815	98.070091668856	144.329568871146
-6.63792419433594	-0.244397878646851	rep1	1.35393489451918	2	25.1119903457945	47.2696288862015	48.7468047888953	60.5642120104457	72.381619231996	818.355450092363	43.576689129467	93.8006698210561
-4.5279803276062	-0.382448017597198	rep1	0.88774485757851	2	55.1960392467456	479.867606512523	64.2076374911122	77.7250348576621	90.1159824436663	263.589248647724	55.1960392467456	123.909475860041
-4.83735227584839	8.64204025268555	rep1	0.464536880781306	4	73.1911747089172	109.786762063376	66.7331298816598	58.1224034453166	165.756483899607	68.8858114907456	204.504752863151	462.826545953447
-3.38507580757141	-9.32817649841309	rep1	2.31607177926907	3	20.2929807360429	44.4718514002643	360.524232225444	7.77177985635687	630.377699460057	63.0377699460057	39.2906648293597	44.0400858526889
4.18753862380981	-1.99398446083069	rep1	0.861294359028685	1	68.501551625784	437.713304456281	71.9846813694679	83.5951138484144	123.070584276832	126.553714020516	160.223968209461	138.164146499463
4.70026922225952	-2.44732093811035	rep1	0.42982060143466	1	48.8575929815973	456.004201161575	83.7558736827383	72.1231134490246	120.980706430622	153.55243508502	114.001050290394	160.532091225248
-3.67649745941162	9.48093128204346	rep1	3.0790033468156	4	7.79473007875148	52.2896476116245	9.41863217849137	72.1012532284512	8.76907133859542	47.4179413124048	7.4699496588035	1004.5458388991
-6.25165557861328	-0.0385598503053188	rep1	0.508345519004454	2	9.83582979110748	194.749429863928	27.5403234151009	135.734451117283	51.1463149137589	619.657276839771	119.997123451511	51.1463149137589
-0.381662040948868	-3.66044616699219	rep1	0.422381398717522	1	11.8376425078886	539.796498359722	56.8206840378655	97.0686685646869	146.786767097819	104.17125406942	104.17125406942	149.154295599397
3.67467212677002	-2.80924987792969	rep1	0.651343526789447	1	53.7350853435504	443.698276122459	64.4821024122604	79.8349839389891	162.740544183324	139.711221893231	128.964204824521	136.640645587885
1.73059856891632	-3.81877088546753	rep1	0.428167445275296	1	30.3619533513144	525.495346465057	60.7239067026288	60.7239067026288	128.454418024792	140.132092390682	119.11227853208	144.803162137038
-3.87696504592896	9.74534511566162	rep1	3.80060601037802	4	12.1033329617412	72.8831137043982	16.0500719710047	78.9347801852688	16.8394197728573	69.1994906290856	58.9379692050007	884.858885876863
3.02374410629272	-1.4734548330307	rep1	0.42982060143466	1	60.490353215311	432.738680694148	65.1434573087964	118.654154383879	111.674498243651	132.613466664336	137.266570757821	151.225883038277
-2.63663673400879	-7.7571177482605	rep1	0.5108252532435	3	84.1775141831188	230.998759851349	274.066325247364	0	156.609328712779	184.015961237516	113.541763316765	166.397411757328
2.0364990234375	-3.53091883659363	rep1	1.28698207006493	1	34.1885104877801	514.381680520692	62.1609281596002	63.7149513635902	124.3218563192	153.848297195011	89.3563342294253	167.834506030921
-6.26835823059082	0.254277467727661	rep1	0.804260471530624	2	47.2483745566663	58.4387790569294	24.8675655561402	96.9835056689467	31.0844569451752	805.709124018942	68.3858052793855	77.0894532240345
-3.66263318061829	9.25923633575439	rep1	1.90278273942805	4	17.8685665449224	58.8611603832739	6.83209897305858	187.619948721686	36.2626791646955	69.3720818802871	90.9194709491642	742.071057689132
-4.47452449798584	9.99231719970703	rep1	0.516611299801274	4	9.67845651444976	102.591639053167	9.67845651444976	17.4212217260096	58.0707390866985	61.9421216924784	17.4212217260096	933.003207992956
-3.88259959220886	-9.8220272064209	rep1	12.1581369740431	3	9.37643655795153	25.4150780386581	396.771315399633	16.6143875851422	684.479868730462	34.7915145966096	16.2031403676882	26.1553230300753
-1.92677271366119	-9.49921321868896	rep1	1.2745833988697	3	47.0742048368179	264.400117166794	80.0261482225904	51.7816253204997	518.60082328561	51.7816253204997	109.839811285908	86.3027088674994
3.58645796775818	-0.403586804866791	rep1	2.58057676476733	1	71.6894000309579	552.202135373595	55.8014789430159	73.626951383146	112.377978426907	107.340344911218	120.515694106097	116.253081131283
4.21086835861206	-1.79368221759796	rep1	2.16480799068726	1	53.5844289650712	440.685734764465	75.7572961230317	86.3817949695544	133.961072412678	157.981678500469	88.691468631842	172.763589939109
-0.504990041255951	8.80557250976562	rep1	0.453791365745439	7	68.3133314999869	138.830318854812	63.9060197903103	96.9608576128846	167.47784496771	79.3316107741783	564.135898838601	30.851181967736
-3.81620502471924	-9.87041091918945	rep1	1.74490632620878	3	6.30406333840285	38.9705733646722	295.717880237806	21.2045766837187	798.323657308652	16.0467066795709	28.0817366892491	5.15787000414779
-4.07473993301392	9.26545238494873	rep1	1.16382193619231	4	21.4809492952099	56.709706139354	29.2140910414854	96.2346528425402	45.5396125058449	55.8504681675456	191.610067713272	713.167516600967
1.81848335266113	-3.6403591632843	rep1	1.07620465974601	1	31.5925039834189	494.329768211143	67.8309644349877	78.9812599585474	142.166267925385	169.112815440654	101.281851005667	124.511633346416
3.34499716758728	-2.08953404426575	rep1	0.42982060143466	1	44.2044888881119	437.391784787633	72.1231134490246	90.7355298229665	114.001050290394	190.777267832904	107.021394150166	153.55243508502
-6.0672459602356	-1.51443910598755	rep1	0.922461136925156	2	37.9419778232237	169.112815440654	97.5650858311467	54.2028254617482	121.414329034316	553.952876219066	86.7245207387971	88.892633757267
3.48107290267944	-3.17035865783691	rep1	1.50602526118068	1	44.4879655919411	476.087631782415	77.6879399142852	77.0239404278383	130.143899343589	116.863909614651	146.743886504761	140.767891126739
4.633544921875	-1.33216083049774	rep1	1.52420997893368	1	59.0469825312146	513.708748021567	76.761077290579	70.8563790374575	108.908878890907	130.559439152352	112.845344392988	137.120214989154
-3.95891666412354	9.44656467437744	rep1	1.23986711952306	4	43.5530543150239	50.0053586579904	2.41961412861244	57.2642010438277	44.3595923578947	60.490353215311	131.465700987943	820.249189599617
1.99794900417328	-3.77110481262207	rep1	1.07372492550697	1	27.0087797266208	499.196756326508	82.8890136437672	74.5069785561952	109.897793370388	172.297387911201	100.584421050864	143.425933720676
-4.2714204788208	10.2214422225952	rep1	3.65347511219461	4	0.273712005499145	15.6015843134512	5.20052810448375	9.85363219796921	32.2980166488991	24.634080494923	106.200258133668	1015.74525240733
0.345483660697937	-3.69050717353821	rep1	0.646384058311355	1	17.0177464288599	414.614185721313	69.6180535726085	117.57715714485	139.236107145217	163.989192859922	134.59490357371	153.159717859739
-0.670611560344696	-2.75290656089783	rep1	0.848895687833454	1	10.6020093269289	505.362444583611	58.9000518162716	129.580113995798	87.172076688082	162.56414301291	109.554096378265	146.072128504354
-2.56004953384399	4.67570877075195	rep1	3.37987776781986	6	24.8529697729818	299.419112026876	25.444707148529	648.248294911941	33.7290304061895	67.4580608123791	51.1852829848315	59.4696062424921
-6.43494653701782	-0.383993327617645	rep1	1.28036944542748	2	64.044015024603	57.7958184368368	28.1168846449476	28.1168846449476	97.628071683846	827.105023305543	55.4527447164245	51.5476218490707
4.77638673782349	-0.461444318294525	rep1	2.41278141459187	1	91.1810737058473	428.965505843418	63.8267515940931	82.8918851871339	138.429448262514	153.349987596198	93.2533708355257	157.90904128149
-7.76973247528076	0.682872295379639	rep1	0.452964787665757	2	68.437990864038	132.460627478783	68.437990864038	75.0610222379771	52.9842509915133	534.257864164425	6.62303137393916	271.544286331505
5.93591737747192	2.05275058746338	rep1	0.705897680048461	5	209.6621141889	274.827365896261	106.247693001132	104.83105709445	133.163775228085	131.747139321403	94.9146057476776	154.413313828311
-6.5720067024231	-2.05948781967163	rep1	0.719949507403056	2	27.7797259312565	126.397752987217	133.342684470031	23.612767041568	293.076108574756	425.029806748224	104.173972242212	76.3942463109553
3.14761710166931	-2.02995371818542	rep1	0.857988046709957	1	52.4482831346627	432.406956510219	64.1034571645877	116.55174029925	128.206914329175	150.351744986033	139.862088359101	125.87587952319
4.4301815032959	-0.655669391155243	rep1	0.647210636391037	1	60.2585894098883	421.810125869218	75.7095097713981	92.705522169059	115.881902711324	179.230676193514	95.7957062413609	168.415031940457
2.06759405136108	-2.23677492141724	rep1	0.424861132956568	1	37.6593638694543	421.31413328952	63.5501765297041	108.270671124681	110.624381366522	204.772791040158	117.685512092045	145.930034994135
5.45597124099731	2.60838389396667	rep1	0.481895020454629	5	325.797099650217	199.213513161916	70.5547859115119	53.9536598146856	101.681897343061	170.16154249247	53.9536598146856	234.490906117672
-5.80477905273438	-0.644110798835754	rep1	0.454617943825121	2	81.3870206896911	96.7845651444975	52.7915809879078	63.7898270270552	79.1873714818616	648.896516309699	72.5884238583732	114.381758807133
2.90941667556763	-2.37263321876526	rep1	0.428994023354978	1	48.9517309256852	468.537996002987	62.9379397615952	100.234496657355	132.868983941146	118.882775105235	158.510366806981	118.882775105235
-5.4294810295105	-0.316896677017212	rep1	2.03586181025686	2	29.4715484605656	346.781886885989	62.3814442415306	51.0840173316471	69.2581388823292	486.280549599333	76.6260259974707	87.9234529073541
-1.37006080150604	-8.60847949981689	rep1	0.748053162112245	3	237.951002703323	96.2498437901081	80.2082031584234	96.2498437901081	327.516829563562	131.006731825425	73.5241862285548	167.100423246715
2.23770213127136	-0.799851536750793	rep1	1.27706313310875	1	49.3319385445255	517.593831395735	53.2471717623449	85.3520841484647	94.7486438712314	150.344955564268	110.409576742509	148.77886227714
3.50751996040344	-2.98816466331482	rep1	2.63265118378729	1	60.0155466751594	484.68251618673	61.9147728357657	83.9457962987989	193.721068381844	82.0465701381926	131.046605081835	112.434188707894
-2.23933148384094	-9.64877700805664	rep1	2.58884254556415	3	26.0734281100478	144.968260291866	232.227333033493	60.8379989234449	507.562733875598	60.8379989234449	95.6025697368421	81.0014499952153
5.43630123138428	2.62924885749817	rep1	1.65728904976249	5	268.510794821081	251.615733573912	51.891973830591	96.5432071266809	118.868823774726	191.879624164278	71.2006152559271	159.296291759023
-7.78190183639526	-1.48992693424225	rep1	1.16630167043136	2	2.57223330469076	26.5797441484712	118.322732015775	4.28705550781793	101.174509984503	837.690646227623	107.176387695448	12.0037554218902
-6.43107652664185	-0.237923711538315	rep1	0.947258479315617	2	44.338478796563	129.848402189935	48.5611910629023	44.338478796563	78.1201769272777	752.698461474986	36.9487323304692	74.9531427275232
0.51694667339325	-3.46297836303711	rep1	0.639771433673898	1	25.0089315618857	518.935329909128	59.3962124594785	81.2790275761284	134.423007145136	173.499462710582	82.8420857987463	134.423007145136
3.51013946533203	-0.5218745470047	rep1	1.07537808166633	1	79.0419680753487	467.742469904711	50.2148973655156	103.219511251338	125.537243413789	144.135353549165	110.658755305488	129.256865440864
2.40648603439331	-1.4681738615036	rep1	1.71101662494182	1	46.755828572221	498.534022151307	56.1069942866652	94.6805528587476	108.707301430414	146.696412145344	101.693927144581	156.63202571694
4.9615650177002	-2.12993502616882	rep1	0.433953491833071	1	59.9142546132604	433.226148742037	80.6538042870813	64.523043429665	133.654875675735	149.785636533151	101.393353960902	186.655947064388
0.098641462624073	-3.77359342575073	rep1	0.643904324072308	1	13.9772318084159	445.718392112818	80.757339337514	105.605751441364	116.476931736799	156.855601405556	111.817854467327	178.597961996425
4.26846122741699	-2.27618503570557	rep1	2.383851181803	1	59.2179024195197	443.749736312504	68.4466664329513	85.7505989581356	142.661310374297	132.66348269308	118.051273005146	159.965242899482
-6.01318168640137	-0.459253221750259	rep1	1.5878564910692	2	24.5614135908082	252.541714100361	62.3482037305131	29.5996522761022	78.7224794577186	653.711469416895	42.8250288249989	65.4971029088219
3.27757835388184	-1.36683297157288	rep1	0.656302995267539	1	68.5658915538789	408.347976365323	63.9948321169537	120.371231839032	109.705426486206	131.037037191858	150.844961418534	156.939707334434
5.51648330688477	2.07025098800659	rep1	3.52783524408294	5	225.616403525359	307.731207635295	50.2255597953979	114.801279532338	141.375649794453	154.131347520269	107.094712156325	108.689174372052
-2.75153732299805	5.40276622772217	rep1	0.898490372614376	6	11.1297798004252	80.1344145630615	8.90382384034016	894.834295954186	48.9710311218709	84.5863264832315	10.0168018203827	71.2305907227213
-5.68298101425171	-0.711349964141846	rep1	1.73333423309324	2	35.7692122017099	392.307488663915	92.3076443915093	43.8461310859669	70.9615016259728	452.884380295843	49.6153588604363	72.1153471808667
-0.759341537952423	-3.56504082679749	rep1	0.637291699434852	1	6.27656064490905	434.651824659952	73.7495875776813	108.270671124681	142.791754671681	152.206595639044	119.254652253272	172.605417734999
-1.83078861236572	-8.02785396575928	rep1	1.18448638818436	3	59.0973443834162	406.08318069176	153.653095396882	32.0814155224259	173.070794265719	147.74336095854	129.16990986661	108.907963220867
5.72332620620728	2.10264039039612	rep1	5.76290237154318	5	138.855091018843	254.761675977087	95.9513622968531	221.502971541436	159.14290072459	167.291283311324	75.1646720245712	97.2817104742792
-4.3214168548584	10.0739774703979	rep1	5.15371432681751	4	14.358576224324	49.0908079020808	15.3287502935351	35.3143361192834	24.4483865441193	50.8371212266607	69.0763937278291	951.352692268387
-0.52189439535141	8.73309993743896	rep1	0.441392694550209	7	43.0455697037793	219.758961119295	97.4189209085532	45.3111260039783	149.526715813128	140.464490612333	446.314591139186	67.9666890059674
5.47992610931396	2.17671012878418	rep1	1.201017949778	5	285.591068862377	259.779631151783	64.9449077879457	129.057188552969	112.404648094521	128.224561530047	83.2627022922381	146.542356034339
3.88033723831177	-3.32328343391418	rep1	0.646384058311355	1	40.223764286396	447.102610721864	85.0887321442993	71.1651214297776	128.406632145034	153.159717859739	125.312496430695	159.347989288415
-2.14349031448364	4.76881694793701	rep1	1.13902459380185	6	16.6809392030611	441.605916796828	34.2398225747043	337.13056073555	107.987132735606	78.1370310038124	80.7708635095589	113.254797747099
3.56473207473755	-1.97418832778931	rep1	0.648037214470719	1	61.7248502197051	470.651982925251	66.354213986183	100.302881607021	124.992821694903	115.734094161947	145.053398016307	124.992821694903
-3.91911554336548	9.28390789031982	rep1	11.1430990921936	4	6.99984800948632	42.0888296980652	16.6022036122432	158.752963189504	20.2816108992809	226.507902255686	40.4734801574145	698.10022648454
-2.25384998321533	-9.71421146392822	rep1	1.39526379850328	3	42.2859104230254	106.789841576793	255.865593576612	85.2885311922039	475.895669845575	78.1214277306741	89.5887932691217	75.9712966922152
-3.258296251297	8.95389175415039	rep1	4.07337677667309	4	5.64642095759802	134.777613292231	6.62840721109333	596.802145561774	15.9572766192988	22.0946907036444	32.8965394920928	395.003970468488
-2.8174204826355	5.2445068359375	rep1	1.57876413219269	6	31.0369351575941	32.3037488374959	13.3015436389689	983.047415603797	43.0716651166612	51.3059540360229	20.9024257183797	34.8373761972995
3.82340788841248	-0.467936009168625	rep1	1.54652758708509	1	98.2847000398425	408.010827139083	48.4957401512381	68.5406460804165	120.916045443754	106.690628332724	236.659211938042	122.20926518112
5.50702571868896	2.20106959342957	rep1	2.39211696259982	5	278.414479899082	252.91405456298	56.8534073067194	124.157808603645	120.39545076717	133.354683315026	105.346019421274	138.371160430324
-1.39847815036774	9.37662315368652	rep1	0.455444521904804	7	6.58697131201208	90.0219412641652	46.1087991840846	15.3695997280282	68.0653702241249	50.5001133920926	825.567071105515	107.587198096197
-2.56404805183411	-8.88841342926025	rep1	2.11190699358761	3	56.8206840378655	96.1216571640558	307.778705205105	26.042813517355	493.392939728799	82.8634975552205	52.5591327350256	94.2276343627936
-7.12768459320068	-1.42067909240723	rep1	1.59777542802538	2	15.0208843990426	24.4089371484442	83.2407343780275	25.660677515031	158.34515637324	779.834248383626	102.016839876831	21.279586231977
-6.86399078369141	-1.51656889915466	rep1	1.34153622332395	2	19.3807662797053	20.1261803673863	158.027786588366	55.906056576073	122.24791037968	680.563062052728	103.612558187655	49.9427438746252
3.85494017601013	-1.70556128025055	rep1	1.52007708853527	1	67.1018600104591	455.897931247531	59.2075235386404	83.5483943267482	128.282967667054	156.571006691071	134.86158139357	124.335799431145
-0.0260067526251078	-3.8399658203125	rep1	0.424861132956568	1	11.7685512092045	496.632861028429	80.0261482225904	63.5501765297041	134.161483784931	136.515194026772	134.161483784931	152.991165719658
-7.00026702880859	-0.889544129371643	rep1	3.86259936635417	2	19.4169762086382	61.0987518031816	80.2568349957047	21.7470133536748	68.0888632382914	888.003045275055	41.6817755945434	29.5138038371301
0.15670970082283	0.835676491260529	rep1	7.18792298091501	1	59.6834441797801	489.153822228688	49.8057646069028	202.561992367739	43.8235079641742	249.028823034514	41.0410630140679	74.7086469103542
1.83956217765808	-1.01471531391144	rep1	0.435606647992435	1	50.5042797243583	454.538517519225	48.2086306459784	179.060628113634	110.191155762236	121.669401154136	112.486804840616	133.147646546036
-7.51552724838257	-1.84680759906769	rep1	0.525703658677777	2	0	58.9685833231019	148.372564490385	0	116.034954280942	671.480964937257	74.1862822451927	140.76371502934
1.04593729972839	-3.16141128540039	rep1	0.849722265913136	1	24.7139575393294	440.143815224247	63.5501765297041	108.270671124681	111.801236487442	172.997702775306	142.399469631374	145.930034994135
4.87365818023682	-1.18581438064575	rep1	0.647210636391037	1	54.0782212652844	466.617794917597	80.3447858798511	78.7996938437001	105.066258458267	154.509203615098	118.972086783626	151.419019542796
-2.73459911346436	4.93006181716919	rep1	0.580257811936791	6	15.5103469782849	141.31649469104	24.1272064106653	890.983265308142	60.3180160266634	8.61685943238048	25.8505782971414	43.0842971619024
-3.84615254402161	8.97468280792236	rep1	9.46266585619998	4	24.5325007424579	191.353505791172	18.1540505494188	165.349055004166	38.8594811760533	54.0696316363772	65.0601919689984	652.270129740471
5.64530515670776	2.40658354759216	rep1	0.951391369714027	5	266.977406024135	200.758600592952	99.8537542216254	65.1677132814819	105.109214970132	219.678259287576	78.831911227599	173.430204700718
1.39711391925812	1.64494752883911	rep1	2.56983124973146	1	64.9848117526982	631.558978889995	47.0848037250089	65.7630729712934	77.0478606409236	118.295705226469	91.056562575637	114.015268524195
5.48715782165527	1.86012268066406	rep1	2.06727177728478	5	210.905989619157	306.200668414969	70.1407534283894	95.7784081298007	123.350980167168	134.960484182901	104.001806807612	164.467973556223
2.86984896659851	-2.26712369918823	rep1	0.430647179514342	1	55.7300758989429	417.975569242072	58.0521623947322	118.426411285254	148.613535730514	106.815978806307	111.460151797886	192.733179150511
4.79836750030518	-1.68080973625183	rep1	3.57660335078418	1	65.5238834703568	464.719591199398	92.6281404882153	87.1020298340888	148.415543282254	131.837211319875	91.3123998562804	128.153137550457
1.74553692340851	-3.18701195716858	rep1	0.647210636391037	1	29.3567486868687	461.982518809144	80.3447858798511	123.607362892079	118.972086783626	145.238651398192	120.517178819777	129.787731036683
1.61523485183716	-2.11464190483093	rep1	0.848069109753772	1	43.6285198628949	476.376270935392	48.3451166048294	110.840023435463	129.706410403201	141.497902258037	103.765128322561	155.647692483841
-6.83011341094971	-1.8195732831955	rep1	1.12331961028789	2	11.5728416747468	162.019783446455	229.676396314205	16.9141532169376	165.580657807915	504.753940737032	81.9001103135925	37.3891807953357
-5.53067064285278	-1.28507733345032	rep1	1.16630167043136	2	55.7317216016331	292.377185633183	71.1651214297776	36.8686773672342	115.750498711084	408.127684344267	145.75988726581	84.0262879532314
6.14785528182983	2.01693177223206	rep1	0.471976083498444	5	256.368922558761	188.568876923386	99.5813170269568	50.8500342265311	154.668854105699	173.737616940648	110.175074157484	175.856368366753
5.07100915908813	-1.41522479057312	rep1	0.867906983666141	1	79.5016070829801	430.921754333834	72.5884238583732	66.8274378378674	139.415861696241	141.720256104443	123.285100838824	155.546622553657
3.18814659118652	-3.37257838249207	rep1	0.430647179514342	1	37.1533839326286	452.806866678911	74.3067678652572	76.6288543610465	125.392670772622	167.190227696829	113.782238293675	162.54605470525
1.34189426898956	-1.56689584255219	rep1	0.42982060143466	1	37.2248327478837	423.432472507177	60.490353215311	107.021394150166	95.3886339164519	186.124163739418	97.7151859631946	202.410028066617
-2.8032865524292	-9.59830379486084	rep1	2.81615151747671	3	43.3215326813498	51.1336123451998	345.506977860273	45.4520998623998	535.127456973723	65.3373935521997	64.2721099616747	59.6558810693997
4.56184434890747	-2.87070536613464	rep1	0.645557480231672	1	52.6676570888751	439.929841565898	85.197680584945	63.5109982542318	153.355825052901	154.904873790809	109.982460391475	150.257727577085
0.959143936634064	-1.0676463842392	rep1	0.643077745992626	1	41.9855922059999	483.611821335777	62.2008773422221	83.9711844119998	104.186469548222	202.152851362222	69.9759870099998	161.722281089777
1.31907188892365	-3.48964309692383	rep1	1.07620465974601	1	27.8757388088991	523.134698313672	67.8309644349877	97.5650858311467	118.936485584636	131.945163695456	99.4234684184067	143.095459219015
4.7372579574585	1.6203978061676	rep1	2.23341397130087	5	146.860369020148	426.25326618043	52.3861682175528	101.638121242602	101.638121242602	136.114488360137	101.638121242602	143.278408800144
5.37058353424072	1.72638499736786	rep1	0.452964787665757	5	167.783461473125	320.113183073726	44.1535424929277	143.499013102015	108.176179107673	143.499013102015	165.575784348479	117.006887606258
3.60611057281494	-0.960285484790802	rep1	0.643904324072308	1	51.2498499641916	529.581782963313	55.9089272336635	71.4391847985701	113.370880223818	163.067704431519	93.1815453894392	132.007189301706
3.20690822601318	-1.99437642097473	rep1	3.02114288123785	1	59.5801016621394	472.33780595485	60.2421027917187	96.9831654833714	127.43521744402	114.857195982013	127.76621800881	150.605256979297
-4.97443723678589	-0.807913541793823	rep1	3.62454487940574	2	43.8675765620727	425.708620347662	75.3198012669551	61.2490691621393	91.0459136193962	297.968444572569	69.5259704002662	145.121668375159
5.28782653808594	2.35397744178772	rep1	0.452964787665757	5	176.614169971711	293.621057577969	59.6072823654524	112.591533356966	86.0994078612091	218.560035339992	119.214564730905	143.499013102015
-3.82240533828735	9.6019172668457	rep1	1.34236280140363	4	22.3486526657553	31.2881137320574	5.21468562200957	60.3413621975393	16.3890119548872	15.6440568660287	184.003906948052	874.57727431989
-5.92867851257324	0.616382777690887	rep1	1.20515084017641	2	3.31908659617619	48.1267556445547	46.4672123464666	569.223351244216	68.0412752216118	388.333131752614	34.0206376108059	52.2756138897749
6.31652212142944	2.36922836303711	rep1	0.698458477331323	5	237.666239851873	118.833119925936	75.8813898322244	117.401395589479	170.375196038391	167.511747365477	144.604157982163	177.533817720676
-4.14256811141968	9.22780799865723	rep1	2.96906846221788	4	26.2708660957364	48.8368664600228	20.8819704863546	87.2327476768683	46.8160306065046	55.2361799961637	49.5104784111955	875.021924573374
-7.50350427627563	-1.42387163639069	rep1	1.39195748618455	2	13.6498421744763	43.1047647615043	124.285405062337	52.4441304598302	206.90287085522	695.423538152269	62.5019089041812	11.4946039364011
-6.73216867446899	-1.00287389755249	rep1	1.23904054144338	2	46.0033373351931	92.8137507639861	128.325098882381	78.2863810791883	204.19025168077	521.371156465522	23.4052067143965	115.411881384783
-7.37679100036621	-0.964740812778473	rep1	1.0629794104711	2	3.76300797606911	47.9783516948812	113.830991276091	57.385871635054	113.830991276091	737.549563309546	48.9191036888985	86.5491834495896
-0.753517985343933	-2.42388796806335	rep1	0.423207976797204	1	7.08871326741925	602.540627730637	40.1693751820424	89.7903680539772	85.064559209031	127.596838813547	184.306544952901	73.2500370966656
-1.84256052970886	4.81794452667236	rep1	0.731521600518605	6	25.9732590077041	196.849963005758	53.3135316473927	524.933234682021	101.159008766848	127.132267774552	62.8826270712837	117.563172350661
3.59498929977417	-1.90340936183929	rep1	1.71928240573864	1	51.7657830400257	472.290065488774	61.6536292386823	82.0109596476812	120.399068418936	155.878987131763	109.929584208594	155.878987131763
0.879423558712006	-1.76693224906921	rep1	0.432300335673706	1	32.3848927347745	495.026217517268	55.5169589738992	148.045223930398	108.720711323886	136.479190810835	83.2754384608488	150.35843055431
0.152970835566521	-3.71398210525513	rep1	0.423207976797204	1	14.1774265348385	418.234082777736	70.8871326741925	108.693603433762	125.233934391073	155.951691883224	148.862978615804	167.766213995589
2.60227155685425	-2.93004393577576	rep1	1.49858605846354	1	39.3704450050011	475.114522772216	64.0603850928831	88.7503251807651	120.780517727207	128.788065863817	121.447813405258	171.494989259072
3.92427730560303	-0.474313735961914	rep1	0.651343526789447	1	55.2703734962232	445.233564275132	66.0173905649333	96.7231536183906	107.470170687101	184.234578320744	99.7937299237364	155.06410341996
2.12884163856506	-2.23602533340454	rep1	0.42982060143466	1	39.5513847946264	444.371440927861	60.490353215311	148.899330991535	118.654154383879	123.307258477365	137.266570757821	137.266570757821
-0.926440894603729	9.02900123596191	rep1	9.95282665745143	7	30.8549280088272	138.214504014305	54.604462501426	46.7203957231453	52.9497818195646	202.844384764656	620.894592329049	62.6831975952199
0.0336981117725372	-2.47254109382629	rep1	0.629025918638032	1	27.0259133944885	558.005623615615	49.2825479546555	81.0777401834654	100.154855520751	158.97596114405	103.334374743632	131.950047749561
-6.74653911590576	-0.351374953985214	rep1	1.84574885192999	2	9.21035382588703	145.198519137513	37.3832008227179	36.8414153035481	131.653881158267	752.540086126887	27.6310614776611	69.3485464537376
3.75008630752563	-3.68590879440308	rep1	0.430647179514342	1	34.8312974368393	462.095212662068	85.9172003442037	34.8312974368393	176.478573679986	109.138065302097	111.460151797886	195.0552656463
4.31136798858643	-1.32056307792664	rep1	0.642251167912944	1	48.2677207123459	471.778044381962	63.8379532001995	68.5090229465555	116.776743658901	182.171720107886	88.7503251807651	169.715534117604
-6.10603380203247	-0.853203952312469	rep1	1.19027243474214	2	38.6466145542265	113.419412278708	104.17783053748	84.8545232603668	59.6502094206539	622.546551840909	72.2523663405103	114.259556073365
-4.87218379974365	9.23105144500732	rep1	7.23173161913816	4	46.1853422652049	208.110599129142	29.8683650577373	45.4939449259054	64.7147909584308	82.9676807159369	70.1076902049667	662.358651048896
-3.46962261199951	9.37141513824463	rep1	1.91022194214519	4	5.75849316632125	54.9674347694301	11.5169863326425	215.681744047669	14.1344832264249	43.9739478155441	112.028867053886	751.745107894302
4.83939933776855	1.79608273506165	rep1	1.57711097603333	5	166.126546566158	415.316366415395	63.407078842045	75.4544238220336	110.328317185158	158.517697105113	88.7699103788631	131.886723991454
4.59476327896118	-3.16572403907776	rep1	0.42982060143466	1	37.2248327478837	483.922825722488	97.7151859631946	39.5513847946264	130.286914617593	169.838299412219	111.674498243651	139.593122804564
3.36642742156982	-3.00882291793823	rep1	1.08447044054284	1	42.417015974151	471.197720930242	75.6129415191387	85.7561409912183	126.328938879537	141.082683566198	123.562611750788	143.849010694947
2.0389084815979	-2.13639402389526	rep1	2.78308839428943	1	41.3210016023805	479.323618587614	54.2562716692127	78.330246515817	106.356664993953	179.656528706002	112.464986969957	158.097745261282
5.52049160003662	1.01070630550385	rep1	0.663742197984677	5	111.489069437933	361.586171150053	55.7445347189665	119.022114670226	152.167513692314	128.061768948977	102.449415159182	179.286476528568
1.90849161148071	-2.54689025878906	rep1	0.430647179514342	1	41.7975569242072	554.97867249364	46.4417299157858	74.3067678652572	130.0368437642	109.138065302097	134.681016755779	118.426411285254
-4.52843284606934	10.3098497390747	rep1	4.62387777774133	4	11.4622406879209	59.6901590540788	12.7598528412705	16.868957993544	29.6288108348145	32.0077664492886	48.6604557506077	998.728820694694
2.35877919197083	-1.84659719467163	rep1	0.426514289115932	1	49.2363340124624	520.498388131746	44.5471593446089	84.4051440213642	124.263128698119	105.506430026705	100.817255358852	180.533224712362
2.46325373649597	-2.92573380470276	rep1	1.07124519126792	1	42.9406828380294	454.611142220007	62.544038046695	97.0832829381534	135.35650025031	123.221089883041	101.750748464026	192.299579665958
-2.35374188423157	-9.05198097229004	rep1	0.504212628606044	3	43.6323859257981	154.696641009648	212.212058820927	61.4819983499882	420.457537103145	118.997416161267	61.4819983499882	136.847028585458
2.11310029029846	-4.13272857666016	rep1	0.870386717905187	1	24.1272064106653	457.268007211658	96.5088256426614	64.3392170951076	139.018665509072	118.338202871359	151.656726009896	158.550213555801
4.2940239906311	-2.64937353134155	rep1	1.72672160845578	1	52.1218936273623	481.837949977393	75.2871796839677	75.8663118353828	135.516923431142	135.516923431142	116.984694585858	136.675187733972
3.67590355873108	-0.336863249540329	rep1	2.37393224484682	1	69.0836903016086	515.178983163825	58.1313979367194	88.4608229471818	108.680439620823	121.738942055884	96.0431791997974	152.48960908038
4.03502798080444	0.846062362194061	rep1	1.74821263852751	1	93.8100986034137	513.667491133326	52.0531644689674	65.2094587852998	94.9541241961383	150.439365443279	129.846904774237	109.826456901558
-6.62086296081543	-0.995882272720337	rep1	0.714990038924964	2	40.5600056241391	92.3089783170063	76.9241485975053	27.9724176718201	88.1131156662333	703.506304446276	54.5462144600492	125.87587952319
-1.71684634685516	-9.79103946685791	rep1	0.481895020454629	3	45.6530967662724	203.363794686123	101.681897343061	101.681897343061	460.681249186931	22.8265483831362	101.681897343061	172.236683254573
3.33226704597473	-0.354853898286819	rep1	0.857161468630275	1	60.6653494155481	467.823175300669	50.1655774013186	74.6650454345208	100.331154802637	201.828950940189	141.163601524641	113.164209486696
4.7429518699646	-2.43215465545654	rep1	0.432300335673706	1	46.2641324782493	462.641324782493	76.3358185891114	53.2037523499867	157.298050426048	154.984843802135	74.0226119651989	185.056529912997
-0.394183665513992	-3.13329172134399	rep1	0.42568771103625	1	14.0948395841501	486.271965653179	63.4267781286756	124.504416326659	98.6638770890509	173.836354871185	117.456996534584	131.551836118735
1.10900902748108	-0.0904112011194229	rep1	0.424034554876886	1	49.5242657903131	516.467343241836	49.5242657903131	94.3319348386916	89.615338096757	162.722587596743	70.7489511290187	176.872377822547
-6.10849857330322	-0.314739644527435	rep1	1.38782459578614	2	20.8960124269687	193.107976911297	35.3070554800505	50.4386506857864	107.36227074546	647.776385236028	69.8935588074469	85.0251540131828
-4.99359130859375	-0.336251795291901	rep1	2.84673490642494	2	53.7457842156944	418.725325392861	78.3353586934631	47.0714711431572	57.2585805696614	396.243428727473	69.202088173149	89.2250273907607
-4.95367765426636	9.51781272888184	rep1	1.21424319905292	4	46.9428200581719	93.8856401163438	33.7658881120184	30.47165512548	55.1784025245178	112.003921542305	37.8836793451913	799.675057482191
2.31363153457642	-1.58647584915161	rep1	0.649690370630083	1	52.3326211023047	429.435331986559	52.3326211023047	110.822021157822	124.674773802549	152.380279092005	98.508463251397	189.320952811279
4.42018365859985	-0.756746768951416	rep1	3.4608824196287	1	69.0745291355663	494.12763558789	63.3636428684526	84.303559181203	117.209141958382	135.701535585227	105.787369424155	140.052687026837
-6.59869909286499	-0.486533999443054	rep1	2.08545649503778	2	17.2624075763075	134.742681359512	64.2545170895891	28.7706792938459	79.5988793796403	740.365480494967	62.8159831248968	81.9964359874608
4.15149211883545	-2.16916227340698	rep1	1.29938074126017	1	59.3689399059759	437.351190640689	76.5199669899245	81.7972060926779	122.036154251173	152.380279092005	144.464420437875	136.548561783745
-6.65533781051636	-0.42865514755249	rep1	1.34484253564268	2	17.8459554661028	81.0503810752169	89.9733588082683	83.2811255084798	46.8456330985199	778.529807208735	61.7172626536055	50.5635404872913
-5.30991172790527	-0.549283742904663	rep1	1.88046513127664	2	32.4387828231558	382.352210653262	65.4093489712813	64.8775656463115	73.9178821707976	410.53672687666	59.0279490716441	121.246598093107
-2.03367900848389	-8.92379951477051	rep1	0.495120269729541	3	42.413937145961	199.951417973816	201.971129266481	58.5716274872794	311.03553907038	107.044698511235	64.6307613652738	224.187953485794
-1.16578769683838	9.16304683685303	rep1	3.87913092794781	7	24.4900215446603	132.503906041636	34.8016095634647	49.4956224902608	42.2775108770978	398.285087226318	461.185774141024	66.7675324217581
4.22963333129883	-0.216618031263351	rep1	0.42982060143466	1	60.490353215311	428.085576600662	74.4496654957673	102.36829005668	97.7151859631946	176.817955552447	100.041738009937	169.838299412219
-3.71205472946167	8.52273178100586	rep1	22.3324865568493	4	11.82134373295	31.434027653526	47.0167080287782	468.510301052483	112.213209828684	34.2102523180824	27.6726910112238	476.928530680492
-2.56171846389771	-8.92237758636475	rep1	0.532316283315233	3	28.1787359698654	114.593526277452	323.116172454456	45.0859775517846	338.144831638384	163.436668625219	99.5648670935243	97.6862846955332
1.31747460365295	-3.69878888130188	rep1	2.57892360860796	1	27.9186245609128	488.188171141516	63.2046639365108	93.0620818697092	149.287089665992	136.491053408907	126.409327873022	125.24605184965
-0.311051607131958	-3.66457033157349	rep1	0.865427249427095	1	10.3994876587927	477.22093367571	64.7079232102658	73.9519122403038	140.970832708079	93.5953889291345	132.882342306796	216.078243577138
-0.108080171048641	-3.66011047363281	rep1	0.63646512135517	1	15.7117800559249	482.351647716895	59.7047642125147	83.2724342964021	144.548376514509	149.261910531287	111.553638397067	163.402512581619
-5.19192457199097	-1.45037579536438	rep1	1.10596147061457	2	30.7424814547171	405.98159332847	79.568775529856	63.2933441714764	120.257353925805	280.299095616538	129.299260236016	100.365160043341
-6.05297183990479	-1.12686204910278	rep1	1.76226446588211	2	32.3447479669111	247.976401079652	103.276212806628	62.4196890589513	86.2526612450963	550.428167156207	73.2012717145883	53.9079132781852
4.44319009780884	-2.27184414863586	rep1	1.93584586261534	1	48.5575849892334	481.959859520795	73.869517590004	75.9357978023118	117.777972101545	147.739035180008	108.47971114616	155.487585976162
0.691120028495789	-2.95018744468689	rep1	0.430647179514342	1	25.5429514536822	413.331396250493	60.3742488905215	109.138065302097	164.868141201039	178.800660175775	76.6288543610465	181.122746671565
3.87721300125122	-3.38403964042664	rep1	0.648037214470719	1	40.1211526428083	453.677649114832	84.8716690520945	77.1560627746313	132.708427972366	143.510276760814	117.27721541744	160.484610571233
-2.0212619304657	8.99934387207031	rep1	3.20464321492727	7	16.8505497736745	107.032195784636	14.0421248113954	205.951163900466	37.757713381752	55.2323575914885	571.358456214776	201.582502848031
0.371544599533081	1.15305757522583	rep1	1.76061130972274	1	55.0945001115978	692.373150886987	34.079072233978	81.2217888243143	82.9257424360132	99.3972940157692	78.3818661381494	86.333649659411
-1.66111505031586	8.9955005645752	rep1	1.22085582369037	7	22.9347310768952	85.1861439998963	40.1357793845665	135.151093845989	41.7739744614876	68.8041932306855	557.805423691629	258.01572461507
2.28962373733521	-3.36200785636902	rep1	0.641424589833262	1	34.2986538849701	456.795708558921	71.7153672140285	93.5417833226458	130.958496651704	157.462001926454	99.7779022108222	165.257150536674
3.63299584388733	-1.58375835418701	rep1	1.29607442894144	1	67.1257746139293	447.505164092862	60.1817289642124	95.6735178405429	133.479988600112	131.93686734462	107.246927256738	166.657095593204
1.52772784233093	-3.95657515525818	rep1	0.42982060143466	1	25.59207251417	462.983857301803	76.7762175425101	81.4293216359955	153.55243508502	141.919674851306	90.7355298229665	176.817955552447
-0.331745952367783	-3.62922716140747	rep1	0.424861132956568	1	14.1222614510454	480.156889335542	70.6113072552268	89.440989189954	141.222614510454	171.820847654385	103.563250640999	138.868904268613
3.84434342384338	-0.220293805003166	rep1	2.59462859212192	1	59.35338894653	451.702414580086	63.592916728425	91.7279647355464	99.0507854497287	176.903931989982	120.248424359204	147.227237516717
-2.28158926963806	-9.79141902923584	rep1	0.723255819721784	3	19.3569130288995	217.073953252659	116.141478173397	160.385850810882	395.434080447519	69.1318322460697	77.427652115598	154.855304231196
3.18941688537598	-1.38631522655487	rep1	2.57644387436892	1	51.6215397987575	534.84572814051	53.9503310678744	76.4619800026709	118.768354724961	141.668135537944	97.809233302909	134.681761730593
-2.76413941383362	5.20957040786743	rep1	0.550501001068238	6	12.7156898650804	81.7437205612311	14.5322169886633	924.612305903702	50.8627594603215	34.5140153480753	16.3487441122462	74.4776120668994
-5.91320180892944	-0.261296033859253	rep1	0.934033230040704	2	31.0481458981242	355.447739247491	18.2006372506245	33.1893973393742	174.511992461871	450.733428383114	40.683777383749	105.991946341872
-2.59959173202515	-8.27871608734131	rep1	1.07289834742729	3	63.3797229374599	87.6131464135475	260.975329742482	9.32054749080292	499.581345507037	111.846569889635	33.5539709668905	143.536431358365
-1.63965451717377	-9.65359306335449	rep1	0.723255819721784	3	48.3922825722488	197.717040223759	141.028937781982	127.202571332768	356.72025438972	42.8617359925632	125.819934687847	170.064307325331
2.95424222946167	-3.2501528263092	rep1	0.434780069912753	1	36.8002148838394	448.502618896792	75.9004431979187	82.8004834886386	149.500872965597	179.401047558717	73.6004297676787	163.300953547037
-2.20525765419006	-8.39384365081787	rep1	1.99949237475085	3	59.5151056851757	168.542778284909	233.559280293925	25.5064738650753	349.588730033091	114.529068923573	121.530846063006	137.034781157463
3.25836896896362	-0.796455025672913	rep1	1.29111496046334	1	55.7657545646913	489.499401178957	65.8345713610939	104.560789808796	100.688167964026	133.218191460096	107.658887284612	152.581300683947
0.124227710068226	-3.64948654174805	rep1	0.427340867195614	1	21.060471138793	503.111254982277	65.5214657651337	86.5819369039267	114.662565088984	159.123559715325	107.64240804272	152.10340266906
-7.03732919692993	-1.08369016647339	rep1	1.29938074126017	2	27.7055052894554	82.3469184992147	130.06195538661	46.9454395182439	127.753163279155	698.024813820446	31.5534921352131	65.4157763778808
-6.67083263397217	-1.62273252010345	rep1	3.7047229531349	2	18.8948002011235	56.1445491690526	129.024492801957	46.6971490684908	104.731178257656	641.613429686721	122.006424155826	90.6950409653926
-6.12101984024048	0.119194276630878	rep1	0.467016615020352	2	51.3900345899987	182.006372506245	98.4975662974975	59.9550403549985	44.9662802662489	526.747854547487	32.1187716187492	214.125144124995
-2.15165662765503	8.70799827575684	rep1	1.41592825049533	7	31.0750209162135	32.4875218669504	58.6187894555845	545.931617459841	31.0750209162135	79.8063037166391	235.887658773075	194.925131201703
-6.87117958068848	-1.54525208473206	rep1	1.25061263455893	2	19.9902026488139	79.1612024893032	95.9529727143069	34.38314855596	146.328283389318	687.662971119199	101.550229455975	44.7780539333432
3.71467542648315	0.0685685500502586	rep1	1.08281728438347	1	86.8105832402936	456.217320433032	54.487493735929	109.89850431484	106.204436942912	137.604009604295	123.751256959567	134.83345907535
-2.35374331474304	-8.71428775787354	rep1	2.89798274736523	3	41.0630463925956	118.013124926619	230.160100368582	34.1616940577056	468.946891155776	118.703260160108	91.0978508205482	107.661096424284
3.23324966430664	-1.6165372133255	rep1	0.432300335673706	1	48.5773391021618	425.630018799894	69.396198717374	108.720711323886	115.660331195623	180.430116665172	104.094298076061	157.298050426048
-2.18919634819031	-8.60016918182373	rep1	1.25143921263861	3	60.7300772042752	159.81599264283	238.92490900103	51.1411176457054	279.677987124952	181.391151649611	88.6978759167704	149.427953121046
3.59582996368408	-2.53457403182983	rep1	1.93253955029661	1	43.4661220708821	486.406604126538	75.5482597898666	81.7577057999926	112.287482016446	153.683788750619	126.776189373406	129.880912378469
4.52428197860718	-2.80523586273193	rep1	0.430647179514342	1	65.0184218821001	448.162693687333	92.8834598315716	60.3742488905215	143.969362738936	97.5276328231501	178.800660175775	123.070584276832
1.94898509979248	-0.811289131641388	rep1	1.1092677829333	1	52.2867434647994	486.807611568822	47.7792655799029	87.445070966992	80.2331063511576	84.7405842360541	128.01237193106	242.502310207431
4.43326663970947	-1.35149681568146	rep1	2.37889171332491	1	56.3287514305189	462.40019831023	72.7229402796998	81.1302166126131	109.294592327873	163.101160858517	124.007325910471	140.821878576297
2.19679284095764	-1.34113943576813	rep1	1.9284066598982	1	47.7077796468805	497.820309358753	53.9305335138649	109.416755494476	106.823941383232	130.677831206673	108.379629849979	155.050283852362
-6.6927604675293	-1.49671638011932	rep1	1.03156944344318	2	20.3573304089989	116.327602337136	119.235792395565	57.1944044824254	140.562519490707	657.250953204821	53.3168177378542	45.5616442487118
4.36523771286011	2.05230975151062	rep1	7.37638278308252	5	159.563302856165	413.752931450312	65.8859517316027	67.9194687603559	88.932478057472	223.958008766682	80.1205709328749	109.674351750754
-5.96838665008545	-1.10503876209259	rep1	0.754665786749702	2	41.0777864112736	119.258089581117	96.7315615491282	103.357010970301	74.2050335171394	632.06787477992	67.5795840959663	75.5301234013741
-6.71765041351318	-1.18344485759735	rep1	0.986934227140355	2	13.1721037152268	188.462407002476	63.8340410814839	74.9796673020605	122.601888426342	572.479892238705	136.787230888894	37.4898336510303
3.49043226242065	0.968182682991028	rep1	0.433953491833071	1	87.5669875116883	426.31296551743	59.9142546132604	135.959270083937	85.2625931034859	156.698819757758	85.2625931034859	172.829580615174
1.20765841007233	-3.07901096343994	rep1	0.852202000152182	1	25.8154756689979	551.512434746773	68.0589813091763	70.4058427336306	100.915041251537	163.106868999578	123.210224783854	106.782194812673
-3.9316394329071	9.17052555084229	rep1	1.46552293527626	4	28.6587121832269	44.3527688549939	34.7998647939183	141.928860335981	27.2940116030732	60.046825526761	67.5526787176062	805.173342290659
1.50694465637207	-3.58016681671143	rep1	0.642251167912944	1	23.3553487317803	425.067346918401	76.2941391904823	79.408185688053	121.447813405258	171.272557366389	193.070882849384	119.890790156472
0.146347790956497	-3.11531758308411	rep1	0.424861132956568	1	21.183392176568	426.021553773202	58.8427560460223	110.624381366522	122.392932575726	190.650529589112	94.1484096736358	185.943109105431
-7.01751565933228	-0.999031782150269	rep1	1.37211961227218	2	13.1183898539229	72.8799436329048	85.2695340504986	51.7447599793624	101.303121649738	765.968207581829	59.0327543426529	60.490353215311
-6.64596128463745	-1.56623113155365	rep1	0.711683726606236	2	44.963793330777	75.8764012456862	116.624838951703	28.1023708317356	81.4968754120334	664.621070170548	94.1429422863144	103.978772077422
2.82750391960144	-0.536971986293793	rep1	3.22530766691932	1	55.4985813713002	511.579102025951	54.5684375494348	101.075628642703	106.346443633274	141.071812982914	93.944526008402	145.722532092241
-1.801873087883	-9.98280143737793	rep1	1.55809968020064	3	33.3739879808612	141.83944891866	190.616815967611	88.5694296415163	557.088876295914	9.62711191755612	94.9875042532204	93.7038893308796
-6.97528839111328	-1.56039595603943	rep1	0.886918279498828	2	32.6974882244924	82.3074703582051	65.3949764489848	72.1599740126729	180.399935031682	441.979840827622	326.974882244924	7.8924971576361
2.12469911575317	-2.80594611167908	rep1	0.642251167912944	1	34.2545114732778	434.409486411114	70.0660461953409	88.7503251807651	112.105673912545	171.272557366389	104.320557668619	194.627906098169
4.08575534820557	-0.29246973991394	rep1	1.29194153854303	1	62.6963353863108	462.095212662068	65.0184218821001	76.6288543610465	109.912094134026	163.32008353718	82.0470561845549	188.089006158932
-1.92708313465118	-9.70316219329834	rep1	1.91518141062328	3	42.2936435946499	129.49164952436	246.973992842832	86.153718433546	449.565767098686	43.8600748388962	101.295887127927	110.172330845323
-4.46751689910889	9.08723545074463	rep1	2.92443324591505	4	29.7493540403169	133.017226686015	49.924203332026	93.0094747007608	48.5564169393678	263.640827184877	55.7372955008236	536.172265922033
2.96727466583252	1.77237915992737	rep1	2.62934487146857	1	123.604934265804	563.638500252065	43.7371305863613	88.6152297967146	79.8678036794423	112.575570900547	79.8678036794423	117.900091145843
3.57538342475891	-1.8988379240036	rep1	2.14497011677489	1	56.4110423048372	549.658007251265	61.5393188780042	73.1944929079293	121.680016872417	108.626221958901	114.686912454462	124.011051678402
0.782442152500153	-1.54876220226288	rep1	1.30020731933985	1	37.6862976166591	362.249921988703	54.6066761384244	109.213352276849	115.366217193854	279.955353723753	85.3710007234522	165.358244644525
4.86850643157959	1.74762427806854	rep1	3.15339537398698	5	165.218736698176	392.275580221964	52.3245519293647	97.3553784382724	106.551814837979	138.580782988681	94.1841934728564	163.316025718926
-6.95796251296997	-0.260182857513428	rep1	0.777809972980799	2	12.8566106727547	56.5690869601208	47.5694594891925	28.2845434800604	74.5683419019774	907.676713496484	33.4271877491623	48.8551205564679
-7.16429042816162	-0.89744508266449	rep1	1.47461529415276	2	12.8847164920505	64.4235824602527	120.03130626805	35.2634346098225	44.0792932622782	840.897286849614	52.8951519147338	39.3322924494174
4.18398284912109	-3.37727737426758	rep1	1.07455150358665	1	40.0166952039749	465.310409348546	84.6864945014353	55.8372491218255	124.70318970541	161.928022453294	120.980706430622	156.344297541111
-0.496030896902084	-3.7096848487854	rep1	0.424034554876886	1	7.07489511290187	455.151585596687	82.5404429838551	70.7489511290187	146.214498999972	134.423007145136	150.931095741907	162.722587596743
-1.46383047103882	-3.14188623428345	rep1	0.422381398717522	1	0	544.531555362878	56.8206840378655	78.1284405520651	92.3336115615314	130.214067586775	144.419238596241	163.359466608863
-3.21158075332642	-9.68953514099121	rep1	14.6544027746829	3	18.6408641762768	150.791276283096	174.558378107849	35.683939994587	675.465028330372	52.2609942084903	53.3927609620499	48.9988429776418
0.0954316183924675	-1.08225762844086	rep1	0.428167445275296	1	25.6908836049583	427.402881791579	42.0396277172045	175.165115488352	91.0858600539432	198.520464220133	77.072650814875	172.829580615174
-2.4137909412384	-9.71081161499023	rep1	1.09190964325997	3	36.6330678063957	119.057470370786	200.566046240017	106.235896638548	500.957202252462	89.7510161256696	83.3402292595503	73.2661356127915
3.17300319671631	-2.27493786811829	rep1	0.428167445275296	1	49.0462323367386	432.073951537936	60.7239067026288	86.4147903075871	123.783348278436	156.480836502928	149.474231883394	151.809766756572
1.28345501422882	-0.755806982517242	rep1	1.07620465974601	1	47.3887559751284	436.719908006085	48.3179472687584	127.299207227306	104.069424886557	203.492893304963	83.6272164266972	158.891711210725
3.2026002407074	-3.09867668151855	rep1	1.07785781590538	1	38.0384122979716	504.704787563331	77.0045907495523	73.2935261351161	115.043003047524	132.670559966096	128.95949535166	140.092689194969
2.95378565788269	-2.94520878791809	rep1	0.852202000152182	1	38.7232135034968	451.770824207463	75.0995655825393	90.3541648414926	107.9556255249	154.892854013987	141.985116179488	149.025700452851
-2.5737419128418	5.04240751266479	rep1	2.67315350969171	6	21.3231300758981	38.1571801358177	45.2648901611171	912.40551324764	55.7394101984003	51.6244201837533	39.6535401411439	45.6389801624486
-7.44942235946655	-1.2372180223465	rep1	0.834017282399177	2	16.7862228942389	3.5970477630512	62.3488278928874	11.9901592101707	125.896671706792	841.70917655398	137.886830916963	9.59212736813653
4.38394927978516	-1.6746392250061	rep1	1.97138872004166	1	80.3494503086395	432.3348263766	64.8273974081068	89.0235386942312	148.372564490385	119.154582559971	118.698051592308	157.50318384364
-3.1424252986908	-9.87761497497559	rep1	14.2750034361088	3	20.2451790147364	70.6829952452215	274.115520708178	51.5586565911626	641.541001442754	58.9842239806507	43.2224064086241	49.4570809148924
2.26498651504517	-1.16503572463989	rep1	2.57975018668764	1	52.3306484079909	511.289816667704	52.3306484079909	114.352157632276	108.925275575151	125.205921746526	109.700544440455	135.672051428125
-5.5220160484314	-0.0123893981799483	rep1	1.71019004686214	2	31.5754381210903	322.771145237812	77.1844042959985	67.2439885912108	56.1341122152717	525.672571682596	29.8212471143631	99.4041570478769
-3.74244499206543	9.14096164703369	rep1	1.56305914867874	4	35.1874080046759	28.7896974583712	19.1931316389141	242.473229704948	17.9135895296532	85.729321320483	95.3258871399401	685.194799509234
-2.44139099121094	5.35465097427368	rep1	0.548847844908874	6	43.7279661797429	41.9059675889202	12.7539901357583	849.051343323341	47.3719633613881	76.52394081455	65.5919492696143	72.8799436329048
3.64603877067566	-3.47201132774353	rep1	0.428167445275296	1	46.7106974635606	418.060742298867	84.0792554344091	77.072650814875	163.487441122462	114.441208785723	135.461022644326	170.494045741996
-7.45416784286499	-1.95223987102509	rep1	1.35393489451918	2	12.5559951728973	78.2903228427712	141.808886658604	2.95435180538759	154.364881831502	714.953136903797	63.5185638158333	41.3609252754263
-4.43007659912109	9.85644721984863	rep1	2.26399736024911	4	35.7774268743351	23.4099212881452	15.0176853546592	29.1519774531619	30.9187639654748	40.6360897831954	30.4770673373965	1004.41813224985
4.84781074523926	-1.24348187446594	rep1	0.867906983666141	1	81.8060014911825	452.813501211756	67.9796350419685	79.5016070829801	142.872453308544	122.132903634723	97.9367623485987	164.764200186466
-6.19516086578369	-1.59510934352875	rep1	1.00511894489336	2	94.5161768989234	74.6180343938869	104.465248151442	57.7046132646059	170.129118418062	563.117432892533	81.5823842706497	63.6740560161168
4.61491870880127	-0.82191014289856	rep1	0.662915619904995	1	95.0347195153265	435.952919681418	66.3734548995931	98.0516947380352	156.882711580856	125.204471742414	95.0347195153265	137.272372633249
0.0422364622354507	0.507023274898529	rep1	7.15651301388709	1	40.3785609568453	588.605599988376	40.9205550636486	72.085216204838	71.4077235713339	212.32619134019	80.486124860289	103.520874399429
-6.66755390167236	-1.44364142417908	rep1	0.992720273698129	2	34.2493257172452	29.2126601705915	90.6599798397666	66.4839852158289	151.099966399611	684.986514344904	99.7259778237433	53.3886547945293
1.23766660690308	-0.280588030815125	rep1	0.432300335673706	1	50.8905457260742	490.399804269443	48.5773391021618	106.407504699973	104.094298076061	194.309356408647	76.3358185891114	138.792397434748
-2.48064661026001	5.78739261627197	rep1	1.33988306716459	6	10.4486729798193	126.130409542104	15.6730094697289	779.17247078081	36.5703554293675	77.6187135643719	64.9310392317342	99.2623933082833
-1.5244083404541	9.08888912200928	rep1	2.80457942436116	7	11.053350720157	25.6722984468163	52.0577162949331	133.353328043185	41.0043655747761	388.650073708747	425.01916317507	132.996768342535
-1.02797222137451	8.54825782775879	rep1	0.66870166646277	7	38.8813147984693	254.223981374607	68.7900184895996	83.7443703351648	104.680462918956	113.653074026295	357.409009109007	188.424833254121
-0.261824578046799	-3.39440989494324	rep1	0.857161468630275	1	16.3329786888014	458.490044621354	64.1652734202913	88.6647414534934	127.163905505668	205.328874944932	99.1645134677229	150.496732203956
-1.19605576992035	8.58903217315674	rep1	0.708377414287507	7	117.169178923473	63.5254584524853	60.7021047434859	46.5853361984892	111.522471505474	87.5239649789797	468.676715693891	254.101833809941
1.36564111709595	-2.94317436218262	rep1	0.63646512135517	1	28.2812041006649	502.776961789598	64.4182982292922	92.6995023299571	103.697748369105	152.404266542472	119.409528425029	146.119554520102
-6.71467447280884	-1.40728783607483	rep1	1.28946180430398	2	28.694141909827	48.8575929815973	86.082425729481	58.1638011685682	211.716236253588	635.924226109679	51.1841450283401	89.184495125138
2.21815466880798	-3.81415271759033	rep1	1.71845582765896	1	31.4235601118499	443.421348244992	76.8131469400774	90.7791736564551	136.750678264532	136.168760484683	136.750678264532	157.699718339098
-2.41110324859619	4.93088579177856	rep1	2.51775683071149	6	30.185599766012	126.302904284103	41.7037891504114	762.980751980384	65.1373468634997	81.024504635085	37.7319997075151	64.74016791921
-6.25272750854492	-1.33167672157288	rep1	0.780289707219845	2	73.0497909591679	41.0104089595329	94.8365707189197	60.2340381593139	106.370748238788	692.050651192117	74.3313662391533	67.9234898392263
-2.55936193466187	-9.76108837127686	rep1	0.463710302701624	3	10.7825941560269	327.790862343218	122.921573378707	116.452016885091	334.260418836834	120.765054547501	66.8520837673668	109.982460391475
2.48447585105896	-0.775643110275269	rep1	1.07289834742729	1	52.1950659484964	465.095319791066	54.059175446657	109.050405642394	108.118350893314	157.517252594569	99.7298581515913	164.041635838131
-2.26251816749573	4.55075836181641	rep1	4.93219140146273	6	31.2234435902728	322.777416855288	44.8076690483785	501.805343415099	55.1479003672351	109.484802199658	53.7286529313136	90.8318358989754
4.13892793655396	0.343080997467041	rep1	3.02775550587531	1	75.6335838728158	517.875369050547	60.7710892253192	87.1933019319798	109.982460391474	137.065228415802	92.8080221321451	128.478009286137
1.82459056377411	-0.833347916603088	rep1	0.433126913753388	1	60.02859479382	454.83204516856	41.5582579341831	150.07148698455	115.439605372731	131.601150124913	103.895644835458	152.380279092005
2.02478861808777	-2.50851082801819	rep1	0.431473757594024	1	39.3998469218501	431.080678086124	60.2585894098883	101.976074385965	108.928988548644	159.917025741627	129.787731036683	178.458130175438
-2.59011673927307	5.92991304397583	rep1	1.32252492749126	6	15.8787177190191	25.7084001165072	0	961.040486708253	37.8064707595694	37.8064707595694	26.4645295316985	105.101988711603
1.27283930778503	-4.06633996963501	rep1	0.42982060143466	1	20.9389684206846	416.452816366949	88.4089777762237	88.4089777762237	134.940018711078	160.532091225248	102.36829005668	197.756923973132
2.826411485672	-2.79392099380493	rep1	1.0770312378257	1	40.8530397770327	443.812568486856	75.2067323168103	103.989555796083	119.773684800846	133.700857452107	133.700857452107	158.769768224377
1.72957789897919	-1.10877180099487	rep1	1.29442127278207	1	50.9880371929824	522.241108219032	43.2625770122275	108.928988548644	104.293712440191	120.517178819777	117.426994747475	142.14846732589
-5.71585559844971	-0.974226355552673	rep1	1.13489170340344	2	38.7702191037681	223.809901189934	53.7496219393149	91.6386996998156	126.884353430514	492.558010886509	68.7290247748617	113.667233281502
-4.83862733840942	-0.745262384414673	rep1	2.53428839230513	2	84.4418498896057	298.70317928239	56.4260959542692	85.6256141403945	109.300899156172	368.150681995337	69.0529146293504	138.105829258701
-2.05609035491943	5.03605556488037	rep1	0.511651831323182	6	37.1346271757967	107.494973403622	25.4079028044925	703.603462278254	89.9048868466657	74.2692543515934	87.9504327847817	84.0415246610136
4.53565883636475	-1.02707004547119	rep1	4.11057279025878	1	55.4667224335045	481.173817110652	75.111186628704	85.973419771932	111.395667553955	154.382377439921	101.688991128092	144.444589670585
-2.4781539440155	-8.24916172027588	rep1	0.530663127155869	3	58.4174750677458	111.181646096677	277.011897901891	13.1910427572329	418.344498872244	137.563731611143	97.9906033394446	96.1061686598399
-2.76213264465332	-9.43774032592773	rep1	7.40696617203075	3	43.5025913091053	239.889289431532	201.011973635176	51.2530529791184	486.153958623881	86.8801751719201	49.5029487310509	51.5030678716994
-1.85627090930939	4.61169719696045	rep1	4.05353890276072	6	39.7313644798771	261.344086356525	49.2227459945144	458.235070334583	84.7602442237379	122.063580874289	79.4627289597543	115.000227188978
2.55581879615784	-0.644233822822571	rep1	1.93667244069502	1	62.9946486749291	503.957189399432	49.0532100337562	102.753566281237	99.1391192261179	137.348988094517	122.891199874042	131.669142722188
3.39977049827576	2.04296112060547	rep1	0.650516948709765	1	75.3247092134749	501.139902114139	87.6226209217973	52.2661247603703	73.7874702499346	225.974127640425	81.4736650676361	112.218444338442
3.99285697937012	-1.77434647083282	rep1	1.50271894886195	1	49.9095323558671	490.444337950321	67.8769640039793	82.5170934950337	107.139129457261	153.055899224659	111.131892045731	147.732215773367
-7.11037921905518	0.255530923604965	rep1	2.16398141260758	2	29.1130042212727	94.732791513665	49.445896058352	52.6806743051601	65.1576761142769	792.520670467978	21.7192253714256	104.437126254089
-0.012291694059968	-2.17825031280518	rep1	0.42568771103625	1	23.4913993069169	512.112504890788	46.9827986138338	110.409576742509	105.711296881126	190.280334386027	91.6164572969758	129.202696188043
0.161862581968307	-1.5431010723114	rep1	0.424034554876886	1	30.6578788225748	558.916713919248	40.0910723064439	94.3319348386916	96.6902332096589	150.931095741907	101.406829951593	136.781305516103
-7.0852370262146	-0.232962518930435	rep1	1.12827907876598	2	1.77261108323256	91.2894707864766	37.2248327478837	15.953499749093	84.1990264535464	888.964458241127	35.4522216646511	54.9509435802092
-2.68754363059998	-8.6055269241333	rep1	0.843936219355362	3	24.8833970131544	208.546565443579	272.532443477405	7.10954200375839	503.592558599553	34.3627863514989	106.643130056376	52.1366413608949
5.05490016937256	-0.924649655818939	rep1	1.09025648710061	1	66.9567215271827	462.276543146577	81.6321673413598	79.7977366145876	112.817489696486	149.506104231929	110.065843606328	146.75445814177
-6.43135976791382	-0.35382354259491	rep1	0.486027910853039	2	26.7474350952055	121.392205432087	55.5523651977346	49.3798801757641	84.3572953002636	720.123252563226	49.3798801757641	102.874750366175
-5.92682933807373	-1.17093479633331	rep1	0.926594027323566	2	37.7727450943066	180.229955164263	73.3870476117957	63.6740560161168	114.397456571329	564.432733837781	88.4961456495183	87.4169243611095
1.80031788349152	-2.69409036636353	rep1	0.424861132956568	1	42.3667843531361	463.680917642656	47.0742048368179	115.331801850204	134.161483784931	122.392932575726	157.69858620334	127.100353059408
-3.61713457107544	-9.81635475158691	rep1	4.68669771179716	3	10.0283830727323	74.2527087087415	241.534673156021	67.6382432777904	708.601280522214	54.1959425632769	16.6428485036834	36.9129845017594
-0.991047441959381	8.75505352020264	rep1	2.08628307311747	7	56.080596879488	113.119836440677	41.7009566539782	90.5917334207114	100.657481578568	82.4432706262558	602.986246789708	122.226941916833
-7.48844957351685	-0.559064507484436	rep1	2.58222992092669	2	13.1669142722188	43.3733646614266	72.0307663127263	12.0051277187877	97.2028083037327	917.424115026067	15.4904873790809	39.1134806321793
1.3018387556076	-3.27777099609375	rep1	0.426514289115932	1	28.1350480071214	426.714894774674	77.3713820195838	100.817255358852	112.540192028486	208.668272719484	98.4726680249248	157.087351373094
3.65255522727966	-0.58185738325119	rep1	0.64473090215199	1	63.5924226109679	463.759374650718	62.0413879131395	99.2662206610231	107.021394150166	156.654504480677	114.776567639308	142.695192200221
3.89985394477844	0.0567094497382641	rep1	0.433126913753388	1	80.8077237609116	436.361708308923	53.1022184714562	99.2780606205485	113.130813265276	168.541823844187	108.513229050367	150.07148698455
3.61237859725952	0.646003901958466	rep1	1.07372492550697	1	72.6443040922903	462.874604280363	58.6742456130037	91.2710487313391	99.6530838189111	189.061458086345	84.751688107672	150.876631576295
-1.58649742603302	8.7472562789917	rep1	1.43659270248738	7	20.8827456439509	137.826121250076	24.363203251276	277.740517064546	58.4716878030624	67.5208775821078	530.421739356352	92.5801723548488
-6.39502620697021	-0.390107035636902	rep1	0.450485053426711	2	11.0991473789561	130.969939071682	33.2974421368684	115.431132741144	126.5302801201	588.254811084675	93.2328379832316	110.991473789561
-5.28821420669556	-0.645327627658844	rep1	1.09934884597711	2	33.656286751376	375.676930495089	50.9392448128934	95.5110840241752	108.245895227399	332.924350027125	63.6740560161168	149.179216952045
3.36507678031921	-1.20275676250458	rep1	0.643077745992626	1	59.090833475111	463.396536199554	54.4257676744443	90.191272146222	119.736688883778	160.167259156222	108.851535348889	153.947171422
3.37758374214172	-3.22555160522461	rep1	1.93997875301375	1	42.2685041640861	518.046910791543	72.1657388167323	69.588391001849	138.661312440721	120.619877736538	111.341425602958	137.114903751791
-7.10918617248535	0.191093564033508	rep1	1.51677077621654	2	13.8452034607251	207.018756507985	69.2260173036256	49.4471552168755	65.9295402891673	649.405971848298	26.3718161156669	128.562603563876
2.26742577552795	-1.59687221050262	rep1	0.871213295984869	1	47.0608061067884	459.129815675985	67.7216478122077	144.625891937935	121.669401154136	114.782453918996	83.7911913608672	171.025856339304
2.98421740531921	-1.61065137386322	rep1	1.06876545702888	1	50.5255850522319	516.483758311704	53.3325619995781	72.0457416485529	115.086054841195	147.834119226901	108.536441964054	145.962801262003
-1.98716914653778	-8.63680934906006	rep1	1.74573290428847	3	60.7194833411265	175.284546248912	235.4312042755	40.670597332264	345.413664666975	92.2248756407677	108.836809762397	151.225883038277
-5.08279752731323	7.8288197517395	rep1	21.4067191076054	4	16.4434352705147	42.743588842389	244.969814086872	45.5931614318816	541.558934917832	35.736443130522	37.1845865776411	245.577100048567
0.850411891937256	-1.74065983295441	rep1	0.427340867195614	1	30.4206805338121	446.949998612162	58.5013087188694	117.002617437739	93.6020939501911	182.524083202873	93.6020939501911	187.204187900382
4.22802066802979	-2.66960787773132	rep1	0.42982060143466	1	44.2044888881119	507.188346189915	86.082425729481	72.1231134490246	111.674498243651	120.980706430622	123.307258477365	144.246226898049
-1.88074743747711	4.31058216094971	rep1	0.950564791634345	6	35.7682088577491	340.849990291491	67.3283931439983	396.606315863865	74.6924361441231	120.980706430622	51.5483010008737	122.032712573497
4.82590675354004	-1.96187317371368	rep1	0.433126913753388	1	62.3373869012747	440.979292523832	78.498931653457	71.5725553310931	133.909942232368	145.453902769641	96.9692685130939	180.08578438146
5.06029939651489	-0.500576138496399	rep1	3.25010500930978	1	73.2284031802849	482.44595036423	63.9979321911734	62.7672027259585	117.226981561717	153.225818419252	101.842863246531	155.071912617074
4.55090761184692	-2.7428605556488	rep1	0.430647179514342	1	48.7638164115751	436.552261208386	90.5613733357823	76.6288543610465	134.681016755779	169.512314192618	113.782238293675	139.325189747357
5.73853445053101	2.07289004325867	rep1	0.451311631506393	5	186.124163739418	272.538954047005	57.6098602050581	126.29853968032	121.867011972238	181.692636031337	124.082775826279	139.593122804564
3.99938869476318	1.82211542129517	rep1	30.1039736620199	1	134.664709139626	423.370781553086	52.6631947785546	79.0859049615664	95.60769155876	245.123786077113	82.7000457797025	96.6099322898397
5.88565444946289	1.47881031036377	rep1	0.667048510303406	5	128.92615555184	319.317106192348	67.4613604631721	121.43044883371	125.927872864588	137.921003613596	172.401254516995	136.42186226997
-5.1538405418396	-0.750235438346863	rep1	1.55396678980223	2	55.3422380480505	384.178094356815	41.8284357339916	37.3238349626387	133.207479952866	371.951320834572	69.4995547580169	116.476105659269
-6.01176404953003	-1.40039718151093	rep1	0.710857148526554	2	46.4228292117503	168.810288042728	88.6254012224324	66.1173628167353	150.522506838099	528.938902533882	60.490353215311	99.8794204252809
-2.09014678001404	-9.4133472442627	rep1	3.62123856708701	3	40.041548578955	248.53374980041	160.16619431582	122.33383462398	367.001503871939	90.5767443717051	97.4804596439387	83.6730290994715
-0.748935222625732	8.88876914978027	rep1	0.472802661578126	7	42.3009463044133	86.7169399240472	52.8761828805166	80.3717979783852	63.4514194566199	160.74359595677	645.089431142302	78.2567506631645
-4.59013509750366	9.80205154418945	rep1	6.43491035032467	4	12.276783311521	49.7287425276802	21.9117271762591	54.7016167804482	33.4114988857851	206.218879169474	64.1811583247872	767.376658130265
-4.61547708511353	-0.87150239944458	rep1	4.01055684261725	2	115.943999361581	252.583379254369	68.569031880505	96.2459865668179	104.474270392479	362.044488329066	100.983483314926	108.962425206475
-3.38537430763245	9.44855880737305	rep1	7.15238012348868	4	1.67776317712639	10.4860198570399	2.37683116759572	170.572589674516	6.71105270850555	3.91478074662824	41.5246386338781	972.543388340929
4.61414098739624	2.53379344940186	rep1	1.71762924957928	5	277.126161024909	324.866382041805	61.7129686315973	59.9663751797597	71.6103315253441	224.1461596525	79.7611009672532	110.617585283052
-1.55085361003876	-1.23535740375519	rep1	3.80556547885611	1	23.3868003308544	138.744163760574	83.5618259012549	192.875409470192	204.700196154332	52.8173805224913	288.524795093012	225.196493073508
3.24987745285034	-2.41409206390381	rep1	0.647210636391037	1	46.3527610845295	423.355217905369	69.5291416267942	95.7957062413609	117.426994747475	160.689571759702	129.787731036683	166.869939904306
-2.36196255683899	-8.74469947814941	rep1	0.546368110669828	3	36.6053574676617	162.893840731095	289.182323994528	34.7750895942786	369.714110423383	107.985804529602	97.0041972893035	111.646340276368
-7.38955020904541	-1.38129806518555	rep1	0.97701529018417	2	5.11762717557622	40.9410174046098	48.1056954504165	5.11762717557622	118.728950473368	896.608281160955	50.152746320647	45.0351191450708
-5.71578550338745	-0.0090180616825819	rep1	7.13088909341695	2	24.2606493711575	495.870844950364	24.4008843386209	30.0102830371544	98.1644772243368	418.320907943138	63.2459703259656	55.533047115482
0.659057319164276	-0.751988470554352	rep1	1.06380598855078	1	40.4209042464393	531.111881377633	38.5408621884654	101.522271130592	93.0620818697092	152.283406695888	89.3019977537613	163.563659043731
3.19275689125061	1.16370439529419	rep1	3.21621530804281	1	56.5493857159326	558.789548543519	62.3792192948947	63.8366776896352	96.7752374107712	153.616114805652	89.4879454370686	128.547830416115
-6.93449258804321	-0.459947854280472	rep1	1.06132625431174	2	10.3643907378259	61.2441270871529	62.1863444269552	49.9375190095246	81.9729085628046	848.937823161919	43.3419976309082	51.8219536891293
3.25169944763184	-2.42064189910889	rep1	1.70936346878246	1	40.3659030160199	485.560862366616	68.4465312010772	83.6568714679833	107.64240804272	159.708572802513	101.207264083644	163.218651325646
2.41030049324036	-1.20361113548279	rep1	0.426514289115932	1	53.925508680316	443.127006112162	49.2363340124624	91.4389060231445	114.884779362412	194.600748715923	112.540192028486	150.053589371314
-1.904904961586	8.98924732208252	rep1	2.29788706151607	7	16.9721134920657	64.406994790403	22.6294846560876	150.573109442429	40.9071453398506	70.4995483516574	624.48674002857	219.331928205156
3.27035760879517	-1.34508645534515	rep1	1.07289834742729	1	45.6706827049343	482.804360023591	68.9720514319416	98.797803402511	103.458077147912	173.362183328934	100.661912900672	136.079993365723
-6.316481590271	-0.695268452167511	rep1	1.88129170935632	2	30.2983315753315	98.8682398773975	49.965669615459	68.569908302066	100.994438584438	694.735427525584	81.3271005443109	85.0479482816323
-2.77434062957764	-7.89756298065186	rep1	0.563726250343151	3	17.739106514754	182.712797101966	228.834474040326	0	551.686212608848	35.4782130295079	95.7911751796713	97.5650858311467
-5.52284145355225	-0.563091993331909	rep1	4.27258209387646	2	34.8735253591849	281.328707931143	50.5549092455298	46.8101011532683	89.4072932027425	563.359567379584	71.1513537529678	72.3216062817995
3.61371278762817	-2.85257363319397	rep1	0.433953491833071	1	55.3054657968557	410.182204660013	66.8274378378674	80.6538042870813	182.047158247983	156.698819757758	142.872453308544	115.219720410116
6.07864999771118	1.8200067281723	rep1	0.694325586932913	5	194.433278192071	259.244370922761	103.697748369105	57.6098602050581	146.905143522898	138.263664492139	131.062431966507	178.59056663568
-2.35676908493042	-9.07932090759277	rep1	1.72920134269483	3	63.0348805016147	100.046186484214	309.391385948292	50.8905457260742	431.991337015653	109.299012979864	81.5405334929144	63.6131821575928
-4.68549013137817	9.14655113220215	rep1	0.952217947793709	4	47.2580884494617	75.6129415191387	37.8064707595694	51.4588074227472	66.1613238292464	108.168513562101	203.734870204346	619.606048559609
0.713125467300415	-0.755187451839447	rep1	0.428994023354978	1	39.6275917017451	435.903508719197	41.9586265077302	163.172436418951	95.5724270453854	186.482784478801	95.5724270453854	151.517262389026
-2.88377141952515	5.16156148910522	rep1	4.23951897068918	6	9.86389779295735	123.942020094116	19.5133630251982	905.977569027061	41.3854842182776	30.020558500305	29.3772608181556	49.7483540862197
-6.51311492919922	-1.01358985900879	rep1	0.784422597618255	2	40.7943372579547	79.0390284372873	98.1613740269535	75.214559319354	94.3369049090203	719.000194171452	42.0691602972658	61.1915058869321
-2.60825133323669	-9.40450000762939	rep1	4.79828575255424	3	30.63594116331	161.516016337178	246.54638364759	53.5607950950385	468.083835733294	95.0339399351656	73.7763481075627	80.6538042870813
-5.49725961685181	-1.35165333747864	rep1	2.55991231277527	2	61.7208641137819	260.555799771472	82.8153366589986	63.6740560161168	158.989820850059	375.794122009229	92.5812961706729	113.67576871589
-7.34198617935181	-0.591412842273712	rep1	4.42632561669732	2	13.3293402043076	72.9724895930735	103.019985307869	28.466048571911	69.3577532664817	860.985008790103	25.3031542861432	36.3732842863308
-4.30917978286743	9.19644451141357	rep1	1.55809968020064	4	33.3739879808612	72.5242431122561	22.4632611409643	89.2112371026867	43.6429073595878	117.450765394185	53.2700192771439	777.870642938535
3.02056002616882	-0.165724635124207	rep1	1.08695017478188	1	65.3203814188149	459.082680675896	57.040333069951	108.560633907326	112.24065539571	162.840950860989	87.4005103491185	157.320918628413
-4.30425977706909	10.2090349197388	rep1	7.29537813127368	4	11.9253585536643	41.1219260471183	10.554627685427	27.9629097120404	33.9941255322844	44.274607044064	36.5985141819353	1003.37499554969
1.17454266548157	-2.33184814453125	rep1	0.423207976797204	1	33.0806619146232	432.411509312575	51.9838972944079	118.145221123654	120.508125546127	160.67750072817	108.693603433762	184.306544952901
-2.64987969398499	-9.36511039733887	rep1	2.22018872202596	3	35.5825607148888	96.8386146038113	197.280526495206	59.0039930841827	572.473856564857	104.946033500875	71.1651214297776	72.5163579126215
1.99304282665253	-3.59832620620728	rep1	2.14497011677489	1	32.210662773611	484.007590624524	74.5931137915203	89.8507961579676	124.604405992653	147.067105032145	111.042021666922	147.067105032145
3.29022002220154	-2.15677905082703	rep1	0.433126913753388	1	66.9549711161839	461.758421490923	55.4110105789108	94.6604764056393	154.689071199459	85.4253079758208	113.130813265276	177.776992274006
-2.47893619537354	4.95154285430908	rep1	0.877825920622325	6	20.5052044797664	47.845477119455	74.0465717324899	888.558860789879	59.2372573859919	29.618628692996	48.9846551461087	41.0104089595329
3.7874927520752	-3.33376479148865	rep1	0.863774093267731	1	46.3084043753577	461.926333644193	76.4088672193402	72.9357368911884	151.660024329296	122.717271594698	123.874981704082	153.975444548064
-4.99226427078247	-0.46775022149086	rep1	3.09470833032955	2	42.6534541902834	434.61284762069	49.7623632219973	53.6399499665685	83.6912472369954	341.227633522267	97.9090653004232	106.310503246994
-3.30198645591736	-9.21877574920654	rep1	1.70357742222468	3	27.0020014352674	70.4400037441758	375.680019968938	15.2620008112381	543.562028892557	92.15900489863	31.6980016848791	54.0040028705348
-7.38802099227905	-0.714828848838806	rep1	1.99783921859149	2	6.00648935526464	88.095177210548	100.108155921077	212.229290552684	206.222801197419	485.02401543762	24.5264982006639	87.5946364309427
-3.16910791397095	8.9719877243042	rep1	1.94741795573088	4	8.72950767962892	30.2965266528298	0	719.414132891771	12.3240108418291	8.72950767962892	12.8375112935719	417.475867266959
2.15529561042786	-0.0128594152629375	rep1	0.857988046709957	1	58.2758701496252	543.131109794507	50.1172483286777	97.9034618513704	86.2482878214453	123.544844717205	110.724153284288	139.862088359101
3.12941288948059	-2.38448524475098	rep1	1.53082260357114	1	47.0335359773476	442.245886898116	66.6308426345758	81.6554444051174	105.825455949032	134.568172379633	200.545771458968	131.301954603429
3.83268451690674	-2.04179906845093	rep1	0.433126913753388	1	55.4110105789108	434.052916201468	69.2637632236385	94.6604764056393	133.909942232368	161.615447521823	122.365981695095	138.527526447277
-0.158028855919838	-2.98005032539368	rep1	0.419075086398794	1	14.3172433645706	603.710428539395	66.8138023679963	69.2000095954248	109.765532461708	90.6758746422807	109.765532461708	145.558640873135
-5.26165580749512	-0.620468616485596	rep1	1.34732226988172	2	48.9860529105586	295.400743309126	58.6348209080928	32.6573686070391	85.3544861320339	475.016270647841	93.5188282837937	120.238493507735
-3.77332305908203	-9.86129665374756	rep1	1.47461529415276	3	2.03442891979745	69.8487262463793	421.126786398073	35.9415775830884	587.949957821464	22.378718117772	44.757436235544	25.7694329841011
-2.0442533493042	9.08903121948242	rep1	2.57975018668764	7	12.4043018448571	38.3758088325267	10.0784952489464	124.043018448571	20.9322593631964	31.7860234774463	612.850038022471	359.337119068204
2.93694400787354	-0.996750891208649	rep1	0.649690370630083	1	67.7245684853354	427.896137248256	55.4110105789108	126.213968540852	110.822021157822	147.762694877095	141.605915923883	132.370747494065
-1.12158107757568	8.57455539703369	rep1	0.459577412303214	7	69.6291835571925	128.378807183574	69.6291835571925	45.6941517094076	132.730631155898	95.7401273911397	391.664157509208	276.340822242608
-7.71273565292358	0.392245471477509	rep1	0.834843860478859	2	19.165260424653	63.484925156663	64.6827539332038	69.4740690393671	83.8480143578568	789.369163740395	7.18697265924487	112.595904994836
-2.27018165588379	4.80917930603027	rep1	3.26911630514246	6	18.9653699082138	129.392765664104	75.5555865698195	698.965649036589	74.026121254641	74.6379073807124	68.2141530569626	70.0495114351768
-2.71578812599182	-9.29912281036377	rep1	3.7369594982425	3	37.4636118121811	331.285367310573	252.344185277763	62.8853483990183	374.368520894581	54.5898343548925	43.8859452656979	52.9842509915133
-7.68170547485352	-0.666645705699921	rep1	2.05156679377082	2	8.28634975552205	89.6875502950622	149.641727937957	15.1104024953637	187.174018007086	712.626078974896	8.77378209408217	38.5071547462495
-0.359429776668549	0.735490679740906	rep1	2.81863125171575	1	43.2834198959996	609.515699846946	48.2503697201307	55.7007944563274	83.0190184890485	201.516250007605	67.0538226257699	101.467689264393
4.44790649414062	-2.58855795860291	rep1	1.94824453381057	1	59.5407804240651	534.840458636861	76.4791058895319	60.0540630139277	140.639429622361	101.629952792801	123.187821567031	113.435452359641
-4.04598665237427	8.81901931762695	rep1	3.33606912959671	4	34.6915273147604	208.428934270133	22.6614009072225	154.992791390139	65.4662692875318	80.0143291292055	98.1994039312977	545.272473681194
3.18986988067627	-0.827057242393494	rep1	0.867080405586459	1	79.5773950782928	461.318232337929	51.898301138017	118.789444827017	117.636149246172	118.789444827017	128.015809473775	133.782287377999
2.8570601940155	-2.95806574821472	rep1	0.430647179514342	1	39.4754704284179	455.128953174701	69.6625948736787	83.5951138484144	113.782238293675	162.54605470525	139.325189747357	146.291449234725
-7.15624046325684	-1.68214797973633	rep1	1.63166512929235	2	22.0633507168307	47.191055699888	109.703882730908	17.1603838908684	201.021639864458	666.803488330885	59.448472764794	86.4147903075871
0.619583249092102	-3.39670610427856	rep1	0.64473090215199	1	23.2655204674273	449.800062370261	79.1027695892528	62.0413879131395	113.22553294148	207.838649509017	100.817255358852	173.71588615679
3.15299201011658	1.55710625648499	rep1	0.440566116470527	1	77.1734337456125	565.181911842868	63.5545924963868	81.7130474953544	88.5224681199673	131.648798742515	77.1734337456125	124.839378117903
-3.2958722114563	8.82716846466064	rep1	1.42832692169056	4	14.7025164064992	47.6081483639022	9.8016776043328	506.186636280901	29.4050328129984	26.6045534974747	79.8136604924242	495.684838847687
1.6843227148056	0.703538954257965	rep1	3.61793225476828	1	51.1341802368405	550.037938763851	50.5813782883341	88.1719107867681	87.6191088382617	161.141767989611	82.6438913017043	138.476888100849
4.14835596084595	2.6511869430542	rep1	2.49543922256008	5	452.826095616439	313.772418466966	31.2570225292763	83.7527911361377	78.1425563231907	79.3447494973937	65.7198935230937	104.991537213723
5.04455089569092	-1.93973648548126	rep1	0.862120937108367	1	54.5167133484107	465.131958568355	83.5149651294802	67.2759441320812	114.833077053035	154.27069947529	113.673146981792	156.590559617775
-6.73322057723999	0.158130824565887	rep1	1.17870034162659	2	14.4226648619956	0	1.69678410141125	0	11.0290966591731	1079.15468849755	61.9326197015105	41.5712104845756
4.87810087203979	-0.647666931152344	rep1	1.95485715844802	1	77.2434954377332	456.299324042769	66.5010225622869	79.8012270747443	117.144108975105	146.302249637031	110.494006718877	156.021629857673
-3.19064259529114	-9.64537525177002	rep1	2.26647709448815	3	17.6485348549412	74.123846390753	221.047899058139	21.1782418259294	694.469846541936	33.9734295957618	71.9177795338854	75.4474865048736
1.51004362106323	-1.66579163074493	rep1	0.433126913753388	1	46.1758421490923	408.656203019467	43.8670500416377	152.380279092005	124.674773802549	150.07148698455	110.822021157822	173.159408059096
0.652839839458466	-4.0079927444458	rep1	0.42568771103625	1	18.7931194455335	446.336586831421	68.1250579900589	89.2673173662841	162.090655217726	133.900976049426	131.551836118735	159.741515287035
-6.8833179473877	-1.56400728225708	rep1	1.32913755212872	2	31.5994382468042	66.2083468028279	136.17853149218	30.8470706694994	135.426163914875	679.387922306291	53.4180979886453	76.741492885096
3.59509539604187	-3.00669622421265	rep1	1.72424187421673	1	40.5975524934973	452.372727784684	75.9754196664021	81.775070022616	116.572972159899	163.550140045232	111.933251874928	167.02993025896
2.60297560691833	-2.26684427261353	rep1	0.427340867195614	1	42.120942277586	428.229579822124	65.5214657651337	105.302355693965	112.322512740229	159.123559715325	156.78350736657	140.403140925287
-4.28221273422241	8.69303607940674	rep1	0.697631899251641	4	47.3028828460963	121.840758846006	30.1018345384249	147.642331307513	68.8041932306855	134.741545076759	100.339448461416	559.034069999319
-5.23907566070557	-0.678088665008545	rep1	6.08361466645981	2	49.9702917865612	356.202704939073	56.5453301795298	63.9422483716195	97.9680720552319	409.460515922119	65.9147598895101	109.803141162575
2.90125489234924	0.498894840478897	rep1	0.430647179514342	1	60.3742488905215	480.671904628383	67.3405083778894	104.493892310518	97.5276328231501	169.512314192618	67.3405083778894	162.54605470525
0.330741792917252	-2.96862125396729	rep1	0.430647179514342	1	23.2208649578929	422.619742233651	76.6288543610465	88.239286839993	130.0368437642	202.021525133668	76.6288543610465	190.411092654722
-1.90825390815735	4.85752391815186	rep1	0.533142861394915	6	54.3944261471013	78.7781344199399	50.6430864128185	669.614142569489	88.156483755647	60.0214357485256	90.0321536227884	118.16720162991
-1.27791905403137	8.90629768371582	rep1	0.909235887650243	7	43.9929841565898	95.6847405405828	32.9947381174423	94.5849159366681	34.0945627213571	152.87561994415	648.896516309699	106.68298657973
-2.74362015724182	-9.79024505615234	rep1	0.538928907952689	3	18.5553230721813	198.54195687234	328.429218377609	113.187470740306	324.718153763172	77.9323569031614	77.9323569031614	70.5102276742889
-5.04117393493652	8.62703800201416	rep1	0.692672430773549	4	57.7473539048315	138.593649371596	62.0784054476938	51.9726185143483	116.938391657284	102.501553181076	88.064714704868	591.910377524523
-2.13945817947388	-8.62875938415527	rep1	2.68389902472758	3	48.8095859020988	109.542124085626	212.004995254154	32.788118773929	340.176732279513	116.24878474393	81.2251124172331	269.011610849735
-5.03601741790771	8.93464756011963	rep1	1.75978473164306	4	24.4348068413187	34.0950793134679	75.5774258115205	98.8757300090569	77.2821797771939	419.369475555655	40.9140951761615	439.258271821845
4.50817966461182	-0.00501931179314852	rep1	1.3068199439773	1	84.9390159000571	456.068950238145	61.2173087567979	87.2346649784371	127.025915670356	148.451973735235	82.6433668216772	162.225868205515
5.33916234970093	2.62764000892639	rep1	0.931553495801658	5	195.372569391066	250.119827846805	45.0859775517846	92.3189064155589	108.421041255482	282.324097526651	80.5106741996153	155.653970119256
-1.06468820571899	-3.21219944953918	rep1	0.424861132956568	1	7.06113072552268	489.571730302906	65.903886771545	77.6724379807495	117.685512092045	195.357950072794	108.270671124681	148.283745235976
-3.09978246688843	-8.77748584747314	rep1	5.89928775469071	3	25.5963103138909	152.391277961509	169.342476844881	44.2426290855994	371.231255545834	312.241083431702	58.8206601252989	75.941370997504
4.13037872314453	0.459577590227127	rep1	0.434780069912753	1	89.7005237793585	427.802498024633	57.500335755999	82.8004834886386	96.6005640700784	170.200993837757	131.100765523678	154.100899826077
-5.26257848739624	-0.533168256282806	rep1	1.57959071027238	2	44.9483524676827	343.126859682873	44.9483524676827	74.7028956505149	99.3928357383969	438.088167713189	74.7028956505149	89.8967049353653
-4.77913808822632	8.7150182723999	rep1	2.38054486948427	4	68.4717192645534	221.797961789474	47.8881962954545	59.6502094206539	96.6165363855661	98.2968239748803	173.069621699362	444.015995476276
-4.33347415924072	9.46482944488525	rep1	4.64784854205211	4	25.3880906256685	82.1885645678421	21.3001777283151	56.8004739421736	52.4974077344331	71.646052358878	99.6159827091908	800.370314639718
-4.76938915252686	9.34074592590332	rep1	0.68523322805641	4	32.1058569538442	166.366713306283	27.7277855510472	48.1587854307663	67.1304281762197	132.801499218174	131.342142083908	604.173853585977
-3.62464094161987	9.10650157928467	rep1	0.461230568462578	4	17.3449041477594	201.634510717703	8.67245207387971	149.599798274425	82.3882947018572	60.707164517158	188.625832606884	500.834107266553
3.04705119132996	-0.814082264900208	rep1	1.70853689070277	1	51.5060578901535	546.081272858105	53.2619462273178	77.8443829476184	114.132741915681	164.468207581058	90.7208974201568	111.791557466129
-0.682209968566895	-2.6520402431488	rep1	0.651343526789447	1	7.67644076336434	503.5745140767	29.1704749007845	196.516883542127	119.752475908484	138.175933740558	132.034781129867	82.9055602443348
3.19302582740784	-3.34094619750977	rep1	1.06628572278983	1	37.5133973428285	567.390134810281	71.2754549513742	53.4565912135306	118.16720162991	120.980706430622	115.353696829198	125.669881098476
-6.84009075164795	-0.961154282093048	rep1	0.507518940924772	2	17.7333283041628	68.9629434050777	133.985147187008	78.8147924629459	70.9333132166513	711.303501978087	55.1703547240621	72.9036830282249
-2.42375302314758	-9.74960994720459	rep1	2.01189104594608	3	29.8226885202848	124.758246976525	344.452052409289	78.0360349614118	402.109250215173	62.1306010839266	84.9946622828116	83.5035278567974
-7.22185134887695	-1.01726889610291	rep1	1.66059536208122	2	11.4416795529209	30.1096830340025	71.6610456209259	45.1645245510037	166.205450347694	783.453952544745	48.175492854404	53.5952358005244
-2.07092452049255	-9.6051139831543	rep1	0.985281070980991	3	39.5826136811599	122.807596292829	128.897229166854	122.807596292829	499.349895670017	84.2399214240069	98.4490647967309	113.673146981792
0.148760870099068	-2.5271008014679	rep1	0.848895687833454	1	25.9160227991595	494.760435256682	68.3240601068751	87.172076688082	101.308089123987	194.370170993696	75.3920663248277	162.56414301291
-2.39422082901001	-9.0969409942627	rep1	2.90294221584332	3	31.0030284133143	197.041469471286	195.663557097361	38.9260245633835	447.477043432169	100.932081390012	100.24312520305	98.5207347356431
-5.24378776550293	-1.46343410015106	rep1	1.7581315754837	2	29.0080678324481	414.644734310876	77.354847553195	51.1907079396144	114.325914398472	283.255250599199	98.9687020165878	141.058839655826
3.74787163734436	-3.55819988250732	rep1	0.648863792550401	1	40.0700428942187	446.935093820132	84.7635522762319	60.1050643413281	143.327461121629	180.315193023984	90.9281742599579	163.362482568738
-4.7543625831604	4.55118942260742	rep1	13.0756386424902	6	11.1658026037492	33.2679735111705	236.4702852794	26.3084664088336	669.41280952477	31.4324991105542	19.5019155065482	182.247312361194
-6.14663791656494	-0.0960020646452904	rep1	3.01700999083944	2	16.2412455208232	184.619872553031	31.4881290709838	51.7068224744576	80.5433196236743	701.356643307386	65.6278900637347	78.2231416921282
-2.38443183898926	5.10494899749756	rep1	1.83252360265508	6	26.1933870485785	103.136461503778	42.018558390428	729.594968415614	63.300685367398	93.859636924073	61.1179031133498	90.5854635430006
2.8804132938385	1.60452699661255	rep1	1.50189237078226	1	91.8840808333838	559.960231745476	43.2787337258692	67.2484939432736	96.5448675423235	137.16029457737	77.9017207065645	135.828641231959
-5.81888723373413	-1.40663886070251	rep1	2.23837343977896	2	33.506473346738	323.449156040511	96.9453962165619	45.1220507736071	124.197327871909	425.308835014594	59.8648990461719	101.412925996127
-6.67526340484619	-1.42433226108551	rep1	0.769544192183978	2	35.0857043354113	58.4761738923522	93.5618782277635	63.6740560161168	105.257113006234	708.211439362932	100.059230882469	45.4814685829406
-4.72150707244873	8.9473123550415	rep1	0.967922931307668	4	80.5849282800044	80.5849282800044	29.9610630784632	79.5517881738505	58.8889860507724	128.109373163084	115.711691889237	636.414305390804
1.27022159099579	-3.00839781761169	rep1	1.48949369958703	1	30.2116081541509	497.484480938351	59.0804781681173	100.705360513836	114.132741915681	139.644766579186	113.461372845589	155.086255191308
-2.88958621025085	5.30282640457153	rep1	3.11702593848097	6	13.474382577794	45.2354272254513	10.5870148825524	1036.88582122453	23.7405788275418	24.7030347259557	18.9282993354725	36.252505506922
-5.06774854660034	-0.590495049953461	rep1	3.25341132162851	2	49.4865186365095	488.103053383709	50.1012579984537	51.9454760842863	120.796284622039	312.902335229606	60.8591968324775	75.6129415191387
1.35265374183655	-3.46042156219482	rep1	0.8513754220725	1	28.1896791683003	452.20943665815	62.2522081633297	98.6638770890509	129.202696188043	150.344955564268	138.59925591081	150.344955564268
0.687762379646301	0.189606353640556	rep1	0.435606647992435	1	59.686876037878	424.695079500286	41.3216834108386	96.4172612919568	94.1216122135768	224.973609681232	50.5042797243583	218.086662446093
-2.7895245552063	-9.28482627868652	rep1	12.2118645492224	3	31.2810544581681	143.548922683688	273.422619989066	65.6738368467299	428.026365583363	132.985425235772	62.0707834536425	72.7980560557892
3.1313488483429	-1.53008282184601	rep1	1.50437210502131	1	46.5310409348546	523.80657509522	59.1608949028866	69.7965614022819	98.3799151194069	140.257851960776	125.633810524107	146.240414366686
-2.4315013885498	6.05085897445679	rep1	0.486027910853039	6	30.8624251098525	158.42711556391	0	625.478482226345	109.047235388146	43.2073951537935	133.737175476028	109.047235388146
4.45288276672363	-1.25135612487793	rep1	0.648037214470719	1	78.699184030124	492.255680502148	67.8973352416756	83.3285477966019	123.44970043941	108.018487884484	124.992821694903	131.165306716873
3.376300573349	0.252875208854675	rep1	0.428167445275296	1	74.737115941697	539.508555704125	49.0462323367386	74.737115941697	137.796557517504	135.461022644326	63.0594415758068	135.461022644326
5.82426166534424	1.71885502338409	rep1	0.673661134940862	5	132.113900273931	335.480241145038	68.2835889056271	108.363086741539	120.238493507735	167.740120572519	127.660622736607	149.927010423225
3.24544286727905	0.0611258782446384	rep1	0.866253827506777	1	75.0357434922751	451.368857007378	55.4110105789108	108.513229050367	111.976417211549	155.843467253187	93.506080351912	158.152259360641
3.22578740119934	-3.11129093170166	rep1	2.79466048740497	1	42.9390262397948	473.044939075073	69.7759176396666	81.2263246369452	133.468806562029	154.580494463261	118.082322159436	136.689233530014
2.96828508377075	-1.48973894119263	rep1	3.0004784292458	1	45.6593850716121	548.24590104235	56.3243509277551	73.321640260983	113.315262221519	130.979111920756	96.6512530712958	145.310159789948
-0.794042944908142	-3.02408218383789	rep1	0.64473090215199	1	4.65310409348546	487.024895118145	46.5310409348546	152.001400387192	97.7151859631946	125.633810524107	175.266920854619	120.980706430622
-2.18109107017517	4.81077718734741	rep1	1.58207044451142	6	22.7549918051327	161.181191953023	48.0383160330578	674.432673779904	104.293712440191	59.4158119356242	60.6799781470204	79.0103882122662
-6.28385591506958	-1.61117732524872	rep1	4.41310036742241	2	22.8864044755438	184.450824189036	84.9742740428605	44.6398186305161	155.899468110635	576.465475106766	74.3241650294887	66.1666347213741
2.91334295272827	2.12238121032715	rep1	1.09025648710061	1	121.989643330347	576.011248206449	48.6124142594614	57.7845678933221	82.5493827047458	132.996227690979	60.5362139834803	129.327366237435
3.58857417106628	-0.508942723274231	rep1	2.1581953660498	1	67.6491119834194	498.101338234081	57.4554101776987	96.3768170722687	114.910820355397	140.858424951777	108.423919206302	126.031222325274
-4.66785907745361	9.4499979019165	rep1	1.26301130575416	4	33.2538590974223	38.7961689469926	24.5445150480974	33.2538590974223	67.2994767447831	67.2994767447831	165.477536937173	779.882171689546
-7.08924293518066	-1.00071084499359	rep1	1.00429236681368	2	19.9145195770571	74.6794484139642	117.495665504637	63.7264626465828	158.320430637604	669.127857789119	26.8846014290271	79.6580783082284
-7.48543930053711	-1.89210665225983	rep1	1.21754951137164	2	21.3543677338504	27.924942421189	168.370976363052	1.64264367183465	96.094654802327	795.03953716797	28.7462642571064	70.6336778888899
-2.10778617858887	4.81118535995483	rep1	0.719949507403056	6	27.7797259312565	244.461588195057	36.1136437106334	511.146957135119	83.3391777937694	126.397752987217	86.1171503868951	94.451068166272
1.4576655626297	-3.73049354553223	rep1	0.430647179514342	1	25.5429514536822	476.027731636804	67.3405083778894	76.6288543610465	111.460151797886	157.901881713672	113.782238293675	181.122746671565
-0.244587272405624	-3.57978773117065	rep1	0.424861132956568	1	16.4759716928863	480.156889335542	58.8427560460223	80.0261482225904	134.161483784931	181.235688621749	105.91696088284	152.991165719658
-3.64443850517273	9.75374317169189	rep1	7.19701533979151	4	8.05889625930409	25.1493141885179	7.22521733592781	74.05847769326	18.8967222631958	31.2629596266107	63.4985446638271	981.656932275576
-7.41990041732788	-0.0293739512562752	rep1	0.772850504502707	2	21.9964920782949	64.6955649361615	81.5164118195634	28.466048571911	80.2225005208402	866.920570144564	11.6452016885091	54.3442745463756
4.30657052993774	-0.103349544107914	rep1	1.31425914669444	1	50.2184064428997	470.987781638711	87.5017688020222	73.0449548260359	79.1320343948722	190.98212147224	126.306901053354	131.633095676086
-7.04569911956787	-1.85004591941833	rep1	1.54074154052732	2	4.5432668723946	40.8894018515514	152.523959287533	15.5769149910672	508.845889708195	402.403637269236	53.8701643441074	31.1538299821344
-7.27985191345215	-1.24320578575134	rep1	3.07487045641719	2	14.9599798274425	49.4329768211143	109.272896130884	18.5373663079179	139.192855785769	785.398940940731	28.619091843803	64.3929566485568
2.40392160415649	-3.15023183822632	rep1	0.433126913753388	1	36.9406737192739	438.670500416377	71.5725553310931	106.204436942912	129.292358017459	143.145110662186	117.748397480185	166.233031736732
-4.32784700393677	8.76030254364014	rep1	0.469496349259398	4	21.2994201462363	149.095941023654	57.5084343948379	142.706114979783	66.0282024533324	189.564839301503	127.796520877418	455.807591129456
1.51231968402863	-1.64103436470032	rep1	2.39707643107791	1	42.9690095253588	509.787666407655	48.3922825722488	154.771869261244	118.894832181818	101.790663341627	93.8643411961722	139.336399820096
2.22549295425415	-1.32006669044495	rep1	0.426514289115932	1	42.2025720106821	471.262054119283	58.6146833481695	105.506430026705	96.1280806909981	133.641478033827	98.4726680249248	203.97909805163
-2.74298548698425	-9.68405818939209	rep1	4.93549771378146	3	34.8495754581594	88.9474629426278	256.509084476917	53.6926598628619	577.449360789269	70.5096061595318	55.7187979708944	72.1305166459578
1.41021406650543	-2.51522970199585	rep1	0.848069109753772	1	33.0161771935421	550.662669620862	53.061713346764	79.0029954274042	108.481725064495	128.527261217717	104.944277508044	152.11024492739
3.11623692512512	1.61315214633942	rep1	4.99253160127952	1	82.9238616925124	560.236814381539	52.6786850848569	68.9029188942615	95.342411028106	136.203444325866	80.9208698641908	132.598059034887
2.71215963363647	0.618661940097809	rep1	2.77564919157229	1	59.0852765176355	502.224850399902	53.3208592964028	86.466258318491	94.392331997686	190.586044377007	81.0621171735853	142.66932622551
-1.86178052425385	9.16227245330811	rep1	0.479415286215583	7	0	104.293712440191	20.8587424880383	129.324203425837	62.5762274641148	56.3186047177033	723.798364334928	112.637209435407
2.23261833190918	0.187265768647194	rep1	0.426514289115932	1	51.5809213463892	494.707927458551	56.2700960142428	96.1280806909981	77.3713820195838	171.154875376655	110.195604694559	152.398176705241
-6.87734079360962	-1.11742067337036	rep1	1.52173024469463	2	32.8573347177137	48.6288553822163	73.6004297676787	26.285867774171	101.200590930558	826.033394803323	52.571735548342	48.6288553822163
-6.43491840362549	-0.471381992101669	rep1	1.20267110593737	2	31.5963357000937	69.013049029152	54.0463636975287	52.3833986606817	84.8112168791989	760.806504357519	67.350083992305	89.80011198974
-3.75366401672363	-9.81289386749268	rep1	3.57825650694355	3	13.1348884320611	45.8323766565535	36.3305424716582	27.1081739980835	958.287924117816	37.1689396056196	60.6440593565372	31.3001596678902
-6.69619846343994	-1.69985449314117	rep1	1.3712930341925	2	13.8555359986849	112.302765463025	129.075256408801	38.649653048963	184.49740040354	583.39098941831	89.6963646230651	58.339098941831
3.65289998054504	-0.335089653730392	rep1	0.428167445275296	1	65.3949764489848	446.087160777004	65.3949764489848	91.0858600539432	100.427999546655	137.796557517504	102.763534419833	200.855999093311
-6.07674169540405	-0.760275185108185	rep1	0.938166120439114	2	33.0431885405223	168.413670625888	49.031828156904	103.393202852602	117.250023853466	531.888744571633	110.854568006914	95.9318376982905
-4.81724405288696	8.54704284667969	rep1	0.450485053426711	4	51.0560779431982	173.146699111716	51.0560779431982	79.9138611284842	119.870791692726	199.784652821211	53.2759074189895	481.702996246697
-0.0333573035895824	-3.45828890800476	rep1	0.867906983666141	1	15.6698819757758	466.40942822015	72.8188632991934	118.90675146324	108.76741606715	148.40299988823	110.610931593711	167.759912917129
4.2741551399231	0.494755834341049	rep1	2.16976745916535	1	90.332260801531	505.123254277949	57.6098602050581	85.2625931034859	101.854232842543	127.663450214409	125.819934687847	116.141478173397
2.52780032157898	-1.98481011390686	rep1	3.44435085803506	1	42.968909411404	470.04502930448	65.9050164620859	104.51896883855	104.809299307546	164.907706389713	121.067805571321	135.584329021119
-1.62502086162567	4.46996355056763	rep1	4.6205714654226	6	43.2846892417252	269.447190529739	56.0536725680341	281.99975040984	94.3606225469609	281.350480071214	68.3898090019258	114.92084993678
2.93504190444946	0.150587156414986	rep1	1.71266978110118	1	67.1466276038684	544.763509168775	51.9656509282112	91.0858600539432	102.763534419833	136.628790080915	98.0924646734773	117.360627377196
-0.0508699975907803	-3.65216088294983	rep1	0.853855156311546	1	17.5673823471377	504.769452774425	67.927211742266	73.7830058579785	117.115882314252	168.646870532522	119.458199960537	140.539058777102
-4.87601852416992	-1.2416273355484	rep1	0.870386717905187	2	56.2968149582191	437.736459164928	63.1903025041235	45.9565836393626	122.933861235295	266.548185108303	102.253398597582	114.891459098406
-1.55938303470612	-8.94268894195557	rep1	1.86228041352363	3	59.6043427154862	362.995816897916	97.7296430109773	96.6556908899776	231.436682075446	127.80030239897	97.1926669504775	136.391919366968
0.34491503238678	-2.37514114379883	rep1	0.857161468630275	1	23.3328266982877	472.489740640327	47.8322947314899	143.49688419447	113.164209486696	166.829710892757	111.997568151781	130.663829510411
1.27511477470398	-3.97496485710144	rep1	0.426514289115932	1	23.4458733392678	433.748656776455	63.3038580160231	82.0605566874374	164.121113374875	105.506430026705	164.121113374875	173.499462710582
2.95584774017334	0.684263050556183	rep1	1.08116412822411	1	71.2195290149686	561.431871585531	42.5467316193319	71.2195290149686	120.240763272025	145.213844874676	88.7931790316491	109.141615893069
-2.76160526275635	5.22135925292969	rep1	3.0145302566004	6	14.9276989015026	68.3356883046562	17.2497853972919	923.526972039626	34.1678441523281	52.0810828341312	39.8071970706735	59.7107956060103
-6.59863471984863	-1.62533318996429	rep1	1.76887709051956	2	34.4851546367661	103.455463910298	109.674098352994	33.3544938290032	119.850045622859	667.089876580065	61.6210140230738	80.2769173511603
-6.67512512207031	-0.977498948574066	rep1	2.41691430499028	2	26.8937958891601	93.5076595530799	60.8213537801006	23.1700395352764	110.47143849855	788.195094905386	55.4425946022686	51.3050875423978
2.54423761367798	-2.23638415336609	rep1	0.427340867195614	1	42.120942277586	521.831673772315	63.181413416379	100.622250996455	114.662565088984	95.9421462989458	128.702879181513	142.743193274041
2.10837292671204	-3.89985609054565	rep1	0.431473757594024	1	32.4469327591706	440.35123030303	71.8467796810207	104.293712440191	171.505216012759	113.564264657097	134.423007145136	141.375921307815
-6.35704565048218	-1.55841732025146	rep1	0.944778745076571	2	30.6950173795979	130.189211644501	107.961785266172	40.2210572560248	98.4357453897449	639.303120595762	84.6759100126838	78.3252167617325
4.34936237335205	-0.391450762748718	rep1	2.38633091604205	1	68.3056984696618	459.701541234473	69.143805199351	97.2203806439359	110.211034954117	156.306905087018	98.8965941033141	150.021104614349
2.51045989990234	-0.517435073852539	rep1	2.36566646405	1	51.57109079153	482.739226917436	59.6026541115223	114.978169633575	101.874040006219	163.590263412476	92.5743351093858	142.877284324075
-6.78998804092407	-1.38308537006378	rep1	1.06959203510856	2	49.5516030975499	27.1131413175273	137.435578402639	73.8599366925745	172.963142887674	665.674366140671	35.5275644850358	47.6817312825481
3.48410725593567	-1.42409265041351	rep1	4.53378076705598	1	63.5832966091824	468.45309587891	61.056808002195	96.8487299345163	117.271179507664	133.693355453082	126.11388963212	142.746606294787
1.62370157241821	-3.45977163314819	rep1	1.5002392146229	1	31.32833720242	520.583645852979	64.6563555028668	96.6512530712958	139.311116495868	109.982460391474	111.315581123492	135.978314665823
-1.97644698619843	9.02700710296631	rep1	2.20944320699009	7	7.69424620022661	62.4591750371337	21.2723277300383	221.775331653591	36.2082174128311	35.3030119775103	673.020241160998	152.074513133891
3.15409660339355	-0.259433060884476	rep1	0.642251167912944	1	59.1668834538434	482.677207123459	60.7239067026288	96.5354414246919	96.5354414246919	151.031255132179	105.877580917404	157.259348127321
-1.91593539714813	-9.61006927490234	rep1	1.30186047549921	3	36.8703105312372	122.132903634723	200.482313513602	90.6395133892914	459.342618701663	62.9867804908635	129.04608685933	108.306537185509
-7.58359384536743	-0.317037969827652	rep1	0.821618611203947	2	18.2566458396311	180.132238951027	121.710972264207	54.7699375188932	195.954665345374	484.409669611545	18.2566458396311	136.316288935912
-7.34007930755615	-1.36063945293427	rep1	1.09934884597711	2	14.554069946541	55.4873916711875	100.968860254128	9.09629371658812	130.986629518869	818.66643449293	29.108139893082	50.9392448128934
1.80833184719086	-4.21407890319824	rep1	0.432300335673706	1	23.1320662391247	430.256432047719	85.5886450847612	57.8301655978116	173.490496793435	152.671637178223	111.033917947798	175.803703417347
2.46682500839233	-2.62172269821167	rep1	0.428167445275296	1	37.3685579708485	413.389672552511	72.4015810685189	88.7503251807651	109.770139039367	210.198138586023	121.447813405258	156.480836502928
3.63836145401001	-2.32091760635376	rep1	1.07785781590538	1	55.6659692165438	436.05009219626	64.9436307526345	91.8488492072973	135.453858426923	137.309390734141	132.670559966096	155.864713806323
-4.20849323272705	8.3568172454834	rep1	1.68621928255136	4	26.6869205361666	16.6051950002814	78.8746762513369	269.241376075992	154.784139109766	62.2694812510554	103.782468751759	497.562807329862
-4.81142902374268	9.36621570587158	rep1	6.10262596229249	4	42.2768823772186	209.58190914908	22.2854883848904	53.0918987992977	47.5205267030751	85.2092202951692	79.6378481989466	670.203290398542
-1.87200951576233	5.40923261642456	rep1	1.16299535811263	6	22.3560651542016	270.852327829751	32.6742490715255	372.314469683435	67.0681954626049	132.416693605656	105.761385152569	206.363678346477
1.42204010486603	-0.22390516102314	rep1	0.856334890550592	1	53.7173020830947	580.38041598474	38.5363254074375	88.7503251807651	113.273441349134	131.957720334559	84.0792554344091	119.11227853208
1.67884385585785	0.951301336288452	rep1	2.15571563181076	1	63.5519815222209	586.348209080928	43.1411261428215	90.4571999768837	76.0768245959433	134.06220919651	89.0655507464702	127.103963044442
-1.19758677482605	8.97977638244629	rep1	0.945605323156253	7	23.2655204674273	114.212555021916	34.8982807011409	105.752365761033	54.9912301957372	143.823217435005	607.01857946833	125.845315255629
1.17874193191528	-3.00913596153259	rep1	0.423207976797204	1	28.354853069677	486.758311029455	56.709706139354	118.145221123654	113.419412278708	120.508125546127	129.95974323602	155.951691883224
-6.86614513397217	-1.53693008422852	rep1	1.43824585864675	2	36.8504450622009	39.6316107272727	129.324203425837	25.0304909856459	132.800660507177	753.695895234449	52.1468562200957	40.3269021435407
-7.81870985031128	-0.0794803500175476	rep1	0.70920399236719	2	0	0	156.513501326329	71.9116087175025	102.932302674072	869.989462327433	0	8.46018926088265
3.22418260574341	-3.68713712692261	rep1	0.427340867195614	1	32.7607328825669	496.091097936013	86.5819369039267	56.1612563701146	121.682722135248	119.342669786494	140.403140925287	156.78350736657
-2.46226978302002	6.00744199752808	rep1	0.497600003968588	6	28.1350480071214	150.723471466722	2.00964628622296	697.347261319366	52.2508034417969	106.511253169817	36.1736331520132	136.655947463161
-5.80048656463623	-1.53083670139313	rep1	1.48288107494958	2	66.7619282978349	291.324778026916	80.2491865398217	51.9259442316493	160.498373079643	428.220449183082	86.9928156608151	43.8335892864572
1.42780828475952	-3.82478499412537	rep1	0.641424589833262	1	29.6215647188378	497.330481332067	56.1250699935875	76.3924563801608	149.666853316233	148.107823594189	116.927229153307	135.635585817836
-7.01131057739258	-0.806565463542938	rep1	0.472802661578126	2	21.1504731522066	109.982460391474	112.097507706695	42.3009463044133	95.1771291849299	704.310755968481	27.4956150978686	97.2921765001505
-5.60711336135864	-0.489639669656754	rep1	3.43443192107887	2	26.4963761376332	319.994696431416	84.7301698467172	48.6252177470851	61.4366523630836	508.381019080303	70.754059356537	89.3888733434439
4.58473348617554	-0.658535778522491	rep1	0.643077745992626	1	66.8659431428887	502.272084538443	66.8659431428887	68.4209650764443	104.186469548222	136.841930152889	129.066820485111	135.286908219333
-3.19854927062988	-9.30748176574707	rep1	0.536449173713643	3	41.0104089595329	76.428489424584	173.362183328934	95.0695844061898	568.553396938978	137.944102863883	7.45643799264234	109.982460391475
-0.527543008327484	-3.26802539825439	rep1	0.428994023354978	1	11.655174029925	487.186274450867	74.5931137915203	62.9379397615952	139.862088359101	179.489680060846	67.6000093735652	186.482784478801
-1.86134338378906	4.28727579116821	rep1	1.33244386444745	6	26.2675231083857	487.825429155734	40.5270356529379	243.162213917627	82.5550726263549	117.078102997376	87.0580765877925	125.333610260012
1.55900239944458	-1.62579596042633	rep1	1.07455150358665	1	40.947316022672	459.726684436363	60.490353215311	118.188843974531	105.160152512771	163.789264090688	100.507048419286	160.997401634597
-7.0164589881897	-1.67374432086945	rep1	1.32335150557094	2	20.4027424961074	55.9186275819239	131.48434053047	20.4027424961074	130.728683400984	724.675187176555	71.7874273011186	54.407313322953
0.682077407836914	-3.34393525123596	rep1	0.643077745992626	1	26.4353728704444	464.95155813311	54.4257676744443	111.961579216	141.506995953555	138.396952086444	113.516601149555	158.612237222666
3.35578322410583	0.758975207805634	rep1	2.14744985101394	1	62.3995945408135	539.244257300463	63.3309317727659	81.4920077958385	92.6680545792678	142.9602651047	88.0113684195056	139.700584792866
-6.34140014648438	0.163710847496986	rep1	1.65067642512503	2	35.7429227812053	61.1870373034192	23.6266777706272	31.502237027503	41.1952330359654	876.004514264794	73.9090945645262	66.6393475581793
-2.43881559371948	5.06966209411621	rep1	0.544714954510464	6	34.8806285611808	69.7612571223617	64.2537894548068	774.717118569385	36.7164511170325	97.298595460136	51.4030315638454	80.7761924574714
0.746121168136597	-2.22162103652954	rep1	0.646384058311355	1	30.9413571433816	470.3086285794	68.0709857154394	81.9945964299612	100.55941071599	227.418975003855	91.2770035729756	139.236107145217
-4.87915134429932	8.66413688659668	rep1	9.3651296427975	4	52.4310744487605	356.906558474266	43.9878994381251	79.8453340511939	91.4156109176202	104.02825506931	112.679903536998	368.581072069219
1.74203193187714	-3.87500095367432	rep1	1.06380598855078	1	28.2006308696088	484.110829928285	69.5615561450352	74.26166128997	130.662923029188	169.203785217653	107.162397304514	146.643280521966
-6.24220752716064	-1.50916790962219	rep1	3.5435402275969	2	65.471247706798	67.4466732841583	114.010276179079	47.974621164464	99.3356861758314	649.068403989808	72.5263390545133	93.9738167515678
1.83264172077179	-2.22260808944702	rep1	0.862120937108367	1	38.2776923510117	482.530909636996	57.996503562139	99.7539861268791	110.193356768064	149.630979190319	110.193356768064	161.230279902746
-6.40138006210327	-1.04952156543732	rep1	2.10942725934856	2	37.9249863418878	104.767774769465	74.4277856959547	47.4062329273597	85.3312192692475	746.174106276642	62.1021651348412	51.6727938908221
-6.49577569961548	0.0639747530221939	rep1	1.021650506487	2	18.5973577846425	86.1351307920286	55.7920733539276	35.2370989603753	25.4490159158266	891.694365358387	49.9192235271984	46.9827986138338
5.37465953826904	-0.370265960693359	rep1	0.433953491833071	1	66.8274378378674	414.790993476418	89.8713819198906	53.0010713886534	89.8713819198906	228.13504641203	106.002142777307	161.307608574163
5.1657600402832	1.33719789981842	rep1	4.32300335673706	5	199.629731643646	391.857202090772	61.2999755336803	79.1116665378063	120.055423781057	119.592782456274	106.176184037582	132.084098225402
-8.00297927856445	0.352821469306946	rep1	0.55959335994474	2	16.0831072064342	48.2493216193027	135.812905298778	14.2960952946082	166.19210779982	738.035919584149	0	91.1376075031273
-7.89777994155884	0.629964649677277	rep1	0.544714954510464	2	157.88073980324	66.0896120106584	73.4329022340649	97.298595460136	220.298706702195	510.358670526751	0	84.4478375691747
-3.58979606628418	-9.58532619476318	rep1	2.66819404121362	3	15.7409841080735	112.81038610786	190.765735976414	13.1174867567279	751.819383828462	44.9742403087814	50.9708056832856	29.6080415366144
-7.81208658218384	0.462330847978592	rep1	0.761278411387158	2	14.4493786182067	84.0691119604756	90.6370113323878	36.7802364827081	76.187632714181	870.903456715552	0	36.7802364827081
2.08197379112244	-0.943097174167633	rep1	3.70637610929426	1	45.8669047573723	460.70757667405	60.9010568722888	131.485126971134	99.6331097785142	176.587583315883	102.436087291465	132.249575383757
1.82313704490662	-2.62153148651123	rep1	0.648037214470719	1	35.4917888763304	455.220770370325	63.2679714751977	137.337791738844	129.622185461381	121.906579183918	131.165306716873	135.794670483351
4.35854196548462	-0.615692436695099	rep1	0.433126913753388	1	69.2637632236385	422.508955664195	71.5725553310931	92.3516842981847	120.05718958764	168.541823844187	96.9692685130939	168.541823844187
-2.37314057350159	-7.95774602890015	rep1	0.49842658204827	3	52.1641520264705	216.6818622638	270.852327829751	16.0505083158371	150.473515460973	224.707116421719	122.385125908258	156.492456079411
5.96819972991943	2.24149346351624	rep1	0.449658475347029	5	126.762872546791	280.212665629749	73.3890314744582	88.956401787222	122.31505245743	211.271454244652	102.299862055305	204.599724110611
3.89820957183838	-2.79590010643005	rep1	0.648863792550401	1	41.6111983901502	446.935093820132	95.5516407477524	95.5516407477524	114.04550669893	134.08052814604	118.668973186725	163.362482568738
-6.4908275604248	-0.374865084886551	rep1	0.729041866279558	2	12.344970043941	123.44970043941	35.6632467936074	42.5215634846857	97.3880970133124	773.618122753637	68.5831669107834	56.2381968668424
-4.98108291625977	9.93792152404785	rep1	5.49674422988556	4	28.5623622700867	37.1128783636795	22.5588084171385	22.7407342914703	46.7549497032629	84.0497539412742	66.9487217540885	901.078855565219
4.06740427017212	1.00188744068146	rep1	1.08033755014443	1	87.0098424214113	503.546322098381	53.6869240472538	80.5303860708807	102.745664986986	149.027496062205	90.7123889074288	142.548039711674
5.05795431137085	-2.25114154815674	rep1	0.434780069912753	1	59.800349186239	455.402659187512	82.8004834886386	55.2003223257591	131.100765523678	119.600698372478	98.9005775003183	207.001208721596
-2.84166073799133	-8.08705997467041	rep1	0.621586715920893	3	35.393291774916	96.5271593861345	278.319976230021	0	666.037399764328	8.04392994884454	33.7845057851471	91.7008014168278
4.98552894592285	-0.0872925743460655	rep1	1.09273622133966	1	80.5317864288558	467.633441649378	76.8712506820896	82.3620543022388	111.646340276368	136.35495656704	106.155536656219	148.25169774403
-4.72721433639526	10.02308177948	rep1	1.04562127079778	4	40.1675072734081	44.9493533773852	20.083753636704	13.389169091136	31.5601842862492	39.2111380526126	66.9458454556801	953.500113133044
-1.2301412820816	9.14292907714844	rep1	1.14563721843931	7	13.0931500466041	166.719443926759	44.516710158454	60.2284902143789	57.6098602050581	84.6690369680399	666.004899037262	116.965473749663
-6.67785215377808	-0.848525822162628	rep1	1.95320400228866	2	21.5031302161918	113.147423280438	63.9974113577137	14.8473994349896	68.6052249754691	823.262699705629	69.1172042663308	35.326571069458
-2.64138388633728	-7.79942989349365	rep1	0.532316283315233	3	61.9932191337038	152.165174237273	227.308470156914	0	430.195369139944	120.229273471426	155.922339033255	61.9932191337038
1.03419101238251	-2.43300199508667	rep1	0.641424589833262	1	32.739624162926	433.410262728259	60.8021591597198	84.1876049903812	126.281407485572	216.705131364129	85.7466347124253	169.934239702807
0.471561431884766	-3.63777184486389	rep1	0.42982060143466	1	11.6327602337136	488.575929815973	107.021394150166	30.2451766076555	123.307258477365	162.858643271991	139.593122804564	146.572778944792
-4.95355749130249	8.58725261688232	rep1	0.461230568462578	4	69.3796165910377	117.078102997376	52.0347124432783	80.2201816833873	136.591120163605	86.7245207387971	80.2201816833873	587.55862800535
-4.90015411376953	8.90543365478516	rep1	0.689366118454821	4	59.4749276217686	114.598031271213	46.419455704795	52.2218876678944	75.4316155202919	124.752287206637	132.005327160511	604.90353215311
-0.860747814178467	8.72032833099365	rep1	1.52090366661495	7	52.6003071437487	92.708041340857	63.7778724117953	182.786067324527	82.1879799121073	87.4480106264822	568.740820991783	79.5579645549199
-3.72362637519836	-9.88368225097656	rep1	7.52516683742528	3	11.8269803079145	51.8260934841197	233.350308097729	38.5373515651146	780.447812903166	49.0354576811286	23.786848035019	20.996212232028
-6.64114999771118	0.180964097380638	rep1	2.75415816150055	2	28.3208136302176	73.7067329094125	22.1483286082471	13.0711447524081	42.4812204453264	930.592888900612	35.9456480691224	63.5402869908729
-3.23018145561218	-9.9310131072998	rep1	7.94424192382408	3	15.4829121745568	55.5119046258498	269.50337370509	58.1553286556522	666.520487514455	59.5399793379296	41.9171524725805	43.1759258201054
-2.83391356468201	5.1826605796814	rep1	1.27210366463066	6	21.2246853387056	33.0161771935421	29.8717793655857	1049.44277508044	22.7968842526838	18.8663869677383	12.5775913118255	22.0107847956947
-4.34447765350342	9.49602794647217	rep1	1.24565316608083	4	31.3088755858942	104.362918619647	14.4502502704127	57.8010010816508	45.7591258563069	82.6875432140283	113.193627118233	760.243722560046
2.5922794342041	-0.256496846675873	rep1	1.07124519126792	1	55.0760932052986	501.285797478734	53.2091069949495	88.6818449915824	98.9502691485025	155.89334856415	89.615338096757	167.095265826245
-4.7408652305603	9.57940196990967	rep1	0.965443197068622	4	26.9306367054467	66.2907980441764	23.8232555471259	31.0738115832077	55.9328608497738	154.333264196598	127.402627491152	724.019809888739
-2.01209712028503	4.83398008346558	rep1	0.795168112654122	6	44.0158495329706	81.743720561231	55.3342108414487	731.920697948253	88.0316990659411	71.6829549536949	65.3949764489848	71.6829549536949
3.43964719772339	-1.76917719841003	rep1	2.15075616333267	1	47.4251808452092	482.620958013011	64.1634799670478	89.2709286498056	118.097999359639	168.777849478539	97.1751254573405	142.275542535628
-4.88141441345215	9.41837120056152	rep1	14.7519389880854	4	27.6869612846314	254.240846411759	39.6668964558661	40.9980003637811	51.7133868224966	161.795680007065	75.7398123603619	557.93220300256
0.777537822723389	-3.37989592552185	rep1	0.424861132956568	1	23.5371024184089	418.960423047679	56.4890458041815	124.746642817567	143.576324752295	127.100353059408	155.344875961499	160.052296445181
-6.69982433319092	-1.17288613319397	rep1	0.728215288199876	2	57.6752516468345	90.6325383021685	118.09694384828	20.5983041595838	112.604062739058	646.78675061093	30.2108461007228	133.202366898642
-3.33219480514526	8.80757904052734	rep1	3.85763989787608	4	11.9243893203527	69.472529083794	13.4797444490944	492.010672391944	20.4788425284318	40.9576850568637	11.1467117559819	550.336489719757
4.00565624237061	-2.53936100006104	rep1	1.29524785086176	1	50.9554985604406	458.599487043966	68.7127177557457	76.433247840661	125.072587375627	138.969541528474	116.58000428222	174.483979919085
1.61145925521851	-3.77712845802307	rep1	0.642251167912944	1	28.0264184781364	465.549951386821	68.5090229465555	87.1933019319798	119.890790156472	157.259348127321	119.890790156472	163.487441122462
0.0189942978322506	-3.66106104850769	rep1	0.424861132956568	1	16.4759716928863	482.510599577383	80.0261482225904	80.0261482225904	124.746642817567	148.283745235976	94.1484096736358	183.58939886359
-6.94080829620361	-1.44732189178467	rep1	0.814179408486808	2	8.59761365496806	71.237370284021	89.6608281160954	103.171363859617	271.438945392563	476.553442589658	165.81112048867	23.3363799206276
-7.00531435012817	-1.09198820590973	rep1	0.481895020454629	2	6.22542228630988	99.606756580958	45.6530967662724	24.9016891452395	163.93612020616	664.045043873053	130.733868012507	74.7050674357185
-6.54607248306274	-0.931934118270874	rep1	0.719949507403056	2	29.1687122278193	84.7281640903323	54.1704655659501	40.2806026003219	130.564711876905	744.496654957674	51.3924929728245	75.0052600143925
0.12997505068779	-0.684412896633148	rep1	0.428994023354978	1	32.6344872837901	447.558682749122	34.9655220897751	142.193123165086	102.56553146334	221.448306568576	51.2827657316702	177.158645254861
-5.92153549194336	-0.0572689585387707	rep1	1.52255682277432	2	44.6617157290027	147.777735868024	30.8691270479871	58.4543044100182	32.8394968595608	725.752880596293	125.446878003522	44.0049257918115
-6.59356737136841	-0.894248068332672	rep1	0.975362134024806	2	35.8841078395913	74.8439963511475	49.2124907514394	57.414572543346	143.536431358365	758.692565751358	49.2124907514394	41.0104089595329
-0.563315868377686	-0.689548134803772	rep1	0.652170104869129	1	27.6001611628795	487.602847210872	67.4670606203722	49.0669531784525	79.7337989149853	280.601638489275	53.6669800389324	164.067624690451
-1.80973720550537	5.11184120178223	rep1	0.462883724621942	6	30.2451766076555	308.932875349624	21.6036975768968	378.064707595694	105.858118126794	114.499597157553	82.0940507922077	168.508841099795
-4.48389911651611	9.45575332641602	rep1	2.98394686765216	4	35.1882941141698	86.1275389270633	22.1183563003353	52.279751255338	42.2259529370038	74.3981075556733	124.667099147345	772.801964069291
-7.72806453704834	0.473684519529343	rep1	0.800954159211896	2	19.9761744364288	64.9225669183936	59.9285233092864	76.1591650388848	51.1889469933488	875.206142496037	2.4970218045536	59.9285233092864
1.91730797290802	-2.50101375579834	rep1	1.2886352262243	1	34.1446509489889	464.832861782826	72.1693758694538	112.522145172804	101.657938052671	157.531003241926	103.209967641262	163.739121596288
-4.34076690673828	9.76229572296143	rep1	8.2839655145734	4	21.6080088316517	105.746456628642	14.1236705771131	46.2338959917464	25.8330384914719	67.3590442908472	68.2040502228112	860.698899271936
0.00823850370943546	-3.28778743743896	rep1	0.434780069912753	1	16.1000940116797	439.302565175833	59.800349186239	142.600832674878	149.500872965597	142.600832674878	89.7005237793585	170.200993837757
4.20452165603638	-1.43146860599518	rep1	0.427340867195614	1	53.8212040213599	470.35052209971	77.2217275089076	72.5416228113981	112.322512740229	173.163873807853	140.403140925287	109.982460391474
3.62005472183228	-1.89546263217926	rep1	0.859641202869321	1	53.5106970750828	481.596273675745	68.6332853789105	97.7151859631946	118.654154383879	133.776742687707	119.817430407251	136.10329473445
5.4601616859436	2.04935741424561	rep1	1.37625250267059	5	164.214051971895	257.22024069934	55.2224245569205	193.278485949222	103.905351468943	148.955224133799	137.329450542868	149.681834983232
1.7193089723587	-1.09251546859741	rep1	2.13174486749998	1	46.4408295332748	564.326443722521	44.5644323804152	90.0670633372602	109.769233442286	124.780410665163	108.361935577641	121.496715647658
2.38026022911072	-0.819055914878845	rep1	0.651343526789447	1	62.9468142595876	445.233564275132	46.058644580186	122.823052213829	119.752475908484	178.093425710053	119.752475908484	115.146611450465
3.00720167160034	-1.1212010383606	rep1	1.49941263654322	1	60.6904315611169	488.8580915857	53.3542255482346	94.0368225287635	102.706884180352	131.384780412528	131.384780412528	147.391048076998
-2.28719115257263	-9.44424724578857	rep1	11.9209090651744	3	94.0364525785101	97.0563564971776	220.201327402845	81.7051782439508	537.123466423015	60.4819645933147	51.9255701570899	67.2767484103167
2.61574101448059	1.13001608848572	rep1	0.860467780949003	1	60.4322452871503	525.295670572921	53.4592939078637	82.5132579882244	88.3240508042965	188.269687240737	84.8375751146532	126.675283390373
2.39649820327759	-1.77340149879456	rep1	1.2795428673478	1	42.984101121991	482.984990788917	60.9592706820963	96.1280806909981	106.287959138014	139.112181812989	100.035726247543	181.314753823671
4.10594034194946	-0.747112274169922	rep1	3.22530766691932	1	56.1186772525437	486.465218835586	63.5598278274667	78.1320810366907	106.346443633274	164.015360588926	92.394286305293	162.775168826439
4.92457294464111	-2.29303765296936	rep1	0.872039874064551	1	61.9237739076169	441.493573230232	76.8313491075988	58.4835642460826	170.863746522869	138.755123015216	83.7117684306673	177.744165845937
-7.25599050521851	-1.55021333694458	rep1	1.03570233384159	2	11.5863405998999	69.5180435993997	117.794462765649	13.5173973665499	79.1733274326496	762.767422826746	92.6907247991996	62.7593449161247
5.29205751419067	-0.850294709205627	rep1	0.431473757594024	1	69.5291416267942	468.162886953748	71.8467796810207	57.9409513556619	106.611350494418	157.5993876874	118.19954076555	159.917025741627
4.818359375	1.28743386268616	rep1	2.57479071820955	5	101.3674618889	359.640880111576	84.6670754474336	85.4438376075019	118.067848330366	269.924850623699	104.474510529173	86.2205997675701
3.86102271080017	-1.89982581138611	rep1	2.15075616333267	1	59.0489996798193	483.55086351978	57.6541414196661	79.5069208287331	138.090967755168	132.046581961171	101.824652991185	158.083936150697
-0.546323776245117	8.64719200134277	rep1	0.895184060295648	7	72.6107656324139	157.509506987236	75.9620317385253	84.8987413548224	110.591781501677	141.870265158716	490.401940194303	75.9620317385253
2.24896669387817	-1.42266941070557	rep1	1.29111496046334	1	48.0205108751508	509.637034771762	52.6676570888751	104.560789808796	109.20793602252	126.247472139509	108.433411653566	151.032251946039
0.630297541618347	-0.873643457889557	rep1	1.48701396534799	1	36.9868752289283	601.204844630217	49.0916707583958	88.096011908902	94.8208983141617	115.668046170467	83.3885914252202	140.550125869928
-0.843646943569183	-2.82412791252136	rep1	0.430647179514342	1	11.6104324789464	501.570683090486	67.3405083778894	55.7300758989429	81.2730273526251	225.242390091561	113.782238293675	153.257708722093
-1.26927614212036	-3.16643953323364	rep1	0.438912960311163	1	2.27835605330738	428.330938021788	54.6805452793771	154.928211624902	161.763279784824	125.309582931906	75.1857497591436	207.330400850972
-0.57452380657196	8.69296646118164	rep1	0.448831897267347	7	60.1561523688175	144.82036681382	84.6642144450025	53.4721354389489	89.1202257315815	104.716265234608	590.421495471728	82.4362088017129
4.31119728088379	-2.4719820022583	rep1	0.867080405586459	1	61.8166431332825	447.478685367791	74.7335536387445	74.7335536387445	145.776561418786	110.716375761103	139.318106166055	155.002926065544
0.703630745410919	-3.34717154502869	rep1	0.419901664478476	1	23.8150996910673	478.683503790453	50.0117093512414	78.5898289805221	114.312478517123	169.087207806578	152.416638022831	142.890598146404
3.54118204116821	-3.55891084671021	rep1	1.07124519126792	1	31.7387655759348	478.881962954545	84.9478725708842	64.4110242570441	110.152186410597	180.164169298689	92.4158174122806	167.095265826245
-5.838454246521	-1.45009195804596	rep1	2.27970234376306	2	54.3930659804102	321.094550787583	119.313822150577	66.6753712017931	146.949008898689	378.558193073338	42.5494145169338	80.2736376968956
-7.89527130126953	-1.2892382144928	rep1	0.812526252327444	2	23.3838598390826	39.3833428868759	68.9208500520328	97.2276277519749	205.531820690884	646.132969237808	129.226593847562	0
1.00134646892548	-2.0789589881897	rep1	0.42982060143466	1	41.8779368413691	469.963513442031	41.8779368413691	134.940018711078	139.593122804564	139.593122804564	95.3886339164519	146.572778944792
3.20134925842285	-0.901431679725647	rep1	0.438912960311163	1	79.7424618657583	432.887650128402	56.9589013326845	134.423007145136	125.309582931906	129.866295038521	141.258075305058	109.361090558754
-4.10893154144287	8.70659828186035	rep1	1.65067642512503	4	37.560359532792	126.614760360541	34.5312982801475	199.918042674538	86.0253395751042	75.7265313161129	99.3532090867401	550.077523480244
4.71796846389771	2.14484882354736	rep1	0.473629239657808	5	316.70341997545	333.594269040807	29.5589858643753	122.458655723841	88.676957593126	130.904080256519	90.7883137262957	97.1223821258047
2.78963661193848	-2.74674797058105	rep1	0.857161468630275	1	41.9990880569179	487.656077994214	62.9986320853769	95.6645894629797	129.497188175497	125.997264170754	128.330546840583	137.663677519898
0.838391363620758	0.643099963665009	rep1	6.12907646084232	1	51.5575229023284	637.942767557292	39.3207690489277	107.030807037745	87.4520008723039	104.093986112929	81.4152023046262	100.994008470067
2.85525703430176	-1.0691123008728	rep1	1.07041861318824	1	50.4475532606454	458.699049092165	64.4607624997136	106.500390216918	102.763534419833	167.224296919547	114.908315760359	144.803162137038
-6.65188074111938	-0.239439949393272	rep1	1.42171429705311	2	7.03376200178035	141.378616235785	31.6519290080116	9.84726680249248	52.7532150133526	891.881021825748	39.3890672099699	35.8721862090798
5.91669750213623	1.87691152095795	rep1	1.15555615539549	5	225.865267370474	307.211378990492	73.557654124484	70.9615016259728	135.865314088753	144.519155750457	122.884551596197	128.94224075939
-2.01393508911133	8.7883939743042	rep1	1.41923456281406	7	31.7072323201979	200.812471361254	44.3901252482771	212.790759126662	72.5743317551197	84.5526195205279	244.49799144686	318.481533527322
5.11450815200806	-2.4246039390564	rep1	0.661262463745631	1	58.9780943849282	443.091837302153	105.858118126794	62.0026120456937	145.176847716746	146.689106547129	108.88263578756	139.127812395215
-1.91805708408356	-9.19165229797363	rep1	0.491813957410813	3	54.8988079601142	154.529977961803	189.095894084838	101.664459185397	370.058631434844	132.163796941016	89.464724083149	117.93077265506
-7.05128002166748	-1.70946931838989	rep1	1.38865117386583	2	18.0030813140806	158.42711556391	169.228964352358	15.842711556391	82.814174044771	630.827969245386	79.2135577819548	55.4494904473684
3.84298539161682	-1.35250997543335	rep1	0.432300335673706	1	60.1433722217241	439.509258543368	64.769785469549	87.9018517086737	115.660331195623	150.35843055431	104.094298076061	187.36973653691
4.73021984100342	-2.31725525856018	rep1	0.653823261028493	1	76.4732657589266	460.369059868738	85.6500576499978	67.2964738678554	156.00546214821	102.474176116962	119.298294583926	142.240274311604
-2.68755841255188	-9.36418533325195	rep1	1.0720717693476	3	22.3865609432145	227.596702922681	275.168144927012	123.12608518768	278.899238417548	140.848779267725	77.420189928617	64.3613627117418
-0.319771945476532	-3.25144553184509	rep1	0.639771433673898	1	12.5044657809428	464.228292117503	68.7745617951856	129.733832477282	103.161842692778	153.17970581655	117.229366696339	160.994996929639
0.595529675483704	-2.83780574798584	rep1	1.50271894886195	1	29.2802589821087	461.829539399624	61.2223596898637	82.5170934950337	107.804589888673	219.601942365815	99.8190647117343	147.732215773367
0.628289341926575	-3.20788550376892	rep1	0.853028578231864	1	26.962754340158	479.468109788027	63.3038580160231	93.7834933570713	113.712485695449	164.121113374875	96.1280806909981	172.327169043618
-2.06085538864136	4.57250452041626	rep1	4.23951897068918	6	31.8432352663949	325.508627167593	37.5042548693096	477.648528995924	98.8319672342184	84.6794182269317	62.9788430824255	90.8121894634226
3.51428651809692	-1.98059952259064	rep1	1.30186047549921	1	65.2911748990658	432.458017272636	59.9142546132604	92.9439077974937	135.959270083937	146.713110655548	153.626293880155	122.901035104124
-4.82901000976562	9.67390441894531	rep1	5.06527047229154	4	30.9953833381326	162.676406819244	23.0984703857421	36.7206452286157	49.5531287762502	64.9521090334116	92.9861500143977	748.824770710426
5.41327333450317	1.85970914363861	rep1	0.938992698518796	5	232.163679593975	234.293621608599	35.1440432412898	141.641143972471	94.7824196507513	137.381259943224	201.279520381933	133.121375913977
-2.22701716423035	5.02230501174927	rep1	0.714163460845282	6	11.2019172620946	253.443378054891	64.4110242570441	425.672855959596	63.0107845992823	128.822048514088	98.016776043328	165.228279615896
3.92896914482117	-2.83758687973022	rep1	0.432300335673706	1	46.2641324782493	423.316812175981	83.2754384608488	78.6490252130238	131.852777563011	148.045223930398	154.984843802135	143.418810682573
-2.30087757110596	4.55327320098877	rep1	3.25754421202692	6	61.3959433801685	222.867274470011	21.1816004661581	666.759945108629	44.2050792337213	68.4564768688878	49.7307141379365	75.2100306407064
4.66982984542847	-0.352740406990051	rep1	1.53826180628827	1	98.8128284656343	422.554858570147	67.6087773712234	105.313672443637	133.267301549046	118.965444797441	111.814516421639	151.469664687453
4.76733016967773	-2.49152946472168	rep1	0.873693030223915	1	72.107705819576	519.633308604563	83.5533734099849	49.2163706387582	165.962180060929	83.5533734099849	100.721874795598	135.058877566825
2.2870626449585	0.430622726678848	rep1	0.853855156311546	1	62.0714176265534	612.516064503536	48.0175117488432	67.927211742266	96.0350234976864	105.404294082826	98.3773411439714	119.458199960537
3.04762887954712	-2.08782529830933	rep1	0.428167445275296	1	39.7040928440265	462.43590488925	70.0660461953409	77.072650814875	98.0924646734773	149.474231883394	105.099069293011	207.862603712845
-4.57955932617188	9.83798885345459	rep1	2.92443324591505	4	22.9104220770256	36.9302326017727	9.57450474860773	21.5426356843674	41.0335917797474	61.2084410714566	132.333333489685	884.273902853557
5.58106803894043	2.55531334877014	rep1	1.92758008181852	5	306.602047600761	210.108002162958	52.9160894336339	108.426104819897	116.72666786831	176.905749969306	81.4492749125542	156.673127538799
6.21076822280884	2.35310387611389	rep1	0.473629239657808	5	232.249174648663	118.235943457501	107.679162791653	111.901875057992	92.8996698594654	251.25137984719	160.463066120895	135.126792522859
0.870502889156342	-3.93964672088623	rep1	0.428167445275296	1	18.6842789854242	436.745021284292	77.072650814875	102.763534419833	154.14530162975	128.454418024792	140.132092390682	151.809766756572
5.85600328445435	2.16297960281372	rep1	2.71282925751645	5	259.84557071314	132.794940559511	68.2559236463645	213.891087466083	115.562009341865	169.96400789169	131.781238723179	117.589413014529
-7.20476627349854	-0.810864388942719	rep1	1.49445316806513	2	18.735950110937	74.2746593683575	102.378584534763	5.35312860312487	37.4719002218741	878.582231987868	32.1187716187492	60.8918378605453
-2.03823018074036	9.15068244934082	rep1	1.5556199459616	7	19.2849160091321	16.7135938745811	2.57132213455094	66.2115449646868	26.3560518791472	33.4271877491623	745.040588486136	300.201859208823
3.35679960250854	-2.22618079185486	rep1	0.863774093267731	1	47.4661144847416	481.60740550372	67.1471863442686	96.0899390788672	122.717271594698	143.556053563609	112.297880610242	138.925213126073
0.967836558818817	0.836168467998505	rep1	1.07868439398506	1	44.4986506411483	605.367059763955	50.9880371929824	80.6538042870813	82.5079147304625	145.547669805423	77.8726386220095	122.371289263158
-6.37222385406494	-1.50863814353943	rep1	1.50106579270258	2	51.2968854358915	53.2954653879392	76.6122314951626	71.2826849563687	208.518508330312	610.899272009253	67.2855250522732	70.6164916390194
2.09956455230713	-2.90355134010315	rep1	1.49941263654322	1	38.0148857031172	486.857308127641	57.3557924643522	81.3651939610578	119.380079664175	171.400449573704	124.048574399645	131.384780412528
-6.91600608825684	-1.1499582529068	rep1	1.62339934849552	2	27.1036205852717	68.3750428401173	105.334525456397	32.6475429777137	203.893145766476	555.008230621132	38.1914653701556	179.253490688956
1.2373856306076	-2.44336223602295	rep1	0.642251167912944	1	29.5834417269217	445.308649152611	63.8379532001995	121.447813405258	110.54865066376	165.044464371247	101.206511171048	172.829580615174
-5.66236734390259	-1.02975738048553	rep1	1.23408107296528	2	34.033420429244	333.041328486173	111.013776162058	34.8437399632736	83.4629120050506	455.399578124645	69.6874799265471	88.3248292092284
-7.69257879257202	-0.335997581481934	rep1	1.45560399832007	2	25.4190013511244	71.4480037977551	122.286006500004	10.99200058427	105.798005623599	785.928041775307	10.3050005477531	77.631004126407
-6.62493467330933	-1.42406272888184	rep1	2.0573528403286	2	35.9685507266614	87.0050078388161	125.889927543315	40.3431041934175	96.7262377649408	687.777017273323	53.4667645936859	82.63045437206
-5.60378885269165	-1.1326721906662	rep1	6.86390437367965	2	35.4900049211218	352.365048859709	76.1908438981225	56.3333411446377	110.41334864349	420.669224997582	62.5300086705479	95.7666799458841
3.04986262321472	1.40410351753235	rep1	2.37558540100618	1	89.241161319735	538.814558911608	46.725325030616	80.8221838367412	87.978314697286	149.857799197291	101.448678670076	114.919042642866
-4.44887971878052	-0.236846521496773	rep1	1.61265383345966	2	64.489971649332	483.054691488747	62.6296840056013	65.1100675305756	75.6516975117164	278.423050678366	49.6076704994862	130.840230942395
-5.05394315719604	9.1607837677002	rep1	0.926594027323566	4	30.2181960754453	172.675406145402	48.5649579783942	30.2181960754453	89.575366937927	98.2091372451971	101.446801110423	638.899002737986
-4.71275663375854	10.0903615951538	rep1	4.35110701144625	4	21.1440444369628	54.4688970821759	17.926472457425	19.9949115871279	32.8651995052791	55.8478565019778	76.7620743689737	930.797608366297
-6.45698690414429	-0.768619537353516	rep1	0.947258479315617	2	33.7816981307147	87.6212795265412	83.3985672602019	57.006615595581	85.5099233933715	683.023709080387	49.6168691294872	129.848402189935
-4.7861442565918	-0.807501673698425	rep1	2.78308839428943	2	145.16247519445	222.774095595443	60.7239067026288	73.6591767694609	120.369874233022	389.495354234613	81.204750975113	116.417430601489
-2.27367186546326	4.87556409835815	rep1	1.32748439596935	6	18.0793085575027	244.823970049515	95.6696744501182	492.661158191947	61.0176663815715	123.541941809601	46.7048804402152	127.308464425748
1.97766411304474	-0.541441857814789	rep1	1.92014087910138	1	48.4339461818676	555.167598170654	49.4755364223379	92.7015314018541	101.555048445851	144.260248305132	98.9510728446757	119.262082533846
-6.74613094329834	-1.06171834468842	rep1	1.86476014776268	2	19.3054318772269	114.223805273593	70.2503215532424	69.1777975600631	139.428119113305	710.547145481268	48.2635796930673	38.6108637544538
-6.86583375930786	-0.964299976825714	rep1	1.52586313509304	2	32.112971912787	43.9095738399332	96.3389157383609	36.7005393288994	64.2259438255739	815.276266520551	79.9547463951023	41.2881067450118
-6.66845369338989	-1.28575921058655	rep1	1.003465788734	2	20.9274698108984	53.8134937994529	65.7720479771091	68.7616865215232	114.602810869205	625.831001964008	225.219437012525	34.8791163514973
-1.21187341213226	-3.32284307479858	rep1	0.433953491833071	1	2.30439440820232	493.140403355297	69.1318322460697	135.959270083937	119.828509226521	126.741692451128	112.915326001914	149.785636533151
-1.41522133350372	-8.54461574554443	rep1	0.749706318271609	3	202.746057083291	116.04544056741	177.40279994788	65.3589262965874	225.421602941291	166.731954838233	101.373028541646	154.72725408988
4.51638984680176	1.08872210979462	rep1	0.434780069912753	1	98.9005775003183	489.902860641112	73.6004297676787	64.4003760467189	89.7005237793585	147.200859535357	108.100631221278	138.000805814398
0.754910588264465	0.192298650741577	rep1	1.06876545702888	1	43.040313192642	494.963601715383	62.6891518240655	78.5953545256941	83.2736494379378	225.493814770146	69.2387647012067	152.512414139144
2.2788245677948	-2.59450364112854	rep1	0.427340867195614	1	42.120942277586	460.990312704691	56.1612563701146	88.9219892526815	121.682722135248	145.083245622796	117.002617437739	177.843978505363
2.80416226387024	-3.40201020240784	rep1	0.64473090215199	1	48.0820756326831	456.004201161575	60.490353215311	83.7558736827383	176.817955552447	86.8579430783952	127.184845221936	170.613816761134
3.56936883926392	-2.94011282920837	rep1	0.862947515188049	1	44.035123030303	478.592258197767	62.5762274641148	75.3232367623604	147.170016443381	151.805292551834	85.7526080063795	164.55230185008
2.03803992271423	-2.13540554046631	rep1	0.424034554876886	1	40.0910723064439	488.167762790229	56.5991609032149	87.2570397257897	106.123426693528	169.797482709645	117.914918548364	143.856200629005
-2.3493537902832	-8.73490047454834	rep1	12.6863203669599	3	50.2378400432954	213.423236780861	240.118658059098	56.9642454047408	285.311694081309	196.256889764673	79.1753964420136	88.2840703689709
2.14798831939697	-1.44618153572083	rep1	0.858814624789639	1	46.5758253823376	501.854518494688	54.7265948242467	110.617585283052	112.946376552169	146.713849954363	102.466815841143	133.905497974221
4.55560541152954	-1.85873889923096	rep1	1.07124519126792	1	56.0095863104731	449.943676694134	68.1449966777423	72.8124622036151	122.287596777866	170.829238246943	119.487117462343	150.292389933103
-4.32805824279785	-0.461448699235916	rep1	0.430647179514342	2	46.4417299157858	438.874347704176	60.3742488905215	78.9509408568358	76.6288543610465	269.362033511558	85.9172003442037	153.257708722093
-2.7717068195343	-9.63975715637207	rep1	1.78706180827257	3	27.9788867785897	83.9366603357692	318.959309275923	121.987946354651	395.061881313687	132.619923330515	61.5535509128974	67.7089060041871
4.30639934539795	-1.45066463947296	rep1	0.648863792550401	1	67.8108418209856	416.111983901502	58.5639088453966	78.598930292506	147.950927609423	161.821327072806	97.0927962436839	181.856348519916
-7.15788984298706	-1.41744649410248	rep1	1.19771163745927	2	17.5334357145829	33.3970204087293	103.530763267061	11.6889571430553	88.5021040831327	848.284318381725	71.803593878768	35.0668714291658
1.46666824817657	-0.941539108753204	rep1	0.645557480231672	1	52.6676570888751	443.027939041714	34.079072233978	148.708678839177	111.531509129383	161.101068742442	127.021996508464	131.669142722188
-2.05493688583374	-8.85763168334961	rep1	0.987760805220037	3	44.5451973468399	172.106444294609	228.80033182695	63.7806234738844	303.717254637545	142.747109679646	76.941704508178	177.168398538568
3.18201756477356	-1.11884582042694	rep1	0.862120937108367	1	52.1968532059251	439.613497001014	61.4762937758673	97.4341259843935	109.033426696821	199.507972253758	106.713566554336	143.831328834105
-2.43762230873108	5.79934692382812	rep1	1.06215283239142	6	34.8349115792452	67.7868549650177	3.76593638694543	823.798584644313	63.079434481336	78.1431800291177	47.0742048368179	91.3239573834267
-5.16585254669189	-0.400551557540894	rep1	2.39872958723728	2	48.8895154738119	360.039067442801	45.4786190454064	55.3323198385778	86.7883646783172	461.98697180292	83.3774682499117	67.8389400760646
-1.09889316558838	8.82216453552246	rep1	0.910062465729925	7	40.6565498449865	141.74851162171	37.3600728305281	95.5978334192925	103.289613119695	59.3365862602505	626.330632747089	105.487264462668
2.16577482223511	-1.52982747554779	rep1	0.648037214470719	1	49.3798801757641	436.703315304413	55.5523651977346	135.794670483351	120.363457928425	148.139640527292	112.647851650962	151.225883038277
5.92173480987549	1.43202435970306	rep1	0.449658475347029	5	124.538962502111	342.482146880805	75.6129415191387	97.8520419659442	137.882422770194	153.449793082958	115.643322323389	162.34543326168
-5.16334819793701	0.0635910853743553	rep1	1.50850499541972	2	53.0326384353411	299.634407159677	76.8973257312446	30.4937671003212	21.2130553741365	570.100863179917	25.8534112372288	132.581596088353
5.98630380630493	1.77026331424713	rep1	0.681926915737682	5	181.837667847238	303.55159068047	55.7244465983471	99.7174307549369	152.509011742845	151.042578937625	124.646788443671	140.777549301087
2.7208776473999	-3.42257523536682	rep1	0.645557480231672	1	37.1771697097942	456.969377682887	71.2562419437722	85.197680584945	131.669142722188	122.374850294739	134.767240198004	170.39536116989
2.55436825752258	0.216132432222366	rep1	1.07785781590538	1	78.8601230567704	510.271384484985	46.3883076804532	124.320664583615	89.9933169000792	125.248430737224	96.4876799753427	138.237156887751
-0.719059824943542	-2.97805547714233	rep1	0.426514289115932	1	11.7229366696339	534.565912135306	46.8917466785356	91.4389060231445	107.851017360632	152.398176705241	119.573954030266	145.36441470346
2.80560183525085	-1.66816282272339	rep1	0.64473090215199	1	46.5310409348546	434.289715391976	60.490353215311	94.6131165675377	127.184845221936	193.879337228561	86.8579430783952	165.960712667648
1.17041766643524	-2.79117202758789	rep1	0.638118277514534	1	31.3421519250316	430.954588969184	53.2816582725537	103.429101352604	122.234392507623	177.083158376429	130.069930488881	161.412082413913
2.90220904350281	-2.76100993156433	rep1	0.428167445275296	1	42.0396277172045	471.778044381962	72.4015810685189	91.0858600539432	116.776743658901	147.138697010216	156.480836502928	112.105673912545
3.63439965248108	-0.387190103530884	rep1	1.71019004686214	1	59.6424942287261	535.612987387384	54.3799212085444	71.3371009402411	109.344572752665	142.674201880482	91.2179323498165	145.597853558361
5.6026177406311	2.11127853393555	rep1	1.14894353075803	5	201.924632315858	285.479652584489	56.5737116402189	147.962015059034	127.073259991876	139.258367114385	89.6475738298853	161.887851770473
-3.98443913459778	9.73757362365723	rep1	3.23770633811455	4	23.7822680499308	47.2556754758365	14.5164493291785	71.3468041497924	24.0911286739559	49.7265604680371	61.1544035569649	917.933774602523
-5.03458070755005	8.81412124633789	rep1	8.81380206364958	4	25.4732438294957	119.680326612717	49.0799137576921	28.437802378618	140.322437991791	108.041689345792	81.5802593332556	657.034013257337
-2.15790057182312	9.07497787475586	rep1	1.87385250663918	7	19.7454174589017	84.3182691488234	17.0771178022934	93.3904879812918	40.024494849125	75.2460503163551	493.635436472542	386.369790276887
-1.4829021692276	-8.66314506530762	rep1	0.739787381315425	3	216.278357864799	154.098329978669	98.6770007758145	81.1043841992996	305.493180484029	124.360055772259	81.1043841992996	148.691371032049
6.15316677093506	2.26614904403687	rep1	0.738134225156061	5	261.470059810863	150.379153569978	124.638577733675	101.607536195931	115.155207688722	189.667400899071	101.607536195931	165.281592212048
-6.61743831634521	-0.429557353258133	rep1	1.30516678781794	2	32.1797952507037	60.5286624953713	63.5934049002003	38.3092800603616	78.1509313231377	799.131582059143	64.3595905014075	73.5538177158943
-2.16583466529846	-8.51250171661377	rep1	1.00594552297304	3	49.7044808671413	222.676074284793	227.646522371507	43.7399431630843	299.220974820191	134.202098341282	84.4976174741402	148.119352984081
-6.50613355636597	-2.02054905891418	rep1	2.60206779483906	2	39.1995935702778	158.719922985536	170.249215212089	25.364442898415	200.993994482895	446.183609167573	73.4031605090495	95.6931254803839
-2.36146664619446	-8.40286827087402	rep1	0.480241864295265	3	62.4685231139184	156.171307784796	89.538216463283	18.7405569341755	580.957264959441	108.278773397459	93.7027846708776	99.9496369822694
-4.37748289108276	-0.112488314509392	rep1	3.17323324789935	2	393.604851085821	192.863225672156	36.2406388109443	31.8287349556989	61.7666539734355	375.642099675179	47.2703984490578	70.5904616839263
5.94068384170532	1.81888020038605	rep1	1.13571828148312	5	164.653508752011	289.684515397923	51.9495027613297	104.779505569462	136.477507254341	179.622009547648	153.207008143582	129.433506879923
-1.97228288650513	-8.97735786437988	rep1	0.464536880781306	3	47.3589953998876	348.7344206719	172.214528726864	68.8858114907456	264.779837917553	77.4965379270888	71.0384930998314	159.298439072349
4.72829151153564	-2.78495192527771	rep1	0.670354822622134	1	46.2441664531354	380.395562759662	140.224246664346	61.1616395025339	128.290268224827	143.207741274226	162.600456238444	147.682983189045
-1.66357719898224	8.94361019134521	rep1	0.953044525873391	7	29.3795297489802	76.5966311312697	14.6897648744901	80.7937068096955	46.1678324626831	82.8922446489084	659.990150432448	219.297204197745
4.64818859100342	0.735868096351624	rep1	1.31839203709285	1	121.359956294041	490.749323264027	69.7819748690735	72.8159737764245	92.5369666742061	105.431462030448	118.32595738669	138.805450011309
-3.22416996955872	8.9904842376709	rep1	6.72007978781498	4	4.76184822359152	6.3987335504511	1.48807756987235	430.352033207083	1.78569308384682	9.52369644718303	11.6070050450043	743.889977179187
-1.8893027305603	-9.47011089324951	rep1	1.03900864616032	3	63.5220892953146	107.795060622352	231.95187151774	86.6210308572472	443.692169168788	61.5971774984869	121.269443200146	93.3582221461442
4.56017255783081	-1.767582654953	rep1	0.435606647992435	1	66.5738232730178	417.808132265146	73.4607705081575	84.9390159000572	137.738944702795	153.808488251455	107.895506683856	167.582382721734
-2.39959597587585	-9.35016441345215	rep1	1.37707908075028	3	47.2013560503627	106.021507436199	254.161147963491	52.2845790096325	509.774645343917	71.1651214297776	63.1771996366393	106.021507436199
-2.39728951454163	-8.20181846618652	rep1	1.20267110593737	3	43.237090958023	287.692951374537	170.453916276821	15.7981678500469	278.546643671879	175.442811387362	167.127986203127	71.5074965844226
-3.11059713363647	-8.75935840606689	rep1	6.48202530086655	3	32.2430089824024	159.980862750006	97.1918452579595	97.3461180282102	325.361272458788	361.61537346771	49.5215592504841	86.5470241106592
1.87359714508057	-0.236428126692772	rep1	1.50271894886195	1	63.2187409840984	539.022949443365	36.6003237276359	97.8226834174996	106.47366902585	150.394057499013	102.480906437381	113.793733771377
-1.60320866107941	-8.8019905090332	rep1	0.50255947244668	3	83.5721985211533	125.35829778173	228.82863880792	121.378669280723	214.899939054394	204.950867801876	93.5212697736716	137.297183284752
1.85454928874969	0.86381870508194	rep1	1.9284066598982	1	53.4119706916162	586.494551963281	56.0047848028597	84.5257400265383	80.3772374485487	137.937710718154	104.231127271989	106.823941383232
2.63070774078369	-1.9989595413208	rep1	0.652170104869129	1	53.6669800389324	476.869451203085	53.6669800389324	82.8004834886386	111.933986938345	101.200590930558	122.667382946131	207.001208721596
4.89422225952148	-1.26004385948181	rep1	1.2977275851008	1	63.9579530811568	457.723182291653	76.2871970486087	70.1225750648828	116.357239942827	157.197860585012	117.898395438759	150.26266085332
3.63797998428345	-1.88617885112762	rep1	1.93171297221693	1	47.6261231990467	526.475731450332	65.2270817726075	74.0275610593878	118.02995749329	135.63091606685	98.3582979110748	144.431395353631
4.02612209320068	0.175743073225021	rep1	0.437259804151799	1	98.3397046600519	425.37639690162	52.6003071437487	91.4787950326064	118.922433542388	171.522740686137	134.931222673094	116.635463666573
2.64443135261536	0.152370512485504	rep1	1.07289834742729	1	57.7873944429781	563.893123193577	55.9232849448175	82.952872668146	102.526022398832	129.555610122161	93.2054749080292	123.963281627679
3.97810864448547	1.91084885597229	rep1	0.433126913753388	1	113.130813265276	447.905668846196	62.3373869012747	80.8077237609116	69.2637632236385	200.864913348552	110.822021157822	124.674773802549
4.39459943771362	-0.995108902454376	rep1	1.51098472965877	1	72.1383862195722	516.21964450703	60.8874452495472	76.1093065619339	120.451250384974	118.465790213793	101.258468730225	144.276772439144
-1.20379936695099	8.95786762237549	rep1	3.56089836727022	7	47.1791055718303	85.6525428536205	40.4392333472831	61.7821620583492	62.3438180770614	86.775854891045	720.604672007836	105.029675499194
-2.28331017494202	-8.88014984130859	rep1	3.39723590749318	3	47.0971119924562	138.053409527887	317.90550594908	24.1372698961338	431.52728863088	55.3391065911361	89.7788697356197	105.968501983027
4.86117744445801	0.0178903881460428	rep1	0.440566116470527	1	97.6016956194511	474.38963684803	88.5224681199673	56.7451718717739	106.680923118935	127.109184992774	65.8243993712577	192.933584364031
-2.12931489944458	-9.19226360321045	rep1	0.809219940008716	3	46.9588033132138	231.086742620289	219.964920782949	39.5442554216538	422.629229818924	67.9666890059674	93.9176066264277	87.7388167167943
-1.05659997463226	-3.43540501594543	rep1	0.456271099984486	1	0	339.710316970043	159.992600895569	67.9420633940087	276.151612504681	94.242216965883	135.884126788017	135.884126788017
-7.17190170288086	-1.62319791316986	rep1	1.06876545702888	2	24.3271335436672	62.6891518240655	87.9519443501815	15.9062027016286	188.067455472197	697.065941924311	38.3620182803983	95.4372162097714
1.07790696620941	-2.53958201408386	rep1	1.70853689070277	1	32.1912861813459	496.331103305116	56.7737229016465	93.6473779820973	114.132741915681	168.565280367775	97.744450768814	150.421100883744
-8.09579467773438	-0.106162063777447	rep1	0.529009970996505	2	41.5871178355263	77.5032650571172	187.142030259868	0	185.25170672189	655.942267678528	0	62.3806767532894
3.9787130355835	-0.695780277252197	rep1	0.862947515188049	1	57.9409513556619	500.609819712918	63.735046491228	76.4820557894736	122.834816874003	147.170016443381	69.5291416267942	171.505216012759
-1.75830340385437	-9.17484188079834	rep1	0.744746849793517	3	57.7377400279328	166.499529382876	229.608221971547	60.4232163083017	345.083702027412	69.8223832895931	108.761789354943	171.870481943614
-6.38125896453857	-1.69532024860382	rep1	0.984454492901308	2	56.8842952150699	84.3106518366215	140.179156065708	52.8211312711364	102.594889584323	559.700833276849	159.479184799392	53.8369222571198
2.62623929977417	-2.53870725631714	rep1	0.428994023354978	1	37.2965568957601	503.503518092762	74.5931137915203	97.9034618513704	102.56553146334	121.21380991122	163.172436418951	109.558635881295
3.6813280582428	0.361761868000031	rep1	1.07868439398506	1	84.3620251738436	519.15092414673	47.2798163062201	71.3832520701754	109.39251615949	135.350062366826	111.246626602871	131.641841480064
2.32670140266418	-2.89731550216675	rep1	0.857988046709957	1	39.6275917017451	451.055234958099	66.4344919705728	99.0689792543629	130.53794913516	163.172436418951	108.393118478303	151.517262389026
2.38308548927307	1.38702857494354	rep1	3.4286458745211	1	59.2070477469051	609.570097492767	58.3320667457194	54.8321427409762	93.0396464594224	122.205679832282	83.7065157801073	128.91386750804
-2.22145795822144	4.92266273498535	rep1	0.76623787986525	6	18.2710883498242	123.98238523095	56.1183427887459	659.064258332946	84.8300530527554	125.287462970223	58.7284982672922	83.5249753134823
2.54513740539551	0.621915102005005	rep1	1.50602526118068	1	73.7039429956039	599.591536261535	55.1119573750912	76.3599409413914	86.3199332380947	92.2959286161166	101.591921426373	124.831903452014
1.65652215480804	-3.92262959480286	rep1	0.42568771103625	1	23.4913993069169	441.638306970037	70.4741979207506	96.3147371583592	169.138075009802	96.3147371583592	176.185494801877	136.250115980118
5.44720935821533	2.47856760025024	rep1	0.448831897267347	5	173.784440176584	327.516829563562	55.7001410822385	71.2961805852652	133.680338597372	187.152474036321	71.2961805852652	189.380479679611
-3.56568050384521	9.48557472229004	rep1	1.26135814959479	4	9.51355489624812	31.7118496541604	3.96398120677005	107.820288824145	22.1982947579123	22.1982947579123	145.874508409138	866.526291799933
4.56267213821411	0.166386291384697	rep1	0.438086382231481	1	105.002122562427	470.226896692606	66.196990311095	98.1541580474857	109.567432239054	114.132741915681	130.111325783876	116.415396753995
3.90878391265869	0.584089994430542	rep1	0.434780069912753	1	85.1004969188786	434.702538315353	52.9003088955191	80.5004700583986	112.700658081758	200.101168430877	85.1004969188786	158.700926686557
-4.48229598999023	9.08925151824951	rep1	0.955524260112437	4	34.5360148115097	129.771692019006	48.1411115554378	92.0960394973593	39.7687443284051	108.840773951425	60.6996623959868	695.95302574709
-4.0327582359314	8.895188331604	rep1	0.458750834223532	4	26.1579905795939	150.408445832665	17.438660386396	119.890790156472	67.5748089972843	119.890790156472	85.0134693836803	623.432108813655
-6.93108320236206	-0.482844293117523	rep1	1.02991628728382	2	7.76762160068199	67.9666890059674	66.0247836057969	46.6057296040919	68.9376417060526	826.280747772546	66.9957363058821	59.2281147052002
-3.62668108940125	-9.81309986114502	rep1	5.8124970563241	3	18.5806545712559	35.2688350658099	301.247464391381	31.8279731081699	694.193899953867	52.8172310497738	24.7742060950079	51.0968000709538
-4.75042533874512	-0.660213351249695	rep1	3.28482128865642	2	109.290572744321	439.293304930517	56.015223913524	46.2734458416068	115.37918403927	309.301453783372	57.2329461725136	77.0209328810955
-5.45157146453857	-1.29424488544464	rep1	1.88542459975473	2	57.8119114464612	278.982251567326	111.380746823457	59.9334494811937	113.50228485819	414.760685790208	83.8007523719345	89.634981967449
-4.9406156539917	9.28589534759521	rep1	0.471149505418762	4	27.5920909403173	157.062671506421	33.959496541929	44.5718392112818	80.6538042870813	114.61330082901	67.9189930838579	683.43486790632
1.47870171070099	0.343450486660004	rep1	1.49197343382608	1	54.2905109190049	632.048787612612	46.9177254855598	61.66329635245	104.559502510676	99.8677299621201	84.4519058740076	126.007605589789
-4.35842609405518	10.2819271087646	rep1	1.03239602152287	4	8.71758493094954	30.995857532265	8.71758493094954	4.84310273941641	31.9644780801483	0	43.5879246547477	1080.98053143774
4.93493223190308	1.79663956165314	rep1	0.463710302701624	5	142.330242859555	398.955983772996	79.7911967545991	73.321640260983	120.765054547501	207.025807795717	62.5390461049561	125.078092209912
0.591346502304077	-3.84162473678589	rep1	0.428167445275296	1	18.6842789854242	460.100370016072	70.0660461953409	95.7569298002992	123.783348278436	137.796557517504	130.78995289797	172.829580615174
-7.45425367355347	-0.464076310396194	rep1	1.15142326499708	2	10.4218842582015	44.2930080973562	90.3229969044126	21.712258871253	64.268286258909	895.413555850475	23.4492395809533	59.9258344846584
-4.06666374206543	10.0530948638916	rep1	5.28596681956664	4	8.70228693636999	33.8632469915267	11.1616288966485	39.160291213665	23.8366989996222	34.241607293108	81.7258251415617	977.115478833717
4.24520063400269	-0.758992552757263	rep1	2.69712427400249	1	107.80713131091	470.928929154961	55.4436675313254	63.9997890639373	115.678763120913	93.7750919974269	170.43794092963	131.079781879615
-1.51191985607147	8.94684791564941	rep1	7.42845720210248	7	26.250403643008	143.636824036357	29.4812225529167	99.3476814796918	53.0392771043341	84.9436138396823	564.585604506541	208.522437143689
4.39899921417236	-2.39512729644775	rep1	1.07041861318824	1	56.9870509055439	538.107234780218	68.1976182967985	64.4607624997136	126.118883151614	112.105673912545	118.645171557444	125.184669202342
-3.35797739028931	-9.91914653778076	rep1	3.98741265638616	3	19.3107678174915	45.8944222155966	246.274986971125	50.4086276794258	741.332852837725	42.1325843290723	28.8407571300197	35.6120653257635
-0.738385558128357	8.69564342498779	rep1	1.36798672187377	7	47.5150810754709	164.475280645861	51.9010885593605	131.580224516689	130.118222022059	100.147170882146	502.928858152676	81.1411384519579
-2.37596011161804	-9.24749946594238	rep1	1.17456745122818	3	32.3523352875696	121.746945950591	260.521436789376	45.1229939537154	497.20431073528	69.8129340415975	93.6514968850698	89.3946106630212
-4.17049980163574	8.79753017425537	rep1	0.467016615020352	4	25.6950172949993	154.170103769996	47.1075317074988	149.887600887496	53.5312860312486	139.181343681246	74.9438004437481	565.290380489986
-4.37269401550293	9.37449836730957	rep1	0.714990038924964	4	18.1820714866831	120.281395988826	22.3779341374561	54.5462144600492	64.3365606451862	61.5393188780042	176.226231332467	692.317337377547
-3.27689433097839	9.16586971282959	rep1	3.04015417707054	4	5.59182166753826	9.53898990344763	9.86792058977341	296.695479065854	4.27609892223514	47.3660188309123	29.2748310829944	807.195904243464
-4.94774770736694	8.33927249908447	rep1	5.45458874782178	4	91.6742723720724	188.890167426394	103.707510196386	63.01616650101	179.865239058159	51.2995928299679	59.0578645851174	472.304584604304
-6.06456184387207	0.309539645910263	rep1	0.454617943825121	2	26.3957904939539	129.77930326194	8.79859683131796	63.7898270270552	68.1891254427142	813.870206896911	43.9929841565898	54.9912301957372
4.56643724441528	1.31319308280945	rep1	1.09356279941934	1	122.535258213933	447.162248258308	55.7809757541038	78.6420313910316	105.160855929868	146.310756076338	95.1019914496197	159.112947233018
-7.46170330047607	0.293371558189392	rep1	1.40931562585788	2	46.1216769383603	126.302438385048	80.1807614466879	39.0260343324587	69.5372975378355	681.181690166552	17.0295422541638	150.427623245114
-0.73428738117218	-1.97999429702759	rep1	1.28036944542748	1	17.9635651898277	631.06785536438	44.5184006878338	87.474752228726	87.474752228726	121.83983346144	69.5111870388983	149.956718106387
-5.38287925720215	-0.0924935415387154	rep1	0.87947907678169	2	39.796285010073	353.618418232363	43.2073951537935	37.522211580926	54.5777622995287	484.377640408317	75.044423161852	121.662928459366
1.33236312866211	-2.01508760452271	rep1	1.07289834742729	1	38.214244712292	508.90189299784	57.7873944429781	85.7490369153869	133.283829118482	153.789033598248	74.5643799264234	157.517252594569
3.09914422035217	-1.60373198986053	rep1	4.31060468554183	1	48.7170629921968	487.866587964713	60.5483497188731	99.5220001126305	118.312867266764	142.90338477711	97.6661119986421	154.27069947529
2.81097364425659	1.29297006130219	rep1	1.9234471914201	1	63.9476875417555	583.847586255215	55.1093892636267	62.3879878456151	98.2610808568438	125.815775488657	76.4252851108785	144.012271943628
2.53660082817078	-2.65645813941956	rep1	1.72506845229642	1	43.4765356123462	502.588751678722	56.809339866799	84.6343226587005	124.053048280561	143.762411091491	116.517115441088	137.965539676512
-4.26471900939941	8.81577205657959	rep1	0.453791365745439	4	41.8694612419274	158.663221548357	30.851181967736	85.9425783386932	96.9608576128846	70.5169873548252	295.28988454833	429.712891693466
0.055739875882864	-3.60169577598572	rep1	1.0629794104711	1	18.8150398803456	516.472844715486	59.2673756230885	88.4306874376241	126.060767198315	153.342575024816	97.8382073777969	149.579567048747
3.64671564102173	-1.88579368591309	rep1	1.07785781590538	1	52.8826707557167	449.966584500396	64.9436307526345	82.5711876712067	110.404172279479	152.153649191887	138.237156887751	158.64801226715
5.35996580123901	2.31035661697388	rep1	0.941472432757842	5	212.433198297844	282.536153736132	44.6109716425472	128.522084970195	100.905769191476	174.195222604232	95.5949392340296	171.008724629764
-3.8450653553009	-9.85928153991699	rep1	5.03220734910425	3	9.93599757150312	22.256634560167	242.040900841816	34.5772715488308	825.880118143339	30.4041525687995	31.5964722773799	13.1155167943841
0.742913961410522	1.64256477355957	rep1	3.19885716836949	1	47.2043583230592	647.106104163792	46.2665233894885	55.6448727251956	78.1529111308927	136.6112886568	81.2790275761284	117.541978340863
4.49230670928955	-2.2035698890686	rep1	0.648863792550401	1	64.7285308291226	414.570828405571	78.598930292506	81.681241284369	144.86861661756	134.08052814604	129.457061658245	161.821327072806
-4.16751527786255	9.83819770812988	rep1	3.97584056327061	4	16.851782392623	63.634342467666	13.078995289797	44.5188878133474	29.1762202618548	45.2734452339126	76.9648568976514	920.308533949367
-0.517215013504028	-3.44499921798706	rep1	0.643077745992626	1	9.33013160133331	520.93234774111	83.9711844119998	60.6458554086665	107.296513415333	124.401754684444	91.7462940797776	211.482982963555
4.46645164489746	0.366922974586487	rep1	1.5142910419775	1	73.9620039313846	494.620901291134	68.0186286154698	81.2261293175027	105.660005616264	147.924007862769	85.8487545632143	152.546633108481
4.74435901641846	-1.9877063035965	rep1	0.862120937108367	1	56.8365734908962	445.413147357228	70.7557343458096	70.7557343458096	139.191608549134	177.469300900145	91.6344756281796	157.750489689018
2.97264170646667	-1.46267580986023	rep1	0.853855156311546	1	39.8193999868456	491.886705719857	69.0983705654085	89.0080705588312	100.719658790256	166.304552886237	87.8369117356887	165.133394063095
1.67882990837097	-4.04233646392822	rep1	0.424034554876886	1	23.5829837096729	485.809464419262	89.615338096757	61.3157576451495	110.840023435463	172.155781080612	108.481725064495	158.005990854808
-3.11522579193115	-9.67232322692871	rep1	6.9168053707793	3	19.2285300612724	120.286744443448	294.066392064872	54.9386573179211	542.880679549457	69.2516233033794	46.6978587202329	62.4565788456366
0.645299732685089	-3.03624558448792	rep1	0.428167445275296	1	23.3553487317803	434.409486411114	56.0528369562727	114.441208785723	114.441208785723	156.480836502928	123.783348278436	186.842789854242
-5.51115703582764	-0.653883457183838	rep1	1.5002392146229	2	55.9910707447507	309.950570194155	51.3251481826881	25.3292939083396	96.6512530712958	561.910388545533	44.6595445225987	63.9897951368579
0.550153017044067	-2.01275634765625	rep1	1.06215283239142	1	28.2445229020907	476.390952948597	48.9571730302906	125.217384865936	97.9143460605812	158.169328251708	102.621766544263	172.291589702753
2.72233653068542	-2.17889261245728	rep1	1.06959203510856	1	48.616667190049	451.574043322955	55.1612185425556	93.4935907500942	140.240386125141	178.57275833268	100.973078010102	141.175322032642
5.49301862716675	-0.760646164417267	rep1	0.873693030223915	1	78.9751063738213	469.272371206764	86.9870736871075	57.2283379520444	115.60124266313	151.082812193397	99.5773080365573	151.082812193397
[truncated: 34,196 more rows]
