# Supplementary material for: Organelle landscape analysis using a multiparametric particle-based method
Source: PLoS Biol. 2024 Sep 17;22(9):e3002777. doi: 10.1371/journal.pbio.3002777 (PMC11407678; doi:10.1371/journal.pbio.3002777)
Supplement: S3 Data — Data obtained from 6-color fluorescent images of particles of 5 typical organelles derived from HeLa cells stably expressing GFP–VAMP7 were dimensionally reduced followed by clustering. Results for experimental replicates, fluorescent intensities of organelle markers on particles areas of particles, clusters, UMAP1, and UMAP2. (CSV) [file pbio.3002777.s014.csv]

id	PM	SEC61	VAMP7	PMP70	EGF	LAMP1	Area	cluster	UMAP1	UMAP2
rep1	35	140	518	103	222	599	5	3	-4.60321998596191	-5.96289491653442
rep1	21	339	21	26	39	37	2	1	-1.65021944046021	6.05103063583374
rep1	40	108	107	74	53	109	2	3	-7.46389865875244	-4.14959478378296
rep1	23	129	87	108	83	352	3	3	-5.24424934387207	-6.16656494140625
rep1	41	454	38	47	77	62	3	1	-2.36992502212524	5.82350969314575
rep1	8	51	17	417	1	19	2	2	4.98406982421875	-2.22584176063538
rep1	1	5	5	409	1	34	2	2	7.04982614517212	-2.05520915985107
rep1	27	74	43	118	736	97	4	4	-3.44428277015686	-3.08434581756592
rep1	27	62	46	416	13	61	3	2	2.96452164649963	-0.556304514408112
rep1	13	43	18	803	16	32	3	2	4.82039213180542	-0.54573005437851
rep1	54	117	76	132	323	944	6	3	-3.67269158363342	-6.65872812271118
rep1	4	328	40	26	46	35	2	1	0.441484719514847	8.3127613067627
rep1	66	222	44	48	56	59	2	1	-3.92473912239075	3.98883843421936
rep1	1	1	1	575	21	6	3	2	8.10412788391113	-0.365578234195709
rep1	2	1	1	331	15	1	2	2	8.20582485198975	-0.0769859775900841
rep1	34	105	73	100	76	425	3	3	-4.99912786483765	-6.53443288803101
rep1	17	119	15	14	26	1024	4	3	-1.65780031681061	-9.04252433776855
rep1	55	157	102	123	2409	1674	13	4	-2.74482274055481	-3.61287546157837
rep1	2	104	34	41	17	674	3	3	-2.00354313850403	-8.64398860931396
rep1	1	1	1	536	1	20	2	2	8.49692821502686	-2.57347774505615
rep1	7	123	43	86	199	36	2	4	-4.02486753463745	-2.77486944198608
rep1	39	503	44	49	50	53	3	1	-2.35550260543823	5.71584177017212
rep1	59	638	62	99	38	98	4	1	-2.4048957824707	5.3801908493042
rep1	43	124	213	132	287	3841	10	3	-1.72603833675385	-8.1097936630249
rep1	1	1	1	294	1	1	2	6	9.17342376708984	-1.19178628921509
rep1	23	129	77	125	158	1547	6	3	-2.40923738479614	-7.73957395553589
rep1	21	69	40	770	44	55	4	2	3.83921670913696	-0.0506437122821808
rep1	21	314	30	49	40	38	2	1	-2.3680112361908	6.42324256896973
rep1	11	1	9	302	3	21	2	2	6.65524244308472	-0.762247145175934
rep1	1	1	1	460	1	1	2	6	11.0169668197632	-2.58786153793335
rep1	37	61	14	2065	20	78	7	2	5.38595390319824	-0.712947189807892
rep1	1	1	1	451	1	1	2	6	10.9141044616699	-2.48572635650635
rep1	35	99	120	95	75	86	2	3	-7.22200202941895	-3.95707130432129
rep1	9	62	19	30	62	823	3	3	-1.77609610557556	-8.45689964294434
rep1	7	316	25	40	38	47	2	1	-0.429589927196503	8.04036426544189
rep1	51	1211	86	151	62	143	7	1	-1.57580697536469	6.50273561477661
rep1	1	4	4	413	3	13	2	2	5.9918794631958	-0.558135986328125
rep1	4	65	1	338	1	5	2	2	6.61256837844849	-1.0271327495575
rep1	71	84	69	97	160	2535	7	3	-2.07599520683289	-8.42070484161377
rep1	67	159	132	199	558	12505	22	3	-1.2509309053421	-9.43282699584961
rep1	24	195	833	94	111	5458	10	3	-1.55522465705872	-8.41471004486084
rep1	19	267	401	65	150	2813	8	3	-1.99871909618378	-7.84280061721802
rep1	25	157	118	69	837	102	5	4	-3.46158599853516	-3.1650722026825
rep1	1	318	20	65	26	46	2	1	3.21386289596558	8.32197189331055
rep1	1	1	1	506	1	23	2	2	8.39742088317871	-2.60494256019592
rep1	1	1	1	392	1	1	2	6	10.0095453262329	-1.72395515441895
rep1	1	10	4	801	1	26	3	2	7.2697434425354	-1.8477942943573
rep1	6	13	1	316	1	1	2	2	7.2771635055542	0.231263563036919
rep1	21	469	51	63	48	81	3	1	-2.00023436546326	6.98495769500732
rep1	106	315	304	284	1744	684	12	4	-4.0602331161499	-3.63362407684326
rep1	29	583	34	50	491	1	4	4	-3.31243658065796	-2.02929759025574
rep1	9	119	11	1198	13	47	6	2	5.36798286437988	-0.249562561511993
rep1	1	1	2	566	1	41	2	2	8.26510334014893	-2.73131942749023
rep1	4	36	24	1121	38	58	5	2	5.62221622467041	-0.0816252529621124
rep1	1	21	5	746	1	10	3	2	7.14678287506104	-1.62366485595703
rep1	42	504	40	69	34	62	3	1	-2.33752799034119	5.41853189468384
rep1	8	19	18	795	1	28	3	2	5.86380243301392	-2.31048893928528
rep1	94	281	1105	277	295	835	9	3	-5.49299716949463	-5.87545156478882
rep1	1013	636	158	307	211	244	9	5	-4.10951614379883	2.3306987285614
rep1	5	438	14	15	8	14	2	1	1.42726445198059	6.25515937805176
rep1	33	64	47	79	210	50	2	4	-5.04808378219604	-2.59909963607788
rep1	97	180	262	216	391	5159	13	3	-2.19340658187866	-8.15814018249512
rep1	1	1	1	862	13	13	4	2	8.3732271194458	-0.843266487121582
rep1	404	265	122	169	144	203	5	5	-4.8272385597229	1.74523031711578
rep1	12	312	26	34	30	52	2	1	-1.69942545890808	7.12850713729858
rep1	23	9	10	548	1	34	3	2	5.72309875488281	-2.66606855392456
rep1	6	7	10	1040	1	38	3	2	7.10437393188477	-2.37544846534729
rep1	45	707	45	71	57	62	4	1	-1.81550896167755	5.70517063140869
rep1	47	553	79	92	46	124	4	1	-2.74776458740234	5.88724660873413
rep1	1	33	15	466	1	26	3	2	5.9111499786377	-1.61391699314117
rep1	2	1	1	449	5	1	2	2	8.753098487854	-0.55145788192749
rep1	17	515	40	691	69	46	6	2	3.96221828460693	1.08462703227997
rep1	68	362	221	203	312	5494	18	3	-2.03199291229248	-8.34164237976074
rep1	22	53	22	854	4	30	3	2	5.09869956970215	-2.07275009155273
rep1	8	11	17	497	1	32	2	2	5.48890829086304	-2.51318097114563
rep1	1	1	1	266	44	1	2	2	8.32895374298096	0.00480213761329651
rep1	10	477	48	27	77	45	3	1	0.125708043575287	7.78130865097046
rep1	10	324	28	34	32	61	2	1	-1.6060802936554	7.19737911224365
rep1	9	304	32	45	29	61	2	1	-1.13909268379211	7.65416097640991
rep1	12	324	19	53	29	48	2	1	-1.25870704650879	7.2475700378418
rep1	3	140	1	496	1	1	2	2	7.59976243972778	1.12672209739685
rep1	39	197	126	203	1490	672	9	4	-3.28315043449402	-3.57211947441101
rep1	58	162	191	175	187	879	6	3	-4.83264923095703	-6.27468776702881
rep1	18	40	20	1472	13	147	8	2	5.09746026992798	-1.01189708709717
rep1	25	113	96	104	73	69	2	3	-6.78673982620239	-4.25315427780151
rep1	51	240	305	135	2931	542	11	4	-2.86962795257568	-3.34427428245544
rep1	1	1	1	380	1	1	2	6	9.8578052520752	-1.62480449676514
rep1	1	1	1	466	1	1	2	6	11.0975971221924	-2.68143320083618
rep1	18	5	7	847	1	49	3	2	6.96966505050659	-2.71763443946838
rep1	5	1	1	295	1	10	2	2	7.53724765777588	-2.67373275756836
rep1	42	104	101	86	79	84	2	3	-7.33346843719482	-3.59037494659424
rep1	58	192	166	163	162	5981	13	3	-1.85773468017578	-8.91602420806885
rep1	23	97	55	78	193	41	2	4	-4.87035894393921	-2.69964337348938
rep1	12	29	9	451	1	83	3	2	5.14706087112427	-2.57131767272949
rep1	83	272	446	281	3442	378	12	4	-3.21097183227539	-3.29318475723267
rep1	12	47	13	775	29	20	4	2	4.95398092269897	0.109703183174133
rep1	34	195	149	141	113	95	3	3	-6.61941242218018	-4.28359460830688
rep1	4	107	24	53	58	274	2	3	-3.34479308128357	-7.08518981933594
rep1	2	1	1	673	31	79	4	2	7.55974769592285	-0.643192708492279
rep1	1	1	1	923	19	1	3	2	8.75488376617432	-0.183538943529129
rep1	11	1	6	523	1	9	3	2	7.37466859817505	-2.71583938598633
rep1	1	333	23	44	36	53	2	1	3.01057839393616	8.61080455780029
rep1	236	193	74	127	81	89	3	5	-4.81869459152222	1.99975156784058
rep1	22	112	77	96	208	255	3	4	-4.93380498886108	-4.65174388885498
rep1	26	37	11	297	10	15	2	2	3.69605088233948	-0.229682818055153
rep1	1	1	1	380	30	53	2	2	7.65568447113037	-0.630747377872467
rep1	9	46	22	684	3	34	3	2	5.11651802062988	-2.00488710403442
rep1	5	1	1	314	20	7	2	2	7.25962448120117	-0.348057746887207
rep1	41	72	109	103	60	433	3	3	-5.26777935028076	-6.61081314086914
rep1	40	97	104	75	75	91	2	3	-7.29429769515991	-3.69088125228882
rep1	1	183	9	452	20	28	3	2	5.20949745178223	0.865849256515503
rep1	27	82	56	54	1065	209	5	4	-2.78291368484497	-3.24245381355286
rep1	20	1	1	481	6	8	2	2	7.7655816078186	-0.793401062488556
rep1	88	289	1096	453	980	11349	28	3	-1.75829470157623	-8.05030345916748
rep1	84	1254	51	92	82	111	7	1	-1.12121081352234	5.37510061264038
rep1	45	51	44	166	97	4018	10	3	-1.7734706401825	-9.16872119903564
rep1	15	304	19	23	41	30	2	1	-1.52331399917603	6.43273258209229
rep1	2	75	1	1497	15	8	6	2	7.74938631057739	0.854518234729767
rep1	5	303	33	48	38	56	2	1	0.238572910428047	8.34812545776367
rep1	46	203	558	134	113	153	4	3	-6.39609146118164	-4.75958347320557
rep1	1	1	1	782	68	18	4	2	7.84733152389526	-0.4645876288414
rep1	34	222	355	146	147	160	4	3	-6.25566530227661	-4.67512226104736
rep1	1	1	1	431	1	1	2	6	10.6052722930908	-2.19484758377075
rep1	14	34	22	347	2	72	2	2	4.37875127792358	-2.5763463973999
rep1	51	107	72	121	47	1013	5	3	-3.89714455604553	-7.95546627044678
rep1	31	486	40	31	44	77	3	1	-1.66245222091675	6.16075754165649
rep1	5	43	1	318	1	22	2	2	6.27336072921753	-1.69204676151276
rep1	2	15	11	1562	15	25	8	2	6.33012199401855	0.0813263654708862
rep1	7	69	34	60	132	5050	9	3	-1.14388382434845	-9.57023906707764
rep1	1	1	1	1600	1	36	6	2	8.80156421661377	-2.47304034233093
rep1	22	59	48	40	221	101	2	4	-4.42159032821655	-3.55126452445984
rep1	38	78	56	98	244	250	3	4	-4.74579906463623	-3.98595809936523
rep1	13	37	24	779	1	40	4	2	5.42069292068481	-2.35724234580994
rep1	1	1	1	402	1	1	2	6	10.1392011642456	-1.80731403827667
rep1	31	159	86	96	834	458	5	4	-3.3246054649353	-3.60614538192749
rep1	1	56	1	371	1	9	2	2	6.94169664382935	-1.31903409957886
rep1	34	112	178	69	182	2279	7	3	-1.93327724933624	-7.98950910568237
rep1	2	78	16	1455	1	91	6	2	6.59545469284058	-1.7378396987915
rep1	6	54	62	30	21	425	2	3	-2.85684847831726	-7.46111297607422
rep1	4	497	29	74	40	69	3	1	1.14077842235565	8.24135208129883
rep1	1	7	9	359	20	7	2	2	5.45256996154785	0.0907957851886749
rep1	9	41	11	434	65	19	2	2	4.31124353408813	0.285456597805023
rep1	13	348	21	51	36	28	2	1	-1.35883450508118	6.88349914550781
rep1	4	1	1	655	1	5	3	2	8.85649585723877	-1.76940536499023
rep1	13	1	1	666	43	32	3	2	7.24545860290527	-0.436565428972244
rep1	37	84	91	91	59	128	2	3	-7.49402332305908	-4.65809154510498
rep1	17	284	37	42	82	287	3	3	-3.61034607887268	-7.72295475006104
rep1	18	55	28	1360	1	125	6	2	5.7051215171814	-2.38081312179565
rep1	43	104	231	385	256	2253	10	3	-3.20644593238831	-7.34625387191772
rep1	33	121	69	99	320	117	3	4	-4.81389474868774	-3.27761554718018
rep1	46	71	272	122	163	1421	6	3	-3.40604209899902	-6.87823820114136
rep1	21	85	1292	113	273	6894	16	3	-1.57212281227112	-8.45841217041016
rep1	25	61	58	69	51	247	2	3	-5.34776067733765	-6.41344165802002
rep1	31	99	83	61	132	75	2	4	-5.7527928352356	-3.60995268821716
rep1	69	149	308	198	215	434	5	3	-6.16300439834595	-5.37455081939697
rep1	1	362	19	38	41	27	2	1	2.7465353012085	8.29601669311523
rep1	39	113	121	115	19	668	4	3	-4.66112661361694	-7.83432817459106
rep1	5	17	13	495	68	7	3	2	5.03858089447021	0.10651832818985
rep1	4	342	23	27	19	63	2	1	0.904066324234009	7.89440536499023
rep1	179	502	400	523	957	4869	26	3	-3.24627017974854	-6.98208475112915
rep1	25	90	73	73	155	86	2	4	-5.44028759002686	-3.57978582382202
rep1	19	77	27	305	29	38	2	2	3.09521985054016	-0.0544321350753307
rep1	32	113	80	162	97	2594	8	3	-2.30883979797363	-8.65268421173096
rep1	10	22	10	951	1	65	4	2	5.99975633621216	-2.38026785850525
rep1	1	77	1	511	7	1	3	2	7.05404186248779	1.10132968425751
rep1	127	483	1066	413	607	3899	18	3	-3.84853672981262	-6.46958160400391
rep1	7	1	1	307	4	1	2	2	7.97133779525757	-0.454259037971497
rep1	24	167	181	101	128	184	3	3	-6.06228446960449	-4.72027111053467
rep1	99	138	77	120	224	82	3	4	-5.06482553482056	-1.31879138946533
rep1	70	537	1467	365	267	2719	14	3	-4.17897510528564	-6.7403621673584
rep1	52	193	144	99	363	157	4	4	-4.9932427406311	-3.31685900688171
rep1	112	426	611	352	305	1205	11	3	-5.52498722076416	-5.99775314331055
rep1	89	279	485	240	420	4433	17	3	-2.5852324962616	-7.48660755157471
rep1	1	45	8	494	17	12	2	2	5.6309814453125	0.431823045015335
rep1	46	163	80	126	110	1132	6	3	-3.67165899276733	-7.37664270401001
rep1	62	1035	64	113	81	119	6	1	-1.92235052585602	6.02739477157593
rep1	4	1	1	437	1	5	2	2	8.50121784210205	-1.82732093334198
rep1	76	2053	71	182	95	116	10	1	-0.0613431558012962	5.70098352432251
rep1	56	60	170	102	130	342	3	3	-5.60884428024292	-5.66032457351685
rep1	42	169	54	98	142	1886	7	3	-2.25440096855164	-8.34868240356445
rep1	38	116	57	61	260	521	4	3	-3.67871809005737	-6.39372301101685
rep1	57	1132	95	103	188	115	7	1	-1.90154087543488	6.65994453430176
rep1	42	87	68	58	158	85	2	4	-5.44417572021484	-3.08362245559692
rep1	1	6	1	909	1	1	3	2	8.58109569549561	0.847400963306427
rep1	5	488	61	48	47	64	3	1	0.83267480134964	8.37191867828369
rep1	21	1075	53	103	104	111	6	1	0.0120283458381891	7.61276292800903
rep1	29	523	25	41	43	59	3	1	-1.19444108009338	5.85520792007446
rep1	38	509	37	37	46	49	3	1	-1.7432587146759	5.84831762313843
rep1	15	70	48	151	83	487	3	3	-4.22305822372437	-7.25170660018921
rep1	38	522	32	40	53	63	3	1	-1.58390533924103	5.75036811828613
rep1	1	1	1	370	51	1	2	2	8.40464210510254	0.0568040162324905
rep1	115	30	45	579	57	79	4	2	3.00339126586914	-0.148951187729836
rep1	47	572	27	16	27	43	3	1	-0.413673311471939	5.43188285827637
rep1	5	18	17	346	1	39	2	2	5.18250322341919	-2.38813614845276
rep1	16	340	15	29	41	42	2	1	-1.33256757259369	6.41650056838989
rep1	36	277	2592	231	261	3066	14	3	-2.58994603157043	-7.20845890045166
rep1	44	192	391	137	445	3322	11	3	-2.21123814582825	-7.5646390914917
rep1	40	147	80	124	438	5748	13	3	-1.30990147590637	-9.11885738372803
rep1	1	385	17	20	8	57	2	1	2.78513884544373	7.62617301940918
rep1	33	111	108	86	86	79	2	3	-6.81467008590698	-3.89539909362793
rep1	1	1	1	1001	1	1	3	6	12.4619674682617	-4.99870300292969
rep1	59	170	78	106	432	160	4	4	-4.80661296844482	-3.09782409667969
rep1	7	650	40	189	54	82	4	1	0.76585179567337	8.11114883422852
rep1	9	22	11	747	40	29	3	2	5.12336206436157	-0.209899991750717
rep1	81	260	31	50	36	48	2	1	-3.3357880115509	3.67709302902222
rep1	1	56	1	335	1	25	2	2	6.88256931304932	-1.49322915077209
rep1	31	307	38	46	30	50	2	1	-2.69145631790161	5.32967042922974
rep1	20	394	10	24	14	50	2	1	0.231168672442436	5.23306560516357
rep1	67	310	367	256	246	607	7	3	-5.69095182418823	-5.68801403045654
rep1	1	396	13	27	43	19	2	1	2.50509238243103	7.94570875167847
rep1	10	306	32	42	40	59	2	1	-1.69891846179962	7.47632884979248
rep1	96	1311	27	488	81	93	8	1	-0.260760575532913	4.67225790023804
rep1	24	477	40	61	61	68	3	1	-2.29183626174927	6.78192138671875
rep1	1	1	1	847	32	1	3	2	8.64718246459961	-0.0669538155198097
rep1	10	56	31	903	20	11	4	2	5.07994890213013	0.102783426642418
rep1	1	1	1	767	21	1	4	2	8.60319328308105	-0.160916328430176
rep1	23	74	47	101	220	30	2	4	-4.63361501693726	-2.48760509490967
rep1	10	24	19	285	1	42	2	2	4.52092981338501	-2.63704633712769
rep1	47	196	136	153	229	1562	8	3	-3.08089089393616	-6.92810344696045
rep1	7	30	11	609	18	2	3	2	5.60534572601318	0.485818564891815
rep1	1	1	1	478	1	1	2	6	11.1986150741577	-2.82431888580322
rep1	50	1065	101	117	244	125	7	1	-1.94814813137054	6.81734132766724
rep1	1	315	5	406	3	37	4	2	6.11586046218872	-1.29159903526306
rep1	8	42	3	469	1	23	3	2	5.99769973754883	-2.07607007026672
rep1	5	31	10	316	1	9	2	2	5.2160701751709	-2.05529999732971
rep1	16	882	22	42	38	42	4	1	0.985959649085999	6.11980199813843
rep1	94	1540	87	103	78	126	8	1	-1.22314846515656	5.52263450622559
rep1	7	27	15	697	2	59	4	2	5.60964107513428	-2.33047366142273
rep1	1	1	1	419	1	1	2	6	10.3963661193848	-1.99331605434418
rep1	36	78	47	1199	32	89	6	2	4.04822778701782	-0.757155656814575
rep1	5	44	20	312	1	79	2	2	4.89894437789917	-2.24811172485352
rep1	17	44	62	44	192	3434	9	3	-1.19528031349182	-9.34910869598389
rep1	62	241	409	208	361	363	6	4	-5.54367160797119	-4.28955984115601
rep1	20	79	88	100	336	173	3	4	-4.19411373138428	-3.61608242988586
rep1	1	17	1	1248	1	46	4	2	7.45121240615845	-1.89907371997833
rep1	21	131	112	80	57	99	2	3	-6.47402715682983	-4.81393432617188
rep1	1	1	1	515	1	32	2	2	8.34966945648193	-2.72341346740723
rep1	31	71	103	587	783	123	7	4	-3.87839388847351	-3.03197383880615
rep1	56	1000	26	71	34	55	5	1	0.186828166246414	4.94671106338501
rep1	36	90	112	66	84	93	2	3	-6.905921459198	-3.72596049308777
rep1	21	360	14	21	30	45	2	1	-0.758408486843109	5.65678119659424
rep1	1	4	3	1668	1	43	3	2	8.63359355926514	-2.58249807357788
rep1	3	1	4	525	15	44	3	2	7.24240922927856	-0.570516586303711
rep1	7	274	10	142	1	4	2	2	4.39038133621216	1.38812637329102
rep1	21	39	35	527	23	65	3	2	3.63372659683228	-0.506477832794189
rep1	53	257	38	43	43	59	2	1	-3.53394746780396	4.07686042785645
rep1	24	76	69	95	524	34	3	4	-3.72575497627258	-2.67333912849426
rep1	51	317	531	352	339	9494	18	3	-1.7928980588913	-8.64081764221191
rep1	30	108	91	54	72	154	2	3	-6.15981674194336	-5.22401762008667
rep1	14	226	22	68	143	51	2	4	-4.00504302978516	-2.32796311378479
rep1	10	83	49	37	140	2536	7	3	-1.31502223014832	-9.08994960784912
rep1	78	166	104	1108	172	2347	13	3	-3.60395574569702	-8.3580322265625
rep1	13	11	19	1052	1	65	5	2	5.99992609024048	-2.53389811515808
rep1	63	277	37	39	37	55	2	1	-3.32982969284058	3.92827582359314
rep1	1	1	1	930	12	1	4	2	8.73732852935791	-0.264472812414169
rep1	11	310	33	54	14	71	2	1	-0.749093949794769	7.26533937454224
rep1	12	44	19	446	1	29	2	2	4.92461490631104	-2.35030269622803
rep1	1	372	16	30	32	28	2	1	2.62899160385132	8.11240482330322
rep1	4	34	7	916	1	123	5	2	6.1352710723877	-2.11351132392883
rep1	20	477	24	94	34	56	3	1	-0.877880811691284	7.04045867919922
rep1	56	218	37	75	51	61	2	1	-3.97094869613647	4.0049295425415
rep1	8	41	56	8	199	252	2	3	-2.84928846359253	-6.58732748031616
rep1	4	1	1	457	1	40	2	2	7.63588809967041	-2.6964156627655
rep1	32	45	4	400	1	1	2	2	6.74102210998535	0.0350196361541748
rep1	12	20	17	359	1	25	2	2	4.88446378707886	-2.56513810157776
rep1	1	1	3	894	3	34	4	2	8.44921779632568	-2.59878396987915
rep1	3	43	23	278	19	9	2	2	4.3140754699707	0.444987773895264
rep1	28	591	15	60	17	41	3	1	0.240485653281212	4.99718809127808
rep1	103	136	52	83	51	81	2	5	-5.21235227584839	1.76018834114075
rep1	1	1	1	1050	46	1	3	2	8.6324987411499	-0.0786496326327324
rep1	109	347	1385	360	702	11950	29	3	-1.7439512014389	-8.0178394317627
rep1	31	162	465	108	213	2542	8	3	-2.29991030693054	-7.48479270935059
rep1	1	1	1	487	1	1	2	6	11.2708072662354	-2.94326090812683
rep1	53	93	89	97	60	102	2	3	-7.90625715255737	-3.78317666053772
rep1	19	49	22	361	146	33	3	2	3.79746723175049	0.237176269292831
rep1	28	74	127	68	197	2186	7	3	-1.8113477230072	-8.14493274688721
rep1	6	1	6	740	66	40	3	2	7.15647745132446	-0.432618379592896
rep1	106	164	227	210	164	1329	8	3	-4.71189165115356	-6.74304914474487
rep1	6	20	17	381	11	33	2	2	4.35621786117554	-0.644246876239777
rep1	82	145	162	166	429	2650	11	3	-2.57655024528503	-7.56516885757446
rep1	1	1	1	544	1	1	2	6	11.6028060913086	-3.51805925369263
rep1	36	880	24	47	37	34	4	1	0.509507477283478	5.50008249282837
rep1	46	138	121	118	323	278	4	4	-5.07825946807861	-3.94729924201965
rep1	250	96	70	178	89	109	3	5	-5.70129919052124	1.2262966632843
rep1	110	157	43	67	59	78	2	5	-4.69563436508179	2.27301168441772
rep1	28	171	90	135	779	100	5	4	-3.71396970748901	-2.90537548065186
rep1	1	1	1	497	1	1	2	6	11.3848752975464	-3.0827739238739
rep1	39	190	155	165	3881	272	12	4	-2.66523241996765	-3.11909484863281
rep1	3	7	4	275	21	11	2	2	5.21311950683594	-0.163521200418472
rep1	19	1	10	396	25	64	2	2	6.64865255355835	-0.395042568445206
rep1	128	94	48	139	82	39	2	5	-5.41474533081055	1.21034550666809
rep1	1	1	1	377	1	1	2	6	9.85264205932617	-1.63544189929962
rep1	1	143	12	2044	43	11	8	2	6.40962409973145	0.732783794403076
rep1	3292	532	155	385	212	297	14	5	-3.29140114784241	2.51209235191345
rep1	37	608	30	314	26	36	4	2	3.41133999824524	1.43061220645905
rep1	28	121	89	89	62	97	2	3	-6.81738090515137	-4.58817958831787
rep1	18	37	63	41	62	357	2	3	-3.98225998878479	-6.58858919143677
rep1	37	1045	36	43	88	26	5	1	0.461778312921524	5.73819017410278
rep1	73	187	271	179	325	273	5	4	-5.78403568267822	-3.98599743843079
rep1	11	21	87	17	25	435	2	3	-2.6940393447876	-7.37679290771484
rep1	24	85	71	86	37	201	2	3	-5.93402814865112	-6.26629877090454
rep1	10	2	14	338	12	1	2	2	5.77896547317505	0.000258289655903354
rep1	54	161	140	160	620	4498	13	3	-1.65464317798615	-8.42938995361328
rep1	36	346	20	39	27	36	2	1	-1.99810600280762	4.78178405761719
rep1	16	853	56	90	103	90	5	1	-0.0202497988939285	7.83513736724854
rep1	17	1	103	72	1	1243	4	3	-2.23428511619568	-8.97076606750488
rep1	101	201	40	59	34	64	2	5	-4.07275485992432	3.17457222938538
rep1	79	253	33	73	19	48	2	1	-3.56119894981384	3.72237277030945
rep1	56	242	139	194	728	141	6	4	-4.50314283370972	-2.82476377487183
rep1	21	470	7	378	96	36	4	2	3.75542640686035	1.49070155620575
rep1	27	42	49	35	202	175	2	4	-4.22779512405396	-3.89952707290649
rep1	19	50	45	67	126	223	2	3	-4.73841238021851	-5.27226638793945
rep1	39	267	204	173	392	1670	10	3	-3.04406070709229	-6.8997802734375
rep1	41	149	163	100	107	165	3	3	-6.46002435684204	-4.87036609649658
rep1	71	158	207	585	269	4231	15	3	-2.90398931503296	-8.29309368133545
rep1	36	802	64	111	86	93	5	1	-1.91895401477814	6.95331144332886
rep1	42	60	66	59	48	1994	6	3	-2.15603399276733	-8.77015018463135
rep1	6	30	14	341	1	39	2	2	5.08098840713501	-2.20245051383972
rep1	6	16	21	452	23	14	2	2	4.46353960037231	-0.0531091615557671
rep1	22	95	75	64	173	81	2	4	-5.17583703994751	-3.44363927841187
rep1	369	200	90	281	64	107	4	5	-4.69859552383423	1.96946620941162
rep1	1	1	1	585	1	1	3	6	11.6791210174561	-3.6425793170929
rep1	4133	1440	156	615	160	349	17	5	-3.1384744644165	2.58914232254028
rep1	23	439	16	757	17	39	6	2	4.08527708053589	1.32278037071228
rep1	22	119	57	97	868	195	5	4	-3.12322664260864	-3.32328319549561
rep1	98	477	89	176	538	4729	17	3	-1.93081724643707	-8.51174545288086
rep1	1	10	5	528	13	50	3	2	5.86665773391724	-0.185997128486633
rep1	31	21	30	520	15	96	3	2	3.77334880828857	-0.805889308452606
rep1	9	25	23	24	67	415	2	3	-2.44870066642761	-7.66742849349976
rep1	40	41	70	101	29	243	2	3	-5.81931018829346	-6.5709867477417
rep1	72	213	101	132	194	1074	7	3	-3.94667100906372	-6.90269231796265
rep1	7	14	13	291	1	39	2	2	4.90011358261108	-2.62619662284851
rep1	3	1	6	515	3	33	3	2	7.73046350479126	-2.69952797889709
rep1	20	1079	69	62	111	88	6	1	0.021465215831995	7.43868732452393
rep1	1	352	26	44	35	35	2	1	2.89217877388	8.49872207641602
rep1	82	378	449	202	260	1067	9	3	-5.04636526107788	-6.04915142059326
rep1	157	765	1350	567	487	2364	20	3	-5.2270393371582	-6.1106390953064
rep1	120	341	503	293	262	293	7	3	-7.0262885093689	-4.00135231018066
rep1	19	1426	32	469	77	48	8	2	3.95663189888	1.69638240337372
rep1	12	21	1	332	12	1	2	2	6.530846118927	0.650770604610443
rep1	1	1	1	323	1	25	2	2	8.19611835479736	-2.66486430168152
rep1	3	1	3	478	1	32	3	2	7.67667007446289	-2.7038722038269
rep1	48	109	21	73	275	1	2	4	-3.65513443946838	-1.95766520500183
rep1	1	1	1	810	1	1	4	6	12.3764972686768	-4.77795886993408
rep1	2	21	16	274	1	48	2	2	5.2940092086792	-1.84019863605499
rep1	38	195	81	144	163	650	5	3	-4.6872501373291	-6.52880668640137
rep1	11	1039	39	44	52	67	5	1	1.00724923610687	7.12575674057007
rep1	15	304	33	35	45	45	2	1	-2.22083139419556	6.7685112953186
rep1	14	18	12	520	3	86	3	2	5.35324764251709	-2.58680295944214
rep1	15	327	29	35	24	58	2	1	-1.84858703613281	6.816077709198
rep1	32	825	67	89	90	100	5	1	-1.73247730731964	7.12418746948242
rep1	35	99	89	88	63	149	2	3	-6.78263282775879	-5.21855306625366
rep1	31	152	188	160	93	511	4	3	-5.37761068344116	-6.41094779968262
rep1	15	304	29	22	46	51	2	1	-1.79929840564728	6.63441133499146
rep1	37	89	139	447	92	693	6	3	-4.65736532211304	-7.34185647964478
rep1	43	206	109	117	273	1816	9	3	-2.63910174369812	-7.44147539138794
rep1	103	370	133	814	1523	393	15	4	-4.15500020980835	-3.07113480567932
rep1	12	7	9	302	29	11	2	2	4.22454881668091	-0.08492211997509
rep1	1	1	1	465	1	53	3	2	8.1657657623291	-2.74741959571838
rep1	69	199	184	165	138	206	4	3	-7.2019510269165	-4.06881332397461
rep1	18	56	26	1043	71	87	5	2	4.50646305084229	-0.230112671852112
rep1	81	202	538	231	214	770	7	3	-5.46487855911255	-6.01203727722168
rep1	6	10	5	328	15	19	2	2	4.77312231063843	-0.338490694761276
rep1	88	367	475	293	342	1141	10	3	-5.18857669830322	-5.93912029266357
rep1	1	302	30	43	44	54	2	1	2.96499300003052	8.79454135894775
rep1	8	83	25	1033	71	48	6	2	4.78671216964722	0.142127752304077
rep1	40	133	88	100	111	2006	8	3	-2.3673267364502	-8.3939266204834
rep1	67	202	430	213	72	1160	7	3	-4.98845672607422	-7.18671083450317
rep1	115	366	1019	314	508	3100	17	3	-3.98558855056763	-6.42827606201172
rep1	3	22	16	290	1	7	2	2	5.25703573226929	-1.84485650062561
rep1	1	27	2	303	6	37	2	2	5.71113920211792	-0.0282547622919083
rep1	7	35	18	307	93	11	3	2	4.03748321533203	0.317073464393616
rep1	56	170	56	1213	37	83	6	2	3.74728584289551	-0.386666655540466
rep1	1	32	3	297	1	49	2	2	5.85710763931274	-1.65386021137238
rep1	4	2	15	792	3	43	4	2	7.51609992980957	-2.62107181549072
rep1	281	998	48	91	56	84	6	1	-1.77691745758057	3.89915895462036
rep1	25	56	24	455	25	41	3	2	3.44439125061035	-0.258775919675827
rep1	43	223	82	167	277	4590	13	3	-1.71798229217529	-8.64578819274902
rep1	5	23	13	298	1	33	2	2	5.13915967941284	-2.27664232254028
rep1	8	22	10	452	1	23	2	2	5.53247308731079	-2.41697406768799
rep1	33	280	424	119	236	2251	10	3	-2.57439923286438	-7.23141622543335
rep1	27	104	104	116	47	90	2	3	-7.33365201950073	-4.89467287063599
rep1	38	86	116	113	47	135	2	3	-7.11452770233154	-5.30968332290649
rep1	2	1	1	299	8	1	2	2	7.98589515686035	-0.188090622425079
rep1	16	474	38	31	65	71	3	1	-1.3513650894165	6.89342880249023
rep1	332	430	63	79	87	93	5	5	-3.92332172393799	2.68930649757385
rep1	43	107	62	84	314	125	3	4	-4.76573419570923	-3.15993046760559
rep1	110	1406	837	183	285	6130	21	3	-2.87473320960999	-7.88860368728638
rep1	19	40	34	688	26	43	4	2	3.92324376106262	-0.36649951338768
rep1	134	385	640	382	259	902	10	3	-6.19193506240845	-5.75319290161133
rep1	21	88	249	90	249	3451	10	3	-1.6583194732666	-8.24688625335693
rep1	1	38	1	367	13	1	2	2	6.83945655822754	1.02896165847778
rep1	1	314	29	39	39	50	2	1	2.97467112541199	8.7202672958374
rep1	6	151	6	587	1	29	4	2	6.11810445785522	-1.73785150051117
rep1	1	56	1	295	1	12	2	2	6.84565544128418	-1.39712202548981
rep1	742	498	137	480	240	265	9	5	-4.53567504882812	1.97432839870453
rep1	86	583	52	89	77	111	4	1	-2.8425440788269	4.71676158905029
rep1	1	324	21	39	43	52	2	1	2.89557719230652	8.66885375976562
rep1	1	56	1	1293	1	1	6	2	8.16691780090332	1.27742981910706
rep1	223	849	127	160	205	177	7	1	-3.53010058403015	3.94874715805054
rep1	19	33	14	282	1	63	2	2	4.45312261581421	-2.58221888542175
rep1	32	10	5	598	1	52	3	2	6.06922721862793	-2.72095632553101
rep1	13	25	18	966	1	14	4	2	6.02626371383667	-2.16091251373291
rep1	11	363	16	31	29	33	2	1	-0.278198957443237	6.96424436569214
rep1	5	339	17	29	44	44	2	1	0.401120990514755	7.89737415313721
rep1	9	25	1	516	50	36	2	2	5.64310073852539	-0.172108590602875
rep1	1	384	28	26	31	30	2	1	2.64805722236633	8.28084659576416
rep1	85	245	163	229	272	2689	12	3	-3.09355974197388	-7.61752939224243
rep1	151	545	635	454	653	5992	28	3	-3.06908583641052	-7.1564998626709
rep1	38	64	72	94	267	1639	7	3	-2.2591507434845	-7.7882399559021
rep1	81	253	344	300	1001	2554	15	3	-3.37797546386719	-6.39107275009155
rep1	77	211	157	226	348	3560	13	3	-2.4054799079895	-8.03554725646973
rep1	25	203	71	67	107	1035	5	3	-3.07900500297546	-7.71958303451538
rep1	3	1	1	300	12	4	2	2	7.42455577850342	-0.345110565423965
rep1	13	32	23	273	1	26	2	2	4.44033908843994	-2.57600092887878
rep1	191	94	46	69	64	72	2	5	-4.68213367462158	1.91350865364075
rep1	29	1005	28	458	39	67	7	2	3.72728133201599	1.49836599826813
rep1	337	813	49	54	58	77	5	1	-2.43686556816101	3.58749747276306
rep1	33	1057	36	456	50	81	7	2	3.67628288269043	1.49264478683472
rep1	58	87	473	139	114	8030	15	3	-1.63415086269379	-8.85523414611816
rep1	1	29	1	595	15	6	3	2	6.52447462081909	0.426885664463043
rep1	86	1418	77	171	93	132	8	1	-1.52146553993225	5.71237421035767
rep1	37	229	225	126	219	2360	9	3	-2.39047884941101	-7.42978239059448
rep1	23	48	21	1301	1	66	6	2	5.84890604019165	-2.40968132019043
rep1	120	91	59	82	58	90	2	5	-5.47132444381714	1.16109526157379
rep1	10	129	1	771	1	35	4	2	6.45444250106812	-1.44427859783173
rep1	36	161	130	110	135	466	4	3	-5.06672191619873	-6.13290786743164
rep1	52	105	107	141	316	7025	14	3	-1.22898924350739	-9.29315853118896
rep1	28	300	23	49	34	43	2	1	-2.64005041122437	5.34682703018188
rep1	40	87	51	94	76	698	4	3	-3.80062794685364	-7.19137287139893
rep1	28	135	157	69	190	210	3	4	-5.33095979690552	-4.28792762756348
rep1	13	58	87	65	39	296	2	3	-4.73903131484985	-6.60495042800903
rep1	38	126	74	71	38	154	2	3	-6.48163795471191	-5.91253614425659
rep1	312	324	70	184	68	127	4	5	-4.37851476669312	2.30876541137695
rep1	1	64	1	697	1	1	4	2	8.0720329284668	1.30611157417297
rep1	42	83	63	67	411	77	3	4	-4.36792135238647	-2.98251366615295
rep1	120.529411764706	2756.76470588235	85.7058823529412	626.882352941176	134.647058823529	145.941176470588	16	1	-0.221959352493286	5.12939929962158
rep1	30	247	32	67	126	1642	7	3	-2.01272463798523	-8.46790409088135
rep1	68	167	101	169	702	76	5	4	-4.36799764633179	-2.54414176940918
rep1	18	38	12	459	29	23	3	2	4.07070541381836	-0.183308184146881
rep1	13	774	4	39	6	10	3	1	1.93458449840546	5.123854637146
rep1	39	216	628	191	439	4809	14	3	-1.8740828037262	-7.90429162979126
rep1	90	229	177	223	42	1071	7	3	-4.95683622360229	-7.66848516464233
rep1	60	382	44	93	69	86	3	1	-3.6910285949707	4.26072216033936
rep1	85	118	307	229	111	1615	8	3	-4.29197692871094	-7.36658382415771
rep1	2	22	1	485	1	12	3	2	7.0070743560791	-1.57565271854401
rep1	45	156	159	142	85	1877	8	3	-3.09608507156372	-8.07493305206299
rep1	66	1543	54	135	75	109	8	1	-0.163473665714264	5.68842935562134
rep1	74	339	282	329	467	7000	24	3	-2.01983428001404	-8.39476680755615
rep1	36	33	23	462	59	100	3	2	3.40322637557983	-0.146739706397057
rep1	63	127	90	71	75	75	2	3	-7.72904443740845	-3.33908915519714
rep1	41	129	73	129	104	920	5	3	-3.77361083030701	-7.23059368133545
rep1	15	95	1	339	1	31	2	2	6.19410228729248	-1.29831993579865
rep1	9	107	33	1089	86	48	6	2	4.8039345741272	0.25859859585762
rep1	589	612	123	216	141	187	7	5	-4.0961217880249	2.46029138565063
rep1	11	271	25	363	28	52	3	2	3.68387627601624	0.856684446334839
rep1	30	132	394	115	93	3390	11	3	-2.00536942481995	-8.12666511535645
rep1	1101	683	35	851	59	70	8	5	-3.08266448974609	2.62411427497864
rep1	55	197	193	211	149	1461	8	3	-3.9511034488678	-7.12917566299438
rep1	1	205	1	890	1	1	5	2	8.0468807220459	1.4940869808197
rep1	1	1	1	594	1	27	3	2	8.57188606262207	-2.63058876991272
rep1	148	116	151	155	92	126	3	5	-5.92709922790527	0.860212445259094
rep1	33	1218	45	96	70	68	6	1	0.116316057741642	6.46128559112549
rep1	121	169	65	102	173	92	3	4	-5.08867502212524	-0.972175061702728
rep1	58	305	23	25	27	53	2	1	-2.55609607696533	4.35220766067505
rep1	35	68	53	87	10	250	2	3	-5.06108236312866	-7.74600505828857
rep1	19	222	219	22	286	3609	9	3	-1.28747665882111	-8.82565021514893
rep1	6	513	35	60	50	64	3	1	0.57993072271347	8.23565578460693
rep1	136	202	469	257	525	8847	21	3	-1.85515034198761	-8.33112525939941
rep1	9	26	3	332	1	3	2	2	6.45105981826782	-0.908147811889648
rep1	1	8	1	408	1	1	2	2	8.11779880523682	0.843792974948883
rep1	96	137	55	60	57	77	2	5	-4.88770151138306	1.42205655574799
rep1	1	373	1	70	1	1	2	2	7.43424606323242	1.36352527141571
rep1	61	202	217	209	111	195	4	3	-7.47484254837036	-4.61875772476196
rep1	30	115	89	72	73	91	2	3	-6.85992527008057	-3.99143218994141
rep1	13	762	25	62	18	99	4	1	0.70574426651001	6.89401721954346
rep1	44	1085	32	35	51	53	5	1	0.472740143537521	5.59835004806519
rep1	8	27	19	525	39	17	3	2	4.52008676528931	0.099681943655014
rep1	1	1	1	431	1	9	2	2	8.58147621154785	-2.30938267707825
rep1	13	67	8	393	1	43	3	2	4.95569229125977	-2.28342700004578
rep1	8	540	26	7	32	30	3	1	0.428615868091583	6.38588285446167
rep1	38	157	445	194	239	2247	9	3	-2.81821703910828	-7.13016700744629
rep1	29	39	42	807	1	176	4	2	4.81783676147461	-2.78443336486816
rep1	96	181	150	207	211	1670	9	3	-3.83349442481995	-7.15527391433716
rep1	9	845	64	110	81	100	5	1	0.70272171497345	8.30937099456787
rep1	11	447	5	46	1	4	2	1	2.02883172035217	4.8302583694458
rep1	1	1	1	343	75	1	2	2	8.39042091369629	0.0158517826348543
rep1	5	29	15	423	2	97	2	2	5.28858232498169	-2.22749352455139
rep1	9	49	13	415	45	22	3	2	4.13641881942749	0.216172903776169
rep1	199	176	66	129	60	105	3	5	-4.93129968643188	1.92387020587921
rep1	15	59	38	65	63	341	2	3	-4.12681913375854	-6.7805495262146
rep1	1	1	1	393	1	7	2	2	8.65474414825439	-2.21939420700073
rep1	27	58	70	57	180	138	2	4	-4.95846509933472	-3.83558320999146
rep1	65	174	120	181	1146	212	7	4	-3.95506238937378	-3.24387526512146
rep1	6	27	9	751	27	35	4	2	5.37717294692993	-0.292244702577591
rep1	1	1	1	358	1	1	2	6	9.68438816070557	-1.52681517601013
rep1	128	84	52	78	78	95	2	5	-5.5484676361084	0.678642630577087
rep1	97	207	134	196	853	318	7	4	-4.5241379737854	-3.31619906425476
rep1	9	35	16	1308	38	54	5	2	5.52371740341187	-0.141955927014351
rep1	27	103	102	93	72	103	2	3	-6.88484621047974	-4.58628988265991
rep1	1	1	1	427	1	7	2	2	8.59789562225342	-2.25174498558044
rep1	5	18	13	331	1	32	2	2	5.16318702697754	-2.33541131019592
rep1	45	70	78	93	39	187	2	3	-6.53204154968262	-5.78370523452759
rep1	53	483	36	57	29	76	3	1	-2.164959192276	4.89477777481079
rep1	63	237	136	158	142	1122	7	3	-4.33804750442505	-7.14289093017578
rep1	10	69	68	61	254	53	2	4	-4.3176794052124	-3.08788156509399
rep1	13	1492	75	99	98	163	8	1	1.08405482769012	7.82322263717651
rep1	1	23	8	633	1	79	3	2	6.14411592483521	-1.76163327693939
rep1	1752	805	99	277	99	160	9	5	-3.15741539001465	2.59855628013611
rep1	77	136	83	82	607	53	4	4	-4.264235496521	-2.3823938369751
rep1	17	50	47	339	44	49	3	2	3.14268803596497	-0.0231729503720999
rep1	16	1	10	382	86	32	3	2	6.81352710723877	-0.31178417801857
rep1	16	42	21	753	12	83	4	2	4.45219230651855	-0.984109044075012
rep1	15	43	26	986	17	43	5	2	4.77909517288208	-0.610262453556061
rep1	32	95	172	78	58	828	5	3	-3.76675200462341	-7.06650686264038
rep1	10	319	24	46	39	43	2	1	-1.51130259037018	7.48455715179443
rep1	112	359	163	262	387	1893	12	3	-3.86527967453003	-6.81646203994751
rep1	90	441	496	268	255	579	8	3	-6.30314540863037	-5.12149000167847
rep1	1	41	10	444	87	37	3	2	5.04579257965088	0.462243974208832
rep1	27	99	67	98	84	5759	11	3	-1.39996445178986	-9.51632213592529
rep1	1	1	1	472	1	1	3	6	11.1472730636597	-2.73903656005859
rep1	12	308	292	78	13	693	5	3	-3.85068798065186	-7.89501142501831
rep1	189	147	139	205	96	195	4	5	-6.04874086380005	1.23358023166656
rep1	12	1	5	255	22	19	2	2	6.8023738861084	-0.365014523267746
rep1	186	79	55	84	47	94	2	5	-5.06573486328125	1.55178999900818
rep1	1	7	2	788	35	1	3	2	7.40196132659912	0.533252358436584
rep1	75	164	150	118	873	160	6	4	-4.24806785583496	-3.14646005630493
rep1	29	15	2	292	43	2	2	2	5.500075340271	0.307774096727371
rep1	21	37	86	78	14	358	2	3	-4.82933378219604	-7.67203903198242
rep1	9	403	17	50	7	26	2	1	0.455928564071655	6.24898338317871
rep1	74	118	101	159	347	2872	9	3	-2.28699111938477	-8.06246280670166
rep1	19	134	94	95	67	62	2	3	-6.48064613342285	-4.35263824462891
rep1	890	1023	128	2525	228	252	17	2	2.69819211959839	0.235347703099251
rep1	28	316	24	52	21	49	2	1	-2.34107685089111	5.39120531082153
rep1	15	78	37	63	202	96	2	4	-4.46059656143188	-3.39942598342896
rep1	25	47	35	42	64	303	2	3	-4.24421358108521	-6.67631530761719
rep1	121	279	117	184	601	208	6	4	-4.92288780212402	-2.52943778038025
rep1	7	29	11	471	59	14	3	2	4.59593439102173	0.197565481066704
rep1	35	100	93	93	79	101	2	3	-7.08232069015503	-3.96644949913025
rep1	33	100	90	98	69	95	2	3	-7.37963962554932	-4.20257329940796
rep1	19	32	7	660	36	42	4	2	4.68513965606689	-0.282713413238525
rep1	23	34	6	534	22	45	3	2	4.39318323135376	-0.583175301551819
rep1	25	32	26	477	71	59	3	2	3.62597918510437	0.0666874051094055
rep1	86	116	147	181	53	153	3	3	-8.02365779876709	-3.65128636360168
rep1	13	31	29	279	62	30	2	2	3.30259490013123	0.086493656039238
rep1	20	96	49	85	196	36	2	4	-4.76346969604492	-2.65553832054138
rep1	64	151	161	155	79	140	3	3	-7.84016132354736	-4.18807649612427
rep1	15	607	21	50	17	53	3	1	0.228782474994659	6.50741481781006
rep1	19	153	69	47	141	52	2	4	-4.65396785736084	-2.73334860801697
rep1	75	213	196	205	403	118	5	4	-5.2149715423584	-2.79575657844543
rep1	1	356	19	30	40	40	2	1	2.53930974006653	8.33566188812256
rep1	63	156	138	119	114	128	3	3	-7.31301736831665	-3.57631468772888
rep1	26	49	30	525	28	63	3	2	3.49763894081116	-0.317302942276001
rep1	41	56	81	80	59	925	4	3	-3.37313580513	-7.58992385864258
rep1	228.724137931034	934.310344827586	783.689655172414	740.655172413793	567.620689655172	3728.86206896552	26	3	-4.92805814743042	-6.63017320632935
rep1	27	116	106	83	67	89	2	3	-6.80385732650757	-4.40097808837891
rep1	23	29	29	501	24	42	3	2	3.57215523719788	-0.397549152374268
rep1	6	24	16	450	36	56	3	2	4.41179418563843	-0.136361941695213
rep1	38	123	68	74	433	27	3	4	-4.01610565185547	-2.35738229751587
rep1	82	170	451	195	245	2867	11	3	-3.10899996757507	-7.19778060913086
rep1	17	55	27	799	27	103	4	2	4.16770029067993	-0.666888236999512
rep1	57	99	67	132	53	940	5	3	-3.91179776191711	-7.91634368896484
rep1	61	191	44	74	40	76	2	1	-4.11381340026855	3.93955826759338
rep1	1	1	1	894	1	1	3	6	12.3977375030518	-4.82848596572876
rep1	3	91	1	498	1	14	2	2	6.87296676635742	-1.28358125686646
rep1	14	53	21	518	39	42	3	2	3.75865483283997	-0.0315642617642879
rep1	7	29	17	384	6	38	2	2	4.20760631561279	-1.01358449459076
rep1	183	41	65	95	78	79	2	5	-6.00048589706421	0.954259812831879
rep1	17	32	26	702	1	78	4	2	5.01800298690796	-2.55048847198486
rep1	53	200	50	84	47	67	2	1	-4.11410760879517	3.97139811515808
rep1	55	96	400	125	159	717	5	3	-4.8403697013855	-6.2357120513916
rep1	48	145	150	142	71	174	3	3	-7.26621437072754	-4.97607421875
rep1	1	33	13	31	299	54	2	4	-2.82510733604431	-3.30023217201233
rep1	11	66	19	423	3	24	2	2	4.44771909713745	-1.55519437789917
rep1	34	8	16	323	10	18	2	2	3.7509081363678	-0.380376398563385
rep1	17	16	13	318	2	23	2	2	4.32504940032959	-1.59398174285889
rep1	25	120	95	91	69	82	2	3	-6.76930475234985	-4.47571468353271
rep1	41	91	43	810	26	127	5	2	3.49084520339966	-0.709160625934601
rep1	48	58	60	722	8	116	5	2	3.73147678375244	-1.28034782409668
rep1	1355	373	112	192	138	171	7	5	-3.57374238967896	2.45857524871826
rep1	24	92	36	17	1954	86	6	4	-2.45761847496033	-2.94781804084778
rep1	116	338	433	271	350	641	8	3	-6.20207595825195	-5.15692043304443
rep1	9	6	11	606	21	33	4	2	5.06443214416504	-0.398896515369415
rep1	15	24	22	566	12	50	3	2	4.23232984542847	-0.821820616722107
rep1	21	37	27	820	59	57	4	2	4.2255163192749	-0.196667104959488
rep1	13	21	12	557	24	24	3	2	4.63742780685425	-0.306488543748856
rep1	23	47	23	589	13	50	3	2	3.89860248565674	-0.882090210914612
rep1	1	1	1	439	1	11	2	2	8.60910129547119	-2.2943639755249
rep1	10	38	19	1006	33	129	4	2	4.79653644561768	-0.550317943096161
rep1	27	94	42	52	223	46	2	4	-4.74019384384155	-2.66018795967102
rep1	2	20	11	287	10	5	2	2	4.90421628952026	0.173925131559372
rep1	22	858	47	98	57	106	5	1	-0.694393336772919	7.3795337677002
rep1	45	90	95	99	68	88	2	3	-7.76494407653809	-3.74436259269714
rep1	47	88	65	73	2309	343	7	4	-2.66130256652832	-3.20093297958374
rep1	5	25	12	364	1	58	2	2	5.17469024658203	-2.30253481864929
rep1	1	1	1	808	1	1	4	6	12.36705493927	-4.75821876525879
rep1	29	83	53	78	416	93	3	4	-4.06792211532593	-3.18564367294312
rep1	26	107	147	97	61	88	2	3	-6.91028642654419	-4.69340848922729
rep1	31	51	45	44	8	737	3	3	-3.3296844959259	-8.42106151580811
rep1	28	142	134	111	130	527	4	3	-4.76655292510986	-6.16231155395508
rep1	13	359	16	22	20	7	2	1	0.257374256849289	5.65227746963501
rep1	40	49	42	81	106	1293	5	3	-2.34322118759155	-8.21117496490479
rep1	809	417	211	399	274	268	9	5	-4.81826734542847	1.81149697303772
rep1	68	120	67	120	376	8426	13	3	-1.26016855239868	-9.40436458587646
rep1	15	107	51	58	473	102	3	4	-3.53622841835022	-3.18083548545837
rep1	3	524	30	48	53	63	3	1	1.22303915023804	8.2273006439209
rep1	4	391	20	31	20	27	2	1	0.948591649532318	7.62611055374146
rep1	86	442	325	194	106	164	5	3	-6.92907571792603	-4.28519296646118
rep1	20	1	22	40	19	472	2	3	-2.48365712165833	-8.4062557220459
rep1	17	7	5	21	1	659	2	3	-1.80716371536255	-9.28582954406738
rep1	1	64	18	36	340	68	2	4	-2.82224678993225	-3.36760926246643
rep1	46	18	31	86	65	931	4	3	-2.7145516872406	-8.04915142059326
rep1	5	2	3	387	28	1	2	2	7.73591423034668	-0.00450587552040815
rep1	78	191	91	104	1854	126	8	4	-3.0663537979126	-2.95113325119019
rep1	49	162	141	104	236	4041	10	3	-1.68843901157379	-8.4764232635498
rep1	7	1076	22	61	31	74	5	1	1.64538300037384	6.71090650558472
rep1	10	378	15	17	38	32	2	1	0.180001750588417	6.62989330291748
rep1	24	59	18	299	3	53	2	2	4.15151023864746	-2.21839666366577
rep1	11	25	17	389	1	25	2	2	4.90288925170898	-2.60811328887939
rep1	33	89	81	83	23	209	2	3	-6.02223539352417	-6.41148328781128
rep1	1	1	2	347	1	8	2	2	8.31180286407471	-2.35122036933899
rep1	17	66	23	456	1	52	3	2	4.67119789123535	-2.48770570755005
rep1	23	99	60	58	210	23	2	4	-4.5426778793335	-2.41914057731628
rep1	1	40	24	665	57	54	4	2	5.16664695739746	0.431052029132843
rep1	9	1	1	321	1	66	2	2	7.29156017303467	-2.84948515892029
rep1	11	20	14	584	1	61	4	2	5.49907207489014	-2.56502175331116
rep1	9	362	22	26	21	46	2	1	-0.423723936080933	7.05335330963135
rep1	34	113	124	144	314	2355	9	3	-2.15604448318481	-7.79920673370361
rep1	1	1	1	654	59	28	3	2	7.65962505340576	-0.551283955574036
rep1	109	325	13	44	10	36	2	1	-1.57264721393585	3.90541458129883
rep1	1	71	19	751	19	46	4	2	5.4397988319397	0.370018064975739
rep1	21	56	34	51	277	64	2	4	-4.10159301757812	-3.20821809768677
rep1	1	13	3	436	3	36	2	2	6.00963115692139	-0.884602427482605
rep1	17	335	16	25	33	54	2	1	-1.3430655002594	6.2834644317627
rep1	3	338	23	68	16	44	2	1	0.988552629947662	8.02935028076172
rep1	6	326	29	73	9	53	2	1	0.549049913883209	7.44161367416382
rep1	30	574	53	416	213	105	6	1	-1.06134557723999	7.55848360061646
rep1	12	42	25	604	36	37	3	2	4.31362771987915	-0.107004500925541
rep1	5	367	15	43	13	44	2	1	0.768660187721252	7.32278728485107
rep1	1	312	39	33	44	48	2	1	2.90727496147156	8.78502750396729
rep1	21	51	39	1049	39	37	5	2	4.44228792190552	-0.19262470304966
rep1	1	25	6	514	17	14	2	2	5.80379915237427	0.191289037466049
rep1	47	194	78	108	1521	201	7	4	-2.93648147583008	-3.20095777511597
rep1	37	101	704	92	325	7206	12	3	-1.44016885757446	-8.70747184753418
rep1	13	369	16	17	41	30	2	1	-0.209020927548409	6.24705600738525
rep1	32	180	21	774	30	69	6	2	3.83375215530396	-0.399290889501572
rep1	19	75	46	1095	72	115	6	2	4.21640205383301	-0.21207357943058
rep1	91	185	119	179	2604	274	10	4	-2.99474763870239	-3.09075307846069
rep1	38	91	42	81	219	39	2	4	-4.79965257644653	-2.22595429420471
rep1	27	70	44	425	38	48	3	2	3.10895657539368	-0.147964715957642
rep1	4	8	2	315	1	21	2	2	6.15433073043823	-2.42912745475769
rep1	206	273	81	242	98	149	4	5	-5.27291870117188	1.99902355670929
rep1	13	52	39	353	10	48	2	2	3.29550743103027	-0.574944138526917
rep1	89	256	33	62	36	46	2	1	-3.62070465087891	3.57763195037842
rep1	20	16	5	825	10	72	4	2	5.31889152526855	-1.19594931602478
rep1	24	59	46	52	240	79	2	4	-4.56771755218506	-3.37268662452698
rep1	14	213	144	62	157	1131	6	3	-2.56578826904297	-7.20817232131958
rep1	75	141	243	177	324	1392	8	3	-3.97849559783936	-6.60028219223022
rep1	21	226	53	72	36	93	2	1	-3.68701457977295	5.38784551620483
rep1	21	89	70	59	59	210	2	3	-5.34541368484497	-6.02542352676392
rep1	54	54	20	1064	1	43	5	2	5.28961753845215	-2.4550154209137
rep1	18	53	32	661	33	49	4	2	3.91944432258606	-0.240174293518066
rep1	31	347	12	43	7	59	2	1	-0.797649264335632	4.9152889251709
rep1	2	59	15	327	1	50	2	2	5.50325632095337	-1.7358261346817
rep1	33	550	28	40	28	65	3	1	-1.33477652072906	5.62584352493286
rep1	1	23	1	606	1	49	2	2	7.28453779220581	-1.80221652984619
rep1	56	161	209	174	114	939	6	3	-4.80673789978027	-6.77651071548462
rep1	128	145	37	102	40	71	2	5	-4.86262321472168	2.14470911026001
rep1	21	63	69	70	35	287	2	3	-5.16508293151855	-6.84018516540527
rep1	99	372	531	265	256	3202	14	3	-3.37549304962158	-7.11983203887939
rep1	3	31	8	385	8	16	2	2	5.14505386352539	-0.233289033174515
rep1	10	362	17	71	28	19	2	1	-0.772594034671783	6.89311981201172
rep1	5	24	1	312	1	8	2	2	6.44789218902588	-1.39874541759491
rep1	112	81	48	65	42	65	2	5	-5.23805141448975	1.47196877002716
rep1	14	59	20	278	14	53	2	2	3.13443446159363	-0.625542461872101
rep1	27	82	55	60	166	2776	6	3	-1.43446493148804	-8.93788051605225
rep1	150	196	72	522	83	99	5	2	2.59666681289673	0.015867929905653
rep1	112	94	49	121	53	81	2	5	-5.68044900894165	1.50071132183075
rep1	7	1	1	438	24	1	2	2	7.88939952850342	-0.155789136886597
rep1	36	77	50	393	59	42	3	2	3.01648497581482	-0.0365397147834301
rep1	2	34	12	341	13	15	2	2	4.89319801330566	0.247241452336311
rep1	27	458	56	830	22	203	7	2	3.40667843818665	-0.559607148170471
rep1	50	721	36	71	48	68	4	1	-1.42484176158905	5.46445941925049
rep1	56	106	120	101	168	492	4	3	-4.85334730148315	-6.1623706817627
rep1	4	37	1	315	1	5	2	2	6.57279825210571	-1.1605349779129
rep1	110	87	56	104	76	76	2	5	-5.69818210601807	0.718595147132874
rep1	4	55	29	645	33	50	3	2	4.78212642669678	0.209114506840706
rep1	1	50	1	728	23	1	2	2	6.96045780181885	0.972154974937439
rep1	39	89	53	109	1091	3787	9	3	-1.44217312335968	-8.78549575805664
rep1	4	73	71	39	33	342	2	3	-3.22121858596802	-7.17714166641235
rep1	4	325	32	42	35	46	2	1	0.573221564292908	8.35403347015381
rep1	72	624	101	143	227	1435	9	3	-3.31672811508179	-7.79096508026123
rep1	28	48	47	35	1136	84	4	4	-2.591468334198	-3.16178870201111
rep1	16	361	21	41	21	35	2	1	-1.18543863296509	6.29835844039917
rep1	6	1	10	443	1	35	2	2	6.81834077835083	-2.85677528381348
rep1	18	70	46	500	19	82	3	2	3.30646514892578	-0.574589371681213
rep1	23	120	115	85	60	94	2	3	-6.73735094070435	-4.7298789024353
rep1	28	45	34	57	266	119	2	4	-4.19122409820557	-3.53626012802124
rep1	58	219	159	172	245	185	4	4	-6.06344413757324	-3.84266519546509
rep1	14	28	22	336	1	64	2	2	4.54879665374756	-2.6427218914032
rep1	13	959	27	66	31	78	5	1	0.999649465084076	6.8091721534729
rep1	5	339	22	21	53	34	2	1	0.467737764120102	7.92402458190918
rep1	58	139	156	172	113	942	6	3	-4.64438819885254	-6.81879138946533
rep1	26	180	22	1349	66	79	7	2	4.42348384857178	0.0498175993561745
rep1	104	197	48	54	57	51	2	5	-4.47324085235596	2.68303203582764
rep1	28	95	49	89	149	641	4	3	-3.5570867061615	-6.84317445755005
rep1	57	907	47	68	75	96	5	1	-1.29859614372253	5.57734060287476
rep1	27	89	76	96	149	66	2	4	-5.43433427810669	-3.16419887542725
rep1	36	164	90	119	34	35	2	1	-4.22066211700439	4.31911516189575
rep1	15	323	31	39	22	61	2	1	-1.91339135169983	6.78477430343628
rep1	70	129	83	121	1167	195	6	4	-3.46274375915527	-3.20343327522278
rep1	34	22	22	544	24	64	4	2	3.72179841995239	-0.503361403942108
rep1	37	48	43	106	124	5625	9	3	-1.34903216362	-9.46409130096436
rep1	1	371	20	49	18	28	2	1	3.0515284538269	8.01968383789062
rep1	5	50	14	294	28	10	2	2	4.29870557785034	0.444184601306915
rep1	18	494	4	10	1	10	2	1	1.96189868450165	5.03887701034546
rep1	5	22	10	590	16	22	3	2	5.24260902404785	-0.227643504738808
rep1	23	112	45	29	579	14	3	4	-3.06471705436707	-2.55244445800781
rep1	42	511	32	23	58	58	3	1	-1.05393695831299	5.3580846786499
rep1	275	116	48	98	74	29	2	5	-4.32791566848755	2.18329215049744
rep1	13	20	58	48	275	2139	7	3	-1.28347086906433	-8.91073513031006
rep1	1	14	13	597	77	33	3	2	5.50737237930298	0.271437227725983
rep1	8	1	1	360	1	44	2	2	7.39456748962402	-2.80643892288208
rep1	21	60	52	111	597	246	4	4	-3.47687554359436	-3.50531649589539
rep1	36	111	105	84	59	99	2	3	-7.50795221328735	-4.33857774734497
rep1	59	109	100	1329	97	206	8	2	3.35362792015076	-0.315827488899231
rep1	101	88	66	91	74	71	2	5	-5.50781106948853	0.673787772655487
rep1	15	41	17	599	42	55	3	2	4.10826539993286	-0.229312375187874
rep1	1	45	7	728	1	19	3	2	6.83071422576904	-1.67381358146667
rep1	1	29	1	588	1	70	3	2	7.17661809921265	-1.82798993587494
rep1	67	289	390	194	216	2073	11	3	-3.62493276596069	-6.87660217285156
rep1	16	50	39	1544	29	93	8	2	4.90244770050049	-0.550296247005463
rep1	38	95	63	117	644	88	4	4	-3.74527049064636	-2.95620608329773
rep1	90	73	41	71	190	1369	5	3	-2.71631503105164	-7.86803817749023
rep1	23	652	45	74	64	91	4	1	-1.61644554138184	7.04367685317993
rep1	19	40	27	767	75	108	5	2	4.15529632568359	-0.163812816143036
rep1	18	132	90	95	194	1898	7	3	-1.83403122425079	-8.1336841583252
rep1	49	159	171	129	107	118	3	3	-7.09579515457153	-4.08240413665771
rep1	549	283	85	190	79	168	5	5	-4.15963268280029	2.23578810691833
rep1	23	58	11	435	22	9	3	2	4.15493249893188	0.186271831393242
rep1	15	30	24	486	1	55	3	2	4.77766561508179	-2.61157870292664
rep1	170	389	332	289	427	3336	17	3	-3.7015438079834	-7.01974725723267
rep1	8	36	19	501	37	37	3	2	4.30247020721436	-0.107347756624222
rep1	14	47	19	282	61	17	2	2	3.63502097129822	0.14228056371212
rep1	11	11	11	654	41	48	3	2	4.84396362304688	-0.331696391105652
rep1	20	13	32	606	23	73	4	2	3.97181439399719	-0.664002120494843
rep1	27	89	95	50	590	79	4	4	-3.55414843559265	-3.16944122314453
rep1	42	143	179	403	474	20388	24	3	-1.28012931346893	-9.53856754302979
rep1	9	54	7	490	20	27	3	2	4.7239818572998	-0.0380399860441685
rep1	46	73	163	68	155	623	4	3	-4.30508470535278	-6.35649394989014
rep1	49	219	241	151	87	585	5	3	-5.47157573699951	-6.38487720489502
rep1	22	65	45	99	30	271	2	3	-5.14541435241699	-7.32515573501587
rep1	57	153	208	109	132	99	3	3	-6.90469074249268	-3.70387530326843
rep1	35	78	71	98	43	188	2	3	-6.41513109207153	-5.91471529006958
rep1	12	61	9	589	50	13	4	2	4.73573541641235	0.351592004299164
rep1	33	100	145	184	358	6931	19	3	-1.33568179607391	-9.08574962615967
rep1	15	10	23	311	52	49	2	2	3.61852598190308	-0.158026143908501
rep1	51	981	40	38	55	79	5	1	-0.26155498623848	5.5822639465332
rep1	124	149	40	76	56	68	2	5	-4.71733045578003	2.20841479301453
rep1	52	156	156	185	272	2282	10	3	-2.75405716896057	-7.49765729904175
rep1	74	70	51	70	174	59	2	4	-5.06033039093018	-1.2837073802948
rep1	13	22	10	889	20	9	5	2	5.37019300460815	0.104224793612957
rep1	15	65	77	51	50	559	3	3	-3.39947414398193	-7.08330726623535
rep1	19	77	63	94	25	248	2	3	-5.18281555175781	-7.2359938621521
rep1	51	205	58	68	45	66	2	1	-4.04411506652832	4.05199146270752
rep1	12	52	22	315	1	57	2	2	4.42496776580811	-2.55424642562866
rep1	22	80	24	672	1	92	4	2	4.83052062988281	-2.39952635765076
rep1	75	182	212	198	75	654	5	3	-5.75145101547241	-6.54042911529541
rep1	18	14	27	327	14	44	2	2	3.66740584373474	-0.570346772670746
rep1	112	495	714	476	269	632	10	3	-6.57396602630615	-5.16243743896484
rep1	20	312	21	46	40	46	2	1	-2.34758305549622	6.48755550384521
rep1	6	65	26	55	40	341	2	3	-3.39923000335693	-7.28029775619507
rep1	2	1	3	585	1	5	3	2	8.68419933319092	-2.24312162399292
rep1	24	58	37	394	53	72	3	2	3.05972385406494	-0.128829523921013
rep1	54	154	151	124	139	658	5	3	-4.96148681640625	-6.34451818466187
rep1	4	56	7	426	1	24	3	2	5.66009759902954	-2.00974416732788
rep1	16	402	49	58	139	38	3	1	-1.76033282279968	4.6000337600708
rep1	1	1	1	1029	20	1	5	2	8.69362258911133	-0.200450196862221
rep1	80	438	136	116	105	133	4	1	-3.98522043228149	4.40347576141357
rep1	20	1	11	478	52	33	3	2	6.85584402084351	-0.403099805116653
rep1	11	13	11	309	41	38	2	2	4.04160308837891	-0.092885322868824
rep1	1	386	14	20	43	20	2	1	2.36738228797913	7.97626304626465
rep1	22	249	51	61	42	63	2	1	-3.62728476524353	5.40964937210083
rep1	443	554	153	229	181	239	7	5	-4.64608764648438	2.26561236381531
rep1	128	159	75	100	424	154	4	4	-4.94057989120483	-1.79147708415985
rep1	3	16	8	334	29	28	2	2	4.83776473999023	0.0750330239534378
rep1	55	33	44	35	145	543	3	3	-3.29801535606384	-6.9426383972168
rep1	2	1	1	325	1	8	2	2	8.23755741119385	-2.35077476501465
rep1	14	1	4	606	1	23	3	2	7.43396329879761	-2.74836802482605
rep1	24	432	77	124	261	80	4	4	-4.18917417526245	-2.44756364822388
rep1	73	212	221	194	466	2228	12	3	-3.20198082923889	-6.88627624511719
rep1	19	113	29	274	8	40	2	2	3.05490589141846	-0.564263939857483
rep1	27	331	19	30	22	59	2	1	-1.76644659042358	5.40899753570557
rep1	35	118	101	94	279	138	3	4	-5.09373331069946	-3.50512742996216
rep1	33	80	92	53	69	147	2	3	-6.27463293075562	-5.18735504150391
rep1	2	3	4	466	1	5	2	2	7.54641151428223	-1.95628535747528
rep1	1	1	1	517	8	56	2	2	8.16255378723145	-2.47647905349731
rep1	8	81	92	77	64	197	2	3	-4.80935001373291	-5.94287300109863
rep1	447	240	95	111	72	138	4	5	-4.2399001121521	2.29255509376526
rep1	86	382	386	252	327	4946	18	3	-2.5146963596344	-7.56370973587036
rep1	10	74	31	90	444	142	3	4	-3.3912308216095	-3.37317323684692
rep1	43	493	39	40	35	68	3	1	-1.98137247562408	5.38104867935181
rep1	15	25	7	1323	75	84	7	2	5.75341844558716	-0.176819786429405
rep1	117	341	326	301	364	2734	15	3	-3.73529648780823	-6.99906587600708
rep1	22	119	60	76	450	26	3	4	-3.81691455841064	-2.35782098770142
rep1	25	87	45	669	44	54	4	2	3.60784411430359	-0.166106104850769
rep1	96	76	63	90	72	81	2	5	-5.78324270248413	0.729710936546326
rep1	1	58	1	973	22	15	4	2	6.53121423721313	0.318516939878464
rep1	19	124	98	74	71	105	2	3	-6.33658599853516	-4.7339563369751
rep1	77	64	85	84	104	2381	8	3	-2.24254870414734	-8.37858390808105
rep1	13	6	4	370	5	50	2	2	5.31367588043213	-1.36403787136078
rep1	4	1	1	478	1	2	2	2	8.97491550445557	-1.37079441547394
rep1	56	156	291	132	335	1549	9	3	-3.43211078643799	-6.5489649772644
rep1	169	716	72	73	122	78	5	1	-2.80342149734497	4.06982517242432
rep1	24	87	49	69	198	66	2	4	-4.93120908737183	-3.00091791152954
rep1	22	553	34	48	227	92	4	1	-1.43382275104523	6.81644058227539
rep1	28	111	98	79	76	92	2	3	-6.68314218521118	-4.21960258483887
rep1	53	169	201	121	236	217	4	4	-5.76839351654053	-4.01619005203247
rep1	1	149	12	311	23	12	2	2	4.95041990280151	0.994841516017914
rep1	18	63	31	35	73	291	2	3	-3.96207594871521	-6.66702604293823
rep1	10	37	18	662	21	44	3	2	4.60929393768311	-0.347002476453781
rep1	14	44	13	432	22	71	3	2	3.77250099182129	-0.490681618452072
rep1	6	1	5	22	567	11	2	4	-2.4894871711731	-3.01189756393433
rep1	16	47	39	88	18	758	3	3	-3.06922507286072	-8.42927742004395
rep1	28	82	43	851	55	75	5	2	3.79789614677429	-0.107348687946796
rep1	1	4	1	1101	1	38	4	2	8.66637134552002	-2.56043791770935
rep1	75	263	251	372	296	2140	12	3	-4.08226871490479	-7.08522605895996
rep1	1	31	1	556	10	87	3	2	6.17765760421753	-0.303125143051147
rep1	44	214	58	51	50	61	2	1	-3.94568634033203	4.21616506576538
rep1	192	229	73	98	70	120	3	5	-4.68145370483398	2.27321362495422
rep1	1	1	1	846	1	1	2	6	12.3745422363281	-4.75376796722412
rep1	35	177	48	67	629	103	4	4	-3.49766373634338	-2.89449667930603
rep1	5	177	28	180	21	92	2	2	3.36115550994873	0.261985182762146
rep1	28	41	27	397	50	81	3	2	3.27505254745483	-0.101991608738899
rep1	32	118	79	60	119	75	2	4	-5.96441841125488	-3.72324275970459
rep1	7	23	11	279	5	70	2	2	4.12593460083008	-1.03372347354889
rep1	11	33	27	561	38	44	3	2	4.21922636032104	-0.236342638731003
rep1	18	10	17	669	21	17	3	2	4.86598825454712	-0.278855443000793
rep1	1	18	8	333	52	1	2	2	6.43387413024902	0.791034638881683
rep1	57	351	14	45	12	37	2	1	-1.49213147163391	4.27366256713867
rep1	12	38	18	688	22	28	4	2	4.63334846496582	-0.293346285820007
rep1	2	21	11	268	31	37	2	2	4.74666213989258	0.259200841188431
rep1	8	46	16	682	18	13	3	2	5.02040529251099	0.167026966810226
rep1	132	419	1205	409	243	1409	12	3	-5.54313945770264	-6.12056398391724
rep1	24	43	32	285	62	28	2	2	3.16206812858582	-0.0138077270239592
rep1	67	133	111	123	246	1276	7	3	-3.73450589179993	-6.89838409423828
rep1	25	325	38	470	19	766	6	3	-4.05494594573975	-8.42711162567139
rep1	4	1	1	315	5	1	2	2	7.92602300643921	-0.347515136003494
rep1	9	26	7	534	14	45	3	2	4.79309511184692	-0.593602657318115
rep1	27	51	38	40	97	261	2	3	-4.25365352630615	-6.30051326751709
rep1	56	76	100	77	87	414	3	3	-4.92935848236084	-6.45383977890015
rep1	29	323	23	50	34	50	2	1	-2.58243751525879	5.43245029449463
rep1	170.777777777778	353	174.333333333333	896.111111111111	113	287.222222222222	8	2	2.74227285385132	-0.199315324425697
rep1	76	227	798	225	416	4136	17	3	-2.57350564002991	-7.19267559051514
rep1	1	342	21	23	40	43	2	1	2.5326681137085	8.25278663635254
rep1	1	19	8	985	45	46	4	2	5.90399599075317	0.120064049959183
rep1	34	100	163	80	78	94	2	3	-6.88786935806274	-4.11577749252319
rep1	84	148	721	204	169	1695	9	3	-4.13057279586792	-6.59468984603882
rep1	73	297	155	278	185	1650	10	3	-4.1111946105957	-7.41747426986694
rep1	17	123	87	86	61	103	2	3	-6.41848802566528	-4.72004365921021
rep1	49	893	72	112	40	104	5	1	-1.57855141162872	6.07951498031616
rep1	153	419	1459	383	250	1179	12	3	-5.57744407653809	-6.04478549957275
rep1	43	171	92	119	451	109	4	4	-4.67509937286377	-2.8928165435791
rep1	27	144	79	109	23	353	3	3	-4.98691129684448	-7.5538501739502
rep1	32	91	97	82	86	96	2	3	-6.81973648071289	-3.93279647827148
rep1	75	112	103	129	402	177	4	4	-4.93319749832153	-3.02292847633362
rep1	76	219	144	118	1254	241	8	4	-3.67113780975342	-3.28569579124451
rep1	36	138	97	72	50	106	2	3	-7.2461109161377	-4.43977069854736
rep1	69	238	140	187	599	260	6	4	-4.81531524658203	-3.23886895179749
rep1	101	522	324	441	504	4004	21	3	-3.22212290763855	-7.18521165847778
rep1	290	992	2388	729	1155	1357	24	3	-5.96675062179565	-4.69148445129395
rep1	4	307	27	55	35	42	2	1	0.422012120485306	8.42024898529053
rep1	37	945	90	122	100	146	6	1	-1.85840404033661	7.08682632446289
rep1	24	548	33	42	45	50	3	1	-1.28175723552704	6.44431686401367
rep1	150	183	88	101	113	96	3	5	-5.18977737426758	0.880525171756744
rep1	63	267	196	138	79	337	4	3	-6.32257461547852	-5.81118392944336
rep1	27	167	235	98	136	1951	8	3	-2.41903734207153	-7.38617181777954
rep1	85	1642	29	109	68	67	8	1	0.646933853626251	5.03129196166992
rep1	73	1674	86	161	102	149	9	1	-1.09281969070435	6.35118007659912
rep1	131	1421	68	54	156	98	8	1	-1.03414237499237	5.17746782302856
rep1	1	328	38	35	32	54	2	1	3.07476544380188	8.70620727539062
rep1	1	351	34	30	39	38	2	1	2.80179691314697	8.651611328125
rep1	159	113	44	98	58	55	2	5	-4.8539834022522	1.82146275043488
rep1	16	48	21	260	7	27	2	2	3.10059094429016	-0.583981692790985
rep1	1	52	1	497	35	1	3	2	6.83874082565308	1.03886103630066
rep1	48	271	119	160	98	794	6	3	-4.75732946395874	-7.1685938835144
rep1	122	346	258	249	360	1832	12	3	-4.19947195053101	-6.60142660140991
rep1	37	62	28	58	82	253	2	3	-4.58746337890625	-6.46115016937256
rep1	129	2529	96	177	133	183	13	1	-0.611514270305634	5.62341833114624
rep1	77	309	21	25	34	40	2	1	-2.61533689498901	4.09061861038208
rep1	54	1346	105	126	189	96	8	1	-1.59039986133575	6.81095218658447
rep1	191	536	914	499	606	2893	23	3	-4.82693815231323	-6.30900192260742
rep1	496	448	144	345	174	244	7	5	-4.88271522521973	1.99116992950439
rep1	12	33	19	768	14	58	5	2	4.71616363525391	-0.843453586101532
rep1	338	860	58	345	68	126	7	5	-3.11717486381531	3.15823245048523
rep1	66	1158	24	83	29	67	6	1	0.419840812683105	4.70143890380859
rep1	34	105	93	73	83	105	2	3	-6.85887098312378	-3.95744609832764
rep1	58	71	74	86	76	416	3	3	-4.9774112701416	-6.6193675994873
rep1	5	1	5	252	28	27	2	2	6.81584644317627	-0.405296355485916
rep1	40	64	102	66	104	140	2	3	-6.17004108428955	-4.80441999435425
rep1	60	238	1383	464	229	2040	12	3	-4.43357229232788	-6.89437389373779
rep1	55	130	208	145	117	136	3	3	-7.19154357910156	-3.90302062034607
rep1	1	353	15	34	46	39	2	1	2.54160141944885	8.26766014099121
rep1	55	142	307	83	250	855	6	3	-4.21342658996582	-6.27190685272217
rep1	18	30	460	11	154	3906	11	3	-1.22881472110748	-9.22439479827881
rep1	21	129	110	73	97	657	4	3	-3.85218191146851	-6.73525619506836
rep1	12	2	10	1650	44	143	8	2	7.28640174865723	-0.548359096050262
rep1	12	312	19	75	14	58	2	1	-0.769438862800598	7.08280897140503
rep1	80	1868	85	129	132	132	9	1	-0.826087117195129	5.94142293930054
rep1	1	66	19	266	15	36	2	2	4.92832517623901	0.678428590297699
rep1	25	694	57	74	72	74	4	1	-1.86707258224487	7.21808433532715
rep1	41	150	183	142	146	728	5	3	-4.61999750137329	-6.15299987792969
rep1	20	95	43	73	43	522	3	3	-3.91922736167908	-7.65434312820435
rep1	53	206	144	183	488	2141	11	3	-2.93262004852295	-7.2329249382019
rep1	14	237	103	19	205	105	3	4	-3.77886819839478	-2.85293126106262
rep1	17	57	34	270	32	39	2	2	3.07249069213867	-0.0993300676345825
rep1	101	422	789	343	297	838	10	3	-5.71768760681152	-5.73187685012817
rep1	62	413	329	355	422	1430	11	3	-4.67672157287598	-6.07985496520996
rep1	6	327	28	47	20	58	2	1	0.0157259125262499	8.12995719909668
rep1	12	634	49	99	79	80	4	1	-0.178708970546722	8.22371387481689
rep1	67	205	218	174	151	178	4	3	-7.00105428695679	-3.99885272979736
rep1	21	37	1	497	16	35	3	2	5.38478088378906	-0.297447949647903
rep1	4	20	17	535	5	20	3	2	5.18078088760376	-0.561107397079468
rep1	114	4469	19	287	46	39	17	1	2.07865595817566	5.03724050521851
rep1	78	145	199	174	257	3935	12	3	-2.25067377090454	-8.16553115844727
rep1	88	183	136	96477	364	252	78	6	11.7299003601074	-3.6467866897583
rep1	12	51	26	272	3	47	2	2	3.44502758979797	-1.09448301792145
rep1	129	58	61	85	75	91	2	5	-5.86182975769043	0.642288386821747
rep1	78	308	237	118	109	2312	9	3	-3.19779372215271	-7.72656106948853
rep1	98	249	276	357	297	6363	20	3	-2.3406982421875	-8.34990119934082
rep1	26	62	55	55	103	519	3	3	-3.74712920188904	-6.81543779373169
rep1	67	822	17	11	40	41	4	1	1.00942587852478	5.40309143066406
rep1	21	582	24	22	47	33	3	1	-0.0594047158956528	5.9509744644165
rep1	11	310	31	45	48	36	2	1	-1.66552913188934	7.29001712799072
rep1	39	221	84	161	263	5616	14	3	-1.46313655376434	-9.12967681884766
rep1	1	25	1	648	1	1	3	2	8.27216815948486	1.1268789768219
rep1	280	184	58	135	89	71	3	5	-4.46958637237549	2.09570980072021
rep1	16	465	37	101	60	58	3	1	-1.22201442718506	7.65203428268433
rep1	45	222	139	107	83	134	3	3	-6.90589237213135	-4.44983053207397
rep1	130	251	1087	181	470	3631	16	3	-3.08587002754211	-6.89778709411621
rep1	10	32	16	329	1	50	2	2	4.65846395492554	-2.67737913131714
rep1	10	6	11	294	1	58	2	2	5.31934976577759	-2.77364301681519
rep1	64	142	57	135	330	3126	10	3	-1.81793904304504	-8.51751708984375
rep1	117	121	48	68	65	100	2	5	-4.98233413696289	1.41733014583588
rep1	50	272	130	202	159	4358	13	3	-2.17932462692261	-8.69604015350342
rep1	94	222	147	279	199	2878	12	3	-3.01697993278503	-7.93818426132202
rep1	1	1	1	338	38	26	2	2	7.59265232086182	-0.542979836463928
rep1	212	63	99	152	91	166	3	5	-6.09965515136719	0.88300347328186
rep1	102	218	145	114	3225	367	13	4	-2.71605896949768	-3.187659740448
rep1	27	309	34	33	38	46	2	1	-2.44838047027588	5.81193113327026
rep1	11	1561	52	75	79	110	8	1	1.18031406402588	7.36987400054932
rep1	15	333	28	42	27	49	2	1	-1.85727179050446	6.82322692871094
rep1	43	113	93	89	67	87	2	3	-7.62390661239624	-3.79230570793152
rep1	22	110	39	744	31	106	5	2	3.52128958702087	-0.473435759544373
rep1	34	157	604	162	170	2908	10	3	-2.40497040748596	-7.38456153869629
rep1	1	453	5	22	21	10	2	1	2.54607319831848	7.01054096221924
rep1	29	270	1552	220	256	3916	14	3	-2.44104433059692	-7.36939239501953
rep1	169.75	437.875	96.625	2389.75	226.9375	224.125	15	2	3.36237812042236	-0.10419662296772
rep1	52	213	121	141	589	97	5	4	-4.59147453308105	-2.64206218719482
rep1	44	103	90	76	67	91	2	3	-7.4981894493103	-3.5887713432312
rep1	44	84	89	122	56	91	2	3	-7.91589021682739	-4.02468967437744
rep1	2	1403	1	107	1	19	5	1	2.63381266593933	5.61023139953613
rep1	93	211	162	239	231	1893	10	3	-3.89995861053467	-7.1581130027771
rep1	72	453	284	151	129	1221	8	3	-4.43132972717285	-7.06521797180176
rep1	46	181	157	99	136	438	4	3	-5.14975833892822	-6.05170392990112
rep1	48	145	184	91	207	126	3	4	-5.82064437866211	-3.74862599372864
rep1	28	763	25	56	48	49	4	1	0.027797868475318	5.83206701278687
rep1	1	25	8	297	16	1	2	2	6.29496002197266	0.845180332660675
rep1	4	313	30	25	44	62	2	1	0.527649223804474	8.33187484741211
rep1	4	31	16	413	13	45	3	2	4.46539640426636	-0.432228326797485
rep1	3	342	13	23	5	30	2	1	1.10625958442688	6.85855293273926
rep1	4	273	1	473	14	1	3	2	6.71954441070557	1.13766896724701
rep1	23	360	30	33	20	45	2	1	-1.92537653446198	5.76493406295776
rep1	4	1	1	356	1	34	2	2	7.53699731826782	-2.77970147132874
rep1	35	260	120	162	198	2900	10	3	-2.08424782752991	-8.29810619354248
rep1	9	6	8	349	1	28	2	2	5.6892557144165	-2.60439419746399
rep1	60	821	48	84	89	99	5	1	-2.00732755661011	5.81004571914673
rep1	364	4743	118	240	458	202	19	1	0.0564142949879169	5.20172214508057
rep1	130	3694	195	292	223	376	20	1	-0.598351836204529	6.66931438446045
rep1	84	1949	89	99	125	141	10	1	-0.47242659330368	5.7599401473999
rep1	87	279	191	262	728	182	7	4	-4.90578937530518	-2.71430945396423
rep1	9	60	19	289	27	23	2	2	3.52646160125732	0.12982864677906
rep1	78	139	165	271	427	3018	12	3	-2.69225478172302	-7.63084411621094
rep1	5	307	25	42	41	60	2	1	0.338977694511414	8.31107139587402
rep1	70	75	141	96	208	174	3	4	-5.73287153244019	-3.89253950119019
rep1	1	316	28	41	29	69	2	1	3.09282064437866	8.63704586029053
rep1	6184	2655	298	504	399	502	22	5	-3.03001022338867	2.66592836380005
rep1	15	562	27	43	33	57	3	1	-0.296316087245941	6.83933925628662
rep1	46	1211	14	35	35	41	5	1	1.46402871608734	5.33036708831787
rep1	4	111	2	329	1	19	2	2	6.27342319488525	-1.56961750984192
rep1	78	57	129	49	142	2663	8	3	-2.04752540588379	-8.38317584991455
rep1	18	58	36	287	51	16	2	2	3.26407170295715	0.102712705731392
rep1	25	22	1	675	1	15	4	2	6.4987645149231	-1.49151229858398
rep1	10	346	17	43	29	40	2	1	-0.6133913397789	7.21367454528809
rep1	63	1225	1	24	4	4	5	1	2.10506057739258	5.04375123977661
rep1	28	126	163	78	293	379	4	3	-4.66148138046265	-5.34128856658936
rep1	1	22	8	351	1	38	2	2	5.83440637588501	-1.65925347805023
rep1	18	101	89	74	109	111	2	4	-5.75947761535645	-4.22411155700684
rep1	80	257	233	235	186	1162	8	3	-5.00689077377319	-6.59984064102173
rep1	1	29	131	1380	1	135	5	2	5.80604553222656	-1.65487945079803
rep1	1	1	1	351	3	1	2	6	9.28776359558105	-1.20777750015259
rep1	43	1118	19	31	72	35	5	1	0.943241655826569	5.58369874954224
rep1	5	19	9	290	33	12	2	2	4.32629919052124	0.147746384143829
rep1	29	32	32	269	35	51	2	2	2.92814016342163	-0.0778830125927925
rep1	1	22	1	306	3	8	2	2	6.41585159301758	-0.388512551784515
rep1	9	1	1	401	13	70	3	2	7.04055166244507	-0.600430250167847
rep1	30	528	37	46	30	69	3	1	-1.69445431232452	5.93841171264648
rep1	10	486	39	65	49	77	3	1	-0.294801026582718	8.12492847442627
rep1	14	309	24	58	30	53	2	1	-1.5987993478775	7.2047700881958
rep1	46	1802	8	25	23	10	6	1	2.04164719581604	5.20352983474731
rep1	58	1716	97	101	144	137	9	1	-0.676954388618469	6.56530809402466
rep1	1	1	1	363	1	1	2	6	9.69364643096924	-1.52387702465057
rep1	26	29	3	269	46	6	2	2	4.4103536605835	0.164936676621437
rep1	8	575	27	33	37	45	3	1	0.632979571819305	7.26348400115967
rep1	24	532	31	45	32	55	3	1	-1.18649411201477	6.2393479347229
rep1	17	87	44	66	5	281	2	3	-4.63905572891235	-8.02740955352783
rep1	7	57	52	41	78	311	2	3	-3.32735514640808	-6.62562131881714
rep1	1	360	13	61	37	29	2	1	2.80817222595215	8.17715835571289
rep1	1	1	1	294	11	7	2	2	7.50316619873047	-0.490897804498672
rep1	14	144	87	76	66	94	2	3	-6.27185440063477	-4.69087553024292
rep1	52	141	146	131	76	204	3	3	-6.95161390304565	-5.26880168914795
rep1	1	547	25	47	54	63	3	1	2.55646181106567	8.15122509002686
rep1	37	111	45	59	213	18	2	4	-4.48294162750244	-2.03892517089844
rep1	525	287	118	137	131	162	5	5	-4.33744239807129	2.26195597648621
rep1	111	117	66	61	80	66	2	5	-5.16832876205444	0.912696540355682
rep1	1	25	1	782	21	16	4	2	6.4216742515564	0.208626583218575
rep1	14	69	23	27	364	66	2	4	-3.15333199501038	-3.19014167785645
rep1	63	163	119	168	504	233	5	4	-4.90162992477417	-3.29938793182373
rep1	14	26	8	557	37	6	3	2	5.12824153900146	0.223801091313362
rep1	44	897	488	282	238	153	9	1	-3.5833911895752	5.68040895462036
rep1	58	200	258	134	101	308	4	3	-6.45940351486206	-5.41138935089111
rep1	53	142	143	121	783	315	6	4	-4.12965726852417	-3.69403791427612
rep1	11	158	59	86	312	81	3	4	-3.94985485076904	-3.00829410552979
rep1	5	356	28	22	32	35	2	1	0.245477944612503	7.84233713150024
rep1	3	131	3	1313	5	16	6	2	7.24035739898682	-1.13009405136108
rep1	766	508	133	180	146	210	7	5	-4.06063270568848	2.36284399032593
rep1	25	61	31	1021	23	106	5	2	4.19744920730591	-0.85856831073761
rep1	8	35	18	508	9	18	3	2	4.68454790115356	-0.551516532897949
rep1	15	371	17	36	15	30	2	1	-0.496484518051147	6.00902938842773
rep1	17	168	99	59	11	101	2	3	-5.67812347412109	-6.8503589630127
rep1	24	107	93	98	63	95	2	3	-6.93446493148804	-4.59485578536987
rep1	171	251	92	133	78	92	3	5	-4.96210670471191	2.12911915779114
rep1	17	15	13	397	12	6	2	2	4.33087396621704	-0.146479815244675
rep1	3	1	1	436	1	1	3	6	9.2321891784668	-1.35481703281403
rep1	70	1936	34	139	39	125	10	1	0.858821988105774	5.09254884719849
rep1	112	95	68	79	64	82	2	5	-5.55457258224487	0.845079302787781
rep1	13	27	6	731	1	57	4	2	5.98554563522339	-2.40930819511414
rep1	62	194	122	218	3911	287	13	4	-2.57941746711731	-3.06074404716492
rep1	95	330	321	264	1429	975	12	4	-4.01894044876099	-3.79246830940247
rep1	61	50	239	64	216	537	4	3	-4.55144643783569	-6.08413124084473
rep1	70	623	88	78	61	92	4	1	-2.77336549758911	5.21365308761597
rep1	37	119	111	94	313	67	3	4	-4.91197538375854	-2.76072287559509
rep1	37	28	1	314	1	14	2	2	6.13871669769287	-1.41453838348389
rep1	104	69	68	87	76	90	2	5	-5.8171272277832	0.639599800109863
rep1	49	100	89	109	56	100	2	3	-7.99529123306274	-3.98088979721069
rep1	54	412	188	205	187	1998	10	3	-3.44267916679382	-7.37244129180908
rep1	1	1	1	310	1	14	2	2	8.22921276092529	-2.56167483329773
rep1	3	28	6	583	7	37	3	2	5.59241485595703	-0.397058576345444
rep1	50	306	179	242	834	129	7	4	-4.32381677627563	-2.64975905418396
rep1	18	346	11	42	9	74	2	1	0.098545104265213	5.27954769134521
rep1	29	120	164	73	158	533	4	3	-4.4269380569458	-6.15670347213745
rep1	130	66	59	93	70	98	2	5	-5.94993162155151	0.734640061855316
rep1	50	216	44	54	63	59	2	1	-3.87324261665344	4.14845657348633
rep1	26	150	70	135	244	3048	10	3	-1.68177616596222	-8.59834957122803
rep1	30	237	151	139	1074	220	7	4	-3.64918732643127	-3.25740694999695
rep1	33	117	100	138	408	5353	11	3	-1.33028531074524	-8.98261547088623
rep1	19	16	22	296	9	34	2	2	3.55553150177002	-0.653477787971497
rep1	55	473	27	65	56	63	3	1	-2.5186460018158	4.95591306686401
rep1	9	162	1	310	5	1	2	2	6.58417415618896	0.936292469501495
rep1	46	983	4	1	30	4	4	1	2.27099967002869	5.45611476898193
rep1	42	275	226	229	105	934	7	3	-4.9048228263855	-6.87309789657593
rep1	11	16	187	181	124	2523	7	3	-2.02105498313904	-8.75045680999756
rep1	36	285	159	159	39	54	3	1	-3.84496355056763	5.09661769866943
rep1	30	119	89	114	29	1120	5	3	-3.51792454719543	-8.31362724304199
rep1	33	42	28	70	285	39	2	4	-4.19934558868408	-2.72019076347351
rep1	74	167	120	167	5298	355	14	4	-2.50345945358276	-3.0428638458252
rep1	46	103	90	103	74	83	2	3	-7.60639333724976	-3.71295666694641
rep1	117	1050	54	127	67	98	6	1	-1.82732224464417	4.75707006454468
rep1	3	45	13	581	9	29	3	2	5.34502029418945	-0.227437406778336
rep1	1	331	23	59	29	44	2	1	3.17590713500977	8.37762832641602
rep1	9	11	12	562	43	52	4	2	4.76625967025757	-0.396998226642609
rep1	13	894	43	457	111	76	6	2	3.9499089717865	1.48357546329498
rep1	1	38	15	334	3	12	2	2	5.43276166915894	0.293313443660736
rep1	12	483	32	98	38	28	3	1	-0.61412900686264	7.31771993637085
rep1	25	98	89	81	128	73	2	4	-5.94078540802002	-3.74104785919189
rep1	7	308	33	49	35	49	2	1	-0.489092499017715	8.17054176330566
rep1	7	6	2	793	1	34	4	2	7.12611103057861	-2.40709614753723
rep1	15	1	7	709	28	23	4	2	6.9376106262207	-0.499887108802795
rep1	2	9	7	294	38	15	2	2	5.0371208190918	-0.0157196614891291
rep1	5	69	30	738	7	77	4	2	4.94131851196289	-1.36535286903381
rep1	7	365	20	7	47	43	2	1	0.234360367059708	6.54817819595337
rep1	46	168	586	282	148	1434	8	3	-4.44858932495117	-6.77827167510986
rep1	114	207	1278	184	494	5847	18	3	-2.34357047080994	-7.56772375106812
rep1	1	508	38	60	55	58	3	1	3.02541041374207	8.59680938720703
rep1	18	84	97	104	380	132	3	4	-4.18605899810791	-3.60279488563538
rep1	10	670	8	30	42	48	3	1	1.41498756408691	6.1606616973877
rep1	276	383	106	176	123	159	5	5	-4.772047996521	2.32116651535034
rep1	50	138	96	112	136	518	4	3	-4.91364097595215	-6.23559474945068
rep1	30	643	33	182	63	72	5	1	-1.03892910480499	7.06874752044678
rep1	64	134	167	147	81	150	3	3	-7.91862106323242	-4.15182113647461
rep1	1	1	1	408	1	2	2	6	9.72309875488281	-1.65847730636597
rep1	36	114	113	71	135	596	4	3	-4.28413963317871	-6.42313814163208
rep1	79	66	75	97	59	120	2	3	-7.91972398757935	-2.9166955947876
rep1	56	185	122	163	1062	284	7	4	-3.80354285240173	-3.41135096549988
rep1	39	840	23	66	28	44	4	1	0.202381521463394	4.94251012802124
rep1	18	935	32	132	42	98	5	1	0.477843314409256	7.15776634216309
rep1	83	1653	44	98	82	89	8	1	0.190225183963776	5.3196382522583
rep1	10	30	3	381	2	13	2	2	5.67608404159546	-2.03263878822327
rep1	48	315	104	155	224	3268	11	3	-2.18117833137512	-8.47506523132324
rep1	76	709	36	26	71	55	4	1	-0.927705466747284	5.1736216545105
rep1	35	165	57	92	200	1234	6	3	-2.77125978469849	-7.48563575744629
rep1	48	75	54	63	180	48	2	4	-5.01087284088135	-2.0270733833313
rep1	64	228	147	147	885	256	7	4	-4.24495124816895	-3.3740565776825
rep1	57	101	51	66	176	1009	5	3	-2.89690399169922	-7.55956268310547
rep1	1	1	4	317	1	21	2	2	7.844566822052	-2.68373227119446
rep1	4	418	6	30	5	30	2	1	1.66410160064697	6.10543870925903
rep1	5	339	11	19	89	34	2	1	0.66490364074707	7.05645704269409
rep1	53	100	45	70	157	57	2	4	-5.03139352798462	-1.67240631580353
rep1	99	211	168	147	920	214	7	4	-4.46935844421387	-3.16044306755066
rep1	4	688	49	85	61	52	4	1	1.20627868175507	8.3095588684082
rep1	5	20	14	824	1	72	5	2	5.91902589797974	-2.30649662017822
rep1	44	101	87	95	63	97	2	3	-7.8587794303894	-3.92182326316833
rep1	238	1774	52	98	46	76	8	1	-0.164345324039459	4.35318231582642
rep1	54	1387	25	26	411	75	9	1	0.749190747737885	5.78967523574829
rep1	1	519	52	52	31	64	3	1	3.20389437675476	8.43851566314697
rep1	23	106	25	570	2	68	3	2	4.5424952507019	-2.44257068634033
rep1	24	1134	14	27	10	73	5	1	1.80342841148376	5.56468391418457
rep1	16	100	27	665	1	73	3	2	4.78822088241577	-2.36971592903137
rep1	14	39	27	643	1	70	4	2	4.94299268722534	-2.4827184677124
rep1	223	181	126	142	148	164	4	5	-5.46947622299194	0.750965714454651
rep1	8	351	26	35	37	33	2	1	-0.289816111326218	7.6445140838623
rep1	76	299	162	230	1059	199	8	4	-4.2528657913208	-3.0111620426178
rep1	87	209	601	246	1713	1056	12	4	-3.87890100479126	-4.08496809005737
rep1	5	1	1	850	1	25	3	2	7.97573757171631	-2.43841195106506
rep1	49	219	183	161	138	198	4	3	-6.69305515289307	-4.62612819671631
rep1	86	703	74	140	64	134	5	1	-2.83316564559937	4.93181133270264
rep1	15	572	24	64	29	39	3	1	-0.208571627736092	6.94916772842407
rep1	17	165	2330	147	234	2839	11	3	-2.27708649635315	-7.40746879577637
rep1	35	1043	71	91	115	120	6	1	-1.51221358776093	7.03293800354004
rep1	85	5217	50	427	42	108	20	1	1.92436134815216	5.32453155517578
rep1	14	1056	22	52	27	69	5	1	1.27420651912689	6.22951126098633
rep1	34	30	160	8	345	741	4	3	-2.25136780738831	-7.56991481781006
rep1	1	36	6	301	1	45	2	2	5.83177614212036	-1.63472139835358
rep1	2	16	9	268	22	21	2	2	4.65408849716187	0.115930892527103
rep1	71	209	131	114	714	218	6	4	-4.57208490371704	-3.21146416664124
rep1	157	3365	87	210	132	179	16	1	0.318165242671967	5.22014474868774
rep1	39	194	328	262	339	7008	13	3	-1.55889642238617	-8.59264469146729
rep1	156	127	86	167	80	132	3	5	-5.89178133010864	1.38014602661133
rep1	3	307	32	35	35	53	2	1	0.86931985616684	8.40516471862793
rep1	61	1382	64	363	139	124	9	1	-0.888882339000702	7.07851696014404
rep1	15	490	35	74	49	54	3	1	-1.33024966716766	7.46349954605103
rep1	23	1156	52	64	78	77	6	1	0.254387736320496	6.70377540588379
rep1	40	128	91	132	722	189	5	4	-3.93636131286621	-3.46610760688782
rep1	26	2242	31	138	27	93	10	1	1.70378232002258	5.8496150970459
rep1	29	114	89	97	64	91	2	3	-7.11855792999268	-4.46457242965698
rep1	7	21	10	304	1	42	2	2	4.9633846282959	-2.4687819480896
rep1	54	1753	32	86	95	99	8	1	0.751554131507874	5.84908008575439
rep1	20	116	1	731	1	16	4	2	6.40240812301636	-1.17213463783264
rep1	93	270	167	204	698	252	7	4	-4.86150932312012	-3.11772203445435
rep1	37	77	117	65	49	452	3	3	-4.95205879211426	-6.75948238372803
rep1	15	1	12	312	1	35	2	2	6.55349588394165	-2.92182469367981
rep1	1	1	1	385	1	8	2	2	8.56368160247803	-2.24152994155884
rep1	1	1	1	295	1	1	2	6	9.21470642089844	-1.20478975772858
rep1	1	327	26	19	48	46	2	1	2.49238204956055	8.31896018981934
rep1	1	1	1	661	1	8	3	2	8.85830211639404	-2.33529686927795
rep1	1	29	19	289	1	64	2	2	5.57427644729614	-1.72144627571106
rep1	72	102	163	135	73	211	3	3	-7.01106834411621	-5.38626194000244
rep1	27	715	36	51	53	79	4	1	-0.871237993240356	6.50685548782349
rep1	1	1	1	737	1	1	4	6	12.193058013916	-4.39723825454712
rep1	7	316	34	44	40	36	2	1	-0.459772765636444	8.06356620788574
rep1	17	12	18	317	1	46	2	2	4.64477300643921	-2.71409010887146
rep1	60	186	179	181	1869	436	10	4	-3.19592952728271	-3.38160300254822
rep1	44	236	415	172	271	1178	8	3	-4.25535583496094	-6.24758672714233
rep1	7	59	39	750	22	52	4	2	4.48829889297485	-0.425321400165558
rep1	31	124	102	150	452	146	4	4	-4.46656560897827	-3.17837715148926
rep1	15	886	53	80	65	93	5	1	0.236810371279716	7.68756580352783
rep1	39	320	107	256	259	3874	13	3	-1.98950326442719	-8.58138084411621
rep1	110	130	48	71	53	78	2	5	-4.90940046310425	1.7524254322052
rep1	1	13	6	513	1	8	3	2	7.01688480377197	-1.60865819454193
rep1	47	230	116	122	575	123	5	4	-4.46508884429932	-2.83308076858521
rep1	7	1	1	775	1	48	4	2	7.6735258102417	-2.67379069328308
rep1	2	338	23	47	44	30	2	1	1.33122384548187	8.37862873077393
rep1	14	515	36	55	46	81	3	1	-1.19140827655792	7.51799345016479
rep1	12	16	18	529	26	41	3	2	4.32890319824219	-0.334014803171158
rep1	111	33	33	44	56	80	2	5	-5.78013372421265	0.732452690601349
rep1	14	24	26	476	19	33	2	2	3.87718486785889	-0.385401993989944
rep1	20	1127	42	66	55	122	6	1	0.321912914514542	6.85531330108643
rep1	1	1	1	307	1	1	2	6	9.28525829315186	-1.28018474578857
rep1	267	7998	139	528	309	234	31	1	1.16017746925354	5.48423528671265
rep1	28	22	24	315	13	71	2	2	3.37512135505676	-0.622476577758789
rep1	5	340	31	30	32	31	2	1	0.372198045253754	8.13603782653809
rep1	22	43	123	118	147	712	4	3	-3.60811686515808	-6.63783168792725
rep1	49	167	190	179	135	1676	8	3	-3.5894181728363	-7.35586738586426
rep1	33	1111	23	55	37	37	5	1	1.1635981798172	5.60448694229126
rep1	11	988	30	97	63	50	5	1	1.02557575702667	7.30539798736572
rep1	117	2498	23	49	46	25	10	1	1.77418458461761	5.04831886291504
rep1	16	23	10	557	13	19	3	2	4.68524742126465	-0.528595983982086
rep1	33	145	649	108	266	8408	14	3	-1.4332480430603	-8.88862133026123
rep1	1	134	1	478	1	1	3	2	7.87281084060669	1.37450897693634
rep1	1	1	1	653	3	6	3	2	8.94091129302979	-2.07547974586487
rep1	1	362	19	24	12	65	2	1	2.84724259376526	7.78814744949341
rep1	89	841	523	387	201	324	10	3	-6.65793037414551	-4.87902498245239
rep1	1	1	1	387	1	1	2	6	9.94465637207031	-1.68332326412201
rep1	1	408	16	29	24	25	2	1	2.54795813560486	7.8816556930542
rep1	77	241	206	209	397	3710	14	3	-2.37154603004456	-7.7637882232666
rep1	39	811	17	66	12	72	4	1	0.564666092395782	4.82488203048706
rep1	20	1277	74	112	111	118	7	1	0.309076547622681	7.75987100601196
rep1	42	113	103	73	78	87	2	3	-7.19933986663818	-3.56532859802246
rep1	109	127	44	84	61	71	2	5	-5.05349779129028	1.5070766210556
rep1	26	313	29	45	23	52	2	1	-2.46353769302368	5.67076206207275
rep1	78	579	70	83	91	73	4	1	-2.86526942253113	4.8724193572998
rep1	41	194	74	87	38	64	2	1	-4.05467128753662	4.42449331283569
rep1	9	490	42	71	38	84	3	1	0.0248167105019093	8.12744331359863
rep1	142	71	52	59	153	47	2	4	-5.10114097595215	-1.01581954956055
rep1	46	721	39	30	60	61	4	1	-0.751681983470917	5.53807830810547
rep1	1	322	20	58	17	53	2	1	3.34526634216309	8.13283443450928
rep1	22	77	45	54	22	309	2	3	-4.76581764221191	-7.51448535919189
rep1	74	406	53	62	67	72	3	1	-3.39291310310364	4.07822370529175
rep1	1	330	22	37	28	54	2	1	2.9911744594574	8.56349945068359
rep1	2	316	26	47	20	58	2	1	1.17774760723114	8.32151508331299
rep1	80	203	368	278	231	1365	9	3	-4.89205932617188	-6.44940090179443
rep1	1	1	1	1166	34	1	4	2	8.69496631622314	-0.138745218515396
rep1	66	198	538	203	3075	470	12	4	-3.17377901077271	-3.51167225837708
rep1	90	2249	33	52	59	45	9	1	1.48668670654297	5.34506368637085
rep1	295	2163	122	221	89	184	12	1	-1.71823787689209	4.45883512496948
rep1	1	716	1	94	1	28	4	1	2.5399489402771	5.72231721878052
rep1	1	355	25	26	30	53	2	1	2.74249410629272	8.38040542602539
rep1	200	2180	42	260	349	82	12	1	-0.861629664897919	4.77866888046265
rep1	61	1184	14	34	30	41	5	1	1.28485059738159	5.21669960021973
rep1	7	31	12	452	1	35	2	2	5.23418807983398	-2.27381157875061
rep1	15	1411	31	103	85	120	7	1	1.17908227443695	7.1605396270752
rep1	49	102	115	1574	82	3393	12	3	-3.29890322685242	-8.56673526763916
rep1	23	158	93	107	1053	165	6	4	-3.12503886222839	-3.31767845153809
rep1	52	93	82	118	319	94	3	4	-4.97232580184937	-2.76720404624939
rep1	49	488	42	63	47	51	3	1	-2.61279797554016	5.1135458946228
rep1	48	1049	52	114	93	121	6	1	-1.13042867183685	6.57178783416748
rep1	56	353	37	71	134	68	3	1	-3.34593558311462	4.39402294158936
rep1	19	18	24	275	1	75	2	2	4.39430809020996	-2.65259408950806
rep1	1	546	37	55	50	46	3	1	2.90036225318909	8.4604434967041
rep1	7	51	17	1080	9	34	5	2	5.56416845321655	-0.386721551418304
rep1	326	6847	220	417	217	412	32	1	0.0681765154004097	5.20850992202759
rep1	6	1	1	304	17	1	2	2	7.81127405166626	-0.160779550671577
rep1	166	137	72	98	123	113	3	5	-5.34765338897705	0.709355473518372
rep1	9	135	16	1144	31	8	4	2	5.48436307907104	0.539326310157776
rep1	37	778	29	489	52	60	6	2	3.60379695892334	1.40216279029846
rep1	20	83	97	48	210	33	2	4	-4.76629018783569	-2.75861501693726
rep1	68	270	378	230	165	203	5	3	-6.77091932296753	-4.48062133789062
rep1	90	519	87	118	57	114	4	1	-3.76125645637512	4.09659099578857
rep1	32	712	39	42	64	65	4	1	-1.06676316261292	6.21203327178955
rep1	21	311	32	36	39	47	2	1	-2.40271806716919	6.48961639404297
rep1	69	4354	23	37	46	59	14	1	2.07362031936646	5.4549732208252
rep1	13	330	30	50	40	26	2	1	-1.63217413425446	7.15045070648193
rep1	26	305	26	49	14	58	2	1	-2.05354428291321	5.14627075195312
rep1	18	29	34	840	8	85	5	2	4.41438102722168	-1.07356595993042
rep1	14	585	25	32	44	47	3	1	0.099411204457283	6.74663925170898
rep1	100	3531	92	158	192	125	16	1	0.687451601028442	5.89141130447388
rep1	1	1	1	764	1	52	4	2	8.5327320098877	-2.67584133148193
rep1	133	269	343	227	601	532	8	4	-5.35069417953491	-3.98091340065002
rep1	34	749	117	81	129	89	5	1	-2.13319396972656	6.96071434020996
rep1	72	248	199	290	1124	444	9	4	-4.17814540863037	-3.5352098941803
rep1	49	149	101	62	405	5189	15	3	-1.30556857585907	-8.99104118347168
rep1	1	668	20	13	26	34	3	1	2.39753293991089	6.97490644454956
rep1	38	770	38	46	53	58	4	1	-0.819690346717834	5.72229290008545
rep1	75	531	76	90	275	212	5	4	-4.37852668762207	-2.26355218887329
rep1	8	772	40	71	49	41	4	1	0.910529255867004	7.58560657501221
rep1	46	207	132	125	392	6906	14	3	-1.29193317890167	-9.00024127960205
rep1	1	1	1	489	19	1	3	2	8.46792125701904	-0.102395445108414
rep1	3	1	1	321	34	1	2	2	8.02145481109619	-0.101008519530296
rep1	49	641	3	21	17	12	3	1	1.66596257686615	4.94373559951782
rep1	51	986	26	68	38	77	5	1	0.225539475679398	5.20305776596069
rep1	89	1647	61	116	72	91	8	1	-0.250109314918518	5.15222072601318
rep1	1	346	20	55	44	33	2	1	2.82479286193848	8.40706634521484
rep1	16	319	23	42	35	49	2	1	-2.02139329910278	6.80556344985962
rep1	21	493	32	50	44	70	3	1	-1.70297396183014	6.90486574172974
rep1	11	395	16	25	22	25	2	1	0.0855452343821526	6.48805522918701
rep1	1	18	8	386	1	57	2	2	5.88258361816406	-1.64621460437775
rep1	1	1	1	412	1	1	2	6	10.301420211792	-1.91929256916046
rep1	83	1959	29	1034	35	107	12	2	4.02890872955322	1.6072643995285
rep1	1	370	18	64	14	31	2	1	2.98361325263977	7.82128095626831
rep1	49	2134	44	233	68	118	11	1	0.890464067459106	6.09700870513916
rep1	5	648	15	31	40	21	3	1	1.44642603397369	6.71254920959473
rep1	18	1281	13	40	28	37	5	1	1.70457947254181	5.77044582366943
rep1	1	1	1	830	1	1	3	6	12.3732957839966	-4.77146291732788
rep1	22	471	37	73	40	64	3	1	-1.86803936958313	6.8138484954834
rep1	1	363	1	24	1	1	2	1	2.59332180023193	5.62140655517578
rep1	25	889	76	52	110	74	5	1	-0.960681438446045	6.88392639160156
rep1	1	105	1	471	1	17	3	2	7.01569366455078	-1.40915429592133
rep1	31	83	144	98	106	83	2	3	-6.63219690322876	-3.89086699485779
rep1	16	121	115	120	59	62	2	3	-6.45871925354004	-4.64048480987549
rep1	29	86	56	68	213	36	2	4	-4.84535217285156	-2.33531975746155
rep1	1	31	1	698	1	1	4	2	8.22591876983643	1.11110699176788
rep1	5	916	61	80	44	118	5	1	1.33916294574738	8.02460861206055
rep1	21	364	24	20	17	44	2	1	-1.34986197948456	5.81680011749268
rep1	2	377	9	20	44	39	2	1	1.99530351161957	7.91494178771973
rep1	35	135	231	101	305	5974	11	3	-1.35036969184875	-8.97130393981934
rep1	40	132	142	76	597	69	4	4	-4.14993286132812	-2.88275480270386
rep1	59	1203	20	45	26	20	5	1	1.4038143157959	5.03741645812988
rep1	49	1171	20	67	26	55	5	1	1.02379906177521	5.04650592803955
rep1	71	1825	71	67	81	139	8	1	0.0681081041693687	5.83241939544678
rep1	6	364	31	21	32	52	2	1	0.125640466809273	7.76746606826782
rep1	251	6086	96	261	227	203	27	1	1.05439007282257	5.39429998397827
rep1	1	198	1	419	1	1	2	2	7.75905799865723	1.33473086357117
rep1	1	419	11	29	1	36	2	1	2.77995300292969	7.12135696411133
rep1	1	45	9	856	1	39	4	2	6.6140604019165	-1.7156423330307
rep1	102	5742	81	139	101	151	19	1	1.77002489566803	5.5940318107605
rep1	29	1385	33	94	54	56	6	1	1.02515470981598	6.12782049179077
rep1	13	608	21	17	47	39	3	1	0.366728276014328	6.31373357772827
rep1	7	22	9	1280	30	42	5	2	5.85197925567627	-0.266326248645782
rep1	36	309	26	35	28	67	2	1	-2.57026839256287	4.95613431930542
rep1	1	348	24	48	19	51	2	1	3.26388549804688	8.27593326568604
rep1	41	94	88	106	69	94	2	3	-7.87562561035156	-3.79418015480042
rep1	117	201	336	241	218	1379	9	3	-4.87278699874878	-6.47496223449707
rep1	22	1089	35	51	43	64	5	1	0.709185004234314	6.27409744262695
rep1	30	140	72	82	684	66	4	4	-3.63137435913086	-2.77695202827454
rep1	25	239	223	144	135	313	4	3	-5.82384729385376	-5.18896341323853
rep1	1	43	1	512	1	27	2	2	7.18352699279785	-1.61296188831329
rep1	21	108	13	963	26	51	5	2	4.64252758026123	-0.187020123004913
rep1	31	230	75	82	205	3976	12	3	-1.46725082397461	-9.06217861175537
rep1	1	73	16	513	33	40	3	2	5.1622633934021	0.548032939434052
rep1	179	347	86	129	107	128	4	5	-4.60103178024292	2.49863457679749
rep1	27	724	34	67	36	65	4	1	-0.467360138893127	6.32174825668335
rep1	39	180	141	133	96	128	3	3	-6.80726337432861	-4.54036045074463
rep1	17	371	15	48	13	31	2	1	-0.488376408815384	5.57468843460083
rep1	59	727	34	67	38	69	4	1	-1.21416485309601	4.99051141738892
rep1	1	70	1	540	1	1	3	2	7.91215991973877	1.28228187561035
rep1	27	89	64	60	422	89	3	4	-4.05365037918091	-3.22339463233948
rep1	5	519	35	67	43	50	3	1	0.749495327472687	8.22147941589355
rep1	19	605	23	18	68	24	3	1	0.36383381485939	6.02066612243652
rep1	34	111	89	98	52	99	2	3	-7.61745691299438	-4.53361129760742
rep1	34	576	71	900	56	92	7	2	3.67075157165527	0.895914196968079
rep1	19	201	57	75	58	77	2	1	-3.68333673477173	5.42175626754761
rep1	1	414	14	36	31	27	2	1	2.56595182418823	7.88535737991333
rep1	1	460	12	1	37	14	2	1	2.31539797782898	6.48994398117065
rep1	12	303	36	46	50	50	2	1	-1.93051171302795	7.1354022026062
rep1	47	332	19	27	25	43	2	1	-1.85795402526855	4.53092622756958
rep1	19	393	15	28	14	32	2	1	-0.132271811366081	5.54691505432129
rep1	82	1444	84	117	106	152	8	1	-1.37611985206604	5.90106773376465
rep1	25	132	79	138	516	146	4	4	-4.10864067077637	-3.44119334220886
rep1	16	52	348	67	72	1084	5	3	-2.59816312789917	-7.22438907623291
rep1	27	119	124	75	73	95	2	3	-6.6517915725708	-4.49761724472046
rep1	29	778	26	63	47	49	4	1	-0.0173272714018822	5.82636213302612
rep1	3	322	33	59	18	54	2	1	0.957297503948212	8.15957260131836
rep1	1	1	1	487	1	34	3	2	8.34635639190674	-2.70707297325134
rep1	17	600	17	55	43	21	3	1	0.335873425006866	5.94871854782104
rep1	36	87	45	42	129	132	2	4	-5.18309831619263	-3.7120943069458
rep1	34	157	198	127	107	1158	6	3	-3.63206458091736	-7.08620309829712
rep1	63	1390	24	358	2	118	8	1	1.26089298725128	4.59760570526123
rep1	181	111	80	125	134	122	3	5	-5.5856146812439	0.496716529130936
rep1	30	69	55	92	711	108	4	4	-3.35359215736389	-3.1263484954834
rep1	18	165	13	660	57	1	4	2	5.66424560546875	0.735873401165009
rep1	52	346	19	49	20	25	2	1	-1.73434007167816	4.35625219345093
rep1	17	307	29	59	9	77	2	1	-1.35717856884003	5.86920261383057
rep1	1	348	23	34	23	53	2	1	2.86235761642456	8.44416618347168
rep1	16	392	16	8	28	27	2	1	0.106443867087364	5.92807817459106
rep1	12	450	14	25	20	27	2	1	0.650416314601898	6.15891647338867
rep1	5	22	1	588	110	7	3	2	6.77229690551758	0.566316545009613
rep1	32	136	148	110	685	1637	8	3	-2.6413745880127	-6.84624338150024
rep1	88	1537	68	50	90	108	8	1	-0.281468331813812	5.63089036941528
rep1	315	728	165	199	344	224	8	5	-4.42350292205811	2.82808947563171
rep1	42	141	167	116	110	181	3	3	-6.44079446792603	-5.01127052307129
rep1	26	43	76	66	127	1317	5	3	-2.14543867111206	-8.1745777130127
rep1	126	1193	88	147	56	125	7	1	-1.92469608783722	4.85648488998413
rep1	44	82	102	84	53	109	2	3	-7.86514902114868	-4.17988967895508
rep1	118	317	45	73	92	79	3	1	-3.73994517326355	3.6023862361908
rep1	11	312	30	57	23	63	2	1	-1.19692397117615	7.51440572738647
rep1	53	87	38	123	163	6227	12	3	-1.36259317398071	-9.4585599899292
rep1	19	13	15	748	26	31	3	2	4.82119512557983	-0.348975777626038
rep1	111	2055	82	158	130	176	11	1	-0.889826476573944	5.61812210083008
rep1	37	237	458	148	179	1091	7	3	-4.33835458755493	-6.48189687728882
rep1	12	515	39	59	60	51	3	1	-0.373061656951904	7.76785850524902
rep1	18	28	11	673	41	29	4	2	4.44932126998901	-0.20190267264843
rep1	56	2230	46	2059	84	139	16	2	4.22109127044678	1.45871806144714
rep1	7	32	27	421	7	23	2	2	4.18838977813721	-0.905034720897675
rep1	648	1452	143	182	261	221	11	1	-2.94828319549561	3.74779987335205
rep1	8	397	129	80	115	888	6	3	-2.85676860809326	-7.55247735977173
rep1	77	3776	131	192	176	254	18	1	0.507346212863922	6.432044506073
rep1	155	602	86	128	116	124	5	1	-3.54518866539001	3.8564772605896
rep1	1	75	5	335	1	15	2	2	6.07200288772583	-1.47340130805969
rep1	12	541	24	2366	28	27	8	2	5.70480251312256	0.786310076713562
rep1	23	978	35	84	49	77	5	1	0.070742055773735	6.92909526824951
rep1	18	71	28	1143	5	72	4	2	5.23605060577393	-2.05489921569824
rep1	1	232	1	254	1	1	2	2	7.72158193588257	1.41088819503784
rep1	50	1295	50	307	424	93	9	1	-0.762413024902344	6.91041660308838
rep1	2	23	13	871	28	57	4	2	5.73656129837036	-0.027699263766408
rep1	1	51	1	409	20	1	2	2	6.86603736877441	1.0976345539093
rep1	1	351	2	1607	1	44	7	2	7.19831514358521	-1.38856780529022
rep1	6	15	23	575	1	70	3	2	5.44203090667725	-2.45209789276123
rep1	49	96	33	67	248	13	2	4	-4.32450914382935	-1.97287702560425
rep1	513	333	175	299	167	256	7	5	-4.98292255401611	1.72938048839569
rep1	33	933	12	19	31	35	4	1	1.40426969528198	5.40714979171753
rep1	8	24	17	750	28	36	4	2	4.92733812332153	-0.280394434928894
rep1	117	104	47	80	52	89	2	5	-5.39256048202515	1.38811409473419
rep1	33	117	171	68	2364	638	11	4	-2.75908446311951	-3.48213720321655
rep1	1	1	1	1131	1	17	4	2	8.9497709274292	-2.44720387458801
rep1	8	43	16	24	2223	145	5	4	-2.43155121803284	-3.06406736373901
rep1	22	245	52	74	112	2551	8	3	-1.60903358459473	-8.92903709411621
rep1	1	1	1	304	54	1	2	2	8.35829448699951	-0.00657962262630463
rep1	36	16	52	93	738	50	3	4	-3.33326363563538	-3.1459698677063
rep1	38	757	34	63	58	53	4	1	-0.972473919391632	5.79308795928955
rep1	15	77	38	61	201	101	2	4	-4.4221568107605	-3.40461945533752
rep1	50	1238	9	64	24	35	5	1	1.69784712791443	5.15907335281372
rep1	13	225	58	68	44	61	2	1	-3.64692640304565	5.59767866134644
rep1	45	260	1469	236	323	3856	12	3	-2.62958264350891	-7.16601991653442
rep1	43	104	100	154	514	115	4	4	-4.53857612609863	-3.04846787452698
rep1	57	571	21	46	84	39	3	1	-1.29768335819244	4.88570070266724
rep1	3	1073	53	78	65	125	6	1	2.76745462417603	8.1187047958374
rep1	16	1820	127	155	113	180	10	1	1.02423417568207	8.08185005187988
rep1	30	666	12	27	1	41	3	1	1.46113860607147	4.75748014450073
rep1	61	1466	53	86	53	82	7	1	0.131791159510612	5.45834016799927
rep1	47	672	46	87	51	73	4	1	-2.22197103500366	5.71116304397583
rep1	34	1298	17	50	13	40	5	1	1.66694867610931	5.26644659042358
rep1	15	32	17	694	11	19	3	2	4.8112530708313	-0.391169100999832
rep1	16	341	20	20	51	20	2	1	-1.20483660697937	6.03822946548462
rep1	9	393	28	30	3	40	2	1	0.605341970920563	5.60992956161499
rep1	1	3	6	493	26	1	2	2	7.28399038314819	0.499861657619476
rep1	18	319	26	38	26	53	2	1	-2.03638482093811	6.52871417999268
rep1	17	300	36	37	44	37	2	1	-2.28194046020508	6.5938868522644
rep1	1	1	1	1431	13	15	5	2	8.58997249603271	-0.991392314434052
rep1	42.0666666666667	1809.8	29.9333333333333	1808.86666666667	52.3333333333333	45.8	14	2	4.42244005203247	1.4034469127655
rep1	32	208	78	117	472	97	4	4	-4.25104522705078	-2.79253482818604
rep1	29	1010	24	842	49	41	8	2	4.17874383926392	1.44542562961578
rep1	30	707	50	54	27	101	4	1	-1.11034953594208	6.27273559570312
rep1	1	1	1	421	1	1	2	6	10.4105434417725	-2.00742721557617
rep1	22	372	12	44	18	24	2	1	-0.4147829413414	5.06360912322998
rep1	1	1	1	691	1	1	3	6	12.0154647827148	-4.13459587097168
rep1	1	160	1	655	1	1	3	2	8.00945281982422	1.42301547527313
rep1	3	465	38	63	54	86	3	1	1.13515734672546	8.43410682678223
rep1	44	324	19	58	13	60	2	1	-1.94217598438263	4.78915166854858
rep1	16	519	1	1	11	1	2	1	2.33972764015198	5.44645690917969
rep1	1	34	11	316	32	7	2	2	5.116286277771	0.502673625946045
rep1	113	559	820	380	912	812	13	4	-5.2779426574707	-4.2114200592041
rep1	47	392	18	13	21	21	2	1	-0.847715854644775	4.51364612579346
rep1	41	1591	24	562	52	53	8	2	3.92636442184448	1.7031261920929
rep1	1	1085	1	21	1	1	4	1	2.54422760009766	5.65008354187012
rep1	20	977	11	665	34	75	7	2	4.18486213684082	1.51975083351135
rep1	316	283	71	136	103	112	4	5	-4.37683343887329	2.32345795631409
rep1	21	132	100	68	59	95	2	3	-6.46070861816406	-4.73229312896729
rep1	112	526	12	57	24	42	3	1	-1.36136841773987	3.97623991966248
rep1	39	383	16	22	7	31	2	1	-0.241374060511589	4.45568561553955
rep1	10	1	1	470	1	1	2	2	8.71578884124756	-1.17542684078217
rep1	74	1712	57	152	76	149	9	1	-0.0793798342347145	5.73933696746826
rep1	67	670	39	107	28	71	4	1	-1.78828418254852	4.70268821716309
rep1	53	467	48	66	42	70	3	1	-2.73649859428406	5.14067363739014
rep1	1	334	26	54	26	47	2	1	3.22976040840149	8.36306762695312
rep1	1	1	12	1054	1	75	4	2	8.12012767791748	-2.7311863899231
rep1	22	253	513	13	159	6751	10	3	-1.21418988704681	-9.11623191833496
rep1	30	399	9	39	9	28	2	1	0.234727889299393	4.49653911590576
rep1	24	383	16	42	24	18	2	1	-0.533549547195435	5.14089059829712
rep1	58	216	133	192	1418	151	8	4	-3.56650495529175	-2.90122222900391
rep1	117	52	66	99	68	95	2	5	-6.0039758682251	0.801015913486481
rep1	44	80	92	81	67	133	2	3	-7.63595151901245	-4.12793874740601
rep1	46	178	252	162	223	178	4	4	-5.98326683044434	-4.03469705581665
rep1	194	2614	82	151	113	150	13	1	-0.374679088592529	4.73565483093262
rep1	19	960	33	49	92	57	5	1	0.36559596657753	6.66762924194336
rep1	1	74	9	923	9	26	5	2	5.87428760528564	0.136923298239708
rep1	110	64	63	100	38	125	2	5	-5.97633409500122	1.33166372776031
rep1	79	1123	40	68	71	93	6	1	-0.719977259635925	5.13999223709106
rep1	43	412	21	20	7	19	2	1	-0.117165565490723	4.39611959457397
rep1	77	262	434	369	309	2018	12	3	-4.38857126235962	-6.78862333297729
rep1	90	159	126	194	245	3360	12	3	-2.41516137123108	-8.15065479278564
rep1	46	392	16	15	22	14	2	1	-0.766914188861847	4.49806833267212
rep1	1	1	1	467	1	1	2	6	11.0904550552368	-2.66701245307922
rep1	38	81	91	101	70	110	2	3	-7.62601757049561	-4.151207447052
rep1	72	127	109	679	4165	436	11	4	-2.82772850990295	-3.10370421409607
rep1	6	55	42	40	62	698	3	3	-2.00892639160156	-7.98476791381836
rep1	120	137	42	61	71	64	2	5	-4.74970293045044	2.14182376861572
rep1	471	364	133	241	124	256	6	5	-4.81629419326782	2.00261807441711
rep1	31	10	65	91	986	724	5	4	-2.84663653373718	-3.79752516746521
rep1	21	637	7	13	12	21	3	1	1.61025631427765	5.32852935791016
rep1	197	437	62	122	98	114	4	5	-3.99022912979126	3.28735494613647
rep1	9	1105	61	88	52	142	6	1	1.19338464736938	7.86321210861206
rep1	149	224	120	171	656	274	6	4	-4.88619709014893	-2.34267425537109
rep1	19	808	9	12	20	10	3	1	1.88221418857574	5.47167873382568
rep1	31	180	92	126	1806	26	7	4	-2.97168612480164	-2.66987609863281
rep1	26	815	1	1	34	1	3	1	2.35668253898621	5.44121360778809
rep1	328	4767	285	5455	150	3602	40	2	3.41303300857544	-0.941575527191162
rep1	179	1531	88	146	97	150	8	1	-1.79865455627441	4.61586236953735
rep1	11	979	10	6	36	16	4	1	2.04546642303467	5.71010684967041
rep1	1	305	35	51	17	68	2	1	3.21793961524963	8.31070423126221
rep1	14	112	119	96	65	99	2	3	-6.23657131195068	-4.68718910217285
rep1	29	958	26	26	18	28	4	1	1.27164304256439	5.50597667694092
rep1	25	32	29	105	2916	836	8	4	-2.53457069396973	-3.17034411430359
rep1	36	209	204	91	114	332	4	3	-5.43692636489868	-5.89728355407715
rep1	1	33	41	25	768	418	4	4	-2.68959856033325	-3.52761507034302
rep1	24	135	95	76	48	105	2	3	-6.75448322296143	-4.8360276222229
rep1	10	9	4	309	1	20	2	2	5.61738348007202	-2.52298784255981
rep1	23	315	24	40	24	47	2	1	-2.29573345184326	5.70309591293335
rep1	13	327	26	34	46	30	2	1	-1.6933845281601	6.95837163925171
rep1	57	898	39	80	76	79	5	1	-1.09744668006897	5.64743518829346
rep1	1	780	1	13	24	1	3	1	2.51276683807373	5.87692070007324
rep1	22	783	18	512	38	45	6	2	4.03886222839355	1.49323987960815
rep1	14	352	14	29	32	35	2	1	-0.778110921382904	6.33941888809204
rep1	173	100	101	107	112	136	3	5	-5.780029296875	0.612674117088318
rep1	84	451	21	137	19	30	3	1	-1.3942061662674	4.43798875808716
rep1	3	1	8	293	32	23	2	2	6.66800260543823	-0.343115091323853
rep1	1	1	1	740	1	23	3	2	8.68901252746582	-2.55836987495422
rep1	82	1690	21	68	45	13	7	1	1.52593326568604	5.00922060012817
rep1	35	518	35	56	47	44	3	1	-1.90091478824615	5.80613422393799
rep1	1	33	10	946	87	2	4	2	6.76254510879517	0.788928866386414
rep1	11	23	21	1315	3	43	5	2	6.04823398590088	-2.21983790397644
rep1	42	341	21	16	26	29	2	1	-1.24734818935394	4.76627540588379
rep1	1231	257	48	106	58	77	5	5	-3.08953595161438	2.58689522743225
rep1	21	88	61	96	181	47	2	4	-4.97324514389038	-2.86975955963135
rep1	14	103	56	33	46	292	2	3	-4.27204179763794	-6.75445461273193
rep1	1	100	3	427	1	34	3	2	6.63949918746948	-1.55317270755768
rep1	9	85	50	29	79	268	2	3	-3.52004289627075	-6.59526634216309
rep1	10	517	42	66	58	37	3	1	-0.182363420724869	7.97057008743286
rep1	92	334	359	326	183	1096	9	3	-5.46932601928711	-6.42469263076782
rep1	63	225	279	184	169	389	5	3	-6.24319648742676	-5.22475099563599
rep1	77	3447	96	142	122	141	15	1	1.01346039772034	6.01635360717773
rep1	1	339	14	39	22	32	2	1	2.84330224990845	8.03593921661377
rep1	24	371	18	12	34	26	2	1	-0.647709250450134	5.4814887046814
rep1	19	28	14	276	1	50	2	2	4.45300912857056	-2.66993951797485
rep1	1	385	12	39	14	36	2	1	2.77026033401489	7.54956817626953
rep1	51	222	193	181	116	220	4	3	-6.88717985153198	-4.82654428482056
rep1	1	374	12	20	6	24	2	1	2.73239755630493	7.32620143890381
rep1	27	175	121	130	440	62	4	4	-4.38103818893433	-2.69795942306519
rep1	213	698	56	108	85	122	5	1	-2.98243641853333	3.83195376396179
rep1	106	137	49	101	33	88	2	5	-5.34427833557129	1.92163956165314
rep1	25	103	117	72	72	130	2	3	-6.31681108474731	-5.02043867111206
rep1	2	305	31	16	57	44	2	1	1.47689199447632	8.26238346099854
rep1	30	36	35	485	1	91	3	2	4.45794343948364	-2.65176248550415
rep1	19	8	17	440	48	49	3	2	4.0624475479126	-0.38055294752121
rep1	7	53	22	269	15	85	2	2	3.42971587181091	-0.426833987236023
rep1	37	324	249	105	161	831	6	3	-4.440833568573	-6.50311088562012
rep1	40	89	94	89	78	100	2	3	-7.41006851196289	-3.65901827812195
rep1	104	3643	83	113	157	151	16	1	0.890406310558319	5.70096349716187
rep1	10	507	43	75	39	59	3	1	-0.224688902497292	8.15886306762695
rep1	1	39	1	321	15	1	2	2	6.7325587272644	1.05009937286377
rep1	9	508	14	558	6	25	4	2	4.43055391311646	1.29468131065369
rep1	47	77	89	107	54	108	2	3	-7.94244337081909	-3.99591374397278
rep1	27	364	12	41	24	36	2	1	-0.932139217853546	4.97737789154053
rep1	17	36	26	253	17	45	2	2	3.03172254562378	-0.306698858737946
rep1	10	57	2	643	14	35	4	2	5.40987253189087	-0.293124288320541
rep1	1406	1411	119	155	81	182	11	5	-2.89822864532471	2.82060408592224
rep1	46	709	35	63	58	54	4	1	-1.31528115272522	5.65000247955322
rep1	22	106	44	66	22	255	2	3	-5.01938152313232	-7.51387929916382
rep1	6	324	18	40	40	53	2	1	0.139987945556641	7.92587661743164
rep1	1	1	200	1	62	1768	6	3	-1.15978193283081	-9.48844432830811
rep1	48	166	228	128	86	162	3	3	-6.98229646682739	-4.88918972015381
rep1	1	51	6	549	38	7	4	2	6.19602155685425	0.553863763809204
rep1	1	22	1	315	1	1	2	2	7.82166957855225	1.02830469608307
rep1	111	1078	122	138	126	125	7	1	-2.67302179336548	5.33377170562744
rep1	30	323	19	35	18	40	2	1	-1.82207524776459	4.93050479888916
rep1	72	331	141	237	385	4152	16	3	-2.26870465278625	-8.20835494995117
rep1	51	47	35	63	93	529	3	3	-3.88908457756042	-6.9124903678894
rep1	1	46	1	659	1	3	4	2	7.98409080505371	1.06266796588898
rep1	39	97	91	107	73	73	2	3	-7.52879762649536	-3.77973818778992
rep1	1	1	1	302	1	1	2	6	9.19769287109375	-1.22091662883759
rep1	15	805	46	48	34	54	4	1	0.27355095744133	6.94886922836304
rep1	95	2876	66	134	80	110	13	1	1.17250537872314	5.53570127487183
rep1	13	1508	38	469	47	145	9	1	1.51542317867279	7.21472501754761
rep1	31	157	98	129	1698	678	9	4	-2.91810822486877	-3.39922022819519
rep1	3	576	35	34	49	41	3	1	1.55139625072479	8.06758499145508
rep1	41	99	101	89	87	73	2	3	-7.28954315185547	-3.57835078239441
rep1	23	15	18	485	4	36	3	2	4.27775526046753	-1.17969655990601
rep1	6	27	12	480	10	39	3	2	4.70279026031494	-0.789649367332458
rep1	60	227	558	233	396	3351	13	3	-2.75886225700378	-7.08494091033936
rep1	6	23	17	677	1	164	4	2	5.69389867782593	-2.3479015827179
rep1	40	158	141	106	97	182	3	3	-6.58753347396851	-4.96894693374634
rep1	117	717	115	179	154	159	6	1	-3.7932014465332	4.30326128005981
rep1	31	114	93	72	69	94	2	3	-6.86799716949463	-4.06036472320557
rep1	1	353	11	173	19	30	3	2	4.96010684967041	1.28554320335388
rep1	59	1193	72	106	73	142	7	1	-1.47999858856201	6.03873777389526
rep1	13	700	47	51	79	77	4	1	0.209775745868683	7.84665870666504
rep1	103	131	46	103	43	82	2	5	-5.34081077575684	1.9290109872818
rep1	31	164	111	129	4378	376	13	4	-2.59602427482605	-3.14615297317505
rep1	63	74	134	95	146	849	5	3	-4.07082557678223	-6.64006662368774
rep1	49	357	164	130	1759	116	9	4	-3.27937626838684	-2.758704662323
rep1	22	78	101	88	49	94	2	3	-7.05689382553101	-4.94737005233765
rep1	64	176	152	181	292	122	4	4	-5.46934652328491	-2.99826645851135
rep1	59	229	525	91	319	2571	10	3	-2.51653575897217	-7.17591238021851
rep1	1	33	1	59	47	3343	7	3	-1.17580044269562	-9.56659412384033
rep1	9	345	26	15	27	56	2	1	-0.321368664503098	6.85510778427124
rep1	31	47	35	317	5	77	2	2	3.14241766929626	-0.795668065547943
rep1	12	229	62	63	36	83	2	1	-3.56778955459595	5.681471824646
rep1	87	352	200	222	1485	197	10	4	-3.9488353729248	-2.92444252967834
rep1	19	562	28	52	37	41	3	1	-0.556330025196075	6.68116855621338
rep1	63	1063	74	100	49	123	6	1	-1.66429138183594	5.78191041946411
rep1	1	393	9	89	1	15	2	1	2.63153576850891	5.9262056350708
rep1	15	346	31	47	24	35	2	1	-1.72041094303131	6.9669976234436
rep1	56	145	106	91	631	197	5	4	-4.20288705825806	-3.4284245967865
rep1	214	246	66	110	50	101	3	5	-4.52333831787109	2.29913282394409
rep1	102	127	50	78	46	81	2	5	-5.25189924240112	1.82965672016144
rep1	197	195	74	95	83	93	3	5	-4.72387075424194	2.12339067459106
rep1	6	426	14	24	1	42	2	1	1.38893234729767	5.42073392868042
rep1	4	485	53	55	56	68	3	1	0.855812847614288	8.38997840881348
rep1	40	101	87	95	69	89	2	3	-7.60750484466553	-3.755450963974
rep1	12	17	13	289	53	22	2	2	3.87125754356384	0.0204789657145739
rep1	442	391	55	217	58	102	5	5	-3.76054811477661	2.4297251701355
rep1	33	96	102	82	82	91	2	3	-6.97520732879639	-3.84798765182495
rep1	20	682	67	61	49	91	4	1	-1.43870961666107	7.24765586853027
rep1	145	5569	100	260	163	1470	28	1	0.882357597351074	6.08505249023438
rep1	16	155	28	143	40	28	2	2	2.89228916168213	0.329804599285126
rep1	1	10	1	310	1	30	2	2	7.08559799194336	-1.95380532741547
rep1	41	90	97	104	67	97	2	3	-7.84910678863525	-3.97881674766541
rep1	1	79	1	281	6	11	2	2	5.91813373565674	0.778032898902893
rep1	1	594	25	57	11	93	3	1	2.92103576660156	7.58370018005371
rep1	8	73	47	403	102	45	3	2	3.78252148628235	0.158108949661255
rep1	4	3	2	302	10	1	2	2	7.1795916557312	0.206371665000916
rep1	1	11	1	440	10	6	3	2	6.4881706237793	0.282942831516266
rep1	1	348	22	20	23	55	2	1	2.5653760433197	8.20581150054932
rep1	40	99	107	102	70	86	2	3	-7.66262197494507	-3.90294456481934
rep1	33	1508	89	45	112	156	8	1	0.0531414896249771	6.66023683547974
rep1	82	278	186	263	349	2383	13	3	-3.33655118942261	-7.05304336547852
rep1	18	1625	64	108	80	119	8	1	0.919208109378815	7.39792823791504
rep1	25	536	30	26	38	58	3	1	-0.928717195987701	5.95431566238403
rep1	25	1606	62	118	112	136	9	1	0.39679417014122	7.33303213119507
rep1	4	872	16	31	44	30	4	1	2.12072014808655	6.77337312698364
rep1	46	1147	60	23	92	88	6	1	-0.0919083952903748	5.99448776245117
rep1	193	614	30	93	59	50	4	1	-2.2253577709198	3.81508827209473
rep1	5	378	22	22	14	46	2	1	0.563878953456879	7.46770095825195
rep1	9	29	17	987	17	41	5	2	5.20666551589966	-0.410606354475021
rep1	3	13	7	268	8	33	2	2	4.726975440979	-0.565760731697083
rep1	4	488	47	22	83	61	3	1	1.119349360466	8.19760036468506
rep1	40	352	26	685	144	1807	11	3	-3.12566375732422	-8.61440944671631
rep1	32	76	111	85	65	140	2	3	-6.64209508895874	-5.25688743591309
rep1	21	86	96	78	162	95	2	4	-5.40851974487305	-3.85319781303406
rep1	1	1	1	910	6	8	4	2	8.66639804840088	-1.19757175445557
rep1	10	19	16	459	1	44	3	2	5.19134426116943	-2.53196907043457
rep1	15	6	21	318	1	38	2	2	4.99462223052979	-2.7150297164917
rep1	148	8904	99	281	168	156	30	1	1.82370615005493	5.59322834014893
rep1	37	64	68	60	173	68	2	4	-5.24701023101807	-2.90685558319092
rep1	1	317	30	60	23	49	2	1	3.2584593296051	8.37343406677246
rep1	14	28	1	426	90	25	3	2	5.3451361656189	0.228869900107384
rep1	1	405	16	53	1	44	2	1	2.79756689071655	7.22333383560181
rep1	10	21	9	414	33	44	3	2	4.22629356384277	-0.244655653834343
rep1	10	365	29	34	20	37	2	1	-0.941174268722534	7.17169237136841
rep1	104	228	1004	297	210	360	7	3	-6.5728063583374	-5.12176656723022
rep1	39	155	76	135	139	1764	7	3	-2.73523497581482	-8.16572761535645
rep1	80	185	181	202	141	182	4	3	-7.74217939376831	-3.81135296821594
rep1	5	390	6	41	40	11	2	1	1.06290376186371	6.47923946380615
rep1	18	92	31	673	45	62	4	2	3.69051623344421	-0.0504888705909252
rep1	8	420	6	23	33	14	2	1	1.1473867893219	5.92350482940674
rep1	41	472	52	55	43	69	3	1	-2.54080629348755	5.52326059341431
rep1	24	993	57	140	98	149	6	1	-0.53850907087326	7.75087594985962
rep1	14	340	24	39	23	52	2	1	-1.67648088932037	7.00693464279175
rep1	51	70	137	111	469	499	5	4	-4.18926000595093	-4.2591404914856
rep1	1	3	1	729	36	1	4	2	8.52485466003418	-0.0193743351846933
rep1	1	1	1	439	1	1	2	6	10.7035179138184	-2.28995323181152
rep1	119	3913	62	103	102	144	17	1	1.41253530979156	5.42801761627197
rep1	37	106	98	88	56	100	2	3	-7.67038822174072	-4.27179622650146
rep1	9	1	1	397	1	41	2	2	7.43462228775024	-2.77002549171448
rep1	1	313	29	36	45	42	2	1	2.81497955322266	8.71421241760254
rep1	8	20	22	285	12	46	2	2	3.6608943939209	-0.556325793266296
rep1	10	323	44	64	31	25	2	1	-1.131720662117	7.69544839859009
rep1	12	373	9	51	18	20	2	1	-0.00799651816487312	5.79752397537231
rep1	14	535	28	47	48	48	3	1	-0.264039009809494	7.29944944381714
rep1	1	204	1	996	1	1	4	2	7.99422359466553	1.43349874019623
rep1	43	151	105	89	223	112	3	4	-5.44628095626831	-3.41804218292236
rep1	36	623	50	114	59	72	4	1	-2.12546157836914	6.31566476821899
rep1	1	271	18	595	2	28	4	2	5.91570615768433	-1.34131467342377
rep1	26	1571	80	166	142	164	9	1	0.377654761075974	7.77690839767456
rep1	38	98	91	77	79	90	2	3	-7.24448823928833	-3.64344191551208
rep1	1	1	1	359	1	14	2	2	8.30643844604492	-2.49747586250305
rep1	31	100	528	20	294	313	4	3	-3.7284517288208	-6.21224641799927
rep1	1	20	1	705	1	1	4	2	8.2047233581543	1.05927515029907
rep1	44	96	87	74	67	104	2	3	-7.49264717102051	-3.73318386077881
rep1	31	94	87	74	107	96	2	4	-6.33070611953735	-3.8242073059082
rep1	20	106	91	85	88	96	2	3	-6.35534811019897	-4.37684917449951
rep1	56	118	99	87	227	134	3	4	-5.52223062515259	-3.35296249389648
rep1	6	5	8	1000	1	32	4	2	7.27224731445312	-2.43709683418274
rep1	31	490	44	60	46	68	3	1	-2.32542657852173	6.24450159072876
rep1	35	1285	53	138	66	119	7	1	-0.224210858345032	6.75299739837646
rep1	13	480	32	33	58	84	3	1	-0.504854023456573	7.17208862304688
rep1	12	22	12	297	28	23	2	2	3.84505128860474	-0.0617141909897327
rep1	21	109	93	72	57	134	2	3	-6.30489826202393	-5.16719818115234
rep1	16	520	31	19	51	57	3	1	-0.249740689992905	6.55410718917847
rep1	27	110	53	65	83	1472	6	3	-2.23724293708801	-8.36001586914062
rep1	20	692	49	73	36	104	4	1	-0.872007966041565	7.0426869392395
rep1	25	75	65	47	208	57	2	4	-4.76013994216919	-2.96932506561279
rep1	43	121	103	111	43	58	2	3	-7.76581954956055	-4.08543062210083
rep1	106	70	61	127	55	86	2	5	-5.98057651519775	1.18309366703033
rep1	44	95	91	75	77	92	2	3	-7.39668798446655	-3.55321502685547
rep1	36	436	306	236	206	140	6	3	-6.31646203994751	-4.56739711761475
rep1	40	134	103	185	993	469	7	4	-3.65334129333496	-3.58818387985229
rep1	1	315	30	37	56	37	2	1	2.81405901908875	8.7414083480835
rep1	20	238	19	1171	2	44	6	2	5.50906467437744	-1.96967089176178
rep1	9	536	42	55	38	49	3	1	0.0899213030934334	7.83098554611206
rep1	7	356	31	15	39	43	2	1	-0.0822853967547417	7.29036331176758
rep1	10	31	22	314	1	27	2	2	4.50831747055054	-2.58596658706665
rep1	24	55	59	51	194	129	2	4	-4.75981664657593	-3.84660172462463
rep1	14	17	26	466	99	43	4	2	3.93333888053894	0.031909417361021
rep1	519	309	66	499	56	139	5	5	-3.82878065109253	2.39016485214233
rep1	18	775	33	30	43	75	4	1	0.203313693404198	6.57923603057861
rep1	1	58	1	1098	1	1	5	2	8.28336620330811	1.24250137805939
rep1	41	635	54	53	51	90	4	1	-2.02907109260559	6.1224799156189
rep1	68	1640	54	119	49	105	8	1	0.044461689889431	5.39404296875
rep1	414	239	147	215	114	200	5	5	-5.06890964508057	1.71084821224213
rep1	3	345	20	46	22	53	2	1	1.05994129180908	8.1195707321167
rep1	5	545	37	61	18	52	3	1	1.01284158229828	7.69866704940796
rep1	31	70	305	50	150	7478	11	3	-1.22510969638824	-9.40732383728027
rep1	3	56	17	522	41	7	3	2	4.82683324813843	0.37853017449379
rep1	5	1	1	557	7	11	3	2	7.56428623199463	-0.677177608013153
rep1	1	38	1	303	1	14	2	2	6.83981561660767	-1.47760403156281
rep1	1	1	1	294	1	1	2	6	9.19278144836426	-1.19095802307129
rep1	49	863	38	76	59	64	5	1	-1.00611340999603	5.69285106658936
rep1	82.6	2657.8	68.2	361	201.8	125.8	16	1	-0.0210930798202753	5.93426942825317
rep1	20	76	40	52	238	67	2	4	-4.38449287414551	-3.24668979644775
rep1	23	118	87	77	75	80	2	3	-6.63379669189453	-4.25158405303955
rep1	1	41	1	670	1	28	4	2	7.26020908355713	-1.65303456783295
rep1	40	80	81	72	38	182	2	3	-6.35349369049072	-5.98056793212891
rep1	29	942	60	77	48	83	5	1	-0.445559322834015	6.81645250320435
rep1	16	31	58	64	326	57	2	4	-4.00500345230103	-3.29895353317261
rep1	1	1	1	405	1	1	2	6	10.2446613311768	-1.88386499881744
rep1	34	107	108	92	57	97	2	3	-7.55283355712891	-4.58182811737061
rep1	40	81	61	55	43	235	2	3	-5.52744483947754	-6.38156890869141
rep1	55	221	105	135	852	134	6	4	-3.92263960838318	-2.8624427318573
rep1	57	255	163	136	92	2794	9	3	-2.71288895606995	-8.31782722473145
rep1	97	459	82	61	434	111	5	4	-4.43621206283569	-2.21648001670837
rep1	19	764	29	30	52	66	4	1	0.233287870883942	6.52403497695923
rep1	144	2310	81	134	139	110	11	1	-0.27266201376915	5.17372798919678
rep1	39	2138	42	401	77	72	10	1	1.22047340869904	6.41888904571533
rep1	39	408	27	9	26	9	2	1	-0.624591886997223	5.03491115570068
rep1	40	96	89	84	80	80	2	3	-7.3149151802063	-3.57160902023315
rep1	35	152	142	229	116	76	3	3	-6.96098852157593	-4.19832849502563
rep1	17	154	118	124	184	75	3	4	-4.95369815826416	-3.07149195671082
rep1	30	45	120	224	64	42	2	3	-7.24623250961304	-4.43620204925537
rep1	34	143	134	118	128	535	4	3	-4.85114574432373	-6.10268640518188
rep1	31	331	16	26	17	59	2	1	-1.5870748758316	5.247727394104
rep1	7	668	47	71	63	103	4	1	0.756919980049133	8.25276947021484
rep1	46	964	34	40	89	63	5	1	-0.276197195053101	5.80668115615845
rep1	23	144	104	173	481	96	4	4	-4.16221761703491	-2.87045979499817
rep1	54	191	147	157	773	152	6	4	-4.41095542907715	-3.1225917339325
rep1	1	1	1	333	1	15	2	2	8.27859783172607	-2.54748582839966
rep1	1	19	4	795	19	11	4	2	6.35464477539062	0.299048960208893
rep1	13	508	32	63	55	46	3	1	-0.385934203863144	7.61895227432251
rep1	20	222	169	65	119	137	3	3	-5.86064577102661	-4.65954971313477
rep1	136	585	44	89	52	92	4	1	-2.84210872650146	3.99270296096802
rep1	1	1	1	494	1	1	2	6	11.3365259170532	-3.03048706054688
rep1	32	339	23	65	8	57	2	1	-1.52193784713745	5.01254940032959
rep1	40	301	25	46	32	45	2	1	-2.67444133758545	4.88252210617065
rep1	38	160	167	155	801	257	6	4	-4.0717306137085	-3.51053810119629
rep1	1	1	1	270	1	8	2	2	8.38410758972168	-2.46067333221436
rep1	33	2394	34	81	67	73	10	1	1.59684443473816	5.88829183578491
rep1	1	1	1	786	44	1	4	2	8.64030265808105	-0.0303540714085102
rep1	15	329	19	36	31	34	2	1	-1.53026914596558	6.66093397140503
rep1	49	477	28	64	45	54	3	1	-2.40091609954834	5.02065229415894
rep1	8	73	25	75	273	2320	7	3	-1.29239165782928	-9.06680011749268
rep1	1	1	1	434	48	1	2	2	8.36949062347412	-0.0118697071447968
rep1	57	376	56	85	70	80	3	1	-3.7769935131073	4.3371958732605
rep1	34	90	103	101	77	100	2	3	-7.29479646682739	-4.09198093414307
rep1	27	73	60	55	173	123	2	4	-5.05101919174194	-3.74356603622437
rep1	6	27	18	329	5	16	2	2	4.16375303268433	-0.87475198507309
rep2	55	656	10	36	22	29	3	1	1.03484439849854	4.96122980117798
rep2	56	249	332	202	147	350	5	3	-6.37719488143921	-5.26059293746948
rep2	28	87	50	69	216	54	2	4	-4.97821044921875	-2.6722104549408
rep2	7	10	8	353	1	1	2	2	6.61524963378906	-0.222368180751801
rep2	1	4	1	399	1	1	2	2	8.18211460113525	0.670049130916595
rep2	49	500	18	320	1	42	4	2	4.64237117767334	-1.93379187583923
rep2	1	172	19	295	8	50	2	2	4.94316244125366	0.900626659393311
rep2	20	150	88	74	53	79	2	3	-6.70747947692871	-4.63392448425293
rep2	89	409	152	274	454	3107	15	3	-2.9100923538208	-7.39206409454346
rep2	5	31	4	334	1	26	2	2	5.53483819961548	-2.34632587432861
rep2	18	64	18	263	7	84	2	2	3.08038020133972	-0.741598546504974
rep2	4	153	11	636	13	49	4	2	5.07549571990967	0.696393430233002
rep2	25	956	78	159	105	137	6	1	-0.706838369369507	7.95501661300659
rep2	12	9	15	1251	3	99	6	2	6.74836254119873	-2.62394094467163
rep2	37	78	61	90	87	763	4	3	-3.80516719818115	-7.2577919960022
rep2	70	1595	148	202	219	1600	13	3	-3.40226340293884	-7.92137813568115
rep2	20	95	47	97	187	21	2	4	-4.61579656600952	-2.33964586257935
rep2	31	120	132	102	44	88	2	3	-7.45274114608765	-4.69112396240234
rep2	57	1134	31	167	35	62	6	1	-0.0838039889931679	5.07280445098877
rep2	64	124	99	94	24	137	2	3	-7.99634552001953	-3.86150074005127
rep2	167	105	39	76	43	70	2	5	-4.55192852020264	1.95370709896088
rep2	1	491	1	17	1	1	3	1	2.55901527404785	5.63932943344116
rep2	106	198	423	248	773	847	9	4	-4.88823699951172	-4.67536735534668
rep2	73	88	131	80	54	89	2	3	-7.93696022033691	-3.29960536956787
rep2	1	356	9	79	23	16	2	1	2.69617772102356	7.57476329803467
rep2	1	337	30	53	17	50	2	1	3.30692768096924	8.21312046051025
rep2	1	38	1	329	17	1	2	2	6.72246313095093	1.06117057800293
rep2	22	300	31	51	35	49	2	1	-2.58509230613708	6.11063480377197
rep2	46	179	193	132	88	132	3	3	-7.10562801361084	-4.57722759246826
rep2	33	320	22	16	50	30	2	1	-1.27074348926544	5.28493165969849
rep2	1	534	31	71	24	63	3	1	3.14512276649475	8.04796504974365
rep2	50	261	259	202	209	288	5	3	-6.22970008850098	-4.72652149200439
rep2	664	767	79	193	94	121	7	5	-3.33403062820435	2.6586651802063
rep2	9	363	19	24	31	22	2	1	-0.0527754612267017	6.90954303741455
rep2	127	383	80	142	144	82	4	1	-3.95137810707092	3.695237159729
rep2	1	14	1	264	20	1	2	2	6.72416019439697	0.795299112796783
rep2	1	1	1	303	25	1	2	2	8.34487533569336	-0.0168941542506218
rep2	1	14	21	310	1	32	2	2	5.66483736038208	-1.60508191585541
rep2	26	803	59	94	59	127	5	1	-1.35511302947998	7.32266855239868
rep2	21	1094	44	170	35	72	6	1	0.553208529949188	7.09427785873413
rep2	21	741	36	73	41	67	4	1	-0.280999720096588	6.78410339355469
rep2	52	125	273	133	616	1408	9	3	-3.43142604827881	-6.37006855010986
rep2	43	787	27	65	44	47	4	1	-0.41828578710556	5.25161361694336
rep2	26	575	22	94	29	38	3	1	-0.428250372409821	5.42628002166748
rep2	26	1	7	850	19	65	4	2	6.83187675476074	-0.571632087230682
rep2	55	60	46	1222	75	59	8	2	4.03411340713501	-0.221928372979164
rep2	98	1872	58	256	80	125	10	1	-0.314848154783249	5.18805503845215
rep2	25	163	144	138	770	310	6	4	-3.8493926525116	-3.53646445274353
rep2	28	367	15	35	20	26	2	1	-0.877537727355957	4.8687801361084
rep2	1	693	41	94	58	77	4	1	2.91106176376343	8.32387447357178
rep2	30	99	59	189	33	81	2	3	-7.51011943817139	-4.81314277648926
rep2	4	4	14	833	12	13	5	2	6.36050176620483	-0.29519259929657
rep2	23	30	10	685	1	50	4	2	5.42103815078735	-2.51425266265869
rep2	63	572	21	36	31	31	3	1	-0.805798411369324	4.39715957641602
rep2	1	45	7	844	1	24	4	2	6.97690725326538	-1.70690977573395
rep2	1	1	1	468	1	42	3	2	8.24630451202393	-2.73229122161865
rep2	1	490	29	86	42	46	3	1	3.01830625534058	8.28126335144043
rep2	35	107	73	55	93	407	3	3	-4.53088521957397	-6.56101989746094
rep2	56	213	270	190	173	141	4	3	-6.65787792205811	-4.07014942169189
rep2	11	527	34	53	68	40	3	1	-0.175891861319542	7.83033227920532
rep2	36	122	183	201	95	1026	7	3	-4.27078819274902	-7.07931089401245
rep2	2	485	13	111	28	65	3	1	2.93783497810364	7.79440021514893
rep2	10	55	28	697	87	26	4	2	4.36097288131714	0.241181209683418
rep2	11	604	35	258	22	49	4	2	3.66904497146606	1.4754091501236
rep2	4	31	4	272	56	1	2	2	5.65684175491333	0.621583580970764
rep2	36	104	99	91	57	88	2	3	-7.59986734390259	-4.29830074310303
rep2	48	180	243	127	147	1493	8	3	-3.44175791740417	-7.00637865066528
rep2	19	115	94	79	73	81	2	3	-6.47957563400269	-4.44281482696533
rep2	17	91	38	115	130	1314	5	3	-2.37012839317322	-8.38322830200195
rep2	1	47	1	299	19	1	2	2	6.76480150222778	1.04097938537598
rep2	37	172	167	144	153	1003	6	3	-4.13187742233276	-6.72810840606689
rep2	42	132	37	64	217	21	2	4	-4.35867166519165	-2.02626132965088
rep2	97	447	161	367	148	2841	14	3	-3.793292760849	-7.99676847457886
rep2	104	426	171	382	466	2955	16	3	-3.36510920524597	-7.14156341552734
rep2	15	330	36	54	24	53	2	1	-1.88675272464752	6.90729093551636
rep2	11	705	27	165	17	69	4	1	0.802252233028412	7.15983390808105
rep2	12	16	21	276	1	32	2	2	4.52074003219604	-2.62826371192932
rep2	42	134	66	58	190	5	2	4	-4.22390937805176	-2.01752853393555
rep2	11	254	110	70	29	55	2	1	-3.55188822746277	5.69981050491333
rep2	69	85	58	123	112	57	2	4	-5.13431167602539	-1.05947375297546
rep2	11	13	1	421	1	31	2	2	6.44979667663574	-2.16916656494141
rep2	21	788	68	117	75	114	5	1	-0.916399240493774	7.80446577072144
rep2	29	307	23	55	27	38	2	1	-2.55988502502441	5.18530416488647
rep2	41	481	43	95	33	47	3	1	-2.32372689247131	5.36294364929199
rep2	12	5	10	589	52	1	4	2	6.77513408660889	0.338812112808228
rep2	7	96	5	553	16	7	3	2	5.15105533599854	0.572067201137543
rep2	33	77	112	70	72	156	2	3	-6.33670711517334	-5.15209102630615
rep2	49	246	379	176	119	137	4	3	-6.66882181167603	-4.58972120285034
rep2	16	96	15	737	4	49	5	2	4.97585487365723	-2.06365394592285
rep2	1	24	1	370	1	5	2	2	7.16880750656128	-1.38208842277527
rep2	7	117	16	994	118	60	6	2	4.86947870254517	0.285684019327164
rep2	8	3	1	307	3	21	2	2	6.95352602005005	-2.48011159896851
rep2	14	28	10	678	51	58	4	2	4.74592304229736	-0.301876276731491
rep2	3	531	41	847	69	73	7	2	4.9458179473877	1.06717216968536
rep2	74	133	22	1150	63	168	7	2	3.75276517868042	-0.453798234462738
rep2	1	1	3	288	1	54	2	2	8.02210903167725	-2.73462176322937
rep2	16	28	21	1196	59	64	7	2	4.96004390716553	-0.368631780147552
rep2	29	80	50	119	48	469	3	3	-4.68781089782715	-7.44207191467285
rep2	17	43	17	547	23	57	4	2	3.92749834060669	-0.559383034706116
rep2	1	49	27	968	14	105	5	2	5.55554723739624	0.0294428952038288
rep2	26	109	98	106	73	79	2	3	-6.75694465637207	-4.21873331069946
rep2	4	382	22	51	16	27	2	1	0.992758393287659	7.65008592605591
rep2	57	878	30	61	55	71	5	1	-0.84441727399826	5.26504278182983
rep2	21	88	20	470	1	64	3	2	4.72975254058838	-2.58557462692261
rep2	12	265	17	502	3	54	4	2	4.95341300964355	-2.05549502372742
rep2	4	690	52	78	48	67	4	1	1.1509929895401	8.22001457214355
rep2	11	95	51	73	220	58	2	4	-4.35654211044312	-3.03616309165955
rep2	61	196	308	113	96	620	5	3	-5.2465615272522	-6.33293151855469
rep2	79	106	79	134	351	1668	9	3	-2.85909366607666	-7.39723587036133
rep2	39	108	178	107	142	159	3	3	-6.09202766418457	-4.44462060928345
rep2	6	24	11	412	1	46	2	2	5.25356245040894	-2.32467555999756
rep2	11	1	9	467	5	24	3	2	6.74353981018066	-0.734632134437561
rep2	6	17	17	287	49	1	2	2	5.07870435714722	0.462822079658508
rep2	11	76	47	77	70	241	2	3	-4.60306215286255	-6.28183650970459
rep2	64	332	183	228	1172	218	9	4	-4.07449769973755	-2.96798300743103
rep2	17	120	15	82	20	290	2	3	-4.24629306793213	-7.85950136184692
rep2	15	1063	69	107	85	93	6	1	0.283218711614609	8.00769710540771
rep2	46	53	74	48	30	276	2	3	-5.23369216918945	-6.75212717056274
rep2	71	161	110	251	128	1732	9	3	-3.68957924842834	-7.67645978927612
rep2	349	275	105	510	80	178	6	5	-5.30472421646118	1.96709048748016
rep2	74	613	122	205	133	1718	10	3	-3.66911911964417	-7.85962581634521
rep2	39	1444	47	230	88	114	8	1	-0.216853395104408	6.92827033996582
rep2	26	50	31	81	46	309	2	3	-4.66452932357788	-7.04964399337769
rep2	1	316	24	53	31	36	2	1	3.05833721160889	8.47971248626709
rep2	16	19	1	586	15	32	3	2	5.73967218399048	-0.363918602466583
rep2	39	106	90	88	68	80	2	3	-7.66958236694336	-3.88193011283875
rep2	11	85	53	61	23	267	2	3	-4.76689338684082	-7.12733125686646
rep2	2	18	1	605	1	26	4	2	7.1849102973938	-1.82686126232147
rep2	6	323	24	35	23	64	2	1	-0.0111994342878461	7.90288019180298
rep2	8	537	28	59	28	87	3	1	0.433371663093567	7.72435855865479
rep2	46	177	260	179	175	757	6	3	-5.04361963272095	-6.09762096405029
rep2	1	325	27	46	34	51	2	1	3.12705683708191	8.70089054107666
rep2	1	13	1	267	2	1	2	2	7.77039623260498	0.893635451793671
rep2	164	377	43	139	28	50	3	5	-3.23988747596741	3.24218559265137
rep2	38	111	65	95	71	688	4	3	-3.99831533432007	-7.2793345451355
rep2	16	32	12	317	1	30	2	2	4.59387826919556	-2.65044546127319
rep2	25	124	95	89	64	79	2	3	-6.89443922042847	-4.44383668899536
rep2	11	1	10	368	1	28	2	2	6.64926910400391	-2.94191265106201
rep2	5	45	30	1469	150	52	7	2	5.36998414993286	0.33573180437088
rep2	1	1	1	379	1	10	2	2	8.5532751083374	-2.27531147003174
rep2	1	182	6	409	1	26	3	2	6.08077812194824	-1.35760867595673
rep2	1	26	3	437	21	11	3	2	6.02941274642944	0.359565913677216
rep2	164	230	93	187	517	85	5	4	-4.76832389831543	-1.77844023704529
rep2	64	151	146	136	95	129	3	3	-7.67498350143433	-3.83399844169617
rep2	93	355	731	410	255	1391	11	3	-5.43641757965088	-6.18268823623657
rep2	7	350	13	67	12	33	2	1	0.527217149734497	7.13373947143555
rep2	22	167	177	126	41	270	3	3	-5.75162982940674	-6.17111110687256
rep2	11	50	14	985	9	51	5	2	5.11351537704468	-0.872574150562286
rep2	5	1	1	277	1	1	2	2	8.71659469604492	-1.24347245693207
rep2	27	115	99	110	78	76	2	3	-6.72651529312134	-4.37905311584473
rep2	33	185	158	128	90	159	3	3	-6.58208751678467	-4.79198265075684
rep2	5	39	14	509	20	28	3	2	4.70834302902222	-0.185045063495636
rep2	22	85	128	134	44	54	2	3	-7.11436128616333	-4.61977005004883
rep2	1	7	2	398	1	61	2	2	7.23007440567017	-2.04229855537415
rep2	15	29	24	1197	72	9	6	2	5.24640989303589	0.190331995487213
rep2	1	409	13	47	18	19	2	1	2.6856415271759	7.69387102127075
rep2	47	135	53	1205	50	92	8	2	3.79745960235596	-0.398629128932953
rep2	40	129	211	184	137	731	5	3	-5.04173278808594	-6.42220401763916
rep2	15	55	83	75	30	300	2	3	-5.01128911972046	-7.00678443908691
rep2	121	245.615384615385	255.769230769231	287.153846153846	362.846153846154	2185	12	3	-3.9163179397583	-6.95981121063232
rep2	143	352	689	475	227	1917	13	3	-5.24743843078613	-6.75892639160156
rep2	42	274	277	370	214	1270	9	3	-4.4720025062561	-6.79061698913574
rep2	95	208	145	201	1543	174	9	4	-3.71353340148926	-2.91739416122437
rep2	673	981	35	3010	85	269	20	2	3.48428511619568	0.547262907028198
rep2	1	535	18	335	28	33	4	2	5.03394889831543	1.14102339744568
rep2	51	186	145	141	112	95	3	3	-7.14755058288574	-4.03527879714966
rep2	52	222	91	126	737	97	5	4	-3.97711515426636	-2.70569491386414
rep2	39	206	236	289	87	811	6	3	-5.05463552474976	-7.10951089859009
rep2	107	119	52	89	48	75	2	5	-5.37970924377441	1.75107085704803
rep2	23	13	29	330	1	35	2	2	4.45654249191284	-2.66057848930359
rep2	1	14	7	295	1	53	2	2	5.83591556549072	-1.6549586057663
rep2	19	215	141	81	199	154	3	4	-5.28338289260864	-4.27215194702148
rep2	14	594	17	33	26	26	3	1	0.846436560153961	6.17748975753784
rep2	1	376	31	45	8	47	2	1	3.05333876609802	7.75176286697388
rep2	6	372	23	33	25	32	2	1	0.285043984651566	7.67299461364746
rep2	14	38	18	465	14	16	3	2	4.12614679336548	-0.236176311969757
rep2	57	89	117	92	64	90	2	3	-7.88183355331421	-3.58540868759155
rep2	38	230	107	135	1611	134	8	4	-2.9924533367157	-2.99119997024536
rep2	8	489	46	44	68	69	3	1	0.270869970321655	8.1527271270752
rep2	9	30	13	294	1	59	2	2	4.69135761260986	-2.63060474395752
rep2	91	779	27	76	28	87	5	1	-1.07283806800842	4.41131591796875
rep2	103	146	53	71	65	61	2	5	-4.83249044418335	1.9738872051239
rep2	54	158	119	144	147	695	5	3	-4.8178186416626	-6.43022775650024
rep2	19	1	18	683	1	38	4	2	6.67560720443726	-2.92200398445129
rep2	16	15	1	1093	1	1	6	2	7.67382526397705	0.26848578453064
rep2	90	350	169	1002	424	2873	18	3	-4.10818719863892	-7.59238576889038
rep2	41	376	1	863	5	14	6	2	6.46468210220337	-0.726931631565094
rep2	30	104	87	110	81	81	2	3	-7.01001739501953	-4.14425086975098
rep2	24	49	33	64	72	279	2	3	-4.6542706489563	-6.50912237167358
rep2	34	323	77	187	18	5487	12	3	-2.11989164352417	-9.15254020690918
rep2	77	226	247	149	143	879	6	3	-5.0449366569519	-6.43180561065674
rep2	24	92	43	77	25	253	2	3	-5.03893232345581	-7.39907932281494
rep2	52	189	168	166	206	1381	8	3	-3.70477318763733	-6.71498537063599
rep2	27	95	32	691	9	86	4	2	3.91727232933044	-1.05721127986908
rep2	34	1630	46	63	39	65	7	1	1.13240826129913	5.9832763671875
rep2	55	154	184	153	80	413	4	3	-5.98673963546753	-6.05918216705322
rep2	74	702	36	353	38	30	5	2	3.3780882358551	1.42793095111847
rep2	113	778	114	307	190	1768	12	3	-4.19822311401367	-7.6807918548584
rep2	161	501	1268	877	360	2256	19	3	-5.45280075073242	-6.22885084152222
rep2	108	67	72	120	72	80	2	5	-5.9715723991394	0.854983985424042
rep2	61	84	104	102	59	93	2	3	-8.00425910949707	-3.45515656471252
rep2	12	867	44	89	84	75	5	1	0.411160439252853	7.96972799301147
rep2	105	89	99	134	33	90	2	5	-5.76308441162109	1.58097755908966
rep2	172.153846153846	1546.19230769231	341.384615384615	2247.15384615385	174.076923076923	1401.96153846154	25	2	2.98472046852112	-0.424923568964005
rep2	1	340	17	20	39	42	2	1	2.33753705024719	8.18677806854248
rep2	598	348	123	244	127	201	6	5	-4.46973371505737	2.14510798454285
rep2	149	106	48	110	25	95	2	5	-5.27485656738281	1.96504139900208
rep2	17	517	27	57	23	67	3	1	-0.631023585796356	6.60090923309326
rep2	4	1	1	311	4	4	2	2	7.58607339859009	-0.523161768913269
rep2	1035	1233	302	245	204	826	12	5	-4.2630729675293	2.63387775421143
rep2	14	15	12	350	51	36	2	2	4.05413007736206	-0.0859319865703583
rep2	56	1038	67	143	75	121	6	1	-1.98837769031525	6.27751064300537
rep2	213	2536	85	234	73	121	13	1	-0.110809303820133	4.51419401168823
rep2	124	503	199	400	216	4338	19	3	-3.15120220184326	-8.1455545425415
rep2	2	45	13	1044	1	43	4	2	6.53531503677368	-1.79809308052063
rep2	51	273	114	166	215	7719	17	3	-1.51313328742981	-9.19509792327881
rep2	40	124	96	160	166	754	5	3	-4.30030918121338	-6.6638560295105
rep2	20	80	1	281	25	15	2	2	4.19987869262695	0.833361327648163
rep2	87	220	4428	293	504	10329	21	3	-1.91655373573303	-7.8472204208374
rep2	32	105	72	105	79	372	3	3	-5.1889214515686	-6.4589958190918
rep2	69	271	260	270	156	207	5	3	-7.21489000320435	-4.489182472229
rep2	115	260	25	42	46	22	2	1	-2.9472496509552	3.71804976463318
rep2	1412	718	422	654	472	547	16	5	-4.9527907371521	1.67789626121521
rep2	349	661	48	103	66	92	5	5	-2.89014935493469	3.14639449119568
rep2	25	1929	17	104	89	47	9	1	1.61448538303375	5.88437366485596
rep2	37	200	82	126	198	1055	6	3	-3.33674073219299	-6.98855781555176
rep2	29	52	25	322	1	46	2	2	4.45034074783325	-2.65550446510315
rep2	24	749	142	90	66	81	5	1	-1.66942703723907	7.51619815826416
rep2	81	717	34	1064	47	72	9	2	3.77332305908203	1.2389931678772
rep2	1	1	1	376	1	1	2	6	9.83696365356445	-1.6266565322876
rep2	1	1	1	372	1	1	2	6	9.77019119262695	-1.5804877281189
rep2	38	109	97	84	53	101	2	3	-7.55728340148926	-4.221116065979
rep2	4	5	1	279	14	1	2	2	6.95857238769531	0.41311976313591
rep2	26	36	28	37	5	404	2	3	-3.75179243087769	-8.21129989624023
rep2	39	131	73	210	50	899	5	3	-4.37410926818848	-7.78303289413452
rep2	1	80	1	337	1	17	2	2	7.00146913528442	-1.47914946079254
rep2	19	54	88	32	41	367	2	3	-3.97187352180481	-6.72801685333252
rep2	17	317	25	51	17	57	2	1	-1.86245703697205	6.09664916992188
rep2	49	687	30	67	45	67	4	1	-1.3354320526123	5.30225086212158
rep2	191	286	71	89	60	78	3	5	-4.3733115196228	2.58569073677063
rep2	66	277	42	36	19	54	2	1	-3.08589553833008	4.08597087860107
rep2	427	534	125	205	100	161	6	5	-4.34907007217407	2.50708603858948
rep2	9	604	27	62	4	47	3	1	0.733856618404388	5.80529260635376
rep2	49	125	434	298	393	1929	11	3	-3.65495610237122	-6.59095764160156
rep2	45	148	88	168	1521	181	8	4	-3.07004404067993	-3.11759233474731
rep2	36	46	10	629	59	70	4	2	4.21167469024658	-0.36549437046051
rep2	39	735	24	62	49	61	4	1	-0.625235557556152	5.65332317352295
rep2	27	65	31	1098	11	52	6	2	4.59696960449219	-1.06683444976807
rep2	23	66	29	838	85	65	5	2	3.98303699493408	-0.0893415212631226
rep2	68	119	176	450	28	152	4	2	2.82719993591309	-0.421217799186707
rep2	29	901	164	103	103	177	6	1	-1.81363487243652	7.33081579208374
rep2	11	46	19	312	7	54	2	2	3.46460390090942	-0.781684160232544
rep2	33	95	64	91	184	16	2	4	-4.57210063934326	-2.16205382347107
rep2	46	860	57	123	64	97	5	1	-1.87845993041992	6.2221040725708
rep2	92	436	231	233	496	271	7	4	-5.57349014282227	-3.48119926452637
[truncated: 9,646 more rows]
