# Supplementary material for: Organelle landscape analysis using a multiparametric particle-based method
Source: PLoS Biol. 2024 Sep 17;22(9):e3002777. doi: 10.1371/journal.pbio.3002777 (PMC11407678; doi:10.1371/journal.pbio.3002777)
Supplement: S4 Data — Data obtained from 5-color fluorescent images of particles of 4 typical organelles derived from HeLa cells stably expressing PEX3–GFP were dimensionally reduced followed by clustering. Results for experimental replicates, fluorescent intensities of organelle markers on particles areas of particles, clusters, UMAP1, and UMAP2. (CSV) [file pbio.3002777.s015.csv]

id	SEC61	PEX3	PMP70	EGF	LAMP1	Area
rep1	808	294	689	149	381	9
rep1	230	57	121	36	75	2
rep1	166	70	141	52	92	2
rep1	262	93	209	72	136	3
rep1	339	74	191	46	117	3
rep1	174	65	154	42	85	2
rep1	171	69	143	48	89	2
rep1	1456	381	928	263	545	14
rep1	155	67	161	46	91	2
rep1	207	52	137	41	73	2
rep1	419	103	261	56	190	4
rep1	177	62	142	49	89	2
rep1	161	66	160	44	88	2
rep1	174	59	132	55	98	2
rep1	333	116	316	74	189	4
rep1	734	91	231	60	147	5
rep1	161	68	153	64	70	2
rep1	176	53	141	40	104	2
rep1	169	66	147	28	109	2
rep1	324	120	322	86	171	4
rep1	572	125	325	70	186	5
rep1	1418.26315789474	495.789473684211	1289.42105263158	335.631578947368	833.105263157895	17
rep1	1177	198	480	147	281	9
rep1	227	50	141	42	54	2
rep1	927	290	742	175	432	10
rep1	1012	382	922	240	522	12
rep1	346	117	304	93	177	4
rep1	271	107	225	44	140	3
rep1	161	64	155	44	96	2
rep1	176	69	149	32	94	2
rep1	201	56	141	33	86	2
rep1	324	115	316	71	208	4
rep1	277	92	213	62	134	3
rep1	177	71	153	34	86	2
rep1	240	104	216	65	154	3
rep1	180	60	153	35	89	2
rep1	288	92	209	83	100	3
rep1	267	92	224	52	142	3
rep1	431	145	348	115	239	5
rep1	483	93	246	56	147	4
rep1	247	95	241	55	139	3
rep1	272	93	218	47	145	3
rep1	163	54	160	40	98	2
rep1	284	85	208	62	135	3
rep1	327	71	201	50	115	3
rep1	163	58	154	39	104	2
rep1	591	450	1659	157	331	10
rep1	853	136	313	77	187	6
rep1	216	50	139	28	79	2
rep1	165	66	147	29	115	2
rep1	189	63	144	50	74	2
rep1	281	70	234	44	138	3
rep1	1008	376	930	245	521	12
rep1	233	52	105	48	73	2
rep1	158	60	170	38	91	2
rep1	448	106	248	57	163	4
rep1	151	64	153	46	106	2
rep1	238	85	237	81	129	3
rep1	1730	505	1293	341	730	18
rep1	171	61	148	47	89	2
rep1	943	323	833	211	510	11
rep1	578	209	545	150	316	7
rep1	1381	345	859	252	480	13
rep1	359	130	277	89	180	4
rep1	504	183	471	111	275	6
rep1	157	66	159	40	96	2
rep1	261	87	245	51	134	3
rep1	442	154	386	88	215	5
rep1	317	124	353	82	163	4
rep1	165	70	154	46	83	2
rep1	175	63	147	29	106	2
rep1	343	123	294	77	197	4
rep1	234	95	231	63	158	3
rep1	527	135	326	92	201	5
rep1	322	127	318	78	188	4
rep1	257	89	242	49	132	3
rep1	475	141	371	91	208	5
rep1	1073	253	658	161	408	10
rep1	165	63	155	57	79	2
rep1	909	353	834	221	518	11
rep1	155	66	158	24	118	2
rep1	416	171	371	110	223	5
rep1	256	89	221	68	143	3
rep1	520	183	445	118	272	6
rep1	805	226	553	125	345	8
rep1	251	83	230	59	146	3
rep1	169	65	170	31	84	2
rep1	186	59	138	27	107	2
rep1	255	91	235	46	143	3
rep1	185	60	140	57	74	2
rep1	2781	948	2425	591	1468	32
rep1	228	93	237	54	163	3
rep1	170	63	139	49	98	2
rep1	494	96	224	62	139	4
rep1	653	251	624	125	404	8
rep1	163	71	151	41	93	2
rep1	335	81	190	54	108	3
rep1	285	91	219	53	137	3
rep1	1080	255	640	165	432	10
rep1	345	124	295	67	202	4
rep1	421	157	371	85	259	5
rep1	161	65	162	25	107	2
rep1	362	121	291	85	167	4
rep1	329	123	299	89	190	4
rep1	331	28	71	38	39	2
rep1	364	115	275	72	202	4
rep1	1083	350	877	210	546	12
rep1	159	64	161	40	94	2
rep1	261	97	218	63	137	3
rep1	344	133	285	106	163	4
rep1	448	92	254	80	147	4
rep1	417	160	370	118	221	5
rep1	2838.16666666667	819.766666666667	2003.93333333333	576.166666666667	1173.56666666667	29
rep1	174	51	139	37	114	2
rep1	478	44	147	11	82	3
rep1	337	77	181	47	128	3
rep1	238	50	118	44	61	2
rep1	399	111	279	71	165	4
rep1	253	94	216	67	145	3
rep1	275	35	112	20	65	2
rep1	199	57	138	37	86	2
rep1	361	23	63	24	29	2
rep1	330	141	301	89	173	4
rep1	181	54	150	29	103	2
rep1	568	165	437	115	249	6
rep1	279	84	231	43	137	3
rep1	635	200	524	147	289	7
rep1	191	63	162	29	83	2
rep1	334	128	301	64	211	4
rep1	162	58	151	52	95	2
rep1	183	62	145	39	88	2
rep1	438	155	373	96	223	5
rep1	4192	1372	3624	909	1957	47
rep1	323	128	310	59	213	4
rep1	336	121	315	75	187	4
rep1	262	97	211	76	130	3
rep1	250	98	243	82	102	3
rep1	187	60	137	34	100	2
rep1	788	261	667	182	410	9
rep1	823	311	761	215	461	10
rep1	292	94	191	73	119	3
rep1	182	63	156	34	84	2
rep1	231	96	237	69	144	3
rep1	163	64	151	60	84	2
rep1	173	60	160	38	84	2
rep1	169	60	149	48	89	2
rep1	179	65	146	26	100	2
rep1	837	301	778	172	470	10
rep1	241	100	240	63	132	3
rep1	402	110	257	92	165	4
rep1	685	81	192	66	107	4
rep1	315	127	311	61	223	4
rep1	165	70	148	52	85	2
rep1	160	65	163	56	73	2
rep1	327	124	305	83	196	4
rep1	170	59	147	48	93	2
rep1	186	48	220	33	50	2
rep1	577	221	541	136	336	7
rep1	244	49	107	32	82	2
rep1	542	183	438	108	271	6
rep1	1221	111	270	84	195	7
rep1	259	86	234	55	133	3
rep1	276	93	215	59	130	3
rep1	162	66	166	45	77	2
rep1	261	92	223	49	154	3
rep1	209	57	135	30	88	2
rep1	196	58	137	36	85	2
rep1	339	127	316	55	198	4
rep1	259	96	225	51	147	3
rep1	251	95	232	54	141	3
rep1	215	58	139	29	74	2
rep1	205	19	46	62	216	2
rep1	245	91	225	96	120	3
rep1	388	161	289	82	139	4
rep1	172	67	148	48	84	2
rep1	187	62	164	11	101	2
rep1	186	60	159	30	79	2
rep1	275	39	98	27	67	2
rep1	176	61	161	30	90	2
rep1	717	247	582	149	362	8
rep1	241	95	243	66	129	3
rep1	435	109	262	71	147	4
rep1	694	54	136	16	100	4
rep1	548	138	305	87	206	5
rep1	174	55	139	50	97	2
rep1	333	131	295	80	198	4
rep1	421	150	371	81	262	5
rep1	244	96	225	59	151	3
rep1	179	66	135	45	91	2
rep1	239	87	250	64	134	3
rep1	281	84	205	64	143	3
rep1	937	290	719	216	390	10
rep1	251	110	236	64	129	3
rep1	526	93	232	37	142	4
rep1	2029	571	1488	329	945	21
rep1	352	122	290	80	188	4
rep1	496	188	457	124	282	6
rep1	60	13	30	17	507	2
rep1	173	59	144	34	107	2
rep1	336	122	311	77	181	4
rep1	335	119	307	80	189	4
rep1	560	172	442	110	255	6
rep1	158	64	152	37	110	2
rep1	254	104	231	51	138	3
rep1	249	89	240	48	146	3
rep1	172	68	148	49	82	2
rep1	343	130	291	81	188	4
rep1	624	204	514	130	329	7
rep1	312	53	82	17	61	2
rep1	337	129	296	65	208	4
rep1	1210	380	971	227	529	13
rep1	165	65	145	51	92	2
rep1	276	90	212	54	138	3
rep1	173	65	136	42	103	2
rep1	332	120	305	84	190	4
rep1	522	184	440	116	279	6
rep1	465	89	243	76	141	4
rep1	176	60	147	49	85	2
rep1	170	60	152	42	93	2
rep1	260	92	214	73	137	3
rep1	495	190	459	121	276	6
rep1	239	94	237	61	142	3
rep1	457	55	141	37	65	3
rep1	154	63	164	29	110	2
rep1	753	286	701	172	407	9
rep1	733	192	464	126	278	7
rep1	132	188	334	4	43	2
rep1	2479	686	1692	488	1039	25
rep1	167	52	166	18	111	2
rep1	190	61	148	40	78	2
rep1	159	67	160	44	90	2
rep1	379	121	262	75	194	4
rep1	843	152	430	116	235	7
rep1	203	60	149	38	74	2
rep1	328	126	308	92	177	4
rep1	167	66	149	45	89	2
rep1	340	124	304	84	180	4
rep1	328	129	303	89	188	4
rep1	329	27	84	11	53	2
rep1	169	63	161	35	91	2
rep1	390	27	73	32	29	2
rep1	150	60	181	16	115	2
rep1	362	64	179	47	111	3
rep1	272	43	104	28	63	2
rep1	300	95	209	55	117	3
rep1	248	97	219	65	143	3
rep1	162	62	160	34	96	2
rep1	194	56	143	32	89	2
rep1	764	529	1023	162	331	10
rep1	1224	168	360	223	259	8
rep1	248	99	248	68	114	3
rep1	360	123	288	78	177	4
rep1	170	62	150	41	96	2
rep1	975	123	319	78	185	6
rep1	298	77	207	52	132	3
rep1	172	57	145	37	106	2
rep1	170	64	155	43	84	2
rep1	1364	446	1087	276	672	15
rep1	366	118	291	95	150	4
rep1	794	262	629	178	447	9
rep1	182	59	151	38	90	2
rep1	1583	463	1111	277	674	16
rep1	176	61	154	31	93	2
rep1	183	61	145	36	93	2
rep1	261	88	208	59	153	3
rep1	254	91	229	51	150	3
rep1	511	145	329	71	228	5
rep1	418	163	381	86	245	5
rep1	260	93	221	77	120	3
rep1	174	62	153	43	84	2
rep1	165	64	154	34	103	2
rep1	167	62	153	44	92	2
rep1	272	97	216	60	129	3
rep1	166	59	151	42	99	2
rep1	295	87	214	59	114	3
rep1	336	127	314	65	190	4
rep1	332	117	308	87	184	4
rep1	431	20	40	10	24	2
rep1	162	65	153	41	99	2
rep1	244	96	213	83	139	3
rep1	413	156	371	97	251	5
rep1	156	54	175	25	111	2
rep1	170	60	160	35	93	2
rep1	167	64	144	35	109	2
rep1	346	115	292	87	191	4
rep1	187	58	144	36	91	2
rep1	369	24	60	19	24	2
rep1	188	54	139	45	87	2
rep1	159	59	163	51	87	2
rep1	254	93	235	67	128	3
rep1	167	70	150	46	87	2
rep1	270	88	212	54	150	3
rep1	24	246	682	1	3	2
rep1	573	98	209	56	125	4
rep1	367	18	52	17	41	2
rep1	608	122	297	78	174	5
rep1	178	64	150	42	83	2
rep1	177	67	145	43	88	2
rep1	636	204	513	125	317	7
rep1	169	61	157	40	94	2
rep1	296	86	215	61	109	3
rep1	439	96	243	81	162	4
rep1	583	232	524	163	307	7
rep1	169	63	148	37	101	2
rep1	168	61	147	44	98	2
rep1	260	88	239	32	153	3
rep1	339	73	181	62	108	3
rep1	410	14	39	22	18	2
rep1	245	96	239	65	135	3
rep1	878	393	869	171	366	10
rep1	633	115	324	90	155	5
rep1	862	71	188	55	104	4
rep1	955	224	597	157	359	9
rep1	305	43	86	23	50	2
rep1	170	62	165	48	72	2
rep1	779	181	439	110	277	7
rep1	495	188	465	96	298	6
rep1	248	47	121	29	64	2
rep1	342	124	308	76	185	4
rep1	358	121	285	98	166	4
rep1	163	63	149	32	109	2
rep1	183	58	153	49	72	2
rep1	158	68	157	35	105	2
rep1	345	122	298	75	191	4
rep1	580	75	203	50	105	4
rep1	970	145	353	66	245	7
rep1	239	51	104	38	82	2
rep1	164	61	161	32	102	2
rep1	376	122	289	79	163	4
rep1	169	58	157	39	96	2
rep1	189	56	153	10	109	2
rep1	177	67	151	45	78	2
rep1	167	61	153	33	107	2
rep1	309	91	180	60	133	3
rep1	364	122	291	67	184	4
rep1	266	43	109	27	65	2
rep1	180	63	148	34	94	2
rep1	245	95	211	95	1167	4
rep1	173	62	152	33	101	2
rep1	182	54	151	65	62	2
rep1	1633.31578947368	537.210526315789	1346.26315789474	320.263157894737	781.631578947368	18
rep1	169	62	149	58	79	2
rep1	346	127	294	74	187	4
rep1	352	126	288	74	191	4
rep1	164	64	155	44	88	2
rep1	289	87	205	66	123	3
rep1	966	373	939	268	549	12
rep1	511	182	448	105	295	6
rep1	581	226	535	131	328	7
rep1	281	87	212	56	135	3
rep1	341	120	297	88	182	4
rep1	1120	374	875	115	317	10
rep1	249	102	230	68	132	3
rep1	222	58	121	42	70	2
rep1	274	86	223	48	136	3
rep1	174	66	154	33	90	2
rep1	270	97	222	66	122	3
rep1	158	64	167	46	87	2
rep1	601	37	75	31	52	3
rep1	167	63	152	40	95	2
rep1	160	65	163	32	97	2
rep1	169	61	163	42	80	2
rep1	412	108	267	84	150	4
rep1	238	92	239	70	135	3
rep1	348	121	289	83	187	4
rep1	232	101	251	64	132	3
rep1	164	66	159	42	88	2
rep1	175	66	145	38	98	2
rep1	801	218	525	176	324	8
rep1	397	120	270	61	184	4
rep1	162	62	167	35	92	2
rep1	904	323	843	217	535	11
rep1	1534	511	1212	335	767	17
rep1	395	113	265	62	194	4
rep1	190	56	137	53	77	2
rep1	159	66	152	45	96	2
rep1	176	220	332	51	104	3
rep1	597	171	404	100	265	6
rep1	260	88	218	62	142	3
rep1	469	149	371	85	210	5
rep1	873	256	614	206	355	9
rep1	191	59	149	39	77	2
rep1	161	63	169	33	95	2
rep1	169	61	146	42	96	2
rep1	180	63	140	36	101	2
rep1	168	65	141	42	105	2
rep1	163	64	148	54	87	2
rep1	471	96	241	82	127	4
rep1	180	60	161	32	84	2
rep1	171	58	147	54	85	2
rep1	350	122	290	97	170	4
rep1	162	63	148	60	85	2
rep1	408	149	383	128	220	5
rep1	192	62	136	42	86	2
rep1	838	228	546	128	327	8
rep1	165	64	143	34	112	2
rep1	838	178	402	105	262	7
rep1	407	30	74	25	42	2
rep1	156	58	155	44	101	2
rep1	250	94	232	55	143	3
rep1	258	93	221	46	153	3
rep1	643	208	502	147	294	7
rep1	491	145	342	77	229	5
rep1	162	69	154	50	85	2
rep1	162	61	164	43	93	2
rep1	254	90	232	72	128	3
rep1	308	33	86	36	39	2
rep1	550	35	103	23	63	3
rep1	166	63	156	26	107	2
rep1	445	156	371	98	214	5
rep1	117	218	518	60	76	3
rep1	160	57	152	46	102	2
rep1	166	68	151	44	91	2
rep1	165	64	161	31	99	2
rep1	158	65	167	36	97	2
rep1	442	150	368	118	208	5
rep1	165	62	156	39	97	2
rep1	162	65	152	38	104	2
rep1	741.7	280.9	651.7	232.3	411.4	9
rep1	172	55	143	33	117	2
rep1	174	63	147	54	78	2
rep1	169	58	150	27	117	2
rep1	367	120	294	72	176	4
rep1	178	62	150	47	81	2
rep1	262	85	237	37	151	3
rep1	241	104	229	66	136	3
rep1	250	92	213	74	144	3
rep1	320	126	354	43	198	4
rep1	324	127	311	92	180	4
rep1	330	77	186	56	117	3
rep1	250	104	228	66	133	3
rep1	594	123	318	51	192	5
rep1	262	89	221	65	134	3
rep1	167	61	163	30	100	2
rep1	161	60	147	38	113	2
rep1	346	119	295	87	181	4
rep1	163	64	158	36	99	2
rep1	433	159	383	74	246	5
rep1	479	138	364	99	202	5
rep1	456	101	252	52	162	4
rep1	430	157	365	130	205	5
rep1	154	68	160	62	77	2
rep1	200	63	129	37	87	2
rep1	446	57	139	28	91	3
rep1	191	55	144	39	85	2
rep1	172	64	163	33	83	2
rep1	242	91	223	97	124	3
rep1	219	56	132	44	66	2
rep1	180	64	143	38	92	2
rep1	174	64	146	41	90	2
rep1	1291	360	910	190	894	14
rep1	177	59	154	27	97	2
rep1	172	64	152	50	80	2
rep1	1866	565	1455	344	871	20
rep1	159	69	158	51	83	2
rep1	205	52	138	39	78	2
rep1	162	56	161	33	100	2
rep1	362	125	286	89	167	4
rep1	316	136	324	91	170	4
rep1	174	63	142	41	100	2
rep1	177	67	145	42	85	2
rep1	163	63	162	25	106	2
rep1	192	52	146	33	91	2
rep1	164	63	142	35	117	2
rep1	526	92	222	54	142	4
rep1	227	127	671	39	158	4
rep1	241	109	247	45	137	3
rep1	167	66	145	40	100	2
rep1	155	68	153	45	102	2
rep1	160	67	155	40	97	2
rep1	246	53	125	19	74	2
rep1	163	64	152	52	90	2
rep1	259	88	235	62	124	3
rep1	184	52	140	50	86	2
rep1	185	59	146	32	95	2
rep1	514	144	310	111	200	5
rep1	399	26	63	17	37	2
rep1	277	94	204	66	131	3
rep1	270	83	193	107	121	3
rep1	234	56	132	30	68	2
rep1	237	92	244	69	133	3
rep1	182	61	141	46	85	2
rep1	264	90	237	50	131	3
rep1	172	64	147	48	88	2
rep1	826	209	550	144	314	8
rep1	343	116	308	73	192	4
rep1	150	66	167	37	103	2
rep1	261	93	237	66	117	3
rep1	145	57	145	91	90	2
rep1	171	54	151	36	102	2
rep1	1284	473	1116	316	668	15
rep1	189	62	146	25	96	2
rep1	424	149	396	98	221	5
rep1	255	87	228	59	143	3
rep1	655	107	273	57	179	5
rep1	165	67	155	34	101	2
rep1	241	94	237	61	144	3
rep1	231	103	238	62	144	3
rep1	250	91	221	65	145	3
rep1	1089	144	349	92	222	7
rep1	475	124	378	104	196	5
rep1	1615	340	834	206	567	14
rep1	339	76	206	30	115	3
rep1	238	99	236	68	136	3
rep1	163	65	158	36	96	2
rep1	169	66	152	38	95	2
rep1	1011	325	807	235	443	11
rep1	166	66	144	43	101	2
rep1	1205	311	800	237	524	12
rep1	350	66	472	55	119	4
rep1	159	64	156	36	107	2
rep1	167	60	142	54	92	2
rep1	333	79	208	50	100	3
rep1	820	304	782	193	477	10
rep1	335	121	310	71	194	4
rep1	245	108	230	54	141	3
rep1	230	95	252	53	147	3
rep1	169	62	155	43	90	2
rep1	164	64	156	48	86	2
rep1	159	60	166	55	77	2
rep1	164	60	145	28	125	2
rep1	394	23	51	7	26	2
rep1	189	93	355	61	111	3
rep1	478	94	230	48	166	4
rep1	556	127	332	66	199	5
rep1	528	58	143	46	87	3
rep1	725	111	268	73	147	5
rep1	443	97	245	91	139	4
rep1	256	89	239	58	128	3
rep1	478	159	355	74	225	5
rep1	185	64	140	49	79	2
rep1	335	132	284	93	196	4
rep1	561	94	192	57	154	4
rep1	440	54	150	49	74	3
rep1	238	94	245	57	144	3
rep1	328	117	304	72	209	4
rep1	165	64	154	43	94	2
rep1	171	61	147	44	92	2
rep1	185	62	138	38	93	2
rep1	596	175	464	120	487	7
rep1	466	136	371	65	253	5
rep1	626	162	403	91	252	6
rep1	257	88	227	62	133	3
rep1	180	55	140	52	87	2
rep1	190	301	511	78	82	3
rep1	248	98	218	53	160	3
rep1	340	126	299	98	165	4
rep1	570	1	1	1	2179	3
rep1	309	83	202	64	108	3
rep1	349	119	292	81	186	4
rep1	341	129	295	74	195	4
rep1	170	58	156	27	106	2
rep1	614	168	401	121	230	6
rep1	452	149	363	114	209	5
rep1	166	59	164	41	89	2
rep1	374	119	278	69	190	4
rep1	918	239	606	148	393	9
rep1	410	161	369	112	238	5
rep1	232	46	131	20	85	2
rep1	165	63	171	33	91	2
rep1	164	58	169	38	89	2
rep1	259	107	218	72	129	3
rep1	158	68	166	27	102	2
rep1	1512	449	1197	280	657	16
rep1	764	134	317	89	221	6
rep1	168	57	136	28	133	2
rep1	171	64	149	31	104	2
rep1	192	58	133	40	94	2
rep1	299	75	226	49	126	3
rep1	180	67	151	30	90	2
rep1	357	75	171	49	112	3
rep1	171	64	154	28	103	2
rep1	266	88	230	75	112	3
rep1	333	29	72	17	54	2
rep1	166	61	165	30	96	2
rep1	184	63	130	49	87	2
rep1	166	67	145	61	79	2
rep1	162	62	149	31	118	2
rep1	644	205	523	141	287	7
rep1	245	95	222	66	149	3
rep1	178	61	141	48	87	2
rep1	432	107	248	80	155	4
rep1	234	96	249	54	145	3
rep1	267	93	217	44	157	3
rep1	156	62	153	43	100	2
rep1	392	56	178	28	130	3
rep1	167	67	150	42	93	2
rep1	331	132	308	86	180	4
rep1	164	67	164	29	94	2
rep1	194	60	131	45	86	2
rep1	2275.125	651.708333333333	1588.95833333333	418.833333333333	956.458333333333	23
rep1	251	39	116	38	65	2
rep1	677	1	2	1	1	2
rep1	80	124	274	40	73	2
rep1	431	108	267	85	134	4
rep1	166	63	161	32	97	2
rep1	446	56	170	22	100	3
rep1	469	96	244	67	144	4
rep1	191	60	138	45	83	2
rep1	294	83	202	71	123	3
rep1	602	211	525	155	310	7
rep1	166	66	148	36	103	2
rep1	286	87	209	80	110	3
rep1	188	59	140	40	88	2
rep1	177	66	152	29	94	2
rep1	274	81	219	52	141	3
rep1	541	180	423	141	253	6
rep1	321	36	80	21	42	2
rep1	158	60	176	41	84	2
rep1	236	55	122	26	76	2
rep1	161	68	152	44	96	2
rep1	169	63	144	53	87	2
rep1	185	61	150	36	84	2
rep1	168	63	160	37	91	2
rep1	254	92	235	58	138	3
rep1	164	66	150	44	95	2
rep1	529	187	426	106	302	6
rep1	169	59	163	36	89	2
rep1	175	69	155	36	85	2
rep1	161	61	162	42	92	2
rep1	167	64	152	48	84	2
rep1	295	87	203	53	131	3
rep1	356	124	294	58	199	4
rep1	177	59	162	35	81	2
rep1	253	94	226	61	141	3
rep1	399	64	154	59	93	3
rep1	162	64	162	29	100	2
rep1	190	63	358	114	62	3
rep1	342	123	291	99	176	4
rep1	154	60	150	51	102	2
rep1	329	36	82	14	46	2
rep1	194	60	131	47	86	2
rep1	164	65	165	26	99	2
rep1	323	118	319	57	209	4
rep1	372	115	272	85	179	4
rep1	173	67	139	52	89	2
rep1	431	107	266	51	171	4
rep1	415	157	382	107	229	5
rep1	161	62	153	37	108	2
rep1	548	177	432	121	256	6
rep1	170	54	154	40	97	2
rep1	620	109	274	76	185	5
rep1	253	99	227	45	157	3
rep1	183	58	155	35	86	2
rep1	782	225	560	166	319	8
rep1	175	65	142	47	88	2
rep1	355	120	293	76	182	4
rep1	805	223	561	142	315	8
rep1	752	184	455	122	277	7
rep1	473	58	144	32	73	3
rep1	167	67	143	47	94	2
rep1	342	136	298	68	189	4
rep1	393	26	73	15	46	2
rep1	1002	369	915	244	548	12
rep1	522	180	450	137	248	6
rep1	168	59	147	45	97	2
rep1	543	40	89	22	68	3
rep1	170	68	157	33	91	2
rep1	279	86	201	58	143	3
rep1	156	56	159	59	90	2
rep1	573	85	192	69	127	4
rep1	234	51	113	62	57	2
rep1	167	60	152	45	94	2
rep1	337	124	305	63	205	4
rep1	169	57	159	46	81	2
rep1	745	239	555	173	334	8
rep1	509	89	229	58	125	4
rep1	246	98	225	79	128	3
rep1	154	58	157	35	116	2
rep1	637	153	390	88	260	6
rep1	519	182	448	127	266	6
rep1	158	65	165	36	95	2
rep1	161	62	154	46	96	2
rep1	165	58	149	43	101	2
rep1	161	61	147	50	98	2
rep1	164	61	147	51	98	2
rep1	173	66	148	33	101	2
rep1	240	55	121	30	66	2
rep1	159	64	149	36	111	2
rep1	211	52	134	33	83	2
rep1	766	231	549	158	348	8
rep1	167	63	157	29	107	2
rep1	196	61	130	34	98	2
rep1	329	136	298	88	180	4
rep1	175	65	147	43	87	2
rep1	167	61	158	48	84	2
rep1	321	123	322	79	189	4
rep1	517	195	464	99	273	6
rep1	347	124	311	73	179	4
rep1	448	10	24	1	43	2
rep1	491	29	73	12	47	2
rep1	392	64	163	51	90	3
rep1	227	48	122	33	81	2
rep1	333	116	307	87	179	4
rep1	328	123	288	88	204	4
rep1	252	92	223	53	150	3
rep1	603	162	392	125	256	6
rep1	256	96	209	77	131	3
rep1	168	60	143	48	98	2
rep1	419	35	108	37	197	3
rep1	201	58	124	43	85	2
rep1	265	85	240	28	154	3
rep1	183	59	145	41	89	2
rep1	256	87	217	55	157	3
rep1	182	63	137	53	83	2
rep1	169	66	144	54	88	2
rep1	240	102	248	57	135	3
rep1	172	67	151	48	82	2
rep1	249	87	259	39	138	3
rep1	175	66	152	26	105	2
rep1	244	90	230	71	141	3
rep1	166	63	140	47	100	2
rep1	255	92	219	75	130	3
rep1	252	90	217	60	155	3
rep1	171	69	157	42	82	2
rep1	182	61	135	50	90	2
rep1	335	121	300	85	188	4
rep1	170	55	152	45	91	2
rep1	172	65	139	58	83	2
rep1	638	215	505	110	196	6
rep1	311	87	194	48	128	3
rep1	166	63	155	47	90	2
rep1	169	57	153	36	102	2
rep1	585	123	287	86	190	5
rep1	699	143	356	94	241	6
rep1	419	150	375	87	252	5
rep1	301	77	194	59	135	3
rep1	413	151	399	76	244	5
rep1	168	65	152	43	88	2
rep1	835	318	745	165	520	10
rep1	186	58	129	50	95	2
rep1	176	61	145	48	85	2
rep1	407	111	260	69	176	4
rep1	255	98	224	61	135	3
rep1	436	30	57	25	42	2
rep1	1093	133	295	91	155	6
rep1	271	89	223	56	133	3
rep1	319	124	302	76	213	4
rep1	768	59	135	32	95	4
rep1	584	214	517	162	322	7
rep1	960	342	803	237	487	11
rep1	167	58	160	30	105	2
rep1	527	180	454	114	264	6
rep1	152	67	156	44	105	2
rep1	180	57	162	28	87	2
rep1	163	63	155	45	94	2
rep1	169	64	148	48	91	2
rep1	161	66	149	49	94	2
rep1	159	62	178	29	93	2
rep1	173	67	157	40	83	2
rep1	193	54	132	37	98	2
rep1	613	71	171	49	159	4
rep1	2433	786	1993	514	1189	27
rep1	165	59	163	32	97	2
rep1	175	57	148	44	97	2
rep1	172	65	139	36	106	2
rep1	343	128	301	92	166	4
rep1	170	60	158	28	103	2
rep1	177	62	145	36	97	2
rep1	177	61	150	27	104	2
rep1	499	98	221	63	135	4
rep1	155	59	165	40	98	2
rep1	161	69	150	42	103	2
rep1	1459	456	1161	315	710	16
rep1	162	60	151	50	96	2
rep1	403	23	54	18	28	2
rep1	276	84	214	67	128	3
rep1	252	86	235	68	127	3
rep1	269	93	202	80	133	3
rep1	338	121	311	82	180	4
rep1	505	178	443	96	325	6
rep1	182	59	144	47	84	2
rep1	356	125	292	51	209	4
rep1	328	77	203	26	130	3
rep1	886	292	724	207	457	10
rep1	171	63	139	42	104	2
rep1	186	61	133	38	99	2
rep1	248	99	242	45	141	3
rep1	319	132	316	76	191	4
rep1	267	93	216	63	134	3
rep1	158	69	154	36	104	2
rep1	170	65	154	34	98	2
rep1	344	137	288	72	192	4
rep1	167	62	149	50	90	2
rep1	246	94	243	48	144	3
rep1	171	53	154	42	95	2
rep1	319	29	93	8	63	2
rep1	416	109	267	56	178	4
rep1	160	67	160	51	81	2
rep1	323	82	190	76	95	3
rep1	155	69	157	41	99	2
rep1	255	91	214	64	151	3
rep1	342	117	314	59	205	4
rep1	180	66	138	60	73	2
rep1	179	58	144	45	88	2
rep1	232	98	227	64	157	3
rep1	527	181	457	83	295	6
rep1	171	62	140	32	113	2
rep1	500	190	444	124	289	6
rep1	262	88	224	58	137	3
rep1	2296	765	1815	486	1055	25
rep1	277	40	113	8	67	2
rep1	588	219	524	141	328	7
rep1	358	119	283	66	204	4
rep1	4077	984	2469	705	1499	38
rep1	1327	304	789	226	472	12
rep1	322	120	333	65	192	4
rep1	246	95	238	51	146	3
rep1	172	60	146	37	99	2
rep1	163	57	154	54	89	2
rep1	172	64	149	32	100	2
rep1	163	59	154	37	106	2
rep1	330	132	303	81	190	4
rep1	183	60	139	42	94	2
rep1	152	62	157	47	99	2
rep1	190	67	157	24	81	2
rep1	261	87	233	55	135	3
rep1	419	57	155	42	96	3
rep1	651	67	157	40	114	4
rep1	187	64	144	35	90	2
rep1	161	65	167	32	92	2
rep1	272	46	105	17	71	2
rep1	180	58	144	40	95	2
rep1	228	54	127	26	79	2
rep1	170	57	157	28	106	2
rep1	901	150	389	115	224	7
rep1	498	83	240	44	156	4
rep1	165	59	152	47	98	2
rep1	161	63	158	34	102	2
rep1	213	12	435	1	16	2
rep1	2351.79166666667	527.125	2692.95833333333	357.5	760	23
rep1	315	86	189	49	132	3
rep1	169	57	162	36	93	2
rep1	263	100	217	68	132	3
rep1	668	248	594	162	379	8
rep1	428	147	384	104	226	5
rep1	261	100	218	61	135	3
rep1	174	60	159	23	104	2
rep1	432	115	255	80	145	4
rep1	158	62	157	24	120	2
rep1	847	302	749	161	511	10
rep1	258	91	235	66	124	3
rep1	171	62	145	47	95	2
rep1	153	50	135	135	50	2
rep1	552	89	208	26	140	4
rep1	564	74	183	68	118	4
rep1	703	97	258	66	153	5
rep1	171	62	151	36	98	2
rep1	241	93	236	72	131	3
rep1	266	95	227	73	112	3
rep1	584	124	290	96	179	5
rep1	291	39	99	20	67	2
rep1	157	66	173	26	96	2
rep1	163	63	153	44	96	2
rep1	934	330	812	217	524	11
rep1	449	102	254	88	134	4
rep1	166	63	154	30	104	2
rep1	331	129	305	78	195	4
rep1	418	119	283	52	165	4
rep1	159	63	160	51	87	2
rep1	646	156	395	92	240	6
rep1	346	116	305	64	199	4
rep1	309	130	307	82	209	4
rep1	182	61	146	38	92	2
rep1	639	250	650	167	360	8
rep1	167	60	158	50	81	2
rep1	330	133	321	79	169	4
rep1	487	142	344	70	238	5
rep1	516	191	442	101	299	6
rep1	415	154	383	85	249	5
rep1	544	183	433	112	270	6
rep1	249	90	239	59	133	3
rep1	415	162	372	78	264	5
rep1	276	37	101	15	80	2
rep1	269	42	113	24	65	2
rep1	161	63	156	43	95	2
rep1	179	61	141	55	81	2
rep1	290	84	221	52	118	3
rep1	404	81	152	57	76	3
rep1	157	58	145	41	123	2
rep1	417	158	365	105	241	5
rep1	168	58	154	39	95	2
rep1	326	116	321	70	199	4
rep1	327	130	304	75	196	4
rep1	487	172	454	157	274	6
rep1	171	64	159	33	91	2
rep1	487	189	461	101	308	6
rep1	251	46	122	22	69	2
rep1	316	84	207	46	122	3
rep1	346	124	296	85	178	4
rep1	168	64	149	42	95	2
rep1	497	175	456	124	291	6
rep1	394	148	403	83	256	5
rep1	252	93	227	66	137	3
rep1	2254	107	280	88	162	8
rep1	167	63	132	53	106	2
rep1	168	65	152	36	98	2
rep1	60	49	498	48	14	2
rep1	603	85	193	54	116	4
rep1	352	127	284	110	161	4
rep1	159	68	157	39	100	2
rep1	682	148	381	111	229	6
rep1	414	158	379	111	228	5
rep1	490	141	346	102	204	5
rep1	525	77	220	50	143	4
rep1	2304	320	802	205	486	15
rep1	64	1	1	11	2090	3
rep1	426	153	378	99	228	5
rep1	1140	200	530	128	318	9
rep1	173	67	156	43	78	2
rep1	545	125	301	111	197	5
rep1	312	87	189	64	125	3
rep1	163	59	156	40	99	2
rep1	245	91	224	78	137	3
rep1	454	160	296	41	120	4
rep1	175	66	152	38	86	2
rep1	184	61	139	45	85	2
rep1	181	64	141	38	94	2
rep1	1010	146	370	75	219	7
rep1	412	159	384	110	224	5
rep1	171	64	148	42	92	2
rep1	678	154	377	86	228	6
rep1	180	60	145	36	97	2
rep1	302	80	198	67	124	3
rep1	162	62	157	32	105	2
rep1	259	88	228	48	145	3
rep1	182	56	150	20	110	2
rep1	2561	727	1782	492	1084	26
rep1	179	60	145	37	96	2
rep1	169	56	152	42	97	2
rep1	1939	534	1256	335	802	19
rep1	973	200	498	135	278	8
rep1	268	85	203	66	149	3
rep1	2053	911	2328	499	1113	26
rep1	700	254	596	159	347	8
rep1	212	54	131	29	88	2
rep1	340	126	302	73	193	4
rep1	303	75	216	55	120	3
rep1	182	62	144	51	79	2
rep1	972	278	708	161	431	10
rep1	168	62	148	39	102	2
rep1	163	63	147	49	96	2
rep1	180	60	151	34	89	2
rep1	305	33	89	27	49	2
rep1	262	105	231	48	132	3
rep1	272	95	201	57	147	3
rep1	305	78	202	59	124	3
rep1	810	253	676	168	390	9
rep1	880	297	738	211	438	10
rep1	217	56	129	38	74	2
rep1	156	63	181	23	97	2
rep1	142	134	228	9	77	2
rep1	303	85	200	49	135	3
rep1	252	88	226	51	153	3
rep1	267	40	105	26	67	2
rep1	259	102	227	57	134	3
rep1	209	104	329	50	128	3
rep1	968	313	816	233	504	11
rep1	179	58	138	41	100	2
rep1	173	71	150	36	96	2
rep1	181	64	139	50	86	2
rep1	330	122	287	76	221	4
rep1	569	84	199	57	103	4
rep1	252	49	115	27	71	2
rep1	821	318	662	104	331	8
rep1	169	68	149	35	100	2
rep1	272	43	102	17	76	2
rep1	164	63	158	38	96	2
rep1	157	60	172	39	88	2
rep1	739	295	676	174	435	9
rep1	311	75	179	96	115	3
rep1	266	90	223	73	119	3
rep1	301	81	205	48	133	3
rep1	257	98	223	48	156	3
rep1	166	56	161	39	93	2
rep1	281	86	215	48	141	3
rep1	1159	116	293	88	174	6
rep1	173	62	152	40	92	2
rep1	166	64	142	51	95	2
rep1	186	62	139	35	96	2
rep1	262	93	235	61	127	3
rep1	461	96	249	60	157	4
rep1	210	54	128	26	97	2
rep1	303	82	206	51	126	3
rep1	367	109	298	76	171	4
rep1	306	83	211	52	117	3
rep1	317	80	203	40	130	3
rep1	154	56	176	25	111	2
rep1	1136	388	958	265	582	13
rep1	296	87	206	53	130	3
rep1	175	61	148	46	90	2
rep1	351	117	295	84	180	4
rep1	549	127	318	80	200	5
rep1	174	66	157	43	82	2
rep1	305	86	216	51	108	3
rep1	161	61	154	32	109	2
rep1	841	314	720	230	469	10
rep1	176	61	154	27	98	2
rep1	177	71	149	49	82	2
rep1	298	39	80	22	70	2
rep1	253	86	234	50	148	3
rep1	903	346	848	239	499	11
rep1	284	88	206	60	133	3
rep1	177	57	147	50	82	2
rep1	171	57	151	49	87	2
rep1	412	34	77	26	40	2
rep1	164	61	156	45	95	2
rep1	181	55	154	33	92	2
rep1	250	86	244	64	128	3
rep1	165	65	156	65	69	2
rep1	237	99	255	35	155	3
rep1	247	94	221	60	153	3
rep1	169	58	157	33	99	2
rep1	210	69	131	31	84	2
rep1	238	94	222	57	165	3
rep1	180	60	148	43	86	2
rep1	185	54	151	35	87	2
rep1	341	123	307	79	183	4
rep1	160	65	160	39	94	2
rep1	544	54	137	37	85	3
rep1	174	66	140	46	97	2
rep1	748	114	310	79	161	5
rep1	189	63	136	39	91	2
rep1	336	110	304	79	200	4
rep1	176	54	158	44	80	2
rep1	165	60	150	37	106	2
rep1	157	60	156	41	106	2
rep1	192	396	880	56	91	4
rep1	252	98	220	71	136	3
rep1	158	65	159	30	109	2
rep1	334	123	305	74	200	4
rep1	218	678	807	99	4130	9
rep1	184	61	134	57	78	2
rep1	431	110	246	54	183	4
rep1	256	92	227	69	130	3
rep1	1021	330	799	240	424	11
rep1	250	92	215	71	145	3
rep1	575	120	302	95	178	5
rep1	184	59	146	37	89	2
rep1	172	62	166	33	85	2
rep1	169	62	143	52	88	2
rep1	1022	104	233	13	43	4
rep1	754	278	682	197	405	9
rep1	205	61	128	51	74	2
rep1	166	59	170	37	88	2
rep1	361	127	276	87	179	4
rep1	165	64	153	47	93	2
rep1	190	61	148	18	100	2
rep1	338	121	291	82	194	4
rep1	171	56	152	24	117	2
rep1	706	245	605	141	355	8
rep1	176	62	152	34	93	2
rep1	1024	371	911	239	539	12
rep1	576	222	539	138	327	7
rep1	590	226	514	158	308	7
rep1	172	55	151	43	92	2
rep1	406	67	150	42	97	3
rep1	505	40	93	32	85	3
rep1	255	93	218	74	133	3
rep1	210	50	129	34	89	2
rep1	261	91	205	77	142	3
rep1	229	99	249	57	146	3
rep1	418	107	256	92	151	4
rep1	774	265	687	160	417	9
rep1	166	63	157	41	94	2
rep1	178	65	144	47	86	2
rep1	156	66	163	23	111	2
rep1	181	59	155	30	91	2
rep1	171	66	143	43	93	2
rep1	317	314	872	45	176	5
rep1	166	66	153	40	96	2
rep1	182	64	149	36	86	2
rep1	350	124	300	82	172	4
rep1	317	88	187	52	128	3
rep1	1516	506	1239	325	760	17
rep1	455	150	369	97	213	5
rep1	457	97	243	63	158	4
rep1	282	45	103	29	48	2
rep1	815	311	758	205	479	10
rep1	438	152	356	102	235	5
rep1	476	155	372	78	204	5
rep1	685	194	509	123	289	7
rep1	152	68	163	39	97	2
rep1	158	62	154	60	86	2
rep1	164	58	152	59	86	2
rep1	187	55	134	34	105	2
rep1	164	60	159	56	78	2
rep1	170	61	145	47	95	2
rep1	221	54	130	42	62	2
rep1	167	53	151	45	100	2
rep1	277	101	214	67	116	3
rep1	514	182	422	146	283	6
rep1	249	104	218	66	140	3
rep1	172	69	144	48	87	2
rep1	493	7	30	2	26	2
rep1	509	139	331	90	215	5
rep1	159	69	161	31	103	2
rep1	179	63	153	43	78	2
rep1	166	61	144	53	93	2
rep1	263	92	217	74	126	3
rep1	327	120	300	78	206	4
rep1	153	62	164	43	98	2
rep1	181	61	152	45	77	2
rep1	670	248	601	172	366	8
rep1	208	48	132	29	94	2
rep1	161	69	157	47	88	2
rep1	164	63	152	53	86	2
rep1	364	125	284	77	181	4
rep1	206	1253	1142	16	33	4
rep1	190	60	130	49	88	2
rep1	255	101	223	58	139	3
rep1	169	57	158	37	95	2
rep1	179	61	147	32	97	2
rep1	642	119	279	73	156	5
rep1	167	68	149	36	101	2
rep1	174	64	150	44	85	2
rep1	205	54	146	25	87	2
rep1	663	195	477	169	278	7
rep1	419	152	387	111	220	5
rep1	676	241	623	152	363	8
rep1	169	63	148	42	96	2
rep1	677	165	371	84	249	6
rep1	890	26	81	12	42	3
rep1	259	95	229	45	150	3
rep1	206	54	150	23	82	2
rep1	213	86	273	45	170	3
rep1	853	204	551	143	296	8
rep1	323	137	321	71	183	4
rep1	226	48	126	37	77	2
rep1	366	27	57	21	29	2
rep1	1969	537	1262	1067	786	21
rep1	285	81	217	66	127	3
rep1	193	58	135	36	98	2
rep1	377	33	83	24	39	2
rep1	275	45	112	32	47	2
rep1	238	100	219	62	160	3
rep1	156	54	126	106	73	2
rep1	171	62	150	31	106	2
rep1	154	57	172	41	91	2
rep1	169	65	149	42	95	2
rep1	309	130	340	59	194	4
rep1	497	593	761	132	271	7
rep1	190	65	152	45	67	2
rep1	177	56	143	37	103	2
rep1	168	63	144	51	89	2
rep1	194	55	134	55	75	2
rep1	577	82	192	53	112	4
rep1	322	127	308	73	205	4
rep1	345	126	292	87	181	4
rep1	158	64	166	36	95	2
rep1	112	216	291	19	52	2
rep1	887	246	632	149	389	9
rep1	93	120	232	68	63	2
rep1	328	109	325	86	178	4
rep1	213	54	126	43	74	2
rep1	258	88	216	83	127	3
rep1	344	83	177	54	109	3
rep1	190	65	148	40	75	2
rep1	1280	421	1027	228	637	14
rep1	650	212	501	118	316	7
rep1	167	61	154	59	76	2
rep1	1543	319	735	199	450	12
rep1	427	150	354	147	203	5
rep1	151	57	172	28	113	2
rep1	153	70	150	46	99	2
rep1	177	65	151	36	88	2
rep1	479	142	361	83	219	5
rep1	171	102	151	28	94	2
rep1	1840.04761904762	600.047619047619	1445.7619047619	368.619047619048	870.52380952381	20
rep1	531	188	446	112	270	6
rep1	346	504	827	57	197	6
rep1	424	111	263	74	147	4
rep1	340	126	297	88	181	4
rep1	316	83	197	40	136	3
rep1	336	122	309	77	179	4
rep1	474	146	357	109	196	5
rep1	261	95	228	58	135	3
rep1	425	105	265	67	160	4
rep1	222	77	191	58	245	3
rep1	330	318	623	81	172	5
rep1	1263	139	396	97	217	8
rep1	721	193	451	135	299	7
rep1	1095	404	955	289	604	13
rep1	175	69	147	51	78	2
rep1	217	51	138	33	68	2
rep1	166	61	154	41	97	2
rep1	531	173	448	103	280	6
rep1	179	62	143	41	90	2
rep1	256	48	119	19	71	2
rep1	241	90	245	40	158	3
rep1	170	63	157	47	81	2
rep1	174	61	138	53	87	2
rep1	214	58	136	37	70	2
rep1	641	144	397	102	240	6
rep1	521	173	430	127	288	6
rep1	416	112	259	75	161	4
rep1	171	68	148	34	100	2
rep1	236	50	111	39	78	2
rep1	201	64	124	45	84	2
rep1	497	135	336	113	206	5
rep1	180	63	144	47	81	2
rep1	163	53	163	48	87	2
rep1	598	210	529	119	349	7
rep1	467	219	475	146	272	6
rep1	175	59	162	27	93	2
rep1	255	86	235	42	154	3
rep1	168	61	150	45	89	2
rep1	270	49	106	27	62	2
rep1	164	61	157	41	94	2
rep1	168	61	156	32	101	2
rep1	422	29	59	30	33	2
rep1	168	65	143	45	100	2
rep1	332	125	294	93	184	4
rep1	180	58	145	34	100	2
rep1	227	93	217	135	113	3
rep1	740	187	454	123	283	7
rep1	578	36	75	6	77	3
rep1	551	125	547	59	115	5
rep1	212	55	126	22	97	2
rep1	421	161	383	95	230	5
rep1	300	85	193	82	116	3
rep1	180	53	144	45	89	2
rep1	189	58	138	48	79	2
rep1	334	121	309	81	185	4
rep1	626	167	417	105	221	6
rep1	206	57	145	36	69	2
rep1	311	82	204	49	124	3
rep1	246	103	231	80	117	3
rep1	190	63	144	46	75	2
rep1	252	84	242	61	130	3
rep1	388	110	287	76	160	4
rep1	255	46	116	5	91	2
rep1	1403	441	1056	298	646	15
rep1	636	164	402	105	233	6
rep1	187	63	141	35	91	2
rep1	234	93	235	63	149	3
rep1	212	48	133	35	82	2
rep1	464	97	247	56	155	4
rep1	309	84	195	59	126	3
rep1	160	61	172	46	82	2
rep1	380	119	275	64	192	4
rep1	174	74	139	38	102	2
rep1	175	61	150	42	91	2
rep1	479	56	111	36	75	3
rep1	171	58	154	36	96	2
rep1	196	57	141	38	85	2
rep1	834	263	625	182	405	9
rep1	367	120	288	74	182	4
rep1	262	89	222	46	150	3
rep1	199	53	143	42	76	2
rep1	169	61	149	54	81	2
rep1	412	151	385	100	237	5
rep1	423	156	381	96	233	5
rep1	350	117	290	91	179	4
rep1	521	181	453	102	283	6
rep1	250	47	141	17	56	2
rep1	136	45	127	84	135	2
rep1	185	64	141	44	87	2
rep1	166	62	148	52	92	2
rep1	407	31	80	17	53	2
rep1	237	46	139	8	84	2
rep1	338	125	310	73	184	4
rep1	444	152	356	125	215	5
rep1	161	65	151	54	90	2
rep1	343	135	307	66	182	4
rep1	488	138	351	64	250	5
rep1	189	57	150	27	94	2
rep1	269	83	217	52	149	3
rep1	1339	674	2017	278	758	17
rep1	679	243	601	138	392	8
rep1	217	55	127	37	76	2
rep1	181	60	163	29	86	2
rep1	283	39	96	22	70	2
rep1	177	63	137	43	96	2
rep1	437	18	46	4	23	2
rep1	437	163	372	86	232	5
rep1	416	151	387	69	265	5
rep1	175	60	156	42	80	2
rep1	259	90	221	72	132	3
rep1	330	129	305	101	162	4
rep1	1518	221	559	131	370	11
rep1	181	67	144	43	84	2
rep1	296	121	356	72	205	4
rep1	238	47	105	32	89	2
rep1	819	140	314	68	198	6
rep1	274	82	224	51	141	3
rep1	168	64	138	46	107	2
rep1	178	54	147	45	88	2
rep1	255	97	221	59	142	3
rep1	3133	1009	2665	485	1273	32
rep1	379	78	167	49	96	3
rep1	173	66	150	25	108	2
rep1	182	57	163	45	72	2
rep1	165	61	149	41	102	2
rep1	238	46	126	30	69	2
rep1	341	130	305	82	172	4
rep1	210	54	127	44	76	2
rep1	244	97	244	56	138	3
rep1	177	62	146	48	85	2
rep1	250	96	223	68	135	3
rep1	205	72	219	57	234	3
rep1	330	125	299	70	204	4
rep1	452	146	367	82	234	5
rep1	374	122	276	87	167	4
rep1	256	97	224	59	142	3
rep1	181	65	144	50	78	2
rep1	263	88	223	69	130	3
rep1	160	64	154	40	103	2
rep1	245	95	224	87	124	3
rep1	170	62	155	34	94	2
rep1	257	91	234	62	129	3
rep1	157	68	167	38	93	2
rep1	662	167	391	116	198	6
rep1	1930	203	564	124	398	12
rep1	494	46	119	23	82	3
rep1	625	126	277	86	161	5
rep1	618	163	413	101	242	6
rep1	179	65	141	48	86	2
rep1	166	69	147	41	100	2
rep1	508	141	326	97	203	5
rep1	614	154	423	129	210	6
rep1	487	50	121	42	71	3
rep1	164	60	159	41	95	2
rep1	250	98	234	62	135	3
rep1	166	60	161	42	87	2
rep1	268	40	117	28	55	2
rep1	349	120	289	69	205	4
rep1	245	95	224	56	160	3
rep1	391	70	152	59	90	3
rep1	78	186	412	11	65	2
rep1	192	61	148	34	81	2
rep1	864	250	629	137	428	9
rep1	356	121	280	86	186	4
rep1	162	58	161	36	98	2
rep1	251	88	225	65	142	3
rep1	169	54	155	41	96	2
rep1	585	67	182	41	132	4
rep1	161	61	152	43	99	2
rep1	350	65	190	34	126	3
rep1	219	52	126	41	77	2
rep1	235	50	120	34	69	2
rep1	179	63	139	61	73	2
rep1	477	47	120	35	78	3
rep1	777	56	122	20	82	4
rep1	345	123	289	94	181	4
rep1	329	116	313	84	187	4
rep1	176	59	146	39	98	2
rep1	527	128	336	89	195	5
rep1	330	30	99	19	27	2
rep1	178	68	153	31	90	2
rep1	163	60	149	54	90	2
rep1	343	117	298	104	163	4
rep1	587	67	208	54	98	4
rep1	152	1	1	1	1018	2
rep1	2396	697	1787	418	1128	25
rep1	252	38	102	35	83	2
rep1	537	78	222	43	130	4
rep1	571	190	422	90	268	6
rep1	363	121	291	81	175	4
rep1	170	60	140	45	101	2
rep1	173	64	147	37	95	2
rep1	172	67	155	36	91	2
rep1	170	67	150	31	107	2
rep1	244	48	121	35	65	2
rep1	162	66	150	37	107	2
rep1	257	93	217	71	138	3
rep1	171	61	140	40	107	2
rep1	316	127	321	78	194	4
rep1	185	64	144	42	80	2
rep1	499	92	229	49	145	4
rep1	450	148	360	107	219	5
rep1	838	306	748	200	481	10
rep1	371	30	84	17	50	2
rep1	168	66	139	51	93	2
rep1	473	141	360	83	227	5
rep1	186	58	140	36	94	2
rep1	627	170	389	95	256	6
rep1	516	179	447	112	286	6
rep1	154	62	170	35	100	2
rep1	184	56	152	39	83	2
rep1	236	47	123	34	70	2
rep1	572	122	329	86	163	5
rep1	332	123	332	65	182	4
rep1	161	55	112	152	42	2
rep1	426	156	366	102	239	5
rep1	269	93	220	69	123	3
rep1	328	86	188	52	119	3
rep1	347	124	303	71	183	4
rep1	1222	135	346	85	217	7
rep1	168	61	154	33	102	2
rep1	372	75	170	47	101	3
rep1	261	93	219	77	125	3
rep1	419	152	391	79	244	5
rep1	272	88	214	63	137	3
rep1	253	41	110	34	70	2
rep1	178	61	143	38	101	2
rep1	788	59	155	28	89	4
rep1	715	96	258	56	146	5
rep1	211	56	140	23	83	2
rep1	255	90	223	81	124	3
rep1	155	57	163	43	98	2
rep1	322	87	217	138	294	4
rep1	139	50	123	116	100	2
rep1	242	121	232	50	152	3
rep1	459	146	371	107	196	5
rep1	766	277	700	166	410	9
rep1	192	58	141	36	90	2
rep1	163	69	148	63	78	2
rep1	249	96	230	78	122	3
rep1	356	75	184	34	117	3
rep1	516	195	439	122	275	6
rep1	275	88	206	65	134	3
rep1	233	46	119	21	93	2
rep1	272	82	215	65	137	3
rep1	421	109	254	71	167	4
rep1	157	65	163	35	104	2
rep1	335	123	307	85	179	4
rep1	362	115	296	94	158	4
rep1	160	50	212	31	74	2
rep1	486	106	226	48	156	4
rep1	455	60	133	23	95	3
rep1	1590	490	1180	349	742	17
rep1	200	52	143	29	88	2
rep1	469	89	255	44	162	4
rep1	182	64	150	32	91	2
rep1	455	115	252	48	166	4
rep1	161	68	154	50	88	2
rep1	964	316	859	205	477	11
rep1	307	133	297	90	209	4
rep1	354	26	64	12	43	2
rep1	155	61	164	53	86	2
rep1	583	207	537	147	320	7
rep1	570	213	554	141	325	7
rep1	531	145	409	84	150	5
rep1	175	63	161	29	87	2
rep1	332	74	204	32	127	3
rep1	86	97	313	24	65	2
rep1	166	68	143	40	102	2
rep1	768	164	467	108	278	7
rep1	250	89	224	60	150	3
rep1	282	95	223	65	118	3
rep1	174	58	156	36	91	2
rep1	161	65	154	35	103	2
rep1	358	119	281	109	160	4
rep1	617	66	182	47	112	4
rep1	178	66	149	37	89	2
rep1	406	115	275	68	163	4
rep1	342	121	314	65	187	4
rep1	172	56	151	44	94	2
rep1	355	120	292	64	193	4
rep1	158	61	153	27	121	2
rep1	475	136	352	82	233	5
rep1	253	96	243	48	139	3
rep1	151	65	175	37	97	2
rep1	212	49	129	42	79	2
rep1	175	55	154	30	103	2
rep1	636	176	443	97	491	7
rep1	509	193	458	117	259	6
rep1	1057	344	919	192	560	12
rep1	268	96	240	52	118	3
rep1	521	37	108	38	64	3
rep1	425	156	381	83	246	5
rep1	171	65	160	29	95	2
rep1	174	54	137	60	91	2
rep1	155	59	154	45	102	2
rep1	792	228	522	177	333	8
rep1	751	281	678	183	425	9
rep1	259	84	223	65	136	3
rep1	353	87	248	152	3901	8
rep1	248	93	229	62	144	3
rep1	724	240	573	145	376	8
rep1	334	121	324	83	167	4
rep1	171	62	151	45	90	2
rep1	137	50	142	30	183	2
rep1	297	78	218	43	129	3
rep1	259	88	242	65	116	3
rep1	170	58	151	46	91	2
rep1	519	123	333	74	229	5
rep1	905	428	846	200	326	10
rep1	424	107	267	50	173	4
rep1	174	63	142	43	95	2
rep1	275	43	93	42	57	2
rep1	255	93	224	64	138	3
rep1	389	110	278	88	164	4
rep1	170	67	157	29	94	2
rep1	166	66	155	36	97	2
rep1	376	118	285	75	172	4
rep1	169	67	155	25	103	2
rep1	179	61	141	37	97	2
rep1	168	61	149	47	93	2
rep1	717	145	354	67	248	6
rep1	484	133	360	91	206	5
rep1	456	140	361	94	227	5
rep1	563	215	562	129	337	7
rep1	1894	579	1378	372	901	20
rep1	166	63	146	64	79	2
rep1	1012	380	915	251	526	12
rep1	511	186	444	110	291	6
rep1	254	87	231	81	116	3
rep1	433	153	367	110	227	5
rep1	167	63	154	37	95	2
rep1	165	58	159	28	112	2
rep1	262	101	220	51	142	3
rep1	165	59	163	30	99	2
rep1	1096	204	516	125	340	9
rep1	253	87	228	62	141	3
rep1	417	150	402	102	219	5
rep1	293	85	200	59	132	3
rep1	257	91	230	57	141	3
rep1	468	53	134	34	73	3
rep1	1019	626	1384	224	554	13
rep1	425	151	360	113	231	5
rep1	255	99	229	56	137	3
rep1	170	63	148	37	102	2
rep1	256	97	228	42	161	3
rep1	227	57	117	19	100	2
rep1	165	65	158	31	105	2
rep1	204	58	128	36	87	2
rep1	165	64	150	43	99	2
rep1	177	65	145	50	82	2
rep1	645	163	382	120	224	6
rep1	166	67	158	37	93	2
rep1	233	51	118	17	94	2
rep1	398	113	292	94	131	4
rep1	240	89	252	73	122	3
rep1	266	94	222	61	131	3
rep1	413	145	392	122	213	5
rep1	399	107	278	70	167	4
rep1	332	129	313	88	169	4
rep1	206	56	135	32	89	2
rep1	683	242	588	193	350	8
rep1	223	48	139	29	73	2
rep1	582	88	194	65	123	4
rep1	184	62	140	36	98	2
rep1	341	124	293	84	190	4
rep1	338	127	316	82	168	4
rep1	275	90	222	49	140	3
rep1	265	95	222	60	133	3
rep1	461	104	246	65	149	4
rep1	262	86	228	63	131	3
rep1	210	50	135	45	71	2
rep1	1522	282	722	164	455	12
rep1	174	64	161	28	91	2
rep1	520	125	671	130	211	6
rep1	354	122	296	67	186	4
rep1	554	166	434	109	273	6
rep1	525	181	456	120	258	6
rep1	171	57	152	46	91	2
rep1	842	44	113	4	81	4
rep1	207	53	138	43	72	2
rep1	170	67	154	37	92	2
rep1	181	55	155	43	82	2
rep1	186	62	151	31	86	2
rep1	194	60	131	37	92	2
rep1	142	74	163	38	109	2
rep1	317	28	90	29	38	2
rep1	245	96	238	68	126	3
rep1	1589	446	1106	274	684	16
rep1	552	188	398	133	270	6
rep1	183	63	137	41	91	2
rep1	261	88	216	82	130	3
rep1	279	41	97	23	70	2
rep1	262	92	212	61	146	3
rep1	257	96	215	51	155	3
rep1	272	40	108	33	53	2
rep1	184	54	144	44	88	2
rep1	258	91	223	55	145	3
rep1	162	61	157	42	95	2
rep1	166	66	156	43	84	2
rep1	375	124	280	72	183	4
rep1	341	121	285	85	194	4
rep1	309	86	203	54	120	3
rep1	167	61	147	63	73	2
rep1	587	205	536	140	330	7
rep1	255	89	213	62	157	3
rep1	833	294	750	200	491	10
rep1	124	94	294	21	40	2
rep1	255	94	219	64	140	3
rep1	472	150	350	85	229	5
rep1	161	71	155	42	93	2
rep1	177	56	143	55	83	2
rep1	447	102	245	77	156	4
rep1	163	64	149	36	107	2
rep1	175	64	160	16	103	2
rep1	176	61	145	48	86	2
rep1	175	66	143	25	109	2
rep1	334	84	200	44	103	3
rep1	483	141	362	109	183	5
rep1	177	56	147	32	101	2
rep1	177	66	144	58	76	2
rep1	434	178	416	64	222	5
rep1	176	58	157	22	105	2
rep1	412	157	378	105	235	5
rep1	467	108	248	50	150	4
rep1	333	139	301	90	178	4
rep1	605	222	514	133	325	7
rep1	174	62	159	37	84	2
rep1	542	188	443	133	254	6
rep1	299	37	92	5	79	2
rep1	869	250	628	192	365	9
rep1	382	154	381	65	321	5
rep1	166	72	149	52	80	2
rep1	665	198	514	138	280	7
rep1	168	65	150	53	83	2
rep1	175	63	152	36	91	2
rep1	336	120	322	79	175	4
rep1	195	37	123	118	49	2
rep1	266	92	231	66	116	3
rep1	252	87	236	61	137	3
rep1	324	125	297	85	202	4
rep1	1214	64	167	25	85	6
rep1	174	66	155	40	82	2
rep1	442	150	388	79	228	5
rep1	439	88	292	70	137	4
rep1	351	121	302	62	200	4
rep1	417	68	151	36	93	3
rep1	176	61	140	53	87	2
rep1	481	141	378	62	221	5
rep1	167	67	141	45	98	2
rep1	165	66	163	28	100	2
rep1	168	57	157	36	100	2
rep1	690	236	608	145	375	8
rep1	437	150	392	92	214	5
rep1	365	113	275	83	186	4
rep1	257	88	229	62	134	3
rep1	708	245	584	142	373	8
rep1	372	112	287	84	171	4
rep1	179	51	170	33	99	2
rep1	263	86	238	56	132	3
rep1	245	96	216	82	132	3
rep1	172	67	151	37	97	2
rep1	328	83	186	43	132	3
rep1	780	227	560	166	315	8
rep1	170	67	152	58	73	2
rep1	158	65	164	39	93	2
rep1	265	92	214	86	118	3
rep1	271	93	203	71	135	3
rep1	671	321	1211	81	183	8
rep1	342	73	168	52	132	3
rep1	501	92	223	78	124	4
rep1	483	139	350	82	222	5
rep1	275	94	217	50	140	3
rep1	358	72	175	36	123	3
rep1	208	52	141	36	78	2
rep1	253	103	224	66	133	3
rep1	177	62	155	30	95	2
rep1	337	126	309	65	193	4
rep1	243	91	236	71	134	3
rep1	165	66	144	70	74	2
rep1	195	63	145	34	81	2
rep1	447	146	361	74	258	5
rep1	784	241	544	162	325	8
rep1	166	62	150	39	100	2
rep1	331	121	309	65	201	4
rep1	667	248	602	172	369	8
rep1	174	66	146	45	88	2
rep1	1084	358	896	210	536	12
rep1	169	64	148	38	102	2
rep1	364	119	297	62	188	4
rep1	347	80	171	60	112	3
rep1	176	59	155	32	94	2
rep1	161	59	161	24	111	2
rep1	301	131	322	82	200	4
rep1	169	63	144	54	88	2
rep1	332	74	199	53	105	3
rep1	178	66	140	38	97	2
rep1	267	89	222	71	122	3
rep1	258	43	118	35	56	2
rep1	935	322	836	199	525	11
rep1	162	63	164	30	101	2
rep1	302	80	228	42	117	3
rep1	185	51	144	43	90	2
rep1	693	198	493	112	297	7
rep1	1022	338	758	208	506	11
rep1	169	60	161	44	81	2
rep1	2055	734	1778	483	1109	24
rep1	830	1	1	1	1	2
rep1	174	57	159	29	98	2
rep1	224	47	119	41	79	2
rep1	153	76	165	43	89	2
rep1	1204	299	770	189	437	11
rep1	262	92	207	70	141	3
rep1	163	57	162	43	91	2
rep1	259	93	213	77	130	3
rep1	521	183	457	130	249	6
rep1	368	118	278	79	182	4
rep1	260	97	218	62	139	3
rep1	189	63	135	48	82	2
rep1	159	60	165	33	100	2
rep1	279	97	219	63	115	3
rep1	185	56	139	36	96	2
rep1	169	66	152	43	95	2
rep1	188	82	171	208	151	3
rep1	324	82	195	58	111	3
rep1	340	29	64	27	44	2
rep1	532	139	321	88	201	5
rep1	528	140	340	88	187	5
rep1	170	67	148	46	90	2
rep1	176	55	155	31	98	2
rep1	265	89	217	69	135	3
rep1	172	61	159	33	92	2
rep1	171	59	159	40	84	2
rep1	498	137	384	67	208	5
rep1	172	71	145	43	91	2
rep1	160	65	159	41	95	2
rep1	650	204	494	131	313	7
rep1	741	175	470	116	281	7
rep1	176	60	146	36	100	2
rep1	191	52	147	36	87	2
rep1	1248	361	926	226	563	13
rep1	288	34	100	19	65	2
rep1	77	46	353	28	58	2
rep1	233	90	201	66	192	3
rep1	212	49	135	34	82	2
rep1	181	55	153	37	85	2
rep1	248	100	221	72	136	3
rep1	165	63	161	34	95	2
rep1	168	51	167	27	99	2
rep1	242	88	235	62	150	3
rep1	257	97	226	64	133	3
rep1	176	58	144	44	92	2
rep1	254	87	226	48	158	3
rep1	504	174	448	138	279	6
rep1	183	68	140	49	77	2
rep1	496	150	340	100	194	5
rep1	765	106	223	81	157	5
rep1	167	62	149	50	89	2
rep1	477	559	1173	105	251	8
rep1	171	61	154	64	67	2
rep1	611	36	91	22	51	3
rep1	152	70	152	51	96	2
rep1	454	153	354	97	226	5
rep1	179	61	149	38	95	2
rep1	674	237	599	122	430	8
rep1	794	30	94	18	41	3
rep1	396	137	440	84	233	5
rep1	397	64	164	42	93	3
rep1	258	94	224	79	120	3
rep1	1322	452	1093	279	701	15
rep1	171	71	141	58	79	2
rep1	163	59	169	30	97	2
rep1	364	107	303	55	196	4
rep1	266	102	208	73	128	3
rep1	599	243	644	180	417	8
rep1	438	58	162	14	91	3
rep1	701	209	478	136	272	7
rep1	328	130	304	111	160	4
rep1	267	87	207	60	152	3
rep1	357	125	287	81	183	4
rep1	237	90	250	53	143	3
rep1	174	70	142	38	97	2
rep1	249	99	226	47	155	3
rep1	243	93	229	44	170	3
rep1	499	146	327	100	212	5
rep1	687	249	591	183	340	8
rep1	164	61	165	30	98	2
rep1	205	61	124	41	86	2
rep1	188	57	149	25	96	2
rep1	161	59	151	42	105	2
rep1	246	92	231	70	136	3
rep1	673	250	604	130	405	8
rep1	327	71	193	61	108	3
rep1	224	49	129	27	83	2
rep1	241	97	242	49	146	3
rep1	157	55	175	33	97	2
rep1	345	129	334	160	3861	8
rep1	479	138	359	125	174	5
rep1	543	131	316	81	200	5
rep1	179	52	142	48	97	2
rep1	394	119	282	64	173	4
rep1	312	37	84	10	64	2
rep1	290	86	213	62	119	3
rep1	265	94	216	63	135	3
rep1	260	91	229	45	151	3
rep1	169	72	138	49	96	2
rep1	401	111	262	65	188	4
rep1	152	61	166	47	95	2
rep1	177	63	157	35	89	2
rep1	178	54	147	34	100	2
rep1	2065	757	1937	477	1183	25
rep1	259	95	221	72	129	3
rep1	158	71	156	46	93	2
rep1	188	67	132	43	88	2
rep1	398	107	272	55	192	4
rep1	165	57	148	47	101	2
rep1	173	59	164	31	88	2
rep1	555	128	333	68	196	5
rep1	552	94	247	59	128	4
rep1	489	146	355	75	222	5
rep1	601	69	197	55	122	4
rep1	438	102	256	96	129	4
rep1	546	129	329	89	182	5
rep1	157	60	156	38	110	2
rep1	327	127	314	74	193	4
rep1	1386.06666666667	399.533333333333	956.733333333333	246.466666666667	596.466666666667	14
rep1	257	95	230	52	142	3
rep1	247	93	223	45	168	3
rep1	161	62	153	44	98	2
rep1	307	95	198	53	123	3
rep1	253	41	117	13	85	2
rep1	725	282	716	188	405	9
rep1	500	184	452	139	265	6
rep1	174	57	150	48	86	2
rep1	158	63	173	37	87	2
rep1	164	61	161	28	106	2
rep1	206	50	130	40	84	2
rep1	200	51	153	26	85	2
rep1	373	18	57	7	47	2
rep1	241	89	238	49	159	3
rep1	234	40	111	31	95	2
rep1	974	277	684	173	448	10
rep1	588	204	591	99	327	7
rep1	165	61	156	41	94	2
rep1	721	247	595	139	356	8
rep1	384	116	285	76	169	4
rep1	608	207	524	131	318	7
rep1	348	171	389	32	47	3
rep1	222	53	129	33	75	2
rep1	257	100	225	77	122	3
rep1	422	166	386	79	239	5
rep1	176	60	157	41	82	2
rep1	254	86	236	55	144	3
rep1	222	47	128	32	78	2
rep1	158	68	163	45	87	2
rep1	178	67	155	28	92	2
rep1	276	83	227	42	140	3
rep1	294	28	122	16	63	2
rep1	176	55	156	30	97	2
rep1	188	61	145	21	103	2
rep1	229	92	250	58	151	3
rep1	184	67	143	56	69	2
rep1	259	92	223	45	157	3
rep1	462	150	362	114	204	5
rep1	179	61	153	36	89	2
rep1	387	61	186	36	99	3
rep1	236	92	250	69	127	3
rep1	313	85	208	42	123	3
rep1	263	87	219	61	142	3
rep1	494	177	458	114	297	6
rep1	524	135	320	105	188	5
rep1	313	441	607	86	176	5
rep1	168	65	153	40	94	2
rep1	652	239	602	154	409	8
rep1	171	63	145	45	92	2
rep1	2380	747	1845	497	1196	26
rep1	163	73	147	45	96	2
rep1	168	64	156	29	103	2
rep1	172	64	154	34	96	2
rep1	170	55	153	41	93	2
rep1	582	127	309	73	181	5
rep1	330	130	308	93	175	4
rep1	425	160	367	118	216	5
rep1	436	144	369	133	203	5
rep1	958	329	814	213	505	11
rep1	396	71	163	47	84	3
rep1	278	81	213	69	125	3
rep1	449	136	352	105	247	5
rep1	174	65	152	47	82	2
rep1	178	63	159	41	73	2
rep1	163	66	148	50	93	2
rep1	441	4	39	1	32	2
rep1	691	234	576	167	382	8
rep1	179	65	154	33	88	2
rep1	806	131	285	75	228	6
rep1	172	62	154	44	83	2
rep1	355	120	296	71	185	4
rep1	166	61	161	34	95	2
rep1	333	155	305	63	200	4
rep1	273	46	97	52	44	2
rep1	245	92	237	66	132	3
rep1	244	86	246	65	128	3
rep1	136	217	314	24	32	2
rep1	456	149	364	88	229	5
rep1	242	103	236	59	140	3
rep1	312	84	213	41	119	3
rep1	736	147	344	95	209	6
rep1	267	94	218	64	131	3
rep1	261	95	235	60	124	3
rep1	166	64	154	44	89	2
rep1	545	172	438	125	260	6
rep1	164	61	157	35	103	2
rep1	277	83	224	46	142	3
rep1	153	64	149	38	120	2
rep1	375	123	281	60	194	4
rep1	331	126	312	67	197	4
rep1	188	56	153	27	91	2
rep1	343	125	292	78	193	4
rep1	250	98	227	67	135	3
rep1	172	64	153	29	103	2
rep1	183	65	140	45	84	2
rep1	268	91	214	55	149	3
rep1	265	93	232	51	137	3
rep1	383	116	273	68	188	4
rep1	180	58	145	48	88	2
rep1	249	88	222	83	136	3
rep1	162	59	152	44	99	2
rep1	153	55	158	62	91	2
rep1	326	114	297	86	202	4
rep1	743	184	448	126	295	7
rep1	176	84	136	31	114	2
rep1	169	66	159	25	102	2
rep1	339	123	295	96	177	4
rep1	413	47	133	59	109	3
rep1	447	144	349	130	213	5
rep1	150	61	197	29	83	2
rep1	165	67	152	42	94	2
rep1	169	59	173	26	92	2
rep1	152	67	159	46	98	2
rep1	631	213	496	149	305	7
rep1	168	62	149	44	93	2
rep1	433	158	361	117	221	5
rep1	189	51	130	49	94	2
rep1	379	112	296	71	171	4
rep1	318	120	311	100	182	4
rep1	161	61	153	43	97	2
rep1	201	85	369	46	99	3
rep1	751	302	680	176	415	9
rep1	1413	456	1165	346	718	16
rep1	240	95	243	64	135	3
rep1	334	121	297	72	207	4
rep1	171	60	157	49	79	2
rep1	260	89	234	63	130	3
rep1	271	95	219	48	142	3
rep1	175	62	152	30	99	2
rep1	2227	563	1368	331	873	21
rep1	180	60	153	51	70	2
rep1	863	309	746	181	489	10
rep1	249	96	224	73	134	3
rep1	168	64	144	50	93	2
rep1	262	86	211	64	151	3
rep1	208	44	134	43	82	2
rep1	480	144	365	99	199	5
rep1	303	81	217	33	135	3
rep1	167	65	158	27	101	2
rep1	317	129	295	98	199	4
rep1	385	119	279	101	142	4
rep1	182	62	142	39	91	2
rep1	319	38	81	24	42	2
rep1	293	88	220	49	118	3
rep1	258	96	227	62	129	3
rep1	501	87	241	59	128	4
rep1	509	193	452	124	268	6
rep1	253	96	216	54	157	3
rep1	159	65	161	43	91	2
rep1	362	119	276	75	198	4
rep1	349	120	303	96	159	4
rep1	349	124	280	75	200	4
rep1	177	62	151	50	78	2
rep1	345	34	73	25	41	2
rep1	146	89	196	34	76	2
rep1	159	64	158	48	90	2
rep1	270	89	209	74	134	3
rep1	191	59	136	33	97	2
rep1	183	54	142	37	102	2
rep1	261	47	116	22	66	2
rep1	487	141	354	90	210	5
rep1	350	121	309	81	171	4
rep1	171	59	156	34	101	2
rep1	256	87	224	74	132	3
rep1	2071	732	1775	520	1063	24
rep1	300	82	200	72	113	3
rep1	166	64	140	41	105	2
rep1	210	57	121	42	85	2
rep1	262	94	222	47	152	3
rep1	406	158	392	102	233	5
rep1	467	207	541	93	268	6
rep1	246	93	236	47	154	3
rep1	231	97	291	46	141	3
rep1	489	187	458	135	275	6
rep1	241	97	220	66	153	3
rep1	170	63	149	39	96	2
rep1	1991	498	1609	400	952	21
rep1	343	80	189	50	106	3
rep1	192	67	124	46	90	2
rep1	253	48	113	19	78	2
rep1	165	56	149	45	99	2
rep1	281	88	216	52	133	3
rep1	922	335	850	194	527	11
rep1	243	98	233	68	133	3
rep1	170	62	159	36	85	2
rep1	277	164	334	23	83	3
rep1	1121	395	973	241	608	13
rep1	298	87	194	67	125	3
rep1	270	47	103	32	62	2
rep1	226	48	127	32	80	2
rep1	391	118	268	89	163	4
rep1	266	86	221	55	144	3
rep1	285	91	218	49	131	3
rep1	607	204	531	134	319	7
rep1	193	54	146	30	90	2
rep1	172	61	143	45	94	2
rep1	482	181	477	119	282	6
rep1	353	82	170	42	129	3
rep1	589	326	519	129	320	7
rep1	175	60	149	44	87	2
rep1	1561	502	1175	387	733	17
rep1	323	127	311	70	204	4
rep1	681	201	492	113	306	7
rep1	171	60	155	46	86	2
[truncated: 36,647 more rows]
