# Supplementary material for: Organelle landscape analysis using a multiparametric particle-based method
Source: PLoS Biol. 2024 Sep 17;22(9):e3002777. doi: 10.1371/journal.pbio.3002777 (PMC11407678; doi:10.1371/journal.pbio.3002777)
Supplement: S5 Data — Data obtained from 5-color fluorescent images of particles of 4 typical organelles derived from HEK293T cells were dimensionally reduced followed by clustering. Results for experimental replicates, fluorescent intensities of organelle markers on particles areas of particles, clusters, UMAP1, and UMAP2. (CSV) [file pbio.3002777.s016.csv]

id	SEC61	GFP_OMP25	PMP70	EGF	LAMP1	Area	cluster	UMAP1	UMAP2
rep0001	127	77	450	88	78	3	2	-6.27606296539307	-3.40371751785278
rep0001	702	95	258	62	162	5	1	6.55847692489624	-2.03453612327576
rep0001	816	121	296	99	207	6	1	6.41115856170654	-0.660963773727417
rep0001	542	137	318	123	2548	11	3	-9.43315410614014	6.95149517059326
rep0001	543	157	1421	175	206	8	2	-6.45518112182617	-3.25219631195068
rep0001	84	141	3493	16	73	8	2	-9.49074077606201	-4.62686204910278
rep0001	138	81	3096	181	144	7	2	-8.69775676727295	-5.27869844436646
rep0001	78	27	92	50	1431	4	3	-10.3904972076416	7.92891216278076
rep0001	0	0	880	39	0	2	2	-9.06983470916748	-5.16975212097168
rep0001	149	94	441	42	91	3	2	-6.8454418182373	-3.14964389801025
rep0001	111	37	128	53	526	3	3	-8.69190883636475	6.98411512374878
rep0001	117	55	700	14	89	3	2	-8.39206027984619	-3.27270674705505
rep0001	723	224	586	320	7666	21	3	-10.165114402771	7.7382345199585
rep0001	572	125	315	114	171	5	1	6.73908042907715	3.29790949821472
rep0001	120	53	113	123	131	2	5	-4.3502254486084	5.46667766571045
rep0001	294	37	88	22	70	2	1	6.46148204803467	-2.57087469100952
rep0001	134	52	141	30	174	2	3	-7.53850507736206	4.16318798065186
rep0001	878	117	296	134	389	7	1	7.18773603439331	-0.755475640296936
rep0001	196	69	164	74	304	3	3	-6.55769634246826	4.93929815292358
rep0001	195	155	1190	84	170	6	2	-7.19738674163818	-3.72026371955872
rep0001	354	126	286	98	1230	7	3	-8.72795486450195	5.85720062255859
rep0001	403	65	155	47	98	3	1	7.12652921676636	-0.373533010482788
rep0001	256	76	175	78	1117	6	3	-9.13571834564209	6.83355522155762
rep0001	208	58	122	33	99	2	1	9.3818531036377	0.0954713672399521
rep0001	214	63	166	125	832	5	3	-8.20285224914551	7.32863998413086
rep0001	551	89	180	62	145	4	1	7.57209634780884	-0.58107054233551
rep0001	544	94	199	73	118	4	1	7.01502132415771	1.23968660831451
rep0001	287	81	224	61	1592	7	3	-9.55723667144775	6.84817504882812
rep0001	514	85	214	76	141	4	1	6.82823848724365	0.754128217697144
rep0001	114	45	118	64	1656	6	3	-10.3087072372437	7.82239294052124
rep0001	201	45	124	79	70	2	1	5.26409864425659	4.52676963806152
rep0001	60	55	396	30	32	2	2	-7.09873104095459	-4.03488111495972
rep0001	256	126	1828	190	78	7	2	-7.52635431289673	-5.02441024780273
rep0001	144	51	133	111	84	2	5	-3.63019347190857	5.28307580947876
rep0001	152	59	132	114	65	2	5	-3.01716923713684	5.08923816680908
rep0001	174	69	190	364	1722	7	3	-9.16602993011475	8.16100597381592
rep0001	238	47	112	32	83	2	1	8.69637489318848	-0.285044461488724
rep0001	515	91	226	55	142	4	1	7.9966893196106	-1.38599979877472
rep0001	168	114	646	59	116	4	2	-6.93314361572266	-3.29476499557495
rep0001	512	127	192	82	134	4	1	8.50288486480713	2.431147813797
rep0001	834	325	829	388	2472	17	3	-7.45286703109741	6.15840864181519
rep0001	505	666	482	158	307	7	4	-0.882435441017151	-12.0176229476929
rep0001	213	96	222	75	514	4	3	-7.51488971710205	5.17273807525635
rep0001	231	52	117	44	70	2	1	7.45616483688354	3.22006154060364
rep0001	230	51	120	34	81	2	1	8.81342315673828	0.483526408672333
rep0001	322	132	179	55	124	3	4	-1.31529939174652	-10.8674011230469
rep0001	260	47	92	39	73	2	1	7.50525283813477	1.3839191198349
rep0001	303	69	177	43	186	3	1	9.55290126800537	-0.384583085775375
rep0001	245	45	107	31	87	2	1	8.48302745819092	-0.462295591831207
rep0001	240	50	106	36	84	2	1	8.79174613952637	0.802055358886719
rep0001	380	63	162	53	113	3	1	6.98389720916748	0.0815016180276871
rep0001	153	78	1374	36	122	5	2	-8.85881519317627	-4.36262226104736
rep0001	387	72	157	61	92	3	1	6.99866437911987	2.44078016281128
rep0001	149	61	743	47	114	4	2	-7.10216331481934	-3.92799592018127
rep0001	244	51	123	43	59	2	1	6.53768444061279	3.11871647834778
rep0001	232	48	120	33	82	2	1	8.63938236236572	0.0494171641767025
rep0001	239	41	125	51	60	2	1	5.75019407272339	2.68765997886658
rep0001	377	66	174	50	106	3	1	7.50621604919434	-0.0209809932857752
rep0001	205	66	198	217	107	3	5	-3.57831072807312	5.54418563842773
rep0001	382	73	146	61	108	3	1	7.78585147857666	2.09560418128967
rep0001	190	83	200	117	1986	6	3	-9.83220291137695	7.67638206481934
rep0001	208	46	120	32	116	2	1	9.49516105651855	-0.294579267501831
rep0001	377	171	795	542	3576	15	3	-8.92080211639404	8.04274940490723
rep0001	246	44	105	37	81	2	1	7.7256121635437	0.950173318386078
rep0001	373	131	373	273	2579	12	3	-9.05825614929199	7.75041341781616
rep0001	154	67	422	89	73	3	2	-6.00015830993652	-3.02278423309326
rep0001	401	68	148	65	92	3	1	6.30019521713257	2.00886726379395
rep0001	106	55	672	27	91	3	2	-7.47830438613892	-4.1074423789978
rep0001	307	113	287	184	1131	7	3	-7.6252555847168	6.78676223754883
rep0001	257	42	125	25	63	2	1	7.71501207351685	-2.03657817840576
rep0001	274	44	103	28	62	2	1	7.54668998718262	-1.25965857505798
rep0001	350	90	174	57	106	3	1	8.54674625396729	2.36936593055725
rep0001	189	112	1214	80	202	6	2	-7.09981107711792	-4.0437445640564
rep0001	854	121	501	135	226	7	1	5.90457630157471	0.107911355793476
rep0001	211	85	228	201	60	3	5	-2.75685954093933	5.45687675476074
rep0001	290	37	103	29	48	2	1	5.92555332183838	-1.50245201587677
rep0001	1162	1125	855	206	532	13	4	-1.41776323318481	-11.6867637634277
rep0001	147	54	226	33	363	3	3	-8.59538555145264	4.95050525665283
rep0001	381	50	188	68	89	3	1	5.35052442550659	1.69408750534058
rep0001	295	45	81	41	52	2	1	5.88474082946777	1.37742877006531
rep0001	598	307	1093	430	4036	19	3	-8.49437046051025	6.90299320220947
rep0001	231	49	119	28	88	2	1	8.86486721038818	-1.28301060199738
rep0001	254	45	100	28	86	2	1	8.57065773010254	-0.648892462253571
rep0001	765	572	976	132	224	9	4	-1.64246428012848	-11.5077219009399
rep0001	27	90	1391	11	54	4	2	-9.44479942321777	-4.57247161865234
rep0001	357	60	163	27	163	3	1	7.36326026916504	-3.27090644836426
rep0001	274	127	1599	70	202	7	2	-7.43484926223755	-4.09921169281006
rep0001	286	296	325	22	246	4	4	-1.72277402877808	-11.7092542648315
rep0001	260	105	376	166	1701	8	3	-8.88329124450684	7.15263414382935
rep0001	144	60	157	166	289	3	5	-5.09153842926025	5.75501346588135
rep0001	256	95	653	39	303	5	2	-7.40480804443359	-2.43709182739258
rep0001	282	39	111	24	56	2	1	6.97658157348633	-2.06088376045227
rep0001	490	206	4011	106	233	12	2	-8.74628734588623	-4.59225511550903
rep0001	160	142	131	46	93	2	4	-0.800694763660431	-11.4641256332397
rep0001	131	46	117	176	56	2	5	-3.54699420928955	5.86821413040161
rep0001	202	62	178	94	987	5	3	-8.90714454650879	7.27653121948242
rep0001	96	43	134	211	65	2	5	-3.76714277267456	6.05980348587036
rep0001	136	51	99	108	141	2	5	-4.83034610748291	5.48450040817261
rep0001	635	115	261	94	191	5	1	7.87037658691406	0.994488537311554
rep0001	248	45	102	41	75	2	1	7.34670448303223	1.85994601249695
rep0001	398	151	341	154	868	7	3	-7.36461162567139	5.5004186630249
rep0001	349	27	60	29	38	2	1	5.35499668121338	-2.09744596481323
rep0001	259	46	115	44	49	2	1	5.93934392929077	2.96570348739624
rep0001	284	129	1330	84	108	6	2	-7.317458152771	-4.20702791213989
rep0001	331	156	1010	453	362	8	2	-5.85957765579224	-2.72423529624939
rep0001	282	93	298	110	947	6	3	-8.15342044830322	6.42412424087524
rep0001	283	364	327	70	159	4	4	-1.32783269882202	-12.0640296936035
rep0001	280	100	286	180	2559	9	3	-9.77234840393066	7.74992704391479
rep0001	812	883	729	226	351	10	4	-0.811939656734467	-11.8236436843872
rep0001	244	47	112	44	69	2	1	6.92504549026489	2.68557167053223
rep0001	176	86	2533	94	101	8	2	-8.6208963394165	-5.21860074996948
rep0001	240	45	105	32	89	2	1	8.52790546417236	-0.371836215257645
rep0001	308	82	205	463	671	6	5	-5.18118190765381	6.54842042922974
rep0001	648	111	258	101	165	5	1	6.72791051864624	1.61370670795441
rep0001	242	47	123	31	76	2	1	8.41928958892822	-0.861391544342041
rep0001	405	105	258	139	424	5	3	-6.47988319396973	5.03578472137451
rep0001	120	54	143	0	232	2	2	-10.4104652404785	-4.1757378578186
rep0001	457	160	537	132	96	5	2	-5.85757637023926	-2.68399953842163
rep0001	386	80	146	40	128	3	1	9.23001194000244	-0.827732801437378
rep0001	402	51	198	19	98	3	1	6.99013233184814	-3.62005853652954
rep0001	373	137	378	227	2397	10	3	-9.00328063964844	7.5103964805603
rep0001	217	70	185	234	80	3	5	-3.22299671173096	5.58361053466797
rep0001	174	52	180	39	78	2	2	-5.90327072143555	-2.10497689247131
rep0001	127	196	1653	142	144	7	2	-7.60444068908691	-4.45013904571533
rep0001	166	46	141	119	729	4	3	-8.35715866088867	7.63938760757446
rep0001	415	168	339	482	1075	9	3	-6.15259695053101	6.31741809844971
rep0001	266	45	102	37	61	2	1	6.78329420089722	0.999594986438751
rep0001	134	308	108	45	84	2	4	-1.40792667865753	-12.8058052062988
rep0001	113	51	1439	61	86	5	2	-8.52693653106689	-5.18100214004517
rep0001	783	1210	990	268	458	12	4	-0.985346078872681	-12.2346544265747
rep0001	154	74	2596	157	128	8	2	-8.61502647399902	-5.27794075012207
rep0001	104	48	76	236	76	2	5	-4.05130243301392	6.06972599029541
rep0001	123	44	123	152	89	2	5	-3.91060590744019	5.67725276947021
rep0001	133	54	151	129	59	2	5	-3.04692196846008	5.42450428009033
rep0001	233	40	122	47	70	2	1	6.03901720046997	2.47711586952209
rep0001	266	47	111	17	86	2	1	7.37932825088501	-3.46200823783875
rep0001	205	78	218	479	520	5	5	-4.93271732330322	6.49304676055908
rep0001	309	40	80	26	55	2	1	6.12013816833496	-1.66633141040802
rep0001	240	80	123	34	63	2	4	-1.35272705554962	-10.7855978012085
rep0001	314	74	213	73	106	3	1	6.40937519073486	3.47809863090515
rep0001	135	54	120	40	188	2	3	-7.07537412643433	4.37609148025513
rep0001	536	154	400	183	301	6	5	-4.80021333694458	4.11297464370728
rep0001	254	51	111	17	86	2	1	7.45115423202515	-3.49438500404358
rep0001	548	186	594	229	2192	13	3	-8.39306449890137	6.69540309906006
rep0001	211	74	183	63	268	3	3	-6.91926527023315	4.51116514205933
rep0001	379	65	174	43	109	3	1	7.87342739105225	-1.3992520570755
rep0001	136	59	202	51	85	2	2	-5.71000289916992	-2.42543411254883
rep0001	238	47	134	21	73	2	1	7.89840126037598	-2.87055850028992
rep0001	1455	232	625	159	364	11	1	7.6594033241272	-1.4054924249649
rep0001	496	84	237	97	117	4	1	5.71856021881104	2.64503049850464
rep0001	16	53	1295	87	18	4	2	-8.80407047271729	-5.12556552886963
rep0001	174	69	253	435	157	4	5	-3.99472141265869	6.22202730178833
rep0001	338	39	163	382	139	4	5	-4.18206882476807	6.27431917190552
rep0001	368	71	170	59	108	3	1	7.66507959365845	1.73025619983673
rep0001	176	93	991	153	90	5	2	-6.43483066558838	-3.78989028930664
rep0001	978	186	488	134	272	8	1	7.78043651580811	0.26460462808609
rep0001	235	44	117	36	86	2	1	8.0212869644165	0.727078199386597
rep0001	286	420	291	93	153	4	4	-0.940527558326721	-12.2670316696167
rep0001	591	31	91	45	38	3	1	5.37348413467407	-2.40382361412048
rep0001	258	46	99	44	65	2	1	6.683424949646	2.26509428024292
rep0001	354	92	953	164	405	7	2	-6.22557687759399	-2.58318829536438
rep0001	113	48	114	116	1784	6	3	-10.1003189086914	8.11384963989258
rep0001	595	778	549	194	317	8	4	-0.863118648529053	-12.0464143753052
rep0001	747	92	221	43	179	5	1	6.59643173217773	-2.99348115921021
rep0001	257	57	202	73	201	3	3	-6.53002595901489	4.77194023132324
rep0001	217	158	1186	62	138	6	2	-7.65611600875854	-3.4361834526062
rep0001	201	54	119	80	63	2	1	5.37634372711182	4.83696842193604
rep0001	1523	237	3757	157	366	17	2	-7.5627875328064	-3.87427449226379
rep0001	224	62	274	101	1944	7	3	-9.91378974914551	7.64797353744507
rep0001	258	40	92	41	89	2	1	7.32614612579346	1.11949002742767
rep0001	1097	1679	972	222	523	14	4	-1.72236824035645	-12.5027942657471
rep0001	256	50	106	29	75	2	1	8.81875324249268	-0.844645857810974
rep0001	146	59	146	71	102	2	5	-4.71055603027344	4.32341814041138
rep0001	387	60	173	26	132	3	1	7.10619020462036	-3.37139201164246
rep0001	190	73	190	119	875	5	3	-8.13425159454346	7.15626525878906
rep0001	32	6	68	1	505	2	3	-10.3265466690063	7.69607210159302
rep0001	232	50	123	32	81	2	1	8.80898094177246	-0.705373585224152
rep0001	232	51	122	30	80	2	1	8.84743404388428	-0.882947146892548
rep0001	234	46	137	19	80	2	1	7.73096513748169	-3.1972393989563
rep0001	59	36	1946	47	36	5	2	-9.09326267242432	-5.17778635025024
rep0001	258	135	2104	102	178	8	2	-7.71546173095703	-4.77455377578735
rep0001	370	72	168	47	116	3	1	8.62924289703369	-0.371141940355301
rep0001	337	65	203	75	93	3	1	5.85554933547974	3.02869057655334
rep0001	312	38	73	27	60	2	1	6.01280355453491	-1.8162008523941
rep0001	150	51	133	25	173	2	3	-7.92133522033691	4.23989248275757
rep0001	232	56	111	48	75	2	1	7.80306386947632	3.20537376403809
rep0001	122	154	3692	70	68	7	2	-8.93351459503174	-4.89489603042603
rep0001	890	167	388	72	304	7	1	7.78360939025879	-2.97711420059204
rep0001	350	72	158	82	108	3	1	6.08986854553223	3.77090287208557
rep0001	39	18	67	60	387	2	3	-8.93064117431641	8.09200763702393
rep0001	235	49	115	45	71	2	1	7.14975595474243	2.92633104324341
rep0001	374	121	352	247	1566	9	3	-8.12556838989258	7.40981769561768
rep0001	186	59	162	185	214	3	5	-4.7900276184082	5.67880868911743
rep0001	276	44	91	49	55	2	1	5.6722617149353	2.08273649215698
rep0001	378	67	145	75	100	3	1	6.27194929122925	2.573970079422
rep0001	258	36	118	38	63	2	1	6.03641366958618	0.165206715464592
rep0001	204	44	110	26	140	2	1	9.55630970001221	-0.512907922267914
rep0001	425	156	420	230	2960	11	3	-9.31491661071777	7.49805784225464
rep0001	385	66	175	50	94	3	1	7.23302745819092	0.114266440272331
rep0001	400	165	420	218	1228	8	3	-7.31990575790405	6.2405047416687
rep0001	425	140	369	121	1860	9	3	-9.17099475860596	6.50188589096069
rep0001	195	49	129	70	72	2	1	5.37729835510254	4.71382570266724
rep0001	248	50	113	60	44	2	1	5.64024066925049	4.15089416503906
rep0001	198	68	205	145	180	3	5	-4.3705005645752	5.20052289962769
rep0001	285	45	96	37	55	2	1	6.39743328094482	0.941374897956848
rep0001	431	142	397	179	1208	8	3	-7.76340293884277	6.24764156341553
rep0001	204	61	211	72	1073	5	3	-9.29687690734863	6.93915557861328
rep0001	249	44	108	35	77	2	1	7.32332229614258	0.337779134511948
rep0001	809	112	622	109	216	7	1	5.7743616104126	-0.0516643151640892
rep0001	149	73	823	44	61	4	2	-7.42709493637085	-4.23881435394287
rep0001	199	47	120	40	117	2	1	9.51978969573975	0.36433357000351
rep0001	343	81	611	27	97	4	2	-7.52541637420654	-2.78440260887146
rep0001	367	157	431	235	3356	14	3	-9.59057521820068	7.58029174804688
rep0001	265	48	88	42	72	2	1	7.26505851745605	2.02150654792786
rep0001	481	102	227	85	140	4	1	7.42412185668945	2.77340459823608
rep0001	234	42	127	14	100	2	1	7.1342396736145	-3.65951251983643
rep0001	175	68	199	54	318	3	3	-7.31207513809204	4.7366886138916
rep0001	5	77	1369	123	71	4	2	-8.83224391937256	-4.96996545791626
rep0001	453	55	139	22	97	3	1	6.8358850479126	-3.35763716697693
rep0001	260	46	104	28	75	2	1	8.07373809814453	-1.04446995258331
rep0001	253	46	118	33	67	2	1	7.66108465194702	0.0808942764997482
rep0001	257	81	218	161	1391	7	3	-8.85131072998047	7.65288496017456
rep0001	144	58	161	69	98	2	5	-4.72366762161255	4.31413507461548
rep0001	263	41	116	34	60	2	1	6.20896196365356	0.209670320153236
rep0001	354	70	174	45	127	3	1	8.61871337890625	-0.56335836648941
rep0001	509	558	348	199	484	7	4	-0.809073925018311	-11.5883922576904
rep0001	716	133	228	89	146	5	1	7.43121004104614	1.55377519130707
rep0001	167	94	185	21	81	2	4	-1.60965538024902	-11.3437280654907
rep0001	176	67	818	43	51	4	2	-7.44151163101196	-4.30984449386597
rep0001	235	49	114	40	78	2	1	8.20473384857178	1.73776364326477
rep0001	259	47	108	28	72	2	1	8.15665054321289	-1.23733472824097
rep0001	248	39	109	32	80	2	1	7.06045913696289	-0.815726101398468
rep0001	434	54	146	38	92	3	1	6.31462812423706	-2.11692810058594
rep0001	113	50	192	37	1122	5	3	-9.78157901763916	7.19030046463013
rep0001	184	60	153	172	237	3	5	-5.0162501335144	5.68327903747559
rep0001	273	90	463	100	2394	9	3	-9.86194610595703	7.45681953430176
rep0001	157	60	122	108	79	2	5	-3.18520069122314	5.08449268341064
rep0001	408	61	173	27	104	3	1	7.24400043487549	-3.19804739952087
rep0001	589	132	277	82	217	5	1	9.11941051483154	0.172266528010368
rep0001	114	66	1408	119	49	5	2	-7.92730236053467	-5.20315456390381
rep0001	743	88	229	55	159	5	1	6.19240665435791	-2.55701732635498
rep0001	151	51	162	6	158	2	2	-8.25405979156494	-2.38715004920959
rep0001	240	46	100	40	90	2	1	7.87374639511108	1.15585517883301
rep0001	367	65	170	48	119	3	1	7.82953405380249	-0.413906425237656
rep0001	56	114	904	88	93	4	2	-7.54693031311035	-4.46244144439697
rep0001	279	33	114	20	70	2	1	6.26787185668945	-2.88395762443542
rep0001	616	124	258	109	180	5	1	7.71231746673584	2.78445410728455
rep0001	511	93	215	76	128	4	1	7.09567928314209	1.4161731004715
rep0001	276	30	120	26	56	2	1	5.88175439834595	-1.94003474712372
rep0001	402	717	432	93	271	6	4	-1.86852884292603	-12.5987014770508
rep0001	188	50	174	23	82	2	1	8.10449409484863	-2.78472590446472
rep0001	714	150	342	96	246	6	1	8.9020528793335	-0.174727827310562
rep0001	690	139	375	80	273	6	1	8.57178115844727	-1.76661884784698
rep0001	88	66	1655	106	49	5	2	-8.4185962677002	-5.23404788970947
rep0001	210	80	202	21	287	3	3	-8.67449378967285	4.33478927612305
rep0001	816	143	298	90	206	6	1	7.85111856460571	-0.614219427108765
rep0001	142	184	168	45	65	2	4	-0.982049524784088	-12.042293548584
rep0001	289	35	96	38	51	2	1	5.48189496994019	0.274581521749496
rep0001	246	51	104	57	60	2	1	5.88920402526855	3.89079022407532
rep0001	386	136	348	453	5740	14	3	-10.1297626495361	8.120680809021
rep0001	663	137	361	242	165	6	1	5.27106714248657	4.55003499984741
rep0001	1233.42857142857	256.285714285714	1147.71428571429	198	415.714285714286	12	2	-5.92295360565186	-2.03444647789001
rep0001	476	69	177	252	63	4	1	5.05615615844727	4.43859148025513
rep0001	87	60	1333	69	72	4	2	-8.17596244812012	-5.08859443664551
rep0001	446	100	239	113	135	4	1	6.18622398376465	3.96497321128845
rep0001	283	41	97	26	66	2	1	6.81112909317017	-1.64393663406372
rep0001	436	578	474	127	214	6	4	-1.00090348720551	-12.1122665405273
rep0001	109	34	250	15	131	2	2	-7.40946197509766	-2.42738795280457
rep0001	490	93	229	77	144	4	1	7.59310293197632	1.57804548740387
rep0001	412	48	129	77	98	3	1	5.37566423416138	1.44933319091797
rep0001	680	102	275	94	133	5	1	5.89361906051636	0.375485271215439
rep0001	130	201	1691	43	134	6	2	-8.57885646820068	-3.79572534561157
rep0001	225	43	106	27	115	2	1	7.49154710769653	-2.39978861808777
rep0001	293	138	338	203	2121	9	3	-8.81266212463379	7.42389345169067
rep0001	235	86	189	120	455	4	3	-6.66599035263062	5.70336532592773
rep0001	242	52	115	45	63	2	1	7.01572751998901	3.2466447353363
rep0001	210	58	187	43	652	4	3	-9.03752708435059	6.08628559112549
rep0001	309	94	318	629	1203	9	5	-5.22928285598755	6.65507888793945
rep0001	691	239	2071	110	195	10	2	-7.32234859466553	-3.08071994781494
rep0001	253	50	117	24	75	2	1	8.14370536804199	-2.62988305091858
rep0001	268	41	91	54	61	2	1	5.61110401153564	2.14809250831604
rep0001	668	49	158	39	99	4	1	5.62498998641968	-2.75625252723694
rep0001	242	82	281	105	2105	8	3	-9.81915473937988	7.58658933639526
rep0001	629	220	622	271	3296	16	3	-8.8720064163208	7.03721284866333
rep0001	92	93	3173	47	99	8	2	-9.22748851776123	-4.95359897613525
rep0001	148	129	2336	131	66	7	2	-8.24574184417725	-5.07881212234497
rep0001	182	117	1620	93	161	6	2	-7.67732381820679	-4.67845153808594
rep0001	89	90	3097	129	145	8	2	-8.91210174560547	-5.15936422348022
rep0001	180	53	129	38	119	2	1	9.5684928894043	0.0266294218599796
rep0001	157	122	461	11	130	3	2	-8.19840526580811	-2.82292246818542
rep0001	209	72	210	88	928	5	3	-8.65933609008789	6.93236112594604
rep0001	357	75	166	61	111	3	1	8.11075782775879	2.06113481521606
rep0001	416	288	4871	97	385	16	2	-8.94770622253418	-4.41616821289062
rep0001	248	50	112	43	63	2	1	7.08823823928833	2.86468172073364
rep0001	390	67	145	70	95	3	1	6.40784120559692	2.35274696350098
rep0001	524	100	198	46	181	4	1	7.72760820388794	-2.54671669006348
rep0001	249	47	103	58	61	2	1	5.67930221557617	3.73901319503784
rep0001	139	65	173	284	155	3	5	-4.06178665161133	6.12412548065186
rep0001	300	72	231	37	150	3	1	8.15547657012939	-2.66642618179321
rep0001	257	51	102	39	66	2	1	7.77898168563843	2.09000253677368
rep0001	416	70	148	73	67	3	1	5.78265571594238	2.94887495040894
rep0001	860	155	418	113	252	7	1	7.88947725296021	-0.189962700009346
rep0001	764	139	291	146	203	6	1	6.44489049911499	2.53160881996155
rep0001	168	113	1604	101	112	6	2	-7.67218971252441	-4.9193172454834
rep0001	465	82	254	53	173	4	1	7.95514726638794	-2.00296640396118
rep0001	111	39	229	38	122	2	2	-6.32981634140015	-2.41016054153442
rep0001	380	73	150	62	113	3	1	7.76275873184204	2.06583476066589
rep0001	320	69	200	102	79	3	1	5.31127119064331	4.59209203720093
rep0001	369	135	441	268	1997	10	3	-8.46345996856689	7.44434404373169
rep0001	267	82	269	90	82	3	2	-5.63222122192383	-2.525634765625
rep0001	161	61	153	61	384	3	3	-7.42952346801758	5.48988342285156
rep0001	161	60	136	119	45	2	5	-2.73726797103882	5.36992216110229
rep0001	284	110	304	60	901	6	3	-8.74032878875732	5.37654638290405
rep0001	263	254	267	236	132	4	4	-0.340261101722717	-11.3206624984741
rep0001	263	41	100	43	69	2	1	6.17562961578369	1.48985540866852
rep0001	148	103	719	49	104	4	2	-7.17764711380005	-3.48398423194885
rep0001	250	41	112	40	65	2	1	6.34776735305786	1.25543451309204
rep0001	225	239	209	74	135	3	4	-0.678790926933289	-11.4979877471924
rep0001	161	62	193	72	1349	5	3	-9.71725368499756	7.4448356628418
rep0001	323	115	1677	74	108	7	2	-7.6779990196228	-4.52265596389771
rep0001	203	49	121	82	62	2	1	5.23390340805054	4.65182161331177
rep0001	243	42	112	34	81	2	1	7.19770383834839	-0.0840080380439758
rep0001	223	80	208	330	234	4	5	-4.30987787246704	5.86187744140625
rep0001	360	125	365	228	2108	10	3	-8.77708911895752	7.54056167602539
rep0001	117	47	585	20	64	3	2	-7.67079639434814	-3.9830334186554
rep0001	333	112	1006	137	125	6	2	-6.42288780212402	-3.47506356239319
rep0001	281	31	100	24	72	2	1	6.20781278610229	-2.34370088577271
rep0001	410	62	170	55	78	3	1	5.92793035507202	0.343533933162689
rep0001	293	82	512	66	113	4	2	-6.51692199707031	-2.6459264755249
rep0001	251	42	102	40	80	2	1	7.34600639343262	1.17941784858704
rep0001	138	76	1570	91	118	6	2	-7.87450265884399	-5.07432174682617
rep0001	230	50	134	20	79	2	1	7.91290044784546	-2.98993706703186
rep0001	315	82	188	110	82	3	1	5.34759521484375	4.81084632873535
rep0001	373	87	163	57	99	3	1	8.59765625	2.2633056640625
rep0001	934	105	320	189	558	8	3	-7.95341920852661	5.5160961151123
rep0001	1732	204	659	313	1502	16	3	-8.04039001464844	5.540940284729
rep0001	46	35	2024	111	42	5	2	-8.94912147521973	-5.26728057861328
rep0001	93	33	104	179	134	2	5	-4.48123168945312	6.28217220306396
rep0001	261	42	95	60	54	2	1	5.45204973220825	3.61510419845581
rep0001	194	86	126	73	57	2	1	5.51318597793579	4.92122173309326
rep0001	143	72	187	52	79	2	2	-5.67351818084717	-2.43253040313721
rep0001	526	89	197	77	139	4	1	7.02749490737915	1.37521779537201
rep0001	242	49	98	51	75	2	1	7.43590641021729	3.1441023349762
rep0001	356	74	156	65	124	3	1	7.84919595718384	2.60921740531921
rep0001	265	38	97	44	66	2	1	5.6914119720459	1.44896697998047
rep0001	496	93	230	56	159	4	1	8.52460193634033	-1.44904887676239
rep0001	244	45	128	27	71	2	1	8.05256271362305	-1.78661859035492
rep0001	139	58	246	4	82	2	2	-8.25915241241455	-2.61946415901184
rep0001	295	91	302	91	1732	8	3	-9.48442077636719	6.86781215667725
rep0001	519	81	231	43	158	4	1	7.2449197769165	-2.89615058898926
rep0001	404	54	160	53	95	3	1	5.98667240142822	-0.133336901664734
rep0001	815	145	442	93	986	9	3	-8.43543434143066	4.94566774368286
rep0001	178	63	152	57	371	3	3	-7.44763708114624	5.45548677444458
rep0001	343	85	181	60	106	3	1	8.4139928817749	2.49031901359558
rep0001	585	313	234	90	202	5	4	-1.29264545440674	-10.996678352356
rep0001	191	102	415	77	67	3	2	-6.36968374252319	-3.09154915809631
rep0001	238	53	111	40	71	2	1	8.29883289337158	2.34203958511353
rep0001	265	37	116	19	74	2	1	7.06688070297241	-3.13067317008972
rep0001	379	74	162	77	85	3	1	6.10018396377563	3.42205142974854
rep0001	882	107	259	84	204	6	1	6.06436729431152	-1.72495722770691
rep0001	268	83	494	65	144	4	2	-6.46321392059326	-2.54169940948486
rep0001	240	81	224	277	248	4	5	-4.37252998352051	5.75695323944092
rep0001	347	88	184	61	100	3	1	8.41349220275879	2.45969104766846
rep0001	305	100	200	311	139	4	5	-3.57409453392029	5.57345676422119
rep0001	260	42	119	16	79	2	1	7.23173046112061	-3.51457953453064
rep0001	514	1240	547	148	285	8	4	-1.87075710296631	-12.8843116760254
rep0001	232	51	115	60	58	2	1	5.85075283050537	4.10457229614258
rep0001	665	523	924	148	359	9	4	-1.54459226131439	-11.5105075836182
rep0001	269	79	272	314	1692	8	3	-8.91659641265869	8.14838600158691
rep0001	256	43	105	34	73	2	1	7.1849422454834	0.046936459839344
rep0001	757	144	302	108	231	6	1	8.49749851226807	0.957534492015839
rep0001	548	115	2250	129	201	9	2	-7.73971080780029	-4.64301013946533
rep0001	120	55	125	194	41	2	5	-3.14813160896301	5.63317060470581
rep0001	361	70	158	54	131	3	1	8.66194534301758	0.639469861984253
rep0001	198	56	112	47	106	2	1	9.55472660064697	0.601400434970856
rep0001	763	1420	919	195	549	12	4	-1.77236187458038	-12.5667352676392
rep0001	145	48	118	65	157	2	3	-5.81192207336426	4.90627336502075
rep0001	325	862	486	107	255	6	4	-1.90384542942047	-12.964656829834
rep0001	467	50	110	64	70	3	1	5.24235534667969	0.911748051643372
rep0001	207	78	200	234	2263	8	3	-9.64500045776367	8.14475345611572
rep0001	291	120	291	160	1295	7	3	-8.13017559051514	6.89728164672852
rep0001	865	119	312	61	183	6	1	6.70383358001709	-2.62864780426025
rep0001	203	46	116	68	86	2	1	5.37900733947754	4.28534841537476
rep0001	25	80	424	20	72	2	2	-8.23884773254395	-3.74022769927979
rep0001	135	60	191	64	74	2	2	-5.65893030166626	-2.46211647987366
rep0001	361	114	334	286	1940	10	3	-8.50705814361572	7.78723001480103
rep0001	148	65	148	49	448	3	3	-7.74637126922607	5.58816957473755
rep0001	255	77	225	124	1632	7	3	-9.44549655914307	7.51638221740723
rep0001	250	45	109	42	72	2	1	7.0670428276062	1.93446850776672
rep0001	171	52	101	78	134	2	5	-5.04287815093994	5.12134838104248
rep0001	146	66	203	48	663	4	3	-8.85039710998535	5.87141132354736
rep0001	727	133	351	72	263	6	1	7.81247663497925	-2.59577322006226
rep0001	92	73	3900	73	50	8	2	-9.14770030975342	-5.11915683746338
rep0001	448	57	127	50	83	3	1	5.74354267120361	-0.703227281570435
rep0001	239	40	139	35	57	2	1	6.27969741821289	0.265448302030563
rep0001	490	87	225	96	127	4	1	5.91858625411987	2.74359273910522
rep0001	285	95	263	71	1224	6	3	-9.20813179016113	6.39859676361084
rep0001	165	57	153	172	1235	5	3	-9.09288120269775	8.12731266021729
rep0001	234	44	116	36	85	2	1	8.02091884613037	0.781997323036194
rep0001	359	56	175	37	150	3	1	7.2440767288208	-2.48246240615845
rep0001	56	61	468	3	58	2	2	-8.82315444946289	-3.21459770202637
rep0001	383	130	476	160	165	5	2	-5.62275838851929	-2.4358503818512
rep0001	63	29	416	24	54	2	2	-7.43168640136719	-4.45144605636597
rep0001	398	63	150	59	100	3	1	6.23941230773926	1.18766891956329
rep0001	212	80	699	152	225	5	2	-6.03007793426514	-2.70384001731873
rep0001	641	66	148	55	105	4	1	5.50263452529907	-1.87572145462036
rep0001	298	48	87	29	56	2	1	7.56897306442261	-0.909821808338165
rep0001	135	27	79	57	1220	5	3	-10.3510789871216	7.85947322845459
rep0001	276	175	194	76	122	3	4	-0.808411180973053	-11.2058897018433
rep0001	496	114	389	129	172	5	1	6.04688262939453	3.4984302520752
rep0001	217	54	119	94	37	2	1	5.27194547653198	4.72210597991943
rep0001	255	109	287	183	1211	7	3	-7.95063781738281	7.05115461349487
rep0001	1923	2669	1649	608	4199	32	3	-7.36854219436646	4.62259578704834
rep0001	355	72	172	59	119	3	1	8.240478515625	1.56396806240082
rep0001	1327	1597	1144	321	761	17	4	-1.2731841802597	-12.005784034729
rep0001	269	96	3590	235	132	9	2	-8.5609655380249	-5.29921627044678
rep0001	235	48	125	39	68	2	1	6.93659639358521	2.2511785030365
rep0001	534	159	476	286	2962	13	3	-9.02645683288574	7.51653623580933
rep0001	149	75	719	87	109	4	2	-6.45696830749512	-3.60848569869995
rep0001	252	52	108	35	68	2	1	8.59743118286133	1.29833197593689
rep0001	630	116	268	126	149	5	1	6.0643138885498	3.20267367362976
rep0001	386	65	155	26	139	3	1	7.22435808181763	-3.286288022995
rep0001	243	47	128	22	76	2	1	7.9520583152771	-2.78645420074463
rep0001	249	48	111	33	74	2	1	8.43750667572021	0.235335394740105
rep0001	243	49	111	54	56	2	1	5.94642543792725	3.70569801330566
rep0001	527	86	205	68	140	4	1	7.08044052124023	0.0404751151800156
rep0001	588	69	192	66	108	4	1	5.47811651229858	-1.05000078678131
rep0001	324	49	254	24	131	3	1	7.01354503631592	-3.47349524497986
rep0001	93	38	100	24	294	2	3	-8.65724754333496	5.37583065032959
rep0001	348	249	1882	163	191	8	2	-6.92447328567505	-3.8684606552124
rep0001	180	33	224	34	64	2	2	-6.43893241882324	-2.52194285392761
rep0001	273	42	88	44	63	2	1	6.09271144866943	1.54262673854828
rep0001	258	53	114	20	68	2	1	8.09900665283203	-2.89394402503967
rep0001	243	106	246	276	204	4	5	-3.99974632263184	5.43767642974854
rep0001	145	49	154	160	1150	5	3	-9.14478969573975	8.1807279586792
rep0001	213	77	270	135	94	3	5	-2.82299828529358	5.31127023696899
rep0001	900.375	167.125	373.625	119	241.5	7	1	8.23704433441162	0.301936447620392
rep0001	141	167	2052	87	89	7	2	-8.27677726745605	-4.75509023666382
rep0001	337	69	175	89	103	3	1	5.69823837280273	3.91599583625793
rep0001	347	121	353	238	1403	8	3	-7.83502197265625	7.10862874984741
rep0001	140	52	129	147	56	2	5	-3.16141247749329	5.55325555801392
rep0001	294	102	933	79	221	6	2	-6.60202169418335	-2.89013886451721
rep0001	324	80	193	84	97	3	1	6.15992879867554	4.08153057098389
rep0001	4370	3220	3264	745	1313	43	4	-1.36433553695679	-11.407862663269
rep0001	352	35	64	21	35	2	1	5.7608528137207	-2.41831088066101
rep0001	417	66	136	48	103	3	1	7.30284976959229	-0.397033751010895
rep0001	1039	165	432	98	327	8	1	7.37841653823853	-2.22960734367371
rep0001	229	57	108	46	77	2	1	7.92535257339478	3.1618766784668
rep0001	656	221	643	503	10742	25	3	-10.347225189209	7.96503067016602
rep0001	137	65	434	41	132	3	2	-6.62269115447998	-2.55986881256104
rep0001	166	77	905	22	162	4	2	-8.22199535369873	-3.10566282272339
rep0001	170	200	4163	219	113	9	2	-8.4057674407959	-5.14952182769775
rep0001	385	68	173	37	113	3	1	7.97051811218262	-2.22779750823975
rep0001	174	168	129	29	91	2	4	-1.48320710659027	-11.5965185165405
rep0001	97	39	74	103	534	3	3	-8.18827056884766	7.84187030792236
rep0001	144	242	117	39	92	2	4	-1.27078366279602	-12.6566190719604
rep0001	256	48	116	27	70	2	1	8.34906768798828	-1.5126850605011
rep0001	293	35	87	34	60	2	1	5.57936859130859	-0.999378204345703
rep0001	403	59	145	56	103	3	1	6.18264150619507	0.560299754142761
rep0001	249	36	145	9	77	2	1	7.01925897598267	-3.74499607086182
rep0001	268	41	91	32	79	2	1	7.13057136535645	-0.684503972530365
rep0001	232	47	129	26	84	2	1	8.33039951324463	-2.06408214569092
rep0001	261	44	128	15	66	2	1	7.31653070449829	-3.4101984500885
rep0001	261	43	111	27	72	2	1	7.73789119720459	-1.56112515926361
rep0001	149	53	145	61	121	2	5	-4.88263559341431	4.23859310150146
rep0001	151	60	139	126	346	3	3	-6.42041826248169	6.05486249923706
rep0001	247	45	127	22	78	2	1	7.8847804069519	-2.7896773815155
rep0001	307	40	77	22	65	2	1	6.40414333343506	-2.53022503852844
rep0001	250	47	98	48	69	2	1	6.91311693191528	2.77980017662048
rep0001	234	53	119	21	87	2	1	8.12300682067871	-2.9045398235321
rep0001	301	960	301	94	169	5	4	-2.09139513969421	-13.0676755905151
rep0001	132	40	107	26	237	2	3	-8.21633338928223	4.94048738479614
rep0001	358	256	261	119	137	4	4	-0.602479040622711	-11.3687925338745
rep0001	160	39	109	195	3988	8	3	-10.3203229904175	8.03489112854004
rep0001	212	88	496	42	46	3	2	-7.07831573486328	-3.05431032180786
rep0001	609	128	268	117	168	5	1	7.23303604125977	3.17287492752075
rep0001	199	54	126	73	63	2	1	5.37662363052368	4.82778167724609
rep0001	550	76	202	49	145	4	1	6.6877121925354	-2.41376209259033
rep0001	148	60	144	66	107	2	5	-4.73776149749756	4.28842735290527
rep0001	256	36	118	29	72	2	1	7.09282350540161	-1.6876722574234
rep0001	372	63	175	39	114	3	1	7.94845294952393	-1.97016072273254
rep0001	142	63	135	70	119	2	5	-4.76658582687378	4.302574634552
rep0001	57	26	100	141	956	4	3	-9.93689346313477	8.15278244018555
rep0001	468	821	544	143	251	7	4	-1.34649205207825	-12.5019855499268
rep0001	262	41	94	37	76	2	1	7.00110530853271	0.721579253673553
rep0001	338	68	168	55	150	3	1	8.96050071716309	0.4570292532444
rep0001	538	82	212	43	152	4	1	6.99530696868896	-2.77717351913452
rep0001	207	76	293	102	416	4	3	-6.77519416809082	5.2890157699585
rep0001	880	163	393	122	238	7	1	7.8138370513916	0.603847861289978
rep0001	250	49	98	37	82	2	1	8.73155498504639	0.923102855682373
rep0001	185	78	221	386	210	4	5	-4.17532253265381	6.19130849838257
rep0001	639	130	267	97	162	5	1	7.79647445678711	2.10564875602722
rep0001	282	40	100	16	74	2	1	6.99661588668823	-3.37296080589294
rep0001	836	1569	885	221	409	12	4	-1.63235282897949	-12.6480274200439
rep0001	240	53	117	48	58	2	1	6.58855819702148	3.60563635826111
rep0001	2456	291	784	308	1728	20	3	-8.04920482635498	5.47448062896729
rep0001	429	59	135	68	74	3	1	5.58840608596802	1.66248989105225
rep0001	253	41	115	29	78	2	1	7.32370233535767	-1.2529810667038
rep0001	402	61	160	52	101	3	1	6.47003173828125	0.0151393124833703
rep0001	488	97	216	76	154	4	1	8.36104869842529	1.26733958721161
rep0001	180	69	469	154	235	4	2	-5.92645359039307	-2.66301441192627
rep0001	235	53	124	32	71	2	1	8.4480504989624	0.296907603740692
rep0001	260	41	107	46	61	2	1	5.7952094078064	2.17006230354309
rep0001	608	314	1783	449	1885	14	3	-6.98861932754517	5.06181907653809
rep0001	151	152	164	24	94	2	4	-1.57678425312042	-11.7245979309082
rep0001	233	105	250	285	817	6	3	-6.80884027481079	6.71447896957397
rep0001	407	225	987	119	123	6	2	-6.77173280715942	-3.27589297294617
rep0001	235	89	258	154	1981	8	3	-9.47692489624023	7.62224721908569
rep0001	499	98	245	67	119	4	1	7.80273342132568	0.237667560577393
rep0001	141	204	130	97	44	2	4	-0.395393341779709	-11.6063556671143
rep0001	36	18	54	134	1175	4	3	-10.1700773239136	8.14823818206787
rep0001	1029	1454	839	253	509	13	4	-1.32922875881195	-12.1645383834839
rep0001	136	146	160	67	66	2	4	-0.452170461416245	-11.5112981796265
rep0001	158	62	124	127	52	2	5	-2.89871764183044	5.29674911499023
rep0001	443	92	517	64	196	5	2	-6.04684638977051	-2.09050869941711
rep0001	98	86	773	5	68	3	2	-8.85892295837402	-3.28774785995483
rep0001	425	50	150	40	99	3	1	6.20719718933105	-2.04564547538757
rep0001	411	237	259	91	126	4	4	-1.19417953491211	-11.0164203643799
rep0001	272	36	116	38	50	2	1	5.85126256942749	0.259368360042572
rep0001	1166	141	360	97	279	8	1	6.31397151947021	-2.34569621086121
rep0001	376	73	169	44	108	3	1	8.64237499237061	-0.972983241081238
rep0001	305	31	73	51	45	2	1	5.13980340957642	1.19380903244019
rep0001	628	983	1604	168	493	12	4	-1.75840854644775	-11.8460063934326
rep0001	297	38	90	20	69	2	1	6.60022783279419	-2.85408449172974
rep0001	391	60	150	62	98	3	1	6.13627624511719	1.44060158729553
rep0001	131	55	263	10	114	2	2	-7.92116165161133	-2.48801326751709
rep0001	1407	285	3658	483	2872	25	2	-6.79146718978882	-2.29950785636902
rep0001	193	73	203	919	1250	7	5	-5.16066265106201	6.65935564041138
rep0001	363	484	330	105	227	5	4	-1.04799067974091	-12.048300743103
rep0001	244	50	128	30	70	2	1	8.43457508087158	-1.15265047550201
rep0001	556	89	170	103	113	4	1	5.70289182662964	2.18323802947998
rep0001	281	107	287	285	389	5	5	-4.90680503845215	5.64410161972046
rep0001	531	763	449	117	329	7	4	-1.4681783914566	-12.2182636260986
rep0001	369	129	378	200	3950	14	3	-9.9901762008667	7.68403196334839
rep0001	456	50	127	55	79	3	1	5.40600442886353	-1.10766732692719
rep0001	232	45	138	35	66	2	1	7.59377384185791	0.236567825078964
rep0001	138	340	2572	90	124	8	2	-8.35580158233643	-4.15818166732788
rep0001	377	115	386	126	915	7	3	-7.57267236709595	5.63354253768921
rep0001	545	90	212	59	118	4	1	7.56228923797607	-1.04692828655243
rep0001	253	40	116	27	77	2	1	7.36213111877441	-1.87445116043091
rep0001	243	52	110	37	72	2	1	8.66482543945312	1.43612360954285
rep0001	229	50	131	42	66	2	1	6.665855884552	2.9723002910614
rep0001	274	45	96	44	55	2	1	5.9546332359314	1.96162891387939
rep0001	495	171	476	319	2937	14	3	-8.82765293121338	7.58795881271362
rep0001	424	143	353	170	1260	8	3	-7.90764093399048	6.36245012283325
rep0001	255	44	123	28	64	2	1	7.95046520233154	-1.63997948169708
rep0001	169	80	248	259	47	3	5	-2.91294050216675	5.58125782012939
rep0001	180	84	182	205	152	3	5	-3.95994210243225	5.41323137283325
rep0001	233	51	111	45	77	2	1	7.77357387542725	3.14578938484192
rep0001	241	54	105	34	82	2	1	8.96055603027344	0.616553366184235
rep0001	193	74	175	39	338	3	3	-8.15915012359619	4.59381723403931
rep0001	142	50	120	32	190	2	3	-7.55910968780518	4.38214302062988
rep0001	45	43	450	41	51	2	2	-7.10092115402222	-4.37302446365356
rep0001	266	43	97	41	68	2	1	6.4124116897583	1.40487909317017
rep0001	293	32	94	35	54	2	1	5.38391447067261	-1.20603084564209
rep0001	278	43	102	31	60	2	1	6.75567626953125	-0.636719465255737
rep0001	193	54	185	15	79	2	1	7.4622597694397	-3.49776792526245
rep0001	283	36	99	20	72	2	1	6.61892557144165	-2.8200798034668
rep0001	270	38	111	24	70	2	1	6.88720989227295	-2.32565021514893
rep0001	472	129	335	121	1156	8	3	-8.48992538452148	5.92167043685913
rep0001	190	79	251	102	469	4	3	-6.72775363922119	5.54878282546997
rep0001	353	121	330	231	1270	8	3	-7.55625200271606	6.94399785995483
rep0001	146	60	139	66	111	2	5	-4.76456308364868	4.28477573394775
rep0001	873	150	2825	96	278	11	2	-7.799560546875	-4.25474977493286
rep0001	184	78	263	105	176	3	5	-4.76470947265625	4.35594367980957
rep0001	254	43	102	35	77	2	1	7.47291803359985	0.589465916156769
rep0001	291	272	3296	138	130	11	2	-8.20811939239502	-4.72823858261108
rep0001	286	43	94	29	59	2	1	6.58245515823364	-1.18871676921844
rep0001	254	40	136	38	45	2	1	5.87118911743164	0.412585228681564
rep0001	142	46	145	72	1758	6	3	-10.2804269790649	7.7796950340271
rep0001	147	192	118	75	67	2	4	-0.431610524654388	-11.6868772506714
rep0001	674	94	294	97	123	5	1	5.86492729187012	0.400702595710754
rep0001	567	86	195	41	138	4	1	6.93266725540161	-2.84533977508545
rep0001	242	38	139	26	73	2	1	7.505934715271	-2.03383779525757
rep0001	137	123	764	133	35	4	2	-6.49828767776489	-3.90759897232056
rep0001	200	69	166	176	1992	7	3	-9.64555358886719	8.06167316436768
rep0001	63	114	630	54	22	3	2	-7.55260038375854	-4.00543785095215
rep0001	358	68	207	41	101	3	1	8.01673412322998	-1.72015738487244
rep0001	596	78	168	56	126	4	1	6.14541435241699	-1.4712165594101
rep0001	158	57	261	138	499	4	3	-7.23164796829224	6.6433277130127
rep0001	543	75	210	46	151	4	1	6.77044773101807	-2.55082535743713
rep0001	269	64	246	58	144	3	2	-2.98253989219666	-1.55706870555878
rep0001	253	49	104	47	62	2	1	6.77769422531128	3.1256890296936
rep0001	253	50	104	46	62	2	1	6.92930507659912	3.11272525787354
rep0001	832	88	200	61	144	5	1	5.86370944976807	-2.4738552570343
rep0001	118	70	629	19	70	3	2	-7.94526529312134	-3.21663975715637
rep0001	272	108	1805	63	163	7	2	-7.80678081512451	-4.48490810394287
rep0001	420	55	149	56	83	3	1	5.57428169250488	0.330487966537476
rep0001	381	62	172	47	108	3	1	7.05152750015259	-0.35480922460556
rep0001	430	57	137	36	106	3	1	6.52627229690552	-2.40774583816528
rep0001	191	59	131	71	67	2	1	5.41896486282349	4.87271308898926
rep0001	281	40	109	24	55	2	1	7.07833957672119	-2.02845525741577
rep0001	77	182	1719	200	71	5	2	-7.59154367446899	-4.62929058074951
rep0001	591	81	187	57	107	4	1	6.44235754013062	-1.18199384212494
rep0001	211	45	130	74	63	2	1	5.2788290977478	4.56498098373413
rep0001	1091	263	1969	71	162	11	2	-7.55146026611328	-2.86759209632874
rep0001	394	63	136	21	164	3	1	7.08372783660889	-3.48833250999451
rep0001	638	104	268	106	167	5	1	6.22393369674683	1.64810621738434
rep0001	613	69	179	38	123	4	1	6.21964025497437	-2.74641966819763
rep0001	232	87	775	27	121	4	2	-7.8717942237854	-2.96748900413513
rep0001	181	51	145	22	128	2	1	7.93759298324585	-3.11961793899536
rep0001	658	899	475	186	292	8	4	-1.01476192474365	-12.2685203552246
rep0001	525	78	228	70	123	4	1	6.2537636756897	0.0707872286438942
rep0001	243	79	251	284	1827	8	3	-9.0870189666748	8.15062236785889
rep0001	295	85	251	196	1701	7	3	-8.99702167510986	7.76559019088745
rep0001	235	51	115	51	65	2	1	6.41077709197998	3.842698097229
rep0001	317	81	299	350	2374	9	3	-9.30369186401367	8.15315246582031
rep0001	351	69	190	37	128	3	1	8.25766372680664	-2.33988451957703
rep0001	259	46	110	40	58	2	1	6.62682151794434	2.49956154823303
rep0001	427	60	152	32	97	3	1	6.76494741439819	-2.56987118721008
rep0001	171	55	119	61	115	2	5	-4.82871294021606	4.16940402984619
rep0001	268	48	98	38	61	2	1	7.23899221420288	1.59999895095825
rep0001	417	55	148	44	101	3	1	6.17141580581665	-1.36969876289368
rep0001	396	71	162	33	110	3	1	7.92963838577271	-2.68612599372864
rep0001	168	121	1141	62	90	5	2	-7.37393617630005	-4.21995210647583
rep0001	492	95	234	71	142	4	1	7.9504508972168	0.636433124542236
rep0001	242	50	107	32	81	2	1	8.90602970123291	0.109967723488808
rep0001	117	100	2011	27	147	6	2	-9.14541244506836	-4.51933336257935
rep0001	370	74	165	61	103	3	1	7.68230295181274	2.20418429374695
rep0001	411	54	151	45	111	3	1	6.08556509017944	-1.28826677799225
rep0001	519	93	205	94	116	4	1	6.24688339233398	2.98667430877686
rep0001	140	64	162	103	60	2	5	-2.79719924926758	5.27126550674438
rep0001	823	177	316	75	180	6	1	8.64815235137939	-1.17979764938354
rep0001	135	122	2540	57	142	7	2	-8.99218940734863	-4.61724853515625
rep0001	252	42	137	17	68	2	1	7.31476211547852	-3.34862470626831
rep0001	227	57	115	34	89	2	1	9.13496780395508	0.629097938537598
rep0001	395	139	361	151	577	6	3	-6.42820262908936	4.8660454750061
rep0001	388	75	153	47	113	3	1	8.83529376983643	-0.0551164299249649
rep0001	226	87	218	91	813	5	3	-8.13079166412354	6.34655046463013
rep0001	381	53	149	115	79	3	1	5.30811214447021	3.74364590644836
rep0001	58	97	1566	50	64	5	2	-8.69049739837646	-4.60450649261475
rep0001	146	52	136	74	120	2	5	-4.8156042098999	4.38739919662476
rep0001	304	86	238	111	641	5	3	-7.38067102432251	5.94618654251099
rep0001	453	293	2417	92	171	9	2	-7.82497453689575	-3.49839091300964
rep0001	196	52	138	34	106	2	1	9.54185581207275	-0.0304726511240005
rep0001	181	62	175	124	959	5	3	-8.57710456848145	7.55235195159912
rep0001	699	96	238	86	157	5	1	5.92774105072021	-0.538531422615051
rep0001	174	55	191	142	544	4	3	-7.27677488327026	6.89109134674072
rep0001	309	35	77	35	54	2	1	5.46460056304932	-1.08766984939575
rep0001	282	119	292	245	1459	8	3	-8.09500408172607	7.49671173095703
rep0001	85	276	1734	18	35	5	2	-8.76335906982422	-3.71415066719055
rep0001	412	120	357	169	6079	14	3	-10.3457059860229	7.86807727813721
rep0001	256	42	115	29	69	2	1	7.72090435028076	-1.39548087120056
rep0001	352	84	181	68	94	3	1	6.74057912826538	3.53857088088989
rep0001	241	54	119	41	64	2	1	7.97361135482788	2.51958560943604
rep0001	494	872	459	171	257	7	4	-0.943154633045197	-12.5506238937378
rep0001	111	43	123	34	229	2	3	-7.60864305496216	4.97230529785156
rep0001	705	98	256	103	118	5	1	5.62040328979492	1.42854416370392
rep0001	570	74	221	43	118	4	1	6.56443023681641	-2.44975233078003
rep0001	261	106	329	157	504	5	3	-6.24036979675293	5.31669139862061
rep0001	266	598	271	62	153	4	4	-1.96313953399658	-12.8448972702026
rep0001	322	116	242	130	1399	7	3	-8.67037391662598	6.88575839996338
rep0001	343	554	219	63	150	4	4	-1.72537314891815	-12.4688091278076
rep0001	262	45	97	40	69	2	1	7.00654697418213	1.67648816108704
rep0001	122	77	564	23	126	3	2	-7.73554182052612	-3.11879682540894
rep0001	733	94	226	81	140	5	1	5.81099653244019	-0.681929051876068
rep0001	373	71	170	44	115	3	1	8.48185157775879	-1.08833920955658
rep0001	329	116	358	175	2154	9	3	-9.20541572570801	7.38480281829834
rep0001	112	60	1196	26	124	4	2	-8.94591903686523	-4.43188714981079
rep0001	243	76	198	360	191	4	5	-4.17971420288086	5.99409914016724
rep0001	21	51	2593	65	69	6	2	-9.09429931640625	-5.13630676269531
rep0001	255	52	97	47	65	2	1	7.29612970352173	3.07144284248352
rep0001	145	53	190	73	677	4	3	-8.51802349090576	6.90287733078003
rep0001	242	51	102	39	78	2	1	8.27726554870605	2.00614023208618
rep0001	154	183	139	47	80	2	4	-0.846137285232544	-11.9250135421753
rep0001	273	94	248	80	1136	6	3	-9.11123371124268	6.34704256057739
rep0001	636	115	274	112	149	5	1	6.36451816558838	2.8446626663208
rep0001	359	57	193	32	132	3	1	7.30414628982544	-2.88587975502014
rep0001	407	1350	409	154	242	7	4	-1.96212363243103	-13.0686635971069
rep0001	294	30	81	33	71	2	1	5.49487400054932	-1.71462821960449
rep0001	233	49	112	37	86	2	1	8.67382717132568	0.930196106433868
rep0001	563	743	440	158	259	7	4	-1.06381261348724	-12.1413068771362
rep0001	241	35	127	22	93	2	1	7.11990785598755	-2.78249502182007
rep0001	210	53	109	89	58	2	1	5.29250192642212	4.71103954315186
rep0001	511	93	211	76	136	4	1	7.40903425216675	1.59034788608551
rep0001	83	66	537	130	72	3	2	-6.23008632659912	-3.59130811691284
rep0001	370	212	258	49	223	4	4	-1.51019275188446	-11.1811723709106
rep0001	94	66	2973	96	77	7	2	-9.03288841247559	-5.16099739074707
rep0001	840	71	216	35	113	5	1	5.89520025253296	-3.07132959365845
rep0001	134	193	155	34	90	2	4	-1.37878251075745	-12.1332921981812
rep0001	150	65	124	113	77	2	5	-3.13484477996826	5.04623413085938
rep0001	247	80	209	504	308	5	5	-4.44929933547974	6.31872367858887
rep0001	247	34	117	20	98	2	1	6.97109270095825	-2.94543123245239
rep0001	262	41	113	20	76	2	1	7.23219203948975	-2.98728680610657
rep0001	205	380	215	51	123	3	4	-1.72988295555115	-12.622389793396
rep0001	525	99	196	54	158	4	1	9.11822319030762	-0.813337981700897
rep0001	358	76	156	53	133	3	1	8.91426753997803	0.687625467777252
rep0001	537	77	212	55	143	4	1	6.8386287689209	-1.56730449199677
rep0001	131	46	243	58	61	2	2	-5.88359880447388	-2.69102120399475
rep0001	77	16	47	55	1002	4	3	-10.3345441818237	8.04734134674072
rep0001	526	169	2452	206	154	10	2	-7.52322626113892	-4.86110639572144
rep0001	295	70	89	11	64	2	1	7.38184785842896	-3.61384415626526
rep0001	236	45	133	35	70	2	1	7.57367420196533	0.272771090269089
rep0001	250	38	118	21	91	2	1	7.15090990066528	-2.8473072052002
rep0001	152	60	186	282	123	3	5	-3.94230818748474	6.10469770431519
rep0001	78	24	81	24	350	2	3	-9.18985176086426	6.56832122802734
rep0001	210	83	165	91	256	3	3	-6.03887033462524	4.8624472618103
rep0001	397	372	330	120	221	5	4	-0.729385495185852	-11.4647779464722
rep0001	209	70	145	219	960	5	3	-8.12024974822998	7.85612440109253
rep0001	629	111	270	78	192	5	1	7.87314414978027	-0.496495455503464
rep0001	226	97	409	292	337	5	5	-4.47349071502686	5.55385828018188
rep0001	468	121	271	753	315	7	5	-4.25629329681396	6.21658658981323
rep0001	138	43	107	38	212	2	3	-7.32917881011963	4.95184087753296
rep0001	256	104	1455	381	1848	12	3	-8.33422183990479	6.56124114990234
rep0001	268	44	96	35	69	2	1	7.14214372634888	0.265787571668625
rep0001	395	150	421	192	2015	10	3	-8.71682071685791	7.02280044555664
rep0001	172	125	479	36	47	3	2	-7.18927240371704	-3.25235795974731
rep0001	546	85	186	80	128	4	1	6.20121765136719	1.31358051300049
rep0001	489	84	258	53	145	4	1	7.83528327941895	-2.0155041217804
rep0001	469	102	219	97	150	4	1	7.66165733337402	3.1807906627655
rep0001	417	57	162	48	84	3	1	6.08059358596802	-0.207272067666054
rep0001	505	87	194	112	130	4	1	5.58443832397461	3.49238777160645
rep0001	281	45	86	33	67	2	1	7.4414701461792	-0.294959783554077
rep0001	822	121	306	116	167	6	1	5.87745094299316	0.629934847354889
rep0001	564	81	192	45	141	4	1	6.8181357383728	-2.57506275177002
rep0001	670	65	158	63	74	4	1	5.3535943031311	-1.55064153671265
rep0001	369	69	167	63	101	3	1	6.95449733734131	2.2815625667572
rep0001	446	56	115	56	93	3	1	5.83424854278564	0.77276074886322
rep0001	281	274	3648	162	110	11	2	-8.28288745880127	-4.84789800643921
rep0001	520	86	190	90	136	4	1	6.47581434249878	2.185218334198
rep0001	444	126	320	177	941	7	3	-7.26115846633911	6.08464336395264
rep0001	661	109	255	73	187	5	1	7.74750471115112	-0.916197121143341
rep0001	139	198	2988	130	31	7	2	-8.501877784729	-4.93199729919434
rep0001	188	56	128	66	82	2	1	5.40918970108032	4.76421165466309
rep0001	521	164	1046	128	193	7	2	-6.62823009490967	-2.7350754737854
rep0001	683	207	3149	151	169	11	2	-7.74444818496704	-4.66532421112061
rep0001	184	73	297	117	135	3	2	-5.69627857208252	-2.45992946624756
rep0001	275	48	94	37	59	2	1	7.19753837585449	1.53415381908417
rep0001	951	59	136	26	102	5	1	5.88412714004517	-3.08246994018555
rep0001	972	180	442	225	240	8	1	5.6512770652771	3.64690208435059
rep0001	135	55	145	31	169	2	3	-7.52509689331055	4.20740270614624
rep0001	1178	106	237	89	166	7	1	5.58537912368774	-2.34072065353394
rep0001	247	47	124	33	62	2	1	7.79169511795044	0.194717854261398
rep0001	257	45	113	33	67	2	1	7.48823356628418	0.0635561719536781
rep0001	421	56	151	50	90	3	1	5.82109212875366	-0.697687268257141
rep0001	392	59	151	63	106	3	1	6.08801889419556	1.27038645744324
rep0001	384	95	156	51	104	3	1	8.92606067657471	1.45982110500336
rep0001	99	35	80	15	326	2	3	-8.9653787612915	5.29706239700317
rep0001	236	47	115	30	87	2	1	8.66040706634521	-0.563861608505249
rep0001	156	61	136	102	69	2	5	-2.9787003993988	5.06755256652832
rep0001	381	58	153	60	114	3	1	6.62391424179077	1.12327241897583
rep0001	179	45	178	15	100	2	1	7.31708812713623	-3.59965801239014
rep0001	239	40	129	23	83	2	1	7.55871868133545	-2.61645746231079
rep0001	624	418	331	99	254	6	4	-1.32772302627563	-11.1179552078247
rep0001	538	86	199	81	116	4	1	6.05207061767578	1.52224087715149
rep0001	190	120	1883	6	46	5	2	-9.28668022155762	-4.08205366134644
rep0001	553	186	516	182	2659	12	3	-9.20972919464111	6.59692811965942
rep0001	156	57	134	119	57	2	5	-2.90161037445068	5.28169679641724
rep0001	387	329	4171	138	139	11	2	-8.34214115142822	-4.7243537902832
rep0001	150	400	2786	102	75	8	2	-8.41299247741699	-4.26567411422729
rep0001	506	89	206	70	154	4	1	7.5828423500061	0.654980838298798
rep0001	372	319	241	78	167	4	4	-1.15812885761261	-11.5223264694214
rep0001	370	64	179	55	101	3	1	6.77936792373657	0.607241868972778
rep0001	215	160	827	429	1963	10	3	-8.08881378173828	6.82176446914673
rep0001	153	50	152	51	118	2	5	-4.90918207168579	4.18462610244751
rep0001	999	105	407	119	189	7	1	5.52755260467529	-1.36457753181458
rep0001	368	77	172	54	100	3	1	8.49984264373779	1.3571480512619
rep0001	257	47	119	27	65	2	1	8.07921123504639	-1.69765412807465
rep0001	291	77	185	75	1738	7	3	-9.66079521179199	7.19711542129517
rep0001	233	48	123	30	81	2	1	8.67819404602051	-0.905823409557343
rep0001	127	60	156	131	55	2	5	-2.90211319923401	5.33277034759521
rep0001	45	131	910	24	30	3	2	-8.53490161895752	-4.10768890380859
rep0001	234	101	580	10	145	4	2	-8.29994583129883	-2.6995952129364
rep0001	248	51	240	236	1599	7	3	-9.33492755889893	8.1524133682251
rep0001	289	79	199	108	104	3	1	5.39085006713867	4.80579423904419
rep0001	170	36	194	107	1680	6	3	-10.1069440841675	8.03334808349609
rep0001	380	59	173	53	101	3	1	6.44897317886353	0.105621077120304
rep0001	376	66	162	58	104	3	1	6.8851146697998	1.45959627628326
rep0001	255	35	129	34	57	2	1	5.92444705963135	0.1016980484128
rep0001	297	117	937	249	306	7	2	-6.00250864028931	-2.71046853065491
rep0001	356	74	186	45	116	3	1	8.68712902069092	-0.945413589477539
rep0001	289	78	184	50	183	3	1	9.56594371795654	-0.186450853943825
rep0001	155	54	129	18	174	2	3	-8.42163848876953	4.26939010620117
rep0001	775	87	206	77	128	5	1	5.43743753433228	-1.54406225681305
rep0001	192	109	83	121	62	2	4	-0.297137767076492	-11.2323036193848
rep0001	434	55	126	41	110	3	1	6.15037822723389	-1.77591514587402
rep0001	247	45	108	54	60	2	1	5.62883281707764	3.57233500480652
rep0001	108	43	552	28	79	3	2	-7.38795757293701	-4.01011610031128
rep0001	941	133	262	107	423	7	1	7.19624328613281	-0.80353456735611
rep0001	386	76	162	53	92	3	1	8.32304382324219	1.22307574748993
rep0001	485	39	133	18	84	3	1	5.92573738098145	-3.11785197257996
rep0001	114	44	171	93	420	3	3	-7.34848976135254	6.69009208679199
rep0001	366	64	175	48	121	3	1	7.91653490066528	-0.402186453342438
rep0001	259	45	92	41	79	2	1	7.36257362365723	1.21619188785553
rep0001	125	42	117	19	234	2	3	-8.57346630096436	4.68638229370117
rep0001	229	90	612	145	288	5	2	-6.00753021240234	-2.59995126724243
rep0001	779	898	2001	119	573	15	2	-7.65289878845215	-2.98055386543274
rep0001	245	97	253	66	715	5	3	-8.54425716400146	5.29861164093018
rep0001	456	72	267	55	182	4	1	7.4324312210083	-2.03888750076294
rep0001	596	251	2669	165	2222	17	2	-6.99669075012207	-2.29432249069214
rep0001	277	78	448	90	168	4	2	-6.07191133499146	-2.54403018951416
rep0001	126	55	213	20	119	2	2	-7.16389608383179	-2.22977256774902
rep0001	247	49	110	30	82	2	1	8.89801120758057	-0.523912668228149
rep0001	253	44	110	35	72	2	1	7.27096748352051	0.3235744535923
rep0001	364	68	174	39	125	3	1	8.48773384094238	-1.72184479236603
rep0001	495	83	220	70	156	4	1	7.09129428863525	-0.00603711605072021
rep0001	235	49	110	31	89	2	1	8.99806880950928	-0.286921501159668
rep0001	153	71	153	53	107	2	5	-4.85319900512695	4.20469951629639
rep0001	266	49	96	21	90	2	1	7.60357046127319	-2.74181532859802
rep0001	256	46	100	38	75	2	1	7.63251256942749	1.06534647941589
rep0001	183	49	146	21	124	2	1	7.90943241119385	-3.15703272819519
rep0001	246	44	117	33	76	2	1	7.8920578956604	-0.195476993918419
rep0001	184	276	93	23	88	2	4	-1.96790862083435	-12.5685882568359
rep0001	265	43	110	37	58	2	1	6.49687814712524	0.862767517566681
rep0001	339	96	386	45	192	4	2	-6.01620101928711	-2.01577734947205
rep0001	266	135	1404	107	151	6	2	-7.03940010070801	-4.14153909683228
rep0001	126	54	244	9	105	2	2	-7.94172096252441	-2.48421955108643
rep0001	254	44	97	39	81	2	1	7.47393321990967	1.14174449443817
rep0001	263	42	114	30	64	2	1	7.66037273406982	-1.36145484447479
rep0001	365	65	185	51	109	3	1	7.51593828201294	0.168646037578583
rep0001	264	35	124	18	67	2	1	6.99871969223022	-3.16344547271729
rep0001	368	68	166	70	95	3	1	6.14775419235229	2.99006247520447
rep0001	896	272	643	372	1872	14	3	-7.14923334121704	5.99226045608521
rep0001	160	47	137	20	168	2	3	-8.38391590118408	4.27141189575195
rep0001	249	320	200	61	97	3	4	-1.09086072444916	-12.2577304840088
rep0001	304	47	81	35	46	2	1	6.24168157577515	0.943415224552155
rep0001	309	116	302	222	4925	11	3	-10.3645887374878	7.89266347885132
rep0001	198	40	106	39	458	3	3	-8.79270458221436	6.265212059021
rep0001	423	108	232	134	137	4	1	5.57244491577148	4.4843111038208
rep0001	458	323	12230	262	218	20	2	-9.10441970825195	-5.09344053268433
rep0001	801	267	2006	257	499	14	2	-6.41780614852905	-2.72276401519775
rep0001	455	79	121	43	76	3	1	7.75950193405151	-0.770195066928864
rep0001	552	81	220	52	117	4	1	7.15154552459717	-1.89249873161316
rep0001	90	47	870	22	47	3	2	-8.8517951965332	-4.58041334152222
rep0001	236	50	108	62	57	2	1	5.68100738525391	4.21102857589722
rep0001	380	67	146	90	89	3	1	5.47660112380981	3.69771862030029
rep0001	414	57	167	23	112	3	1	7.03641700744629	-3.43307399749756
rep0001	281	111	300	76	1565	8	3	-9.37723922729492	6.60019540786743
rep0001	301	162	814	91	150	5	2	-6.82153511047363	-3.12360954284668
rep0001	532	115	270	191	191	5	1	5.36053466796875	4.34042549133301
rep0001	315	36	79	27	53	2	1	5.77625417709351	-1.76193630695343
rep0001	746	93	213	80	142	5	1	5.80265283584595	-0.885995149612427
rep0001	630	1114	507	138	262	8	4	-1.70672619342804	-12.6288728713989
rep0001	145	59	155	59	109	2	5	-4.86192893981934	4.19856691360474
rep0001	157	31	80	35	233	2	3	-8.03764533996582	5.61256837844849
rep0001	511	90	225	100	100	4	1	5.88500118255615	3.03921413421631
rep0001	370	67	174	54	106	3	1	7.46580362319946	0.584154427051544
rep0001	238	50	120	34	74	2	1	8.4180908203125	0.364042818546295
rep0001	617	74	178	68	85	4	1	5.52136325836182	-0.0691368952393532
rep0001	246	41	95	32	100	2	1	7.34220933914185	-0.714738488197327
rep0001	394	60	184	39	91	3	1	7.44237041473389	-1.94739329814911
rep0001	597	122	317	56	196	5	1	8.04954624176025	-2.78022360801697
rep0001	290	44	85	32	63	2	1	7.13769483566284	-0.344424873590469
rep0001	181	53	162	324	117	3	5	-4.0686821937561	6.17938041687012
rep0001	482	90	239	65	150	4	1	7.96353530883789	-0.19141349196434
rep0001	467	139	310	374	1577	10	3	-7.50279569625854	7.20876979827881
rep0001	140	33	291	0	98	2	2	-10.3450765609741	-4.24804735183716
rep0001	417	54	137	72	87	3	1	5.44024038314819	1.50508737564087
rep0001	167	149	2273	158	111	7	2	-7.86474418640137	-5.07242679595947
rep0001	847	201	1102	97	151	8	2	-6.96778154373169	-2.76668548583984
rep0001	80	25	52	510	200	3	5	-4.99071073532104	6.59784698486328
rep0001	237	44	104	51	75	2	1	6.35000705718994	2.62198543548584
rep0001	274	47	114	41	44	2	1	5.90610456466675	2.82004618644714
rep0001	39	211	1667	54	120	5	2	-8.55368995666504	-4.3753547668457
rep0001	1013	119	341	91	218	7	1	6.18262386322021	-2.07529020309448
rep0001	232	51	114	66	49	2	1	5.55220556259155	4.33566999435425
rep0001	169	63	559	24	271	4	2	-7.51258850097656	-2.45143675804138
rep0001	897	150	373	148	221	7	1	6.2061185836792	1.84471809864044
rep0001	231	46	110	45	81	2	1	7.39280986785889	2.58467984199524
rep0001	393	153	293	247	2127	11	3	-8.54525661468506	7.45866060256958
rep0001	81	38	267	70	85	2	2	-5.92897844314575	-2.70073962211609
rep0001	250	196	2790	255	2120	15	2	-6.77281665802002	-2.34954833984375
rep0001	229	50	123	40	78	2	1	7.92387866973877	1.93324792385101
rep0001	496	97	210	75	151	4	1	8.37469291687012	1.14611291885376
rep0001	236	41	131	38	67	2	1	6.66478586196899	0.57899421453476
rep0001	475	44	125	28	94	3	1	5.87358665466309	-2.92316126823425
rep0001	320	257	1295	95	654	8	2	-7.13188695907593	-2.42831158638
rep0001	1118	152	408	115	257	8	1	6.47505760192871	-1.49797749519348
rep0001	348	93	243	302	2720	10	3	-9.61766242980957	8.10366439819336
rep0001	609	112	286	130	150	5	1	5.8923134803772	3.30170440673828
rep0001	351	75	162	91	92	3	1	5.71310520172119	4.17259454727173
rep0001	253	49	101	37	74	2	1	8.39534473419189	1.01828455924988
rep0001	135	290	759	53	104	4	2	-7.73544359207153	-3.56993627548218
rep0001	694	137	357	159	195	6	1	5.93075513839722	3.47337937355042
rep0001	135	44	265	26	68	2	2	-6.73659563064575	-2.58542037010193
rep0001	146	172	130	72	73	2	4	-0.464457035064697	-11.6308279037476
rep0001	262	37	113	25	75	2	1	7.09930229187012	-2.22986578941345
rep0001	147	94	2934	91	202	9	2	-8.86037349700928	-5.04983806610107
rep0001	353	31	59	19	46	2	1	5.66815900802612	-2.6736581325531
rep0001	250	44	107	56	58	2	1	5.57908391952515	3.54700946807861
rep0001	482	105	221	66	156	4	1	8.9438591003418	0.547638595104218
rep0001	84	124	1037	48	28	4	2	-8.23946094512939	-4.49287366867065
rep0001	499	94	213	71	148	4	1	8.32973861694336	0.870826244354248
rep0001	885	65	154	50	113	5	1	5.53720331192017	-2.65086984634399
rep0001	316	125	169	61	135	3	4	-1.34465134143829	-10.8736457824707
rep0001	191	50	140	83	56	2	1	5.35765886306763	4.77734041213989
rep0001	242	92	209	73	1287	6	3	-9.27493667602539	6.64758682250977
rep0001	1016	144	314	100	233	7	1	6.40678071975708	-1.35247790813446
rep0001	1368	2216	910	280	531	16	4	-1.66952013969421	-12.5163974761963
rep0001	590	419	367	117	223	6	4	-1.16809356212616	-11.1869583129883
rep0001	244	43	114	44	67	2	1	6.32272481918335	2.142249584198
rep0001	293	40	87	32	61	2	1	6.13544225692749	-0.958588242530823
rep0001	517	83	208	56	165	4	1	7.15528011322021	-1.40619111061096
rep0001	255	53	96	50	61	2	1	7.11986589431763	3.39915871620178
rep0001	362	74	179	62	98	3	1	6.98334503173828	2.63724970817566
rep0001	164	72	1285	93	101	5	2	-7.72974443435669	-5.03708600997925
rep0001	203	53	126	79	58	2	1	5.36744165420532	4.81770944595337
rep0001	131	246	155	28	81	2	4	-1.93536019325256	-12.6364421844482
rep0001	763	131	359	80	214	6	1	7.94446229934692	-1.90167009830475
rep0001	335	105	278	175	2071	8	3	-9.24113082885742	7.52070140838623
rep0001	240	46	120	20	94	2	1	7.63605403900146	-3.10606408119202
rep0001	254	43	104	49	61	2	1	5.88223648071289	2.5117826461792
rep0001	210	48	117	26	116	2	1	9.50862503051758	-0.530187249183655
rep0001	191	55	122	73	76	2	1	5.40209913253784	4.80423355102539
rep0001	702	110	235	84	152	5	1	6.94433879852295	-0.0669462159276009
rep0001	607	97	283	104	508	6	3	-7.97379779815674	5.42793273925781
rep0001	252	51	128	29	64	2	1	8.26700401306152	-1.35177624225616
rep0001	506	91	203	92	135	4	1	6.64453554153442	2.41393566131592
rep0001	591	95	183	48	117	4	1	7.47591114044189	-1.7230429649353
rep0001	452	45	144	50	76	3	1	5.38739252090454	-1.42948043346405
rep0001	488	98	225	81	138	4	1	7.65685272216797	2.12107419967651
rep0001	107	129	3267	22	109	7	2	-9.45929050445557	-4.63345766067505
rep0001	20	121	1416	42	23	4	2	-8.61369228363037	-4.69262504577637
rep0001	290	440	262	85	170	4	4	-1.14702033996582	-12.4911155700684
rep0001	208	103	315	425	308	5	5	-4.23417234420776	6.05101823806763
rep0001	145	41	126	68	998	4	3	-9.56704711914062	7.55158185958862
rep0001	272	99	273	178	1836	7	3	-9.0539083480835	7.59157466888428
rep0001	226	60	122	55	60	2	1	6.29706573486328	4.00346565246582
rep0001	566	1027	535	169	294	8	4	-1.23271501064301	-12.627781867981
rep0001	185	97	348	75	95	3	2	-5.76362752914429	-2.52534580230713
rep0001	246	48	153	10	58	2	1	7.17904949188232	-3.64629364013672
rep0001	1495.38461538462	179.076923076923	1658.76923076923	124.615384615385	210.461538461538	12	2	-6.92581605911255	-2.73914194107056
rep0001	1077	122	298	98	189	7	1	5.74259757995605	-1.72543799877167
rep0001	246	44	101	63	62	2	1	5.45725345611572	3.72887659072876
rep0001	237	51	117	29	85	2	1	8.9734468460083	-1.01782262325287
rep0001	458	91	257	40	195	4	1	7.59934139251709	-3.10440135002136
rep0001	246	38	132	28	69	2	1	7.3930778503418	-1.91280615329742
rep0001	179	67	171	37	363	3	3	-8.23438262939453	4.74577045440674
rep0001	122	52	187	5	187	2	2	-8.2544059753418	-2.44474387168884
rep0001	322	118	305	328	551	6	5	-5.07891798019409	5.76265144348145
rep0001	268	45	98	28	74	2	1	7.73777532577515	-1.08581745624542
rep0001	251	47	112	34	70	2	1	8.10262584686279	0.409148544073105
rep0001	558	92	179	60	139	4	1	7.63185930252075	-0.610221028327942
rep0001	409	68	139	44	116	3	1	7.60448408126831	-0.747641503810883
rep0001	386	147	429	389	7603	20	3	-10.3241033554077	8.05575466156006
rep0001	161	376	2676	31	102	7	2	-8.78218364715576	-3.62793612480164
rep0001	277	38	110	12	79	2	1	7.00051927566528	-3.69153547286987
rep0001	427	61	139	33	104	3	1	6.83543539047241	-2.64569520950317
rep0001	231	46	124	48	66	2	1	6.19443845748901	2.96706342697144
rep0001	115	42	252	48	77	2	2	-6.04060697555542	-2.65047669410706
rep0001	319	104	328	33	1393	7	3	-9.14217567443848	5.10045289993286
rep0001	603	471	1439	239	199	9	2	-6.69294452667236	-3.24948406219482
rep0001	292	364	258	93	190	4	4	-0.877994179725647	-11.8642148971558
rep0001	238	94	347	217	167	4	5	-3.21441125869751	5.29474353790283
rep0001	122	47	110	57	209	2	3	-6.37383937835693	5.16879034042358
rep0001	190	78	184	89	266	3	3	-6.07484865188599	4.88689374923706
rep0001	749	116	391	93	202	6	1	7.35091590881348	-1.44598007202148
rep0001	707	174	456	169	1236	10	3	-7.92956590652466	5.53975009918213
rep0001	1438.08	282.24	744	528	4622.4	24	3	-8.89248371124268	7.35167598724365
rep0001	264	55	90	47	60	2	1	7.50527954101562	2.97396206855774
rep0001	252	42	93	45	80	2	1	7.01833963394165	1.5422180891037
rep0001	309	77	177	108	107	3	1	5.44463586807251	4.69412899017334
rep0001	247	53	91	57	72	2	1	7.24448013305664	3.37731981277466
rep0001	164	70	203	94	950	5	3	-8.74372482299805	7.05427360534668
rep0001	255	40	122	24	68	2	1	7.67562532424927	-2.14648103713989
rep0001	233	43	133	33	70	2	1	7.56668043136597	0.151152729988098
rep0001	506	85	229	81	123	4	1	6.10718584060669	1.83393144607544
rep0001	149	143	467	54	72	3	2	-6.79901790618896	-3.28782773017883
rep0001	270	41	120	24	60	2	1	7.48595142364502	-2.07839035987854
rep0001	881	566	1126	125	411	11	4	-1.65049564838409	-11.3950967788696
rep0001	106	38	287	35	76	2	2	-6.43286800384521	-2.67172980308533
rep0001	167	1497	183	17	90	4	4	-2.43607425689697	-12.8998861312866
rep0001	431	243	220	79	152	4	4	-1.25177621841431	-11.0147848129272
rep0001	263	40	106	37	65	2	1	6.22394609451294	0.5400550365448
rep0001	165	68	144	181	2192	7	3	-9.86255359649658	8.0953369140625
rep0001	269	36	91	11	110	2	1	6.93476390838623	-3.56012892723083
rep0001	260	42	136	16	63	2	1	7.27244567871094	-3.37792730331421
rep0001	479	129	357	209	3062	12	3	-9.56266689300537	7.53381061553955
rep0001	2740	3493	2587	785	1562	37	4	-0.983452498912811	-11.9486169815063
rep0001	249	47	104	41	76	2	1	7.47455549240112	1.98141837120056
rep0001	456	190	687	222	2051	12	3	-8.36014556884766	6.61833906173706
rep0001	372	71	163	49	117	3	1	8.56034469604492	-0.110446661710739
rep0001	250	46	103	29	86	2	1	8.66783809661865	-0.576157212257385
rep0001	882	105	283	101	153	6	1	5.44621753692627	-0.91697770357132
rep0001	371	514	532	138	250	6	4	-0.934606671333313	-11.837986946106
rep0001	285	110	346	160	1233	7	3	-8.12804794311523	6.82061910629272
rep0001	161	73	189	289	1826	7	3	-9.23433780670166	8.17665958404541
rep0001	243	49	107	32	84	2	1	8.87367153167725	-0.0257875602692366
rep0001	255	39	108	52	57	2	1	5.41456842422485	3.07834720611572
rep0001	244	50	124	42	57	2	1	6.51841926574707	3.08373975753784
rep0001	233	49	104	40	92	2	1	8.31033420562744	1.30564677715302
rep0001	249	41	132	10	433	3	3	-9.10468292236328	4.86805200576782
rep0001	818	142	284	98	202	6	1	7.522705078125	-0.321681499481201
rep0001	131	157	2764	78	153	8	2	-8.78804683685303	-4.5365424156189
rep0001	342	79	161	82	114	3	1	7.46013832092285	3.33538317680359
rep0001	359	132	346	233	1323	8	3	-7.57824993133545	6.86540126800537
rep0001	490	453	2735	143	236	9	2	-7.80646419525146	-3.47916197776794
rep0001	293	37	90	28	59	2	1	5.92133474349976	-1.52614676952362
rep0001	159	131	1131	107	59	5	2	-7.14765310287476	-4.39853143692017
rep0001	385	71	169	63	83	3	1	6.45915842056274	2.79196357727051
rep0001	355	73	170	71	101	3	1	6.93567562103271	3.16460299491882
rep0001	989	220	564	264	596	10	1	9.55228805541992	0.603772938251495
rep0001	149	240	116	47	78	2	4	-1.02818989753723	-12.5538654327393
rep0001	690	57	140	27	105	4	1	5.9408712387085	-3.10826468467712
rep0001	148	63	128	66	125	2	5	-4.77779340744019	4.29628372192383
rep0001	358	68	182	60	103	3	1	6.86711883544922	2.1616690158844
rep0001	340	113	903	100	161	6	2	-6.49018335342407	-2.99458432197571
rep0001	261	46	91	48	68	2	1	6.50936222076416	2.47539138793945
rep0001	122	97	803	77	89	4	2	-6.86447095870972	-3.91809511184692
rep0001	248	48	106	39	77	2	1	8.21617031097412	1.27881026268005
rep0001	255	48	106	38	67	2	1	7.55628299713135	1.68339383602142
rep0001	2022	276	640	221	420	14	1	6.13940382003784	-0.951741099357605
rep0001	249	48	108	34	80	2	1	8.66860580444336	0.21530956029892
rep0001	286	114	297	160	496	5	3	-6.09792613983154	5.21744728088379
rep0001	516	84	205	67	152	4	1	6.96063327789307	-0.325287222862244
rep0001	212	68	208	180	131	3	5	-3.67034673690796	5.37284135818481
rep0001	689	263	321	108	238	6	4	-1.33914971351624	-10.8824272155762
rep0001	91	42	590	69	81	3	2	-6.59950590133667	-3.98227596282959
rep0001	564	122	347	270	2385	12	3	-9.07025527954102	7.6280403137207
rep0001	67	88	2934	62	117	7	2	-9.12514114379883	-5.05095434188843
rep0001	501	108	270	94	670	6	3	-8.01988792419434	5.44180536270142
rep0001	274	50	99	23	71	2	1	7.99924993515015	-2.60186672210693
rep0001	271	40	102	27	69	2	1	6.83719682693481	-1.57632339000702
rep0001	936	266	1487	302	1786	16	3	-7.1688175201416	5.07085943222046
rep0001	146	60	144	77	100	2	5	-4.66891193389893	4.41010618209839
rep0001	426	62	148	46	91	3	1	6.4502854347229	-1.04529118537903
rep0001	556	187	645	253	3375	15	3	-9.12713623046875	7.1800103187561
rep0001	440	227	623	534	2822	14	3	-8.00882816314697	7.56554651260376
rep0001	72	124	3194	9	160	7	2	-9.57031631469727	-4.6018853187561
rep0001	155	55	141	72	104	2	5	-4.71143484115601	4.36091709136963
rep0001	228	47	124	35	79	2	1	8.25192546844482	0.48646867275238
rep0001	236	59	109	43	72	2	1	8.3187894821167	2.65250372886658
rep0001	443	131	273	69	137	4	1	8.70240592956543	1.25292956829071
rep0001	336	77	158	56	153	3	1	9.09059143066406	0.612790286540985
rep0001	237	52	102	46	80	2	1	7.8923487663269	2.92775940895081
rep0001	339	126	320	136	414	5	3	-6.07234716415405	4.82471752166748
rep0001	388	59	174	30	121	3	1	7.20591831207275	-2.90185689926147
rep0001	256	42	102	53	61	2	1	5.4912633895874	3.26994013786316
rep0001	202	160	2588	122	109	8	2	-8.19186496734619	-5.01242351531982
rep0001	504	153	483	281	3486	14	3	-9.45643329620361	7.59724855422974
rep0001	801	126	317	105	178	6	1	6.39843130111694	0.355989098548889
rep0001	293	120	258	143	243	4	5	-4.7909049987793	4.29291391372681
rep0001	1899	182	485	171	326	12	1	5.47305297851562	-1.92555475234985
rep0001	117	56	254	34	71	2	2	-6.7000617980957	-2.88971996307373
rep0001	149	46	146	56	427	3	3	-7.93017387390137	6.31806325912476
rep0001	355	83	193	20	137	3	1	7.38206624984741	-3.60730910301208
rep0001	391	124	356	167	1386	8	3	-8.20487117767334	6.62702751159668
rep0001	422	68	135	42	102	3	1	7.61465263366699	-0.871416449546814
rep0001	364	143	463	133	1205	8	3	-8.14342975616455	5.75974655151367
rep0001	68	49	1043	32	8	3	2	-8.58242988586426	-4.96699810028076
rep0001	197	47	141	29	105	2	1	9.52639007568359	-0.372514396905899
rep0001	375	66	159	61	111	3	1	7.21702718734741	1.67111372947693
rep0001	185	86	715	69	93	4	2	-6.66517686843872	-3.63168144226074
rep0001	90	38	102	47	273	2	3	-7.33519887924194	6.17891645431519
rep0001	319	189	167	53	120	3	4	-1.2741140127182	-11.0376138687134
rep0001	493	153	1202	158	1901	12	3	-8.51140022277832	6.41906213760376
rep0001	255	36	119	52	56	2	1	5.48335266113281	2.29016733169556
rep0001	1074	1743	625	144	443	12	4	-1.95198547840118	-12.5994691848755
rep0001	802	88	204	75	112	5	1	5.42825651168823	-1.5434433221817
rep0001	240	52	107	39	79	2	1	8.40135765075684	1.90619969367981
rep0001	632	161	386	178	2680	11	3	-9.19970989227295	6.93274211883545
rep0001	238	46	107	54	65	2	1	5.89637994766235	3.667729139328
rep0001	472	128	407	313	1594	10	3	-7.79832124710083	7.30444574356079
rep0001	236	52	120	37	71	2	1	8.54405307769775	1.46987283229828
rep0001	784	77	207	78	125	5	1	5.33315753936768	-1.62012803554535
rep0001	367	70	180	58	99	3	1	6.913170337677	2.09597039222717
rep0001	57	52	812	52	44	3	2	-7.86101531982422	-5.07901191711426
rep0001	257	34	141	0	91	2	2	-10.4011001586914	-4.18789768218994
rep0001	147	58	177	107	40	2	5	-2.67401671409607	5.42099809646606
rep0001	237	137	1033	52	143	5	2	-7.58911991119385	-3.28272986412048
rep0001	649	109	262	83	177	5	1	7.25357723236084	-0.105865143239498
rep0001	133	61	164	13	158	2	3	-8.7746524810791	4.25262784957886
rep0001	233	49	103	70	57	2	1	5.5219988822937	4.31838464736938
rep0001	450	194	883	162	3194	16	3	-9.34109973907471	6.60516405105591
rep0001	283	42	110	24	53	2	1	7.2432165145874	-1.97953999042511
rep0001	241	38	133	28	79	2	1	7.47271680831909	-1.98772835731506
rep0001	409	149	380	329	632	7	5	-5.35707712173462	5.58022117614746
rep0001	124	43	260	6	118	2	2	-8.10341358184814	-2.50939154624939
rep0001	240	52	107	46	70	2	1	7.57285451889038	3.15104603767395
rep0001	149	53	125	93	407	3	3	-6.95359659194946	6.4044075012207
rep0001	363	71	167	56	117	3	1	8.32375907897949	1.21440899372101
rep0001	516	261	962	82	167	7	2	-7.03238534927368	-2.89883589744568
rep0001	184	47	112	40	147	2	3	-7.23242807388306	4.41479015350342
rep0001	227	48	114	29	98	2	1	9.24330806732178	-0.699135720729828
rep0001	1557	163	553	1598	428	15	5	-4.1546630859375	6.22728204727173
rep0001	526	95	206	77	128	4	1	7.24151039123535	1.56425321102142
rep0001	140	180	1740	47	141	6	2	-8.52910804748535	-3.84630799293518
rep0001	392	67	154	53	103	3	1	7.10937452316284	0.383821845054626
rep0001	278	51	90	29	66	2	1	7.87365055084229	-0.63373863697052
rep0001	243	47	100	44	77	2	1	7.6116156578064	2.6692042350769
rep0001	635	210	970	379	770	11	3	-5.67437076568604	4.74685096740723
rep0001	242	45	108	33	89	2	1	8.44699287414551	-0.407843619585037
rep0001	183	48	126	40	127	2	1	9.56485176086426	0.208743795752525
rep0001	164	94	2381	61	130	7	2	-8.99221515655518	-4.92687654495239
rep0001	222	54	111	77	54	2	1	5.39813375473022	4.67713356018066
rep0001	159	54	273	138	490	4	3	-7.20859718322754	6.60561943054199
rep0001	512	92	207	59	154	4	1	8.19350528717041	-0.736059069633484
rep0001	872	231	977	197	406	10	2	-5.94422721862793	-2.1136302947998
rep0001	300	98	246	266	140	4	5	-3.48670506477356	5.42306661605835
rep0001	21	88	607	0	28	2	2	-10.1851034164429	-4.36238718032837
rep0001	278	103	227	320	1667	8	3	-8.44173145294189	7.96069526672363
rep0001	189	82	173	256	98	3	5	-3.43693709373474	5.73571920394897
rep0001	433	895	357	127	210	6	4	-1.44820940494537	-12.8175573348999
rep0001	248	50	112	33	73	2	1	8.55037593841553	0.323484927415848
rep0001	416	54	151	31	115	3	1	6.63293695449829	-2.84701466560364
rep0001	639	107	260	105	163	5	1	6.25775384902954	1.74582123756409
rep0001	355	100	406	66	123	4	2	-5.92379283905029	-2.15092611312866
rep0001	127	53	171	113	64	2	5	-2.98423719406128	5.3695764541626
rep0001	300	37	94	25	54	2	1	6.20817518234253	-2.00416946411133
rep0001	432	75	144	32	99	3	1	7.91626977920532	-2.67091798782349
rep0001	1611.03703703704	1920.14814814815	4029.03703703704	489.185185185185	943.703703703704	26	4	-1.7848607301712	-11.6259241104126
rep0001	1546	124	351	76	227	9	1	5.83659791946411	-2.98390507698059
rep0001	981	221	587	162	1108	11	3	-8.01411914825439	4.86389970779419
rep0001	723	95	222	75	164	5	1	6.10153818130493	-1.12310838699341
rep0001	378	108	331	96	123	4	1	6.08395719528198	3.4756007194519
rep0001	254	51	105	40	68	2	1	7.77703428268433	2.13983345031738
rep0001	254	37	127	20	72	2	1	7.2179217338562	-3.05606007575989
rep0001	227	48	141	43	57	2	1	6.32758331298828	3.07039761543274
rep0001	271	100	4712	110	197	10	2	-9.13441276550293	-5.04832077026367
rep0001	78	87	337	8	86	2	2	-8.26694202423096	-2.9393310546875
rep0001	854	213	593	307	1613	13	3	-7.26489973068237	5.99276685714722
rep0001	174	66	149	65	360	3	3	-7.3378324508667	5.46830320358276
rep0001	364	74	171	50	116	3	1	8.62865352630615	0.420808553695679
rep0001	265	149	3334	127	119	9	2	-8.34334182739258	-5.07926416397095
rep0001	247	48	112	35	71	2	1	8.17659187316895	0.72845071554184
rep0001	587	120	285	138	155	5	1	5.94356060028076	3.75934720039368
rep0001	147	59	144	115	58	2	5	-2.83429336547852	5.280601978302
rep0001	278	65	238	50	880	5	3	-9.17646026611328	6.28014373779297
rep0001	136	103	3148	152	76	7	2	-8.65920448303223	-5.27708578109741
rep0001	233	45	120	31	83	2	1	8.42911148071289	-0.41164430975914
rep0001	208	194	1990	42	309	8	2	-8.57456016540527	-3.53452181816101
rep0001	249	51	109	42	63	2	1	7.28210163116455	2.86504435539246
rep0001	121	46	156	95	113	2	5	-4.39863586425781	5.0562162399292
rep0001	388	89	275	274	2589	10	3	-9.60885334014893	8.0695972442627
rep0001	132	61	164	56	418	3	3	-7.63868236541748	5.60521984100342
rep0001	763	92	219	50	151	5	1	6.35025882720947	-2.71514248847961
rep0001	253	52	112	30	66	2	1	8.69138050079346	-0.90721207857132
rep0001	131	134	476	24	94	3	2	-7.70667934417725	-3.0367317199707
rep0001	380	66	153	82	87	3	1	5.49256563186646	3.58447813987732
rep0001	241	50	112	34	79	2	1	8.78188323974609	0.57437938451767
rep0001	424	74	146	53	81	3	1	7.17264986038208	1.34596991539001
rep0001	190	67	187	100	270	3	3	-5.98297500610352	5.20386266708374
rep0001	166	243	1436	117	63	6	2	-7.51564788818359	-4.01321172714233
rep0001	393	64	165	56	92	3	1	6.58856582641602	0.880697965621948
rep0001	216	91	196	136	1058	5	3	-8.17646503448486	7.25395774841309
rep0001	532	82	213	65	134	4	1	6.58301639556885	-0.107709683477879
rep0001	205	47	189	14	67	2	1	7.30997562408447	-3.57159090042114
rep0001	248	45	114	48	58	2	1	6.01039218902588	3.02423858642578
rep0001	74	109	548	105	32	3	2	-6.51584386825562	-3.88327813148499
rep0001	148	60	165	109	42	2	5	-2.70037722587585	5.37246322631836
rep0001	405	164	484	1138	911	11	5	-4.74045658111572	6.42484045028687
rep0001	713	101	250	90	128	5	1	5.8184289932251	0.395527452230453
rep0001	1477	194	449	118	316	10	1	6.38614368438721	-2.32700562477112
rep0001	739	140	335	91	240	6	1	8.38886260986328	-0.638562440872192
rep0001	253	47	97	41	77	2	1	7.57371616363525	1.92222464084625
rep0001	103	55	2991	52	60	7	2	-9.15253829956055	-5.09090280532837
rep0001	399	140	342	197	817	7	3	-6.74414730072021	5.80025482177734
rep0001	358	25	57	19	46	2	1	5.54921531677246	-2.65700221061707
rep0001	119	179	1323	26	144	5	2	-8.61734962463379	-3.52158355712891
rep0001	155	40	215	395	43	3	5	-3.81533288955688	6.14891481399536
rep0001	226	42	114	89	52	2	1	5.23466444015503	4.50447845458984
rep0001	195	60	109	95	62	2	1	5.26355457305908	4.79894828796387
rep0001	118	78	401	31	32	2	2	-7.26558685302734	-3.35822701454163
rep0001	613	88	302	125	159	5	1	5.43399953842163	2.07953000068665
rep0001	48	450	2197	59	31	6	2	-8.58716773986816	-4.39857578277588
rep0001	77	80	772	14	68	3	2	-8.66323757171631	-3.54312825202942
rep0001	149	43	118	177	626	4	3	-8.08143043518066	7.85864639282227
rep0001	295	75	1991	66	164	7	2	-8.2244291305542	-4.81708908081055
rep0001	244	45	117	52	55	2	1	5.85318279266357	3.32899975776672
rep0001	167	58	158	116	609	4	3	-7.53704786300659	6.95450353622437
rep0001	276	44	106	29	59	2	1	7.53571176528931	-1.15360486507416
rep0001	53	33	835	5	85	3	2	-9.45623111724854	-4.48394823074341
rep0001	230	59	103	46	83	2	1	8.1244421005249	2.87408447265625
rep0001	750	184	305	103	226	6	1	8.95284652709961	1.36671626567841
rep0001	244	48	104	49	75	2	1	7.36724042892456	2.97693777084351
rep0001	382	73	140	72	102	3	1	7.28366947174072	2.82064580917358
rep0001	1025	267	1398	132	332	11	2	-6.83641242980957	-2.65010619163513
rep0001	390	147	343	1117	272	8	5	-4.20877647399902	6.28682470321655
rep0001	125	276	161	24	81	2	4	-2.09759521484375	-12.649712562561
rep0001	239	45	118	38	72	2	1	7.40075922012329	1.15152287483215
rep0001	234	51	121	48	65	2	1	6.68345737457275	3.48813438415527
rep0001	195	52	122	72	79	2	1	5.40092754364014	4.73461055755615
rep0001	252	92	259	156	1825	8	3	-9.25529861450195	7.57909202575684
rep0001	109	32	120	206	1208	5	3	-9.71184921264648	8.22047138214111
rep0001	245	50	120	35	69	2	1	8.1509256362915	0.533107221126556
rep0001	574	92	221	286	124	5	1	5.16097211837769	4.43957471847534
rep0001	343	119	260	93	528	5	3	-7.38076305389404	4.82107448577881
rep0001	289	101	298	225	2966	10	3	-9.77100944519043	7.87529373168945
rep0001	238	47	103	35	97	2	1	8.96280288696289	0.421016544103622
rep0001	345	114	285	261	647	6	3	-6.30289745330811	5.99862098693848
rep0001	192	42	90	221	596	4	3	-8.05808067321777	7.87688970565796
rep0001	150	221	123	23	113	2	4	-1.97466719150543	-12.5151529312134
rep0001	263	49	92	47	64	2	1	7.0969820022583	2.70604300498962
rep0001	399	66	186	38	87	3	1	7.75040292739868	-1.93465268611908
rep0001	243	49	120	33	71	2	1	8.26481151580811	0.291138350963593
rep0001	369	67	151	37	153	3	1	7.45065593719482	-2.49368405342102
rep0001	108	321	2784	68	78	7	2	-8.60013580322266	-4.26106643676758
rep0001	357	127	340	109	401	5	3	-7.0859203338623	4.38157558441162
rep0001	204	306	239	39	135	3	4	-1.87715220451355	-12.4015331268311
rep0001	283	112	215	243	948	6	3	-7.22221755981445	6.93590593338013
rep0001	254	48	99	33	79	2	1	8.72980690002441	0.0516142323613167
rep0001	210	47	113	41	110	2	1	9.43127632141113	0.513408243656158
rep0001	240	50	129	20	76	2	1	7.88775491714478	-3.02837061882019
rep0001	94	36	107	114	193	2	5	-5.03423738479614	5.84084463119507
rep0001	163	66	222	95	288	3	3	-6.18471622467041	5.19772148132324
rep0001	72	202	843	55	46	4	2	-7.94837665557861	-3.82558417320251
rep0001	242	104	245	86	749	5	3	-7.7688364982605	5.65416622161865
rep0001	390	68	140	87	83	3	1	5.50673484802246	3.65234351158142
rep0001	133	46	134	126	91	2	5	-3.7877037525177	5.43182325363159
rep0001	216	222	2402	45	247	7	2	-8.63371753692627	-3.64390063285828
rep0001	247	324	638	1370	112	8	5	-3.19140148162842	5.71084117889404
rep0001	188	92	728	65	72	4	2	-6.91580247879028	-3.83358955383301
rep0001	262	43	108	39	63	2	1	6.51768255233765	1.17032074928284
rep0001	1636	3226	1402	456	908	23	4	-1.49312353134155	-12.8561964035034
rep0001	243	48	113	50	61	2	1	6.17227029800415	3.25676989555359
rep0001	503	92	210	62	161	4	1	8.32042407989502	-0.589338719844818
rep0001	205	63	209	141	1083	6	3	-8.62001895904541	7.67169857025146
rep0001	503	84	251	76	112	4	1	6.13512134552002	0.59468024969101
rep0001	105	43	181	33	182	2	3	-7.34559535980225	4.45613479614258
rep0001	334	68	169	95	111	3	1	5.58317375183105	4.02685785293579
rep0001	212	77	221	130	829	5	3	-7.85367441177368	6.90069437026978
rep0001	360	85	194	97	326	4	3	-6.51106977462769	4.96938705444336
rep0001	201	81	216	64	987	5	3	-9.16720294952393	6.42169809341431
rep0001	243	46	111	41	75	2	1	7.47597885131836	1.88752925395966
rep0001	260	74	218	331	189	4	5	-4.15803575515747	5.91271352767944
rep0001	402	63	145	66	88	3	1	5.8284649848938	1.75792837142944
rep0001	205	74	200	125	196	3	5	-4.90884923934937	5.01827383041382
rep0001	122	47	117	165	85	2	5	-3.84192323684692	5.7668604850769
rep0001	42	24	56	188	249	2	5	-5.13220167160034	6.6295690536499
rep0001	270	42	95	24	79	2	1	7.19443273544312	-2.20743346214294
rep0001	656	93	297	66	173	5	1	7.25738525390625	-2.03164768218994
rep0001	641	95	224	133	193	5	1	5.79618692398071	1.85787189006805
rep0001	244	51	110	45	69	2	1	7.28868198394775	3.06335830688477
rep0001	271	44	109	15	74	2	1	7.24493455886841	-3.51324415206909
rep0001	793	182	307	136	157	6	1	7.39326238632202	3.17865705490112
rep0001	419	54	140	66	78	3	1	5.4475302696228	1.43089365959167
rep0001	231	54	110	53	66	2	1	6.4143271446228	3.87372207641602
rep0001	73	58	388	0	67	2	2	-10.3039484024048	-4.27592992782593
rep0001	373	71	157	62	112	3	1	7.45042514801025	2.01548337936401
rep0001	368	76	147	62	111	3	1	8.09069442749023	2.22316980361938
rep0001	251	43	101	34	86	2	1	7.33189535140991	-0.495304644107819
rep0001	307	41	81	34	48	2	1	5.77835512161255	-0.320270866155624
rep0001	711	145	346	113	238	6	1	8.30256271362305	1.37000477313995
rep0001	133	51	131	109	104	2	5	-4.05378580093384	5.2768087387085
rep0001	157	51	107	83	436	3	3	-7.46297931671143	6.58873176574707
rep0001	135	103	2777	16	148	8	2	-9.43109130859375	-4.58469486236572
rep0001	446	104	248	62	184	4	1	9.08211517333984	-0.585104882717133
rep0001	160	59	123	79	108	2	5	-4.68897533416748	4.39308834075928
rep0001	255	42	107	48	59	2	1	5.78414011001587	2.47153210639954
rep0001	596	125	303	75	193	5	1	8.72887229919434	-0.917945623397827
rep0001	232	54	113	42	75	2	1	8.19144630432129	2.73210334777832
rep0001	422	66	149	39	93	3	1	7.38440561294556	-1.56425487995148
rep0001	420	573	430	130	266	6	4	-0.935175657272339	-12.0603303909302
rep0001	50	64	2392	27	78	6	2	-9.38847541809082	-4.84221935272217
rep0001	407	62	178	27	102	3	1	7.2912073135376	-3.16572499275208
rep0001	240	47	101	48	77	2	1	7.40401124954224	2.98714256286621
rep0001	541	167	416	314	2908	13	3	-8.91882514953613	7.67769289016724
rep0001	239	79	200	112	453	4	3	-6.73154783248901	5.72393608093262
rep0001	375	61	162	80	88	3	1	5.4720139503479	3.33856844902039
rep0001	293	115	297	208	1674	8	3	-8.50820255279541	7.42360544204712
rep0001	235	47	112	48	73	2	1	7.12467336654663	3.05726456642151
rep0001	250	46	103	49	65	2	1	6.17518043518066	2.81163334846497
rep0001	708	111	218	127	116	5	1	5.61281394958496	2.19191026687622
rep0001	800	81	193	60	145	5	1	5.82095289230347	-2.51139760017395
rep0001	257	82	197	90	162	3	5	-4.84023427963257	4.17260932922363
rep0001	272	32	108	20	78	2	1	6.45267677307129	-2.80626463890076
rep0001	242	99	214	528	269	5	5	-4.40901231765747	6.30717611312866
rep0001	408	57	174	70	58	3	1	5.51229476928711	2.09070324897766
rep0001	237	58	114	36	76	2	1	8.89200305938721	1.51163148880005
rep0001	352	73	167	77	104	3	1	6.27478075027466	3.73453545570374
rep0001	104	88	627	14	85	3	2	-8.38074207305908	-3.14285087585449
rep0001	237	52	117	37	73	2	1	8.64461898803711	1.4485696554184
rep0001	362	148	1639	98	175	8	2	-7.23882579803467	-4.06340980529785
rep0001	149	108	138	26	133	2	4	-1.49654996395111	-11.4849681854248
rep0001	70	145	3827	141	64	8	2	-8.84780406951904	-5.09390735626221
rep0001	279	38	90	50	51	2	1	5.50336265563965	1.74703204631805
rep0001	304	104	308	242	3531	10	3	-9.95421123504639	7.96671676635742
rep0001	95	42	304	42	51	2	2	-6.4174370765686	-3.27244687080383
rep0001	146	43	118	21	203	2	3	-8.38355159759521	4.51190280914307
rep0001	269	122	2012	86	167	8	2	-7.79931497573853	-4.6758131980896
rep0001	321	125	374	101	1028	7	3	-8.527756690979	5.59375762939453
rep0001	321	746	3087	97	175	11	2	-8.26677227020264	-3.71411371231079
rep0001	212	54	125	63	65	2	1	5.83449792861938	4.37482118606567
rep0001	379	49	153	140	1261	6	3	-9.44239044189453	7.80571556091309
rep0001	152	173	120	32	121	2	4	-1.30357694625854	-11.8145275115967
rep0001	212	377	212	43	127	3	4	-1.87675070762634	-12.5777654647827
rep0001	65	57	372	29	47	2	2	-7.09790849685669	-3.61535263061523
rep0001	259	44	116	23	77	2	1	7.80849361419678	-2.62647771835327
rep0001	278	42	84	45	62	2	1	6.00334739685059	1.38363528251648
rep0001	147	58	144	57	119	2	5	-4.87934589385986	4.2041392326355
rep0001	692	161	352	146	207	6	1	6.65227079391479	3.73788094520569
rep0001	120	83	1977	126	40	6	2	-8.39984512329102	-5.23303985595703
rep0001	383	59	147	118	356	4	3	-6.98507404327393	5.94075012207031
rep0001	90	34	108	299	48	2	5	-3.97067928314209	6.20425653457642
rep0001	188	471	188	68	109	3	4	-1.48119103908539	-12.8982610702515
rep0001	416	63	134	54	98	3	1	6.40464353561401	0.328241258859634
rep0001	258	48	107	42	57	2	1	6.58779096603394	2.74791312217712
rep0001	146	63	144	66	110	2	5	-4.74511051177979	4.29328489303589
rep0001	208	71	156	140	1272	6	3	-8.96976089477539	7.71375036239624
rep0001	197	257	2291	125	157	8	2	-7.75963115692139	-4.24902200698853
rep0001	189	71	202	50	592	4	3	-8.68844032287598	5.51631498336792
rep0001	316	112	292	210	1077	7	3	-7.43837976455688	6.84458446502686
rep0001	400	75	167	47	82	3	1	7.84332656860352	0.111348897218704
rep0001	236	48	119	29	85	2	1	8.76297092437744	-1.25414323806763
rep0001	557	79	194	40	151	4	1	6.84693098068237	-2.8240954875946
rep0001	162	56	162	134	3171	9	3	-10.3405456542969	7.97408866882324
rep0001	382	71	162	48	106	3	1	8.29485702514648	0.111877836287022
rep0001	147	162	126	65	87	2	4	-0.531512498855591	-11.6060266494751
rep0001	301	125	310	270	1543	9	3	-8.09236812591553	7.49454116821289
rep0001	169	85	759	110	145	4	2	-6.31224775314331	-3.54711842536926
rep0001	1866	3260	2732	529	1040	29	4	-1.48599410057068	-12.3487529754639
rep0001	518	88	224	58	139	4	1	7.85021543502808	-1.33429217338562
rep0001	240	43	115	38	73	2	1	7.03749990463257	1.24612033367157
rep0001	174	135	812	3	152	4	2	-8.76637363433838	-3.08288097381592
rep0001	164	216	116	42	81	2	4	-1.18371474742889	-12.2775592803955
rep0001	221	91	199	170	1150	5	3	-8.19025421142578	7.42517518997192
rep0001	125	192	780	79	59	4	2	-7.49559497833252	-3.80011177062988
rep0001	138	48	201	7	137	2	2	-8.0913724899292	-2.42696714401245
rep0001	455	61	123	49	76	3	1	5.81367444992065	-0.490852683782578
rep0001	194	146	838	11	218	5	2	-8.49434947967529	-2.85945844650269
rep0001	102	55	259	20	103	2	2	-7.16915082931519	-2.45453143119812
rep0001	381	64	173	52	98	3	1	6.88476181030273	0.32600861787796
rep0001	1307	2993	1067	318	621	18	4	-1.98200714588165	-12.9956703186035
rep0001	577	2308	663	433	4675	20	3	-7.3646035194397	4.80788564682007
rep0001	356	72	176	60	109	3	1	7.72186994552612	2.0190007686615
rep0001	415	129	270	190	1442	8	3	-8.26634883880615	6.99813890457153
rep0001	278	197	191	64	115	3	4	-1.07836675643921	-11.153208732605
rep0001	237	45	113	40	77	2	1	7.61474800109863	1.64004755020142
rep0001	130	47	106	47	209	2	3	-6.59485816955566	4.90145063400269
rep0001	278	43	83	21	90	2	1	7.18481302261353	-2.7017834186554
rep0001	317	154	2012	89	195	8	2	-7.51237678527832	-4.26002836227417
rep0001	222	82	213	83	501	4	3	-7.43228340148926	5.50389337539673
rep0001	564	85	188	58	129	4	1	6.59784173965454	-1.2318172454834
rep0001	848	121	312	103	148	6	1	5.90966272354126	0.267127573490143
rep0001	236	46	117	45	70	2	1	6.65662813186646	2.62052202224731
rep0001	219	460	168	62	111	3	4	-1.47330605983734	-12.8035154342651
rep0001	777.1875	280.3125	659.0625	255.9375	2613.75	15	3	-8.29433155059814	6.15304803848267
rep0001	352	75	174	50	123	3	1	8.82269763946533	0.388106405735016
rep0001	713	131	434	85	203	6	1	7.91673231124878	-1.68077576160431
rep0001	884	166	392	96	276	7	1	8.53492069244385	-1.48106825351715
rep0001	157	189	705	62	99	4	2	-7.29300403594971	-3.46028566360474
rep0001	232	43	128	34	77	2	1	7.71625089645386	-0.0102628841996193
rep0001	188	200	2330	89	84	7	2	-8.30071258544922	-4.74276828765869
rep0001	715	100	260	152	2302	10	3	-9.41924285888672	7.36376619338989
rep0001	161	64	202	160	521	4	3	-6.83642435073853	6.63394117355347
rep0001	256	37	107	35	79	2	1	6.36565685272217	-0.434440523386002
rep0001	238	45	118	26	85	2	1	8.49834442138672	-1.74119710922241
rep0001	261	44	106	31	70	2	1	7.3416485786438	-0.414315551519394
rep0001	155	87	848	65	121	4	2	-7.02658891677856	-4.01522970199585
rep0001	239	48	124	42	58	2	1	6.4745774269104	3.00900411605835
rep0001	257	49	107	44	57	2	1	6.5872540473938	2.82176828384399
rep0001	599	123	267	110	191	5	1	7.73229217529297	2.80329918861389
rep0001	205	166	2038	112	139	7	2	-7.69457960128784	-4.70971250534058
rep0001	695	142	451	316	1310	10	3	-7.10663604736328	6.19338798522949
rep0001	163	135	677	67	119	4	2	-6.86838436126709	-3.33366751670837
rep0001	236	53	95	36	106	2	1	9.01667308807373	0.493119984865189
rep0001	203	53	137	75	51	2	1	5.39948129653931	4.77994394302368
rep0001	242	43	117	33	77	2	1	7.89658498764038	-0.208832576870918
rep0001	237	373	194	65	100	3	4	-1.14671325683594	-12.4808149337769
rep0001	209	119	3356	79	123	8	2	-9.05394077301025	-4.93412113189697
rep0001	141	111	4800	176	80	9	2	-8.97635746002197	-5.20621585845947
rep0001	161	121	684	193	35	4	2	-6.38559150695801	-3.7741527557373
rep0001	241	46	121	36	67	2	1	7.77805185317993	0.544761717319489
rep0001	365	77	171	53	109	3	1	8.65697288513184	1.14449596405029
rep0001	225	92	234	391	122	4	5	-3.68469429016113	5.98588514328003
rep0001	276	46	95	45	55	2	1	5.94926261901855	2.02986526489258
rep0001	278	114	285	143	234	4	5	-4.76738595962524	4.32336473464966
rep0001	251	45	99	48	72	2	1	6.4706506729126	2.53753042221069
rep0001	238	45	117	48	65	2	1	6.11487579345703	2.92860317230225
rep0001	327	109	377	225	2352	10	3	-9.31976222991943	7.6480884552002
rep0001	377	70	163	58	105	3	1	7.50525236129761	1.64893317222595
rep0001	84	316	3201	167	47	7	2	-8.55123615264893	-4.74000644683838
rep0001	232	43	143	24	71	2	1	7.9125657081604	-2.4175271987915
rep0001	299	123	321	224	1567	8	3	-8.24397945404053	7.42128705978394
rep0001	406	182	793	290	2250	11	3	-8.34924411773682	6.80732297897339
rep0001	347	65	173	61	121	3	1	7.56857919692993	1.50602889060974
rep0001	159	50	120	94	107	2	5	-4.32303714752197	5.08498573303223
rep0001	554	539	669	471	2389	13	3	-7.12738084793091	5.40124464035034
rep0001	183	67	201	39	322	3	3	-8.17629909515381	4.54881572723389
rep0001	44	42	425	37	13	2	2	-7.37519311904907	-4.74122095108032
rep0001	1117	212	530	118	341	9	1	8.38955307006836	-1.63838231563568
rep0001	204	212	230	75	147	3	4	-0.672943711280823	-11.4469690322876
rep0001	237	48	136	41	53	2	1	6.26744556427002	2.99903202056885
rep0001	269	42	99	43	62	2	1	6.00672149658203	1.6019994020462
rep0001	115	93	1176	64	85	5	2	-7.81288480758667	-4.77866315841675
rep0001	173	204	537	154	82	4	2	-6.60188579559326	-3.40358257293701
rep0001	241	45	124	29	72	2	1	8.24749946594238	-1.29001867771149
rep0001	412	125	508	105	158	5	2	-5.7793173789978	-2.34271121025085
rep0001	237	66	199	96	1135	6	3	-9.03297805786133	7.22066450119019
rep0001	362	146	333	108	381	5	3	-7.25051212310791	4.23530244827271
rep0001	361	75	188	47	104	3	1	8.36367321014404	-0.810304403305054
rep0001	308	79	168	93	129	3	1	5.67774820327759	4.27822494506836
rep0001	50	189	730	61	35	3	2	-7.93828105926514	-3.87101197242737
rep0001	183	54	135	16	135	2	1	7.53470230102539	-3.64118552207947
rep0001	152	47	127	115	81	2	5	-3.61014938354492	5.31326246261597
rep0001	301	31	101	26	48	2	1	5.82218074798584	-1.99955821037292
rep0001	254	47	114	17	84	2	1	7.44589996337891	-3.47793078422546
rep0001	229	49	108	28	97	2	1	9.23201656341553	-0.707033574581146
rep0001	403	58	190	48	74	3	1	5.94822645187378	0.152034759521484
rep0001	247	47	108	42	76	2	1	7.35565233230591	2.05824422836304
rep0001	309	41	154	70	574	4	3	-8.64173221588135	6.62780952453613
rep0001	327	83	184	88	91	3	1	6.04150915145874	4.17765283584595
rep0001	121	266	1884	23	131	6	2	-8.79264259338379	-3.5630190372467
rep0001	237	57	117	26	82	2	1	9.0687141418457	-1.06827425956726
rep0001	862	192	603	254	2017	13	3	-8.20752906799316	6.46992158889771
rep0001	150	73	124	345	123	3	5	-4.07828426361084	6.06597280502319
rep0001	267	971	341	168	85	5	4	-1.12925398349762	-12.6813869476318
rep0001	412	163	454	207	2138	11	3	-8.67195987701416	6.98352670669556
rep0001	139	54	211	68	53	2	2	-5.718421459198	-2.55891823768616
rep0001	263	48	96	32	74	2	1	8.18950653076172	-0.303522408008575
rep0001	276	42	102	18	77	2	1	6.99731540679932	-3.21493315696716
rep0001	102	48	276	61	46	2	2	-6.04048442840576	-3.1002311706543
rep0001	245	142	727	170	89	5	2	-6.26144742965698	-3.44172191619873
rep0001	243	44	114	41	71	2	1	6.83567380905151	1.74350190162659
rep0001	465	175	1591	128	363	10	2	-6.66588354110718	-2.98068761825562
rep0001	89	91	1262	60	121	5	2	-7.9493613243103	-4.68047618865967
rep0001	342	145	433	263	1946	10	3	-8.38554954528809	7.40088605880737
rep0001	293	100	243	146	902	6	3	-7.5588641166687	6.5911431312561
rep0001	142	227	127	60	68	2	4	-0.751401126384735	-12.2277145385742
rep0001	267	386	1880	112	218	8	2	-7.80680465698242	-3.59377145767212
rep0001	242	144	2410	209	173	8	2	-7.68716239929199	-5.06018352508545
rep0001	132	51	128	49	175	2	3	-6.24344348907471	4.80339956283569
rep0001	340	132	330	85	449	5	3	-7.45988845825195	4.26467227935791
rep0001	257	391	379	65	140	4	4	-1.55265986919403	-12.1356163024902
rep0001	65	51	2174	41	52	5	2	-9.15186882019043	-5.07773494720459
rep0001	487	103	230	60	147	4	1	8.82185935974121	-0.866801381111145
rep0001	188	65	155	163	535	4	3	-6.8851170539856	6.6700963973999
rep0001	353	73	224	29	101	3	1	7.77915859222412	-3.06339907646179
rep0001	325	124	329	95	463	5	3	-7.18204402923584	4.38724327087402
rep0001	224	103	961	114	254	6	2	-6.36230325698853	-2.87556934356689
rep0001	200	66	144	296	90	3	5	-3.61962032318115	5.89183664321899
rep0001	221	97	234	168	358	4	5	-5.50527477264404	5.43210411071777
rep0001	185	159	1730	874	855	11	2	-5.95678853988647	-2.90562844276428
rep0001	175	151	609	87	141	4	2	-6.79674959182739	-3.22660994529724
rep0001	85	28	317	22	89	2	2	-7.09643125534058	-2.99348187446594
rep0001	102	37	125	205	64	2	5	-3.77955794334412	6.04998540878296
rep0001	730	780	714.545454545455	249.090909090909	430.909090909091	10	4	-0.668882489204407	-11.5187749862671
rep0001	323	108	333	69	1249	7	3	-9.1533145904541	6.2404842376709
rep0001	113	44	222	62	89	2	2	-5.81825733184814	-2.53781771659851
rep0001	131	160	917	61	55	4	2	-7.61993026733398	-3.84384155273438
rep0001	164	93	818	59	122	4	2	-7.08808851242065	-3.9467294216156
rep0001	749	145	314	127	206	6	1	7.2896409034729	2.29673624038696
rep0001	157	221	120	36	90	2	4	-1.36840498447418	-12.1850566864014
rep0001	161	95	685	52	106	4	2	-7.18506622314453	-3.36012053489685
rep0001	245	79	584	47	104	4	2	-7.00725793838501	-2.80960392951965
rep0001	53	115	806	49	11	3	2	-8.33455562591553	-4.56705236434937
rep0001	192	67	1749	136	73	6	2	-8.0269889831543	-5.19589710235596
rep0001	230	59	109	47	74	2	1	7.87213039398193	3.21931672096252
rep0001	75	33	104	83	575	3	3	-8.7361946105957	7.91917324066162
rep0001	387	758	437	77	962	8	4	-1.68355715274811	-11.7128686904907
rep0001	127	161	193	28	88	2	4	-1.61758780479431	-11.820104598999
rep0003	97	37	117	61	233	2	3	-6.57451820373535	5.72379493713379
rep0003	97	96	519	94	57	3	2	-6.45303726196289	-3.72653794288635
rep0003	77	40	304	37	95	2	2	-6.42667627334595	-2.72974109649658
rep0003	153	58	147	102	58	2	5	-2.8429434299469	5.27175521850586
rep0003	242	55	109	48	64	2	1	6.90956926345825	3.63114976882935
rep0003	123	79	1499	149	141	6	2	-7.67263174057007	-5.07612276077271
rep0003	255	45	123	32	58	2	1	7.61621189117432	0.0867127627134323
rep0003	65	39	1312	53	62	4	2	-8.73324584960938	-5.25702285766602
rep0003	253	38	99	48	75	2	1	5.93682670593262	1.85651075839996
rep0003	250	50	103	47	59	2	1	6.66714906692505	3.19002509117126
rep0003	132	52	134	38	178	2	3	-7.28395223617554	4.31335926055908
rep0003	276	50	87	37	66	2	1	7.5068416595459	1.15127646923065
rep0003	233	50	101	52	81	2	1	7.54814958572388	3.14840888977051
rep0003	379	66	148	61	115	3	1	7.33028745651245	1.47409117221832
rep0003	177	60	206	115	550	4	3	-7.33724355697632	6.58218240737915
rep0003	313	60	171	66	165	3	1	9.46164226531982	0.613543927669525
rep0003	377	59	179	44	109	3	1	7.42030143737793	-1.42399978637695
rep0003	367	74	177	44	112	3	1	8.65916347503662	-0.997267007827759
rep0003	515	82	215	81	133	4	1	6.22900581359863	1.39434099197388
rep0003	140	55	143	27	169	2	3	-7.73729181289673	4.18804025650024
rep0003	231	48	121	43	70	2	1	6.9591851234436	2.69500803947449
rep0003	559	211	569	350	3849	17	3	-9.15056800842285	7.59310913085938
rep0003	264	45	91	40	75	2	1	7.31522512435913	1.25307285785675
rep0003	105	32	86	29	297	2	3	-8.53579330444336	5.91262054443359
rep0003	318	100	658	38	293	5	2	-7.50587701797485	-2.41322135925293
rep0003	250	38	120	41	64	2	1	6.19750118255615	0.827044248580933
rep0003	128	54	197	37	115	2	2	-5.90303134918213	-2.21807169914246
rep0003	663	58	144	50	99	4	1	5.58950281143188	-2.4448835849762
rep0003	276	38	99	34	67	2	1	6.05273342132568	-0.68046760559082
rep0003	145	53	798	91	106	4	2	-6.61936140060425	-3.94735789299011
rep0003	495	91	208	79	152	4	1	7.39691781997681	1.86680901050568
rep0003	271	46	106	22	71	2	1	7.9255805015564	-2.61241173744202
rep0003	249	48	125	26	67	2	1	8.16368961334229	-1.76886308193207
rep0003	233	55	123	47	60	2	1	6.64826583862305	3.52629137039185
rep0003	418	125	229	376	171	5	5	-3.58317041397095	5.51347970962524
rep0003	118	38	89	66	539	3	3	-8.49301719665527	7.42513608932495
rep0003	190	60	150	68	1461	6	3	-9.75438690185547	7.42275905609131
rep0003	360	67	175	60	101	3	1	6.8452582359314	2.15945196151733
rep0003	283	85	189	140	84	3	1	5.29873371124268	4.81204462051392
rep0003	247	47	99	47	74	2	1	7.38604688644409	2.84466004371643
rep0003	384	82	148	64	94	3	1	7.6109881401062	2.82419443130493
rep0003	359	71	161	82	99	3	1	5.98158931732178	3.73390555381775
rep0003	252	53	103	39	66	2	1	7.98471212387085	2.09544730186462
rep0003	242	47	97	43	85	2	1	7.71282148361206	2.54738521575928
rep0003	536	77	198	81	130	4	1	5.92135047912598	0.994447410106659
rep0003	421	60	143	42	104	3	1	6.77501392364502	-1.44319343566895
rep0003	155	52	116	125	74	2	5	-3.52537155151367	5.33372211456299
rep0003	863	184	363	130	271	7	1	8.63248538970947	1.47422814369202
rep0003	90	81	563	36	79	3	2	-7.37116193771362	-3.61398363113403
rep0003	149	59	164	40	418	3	3	-8.46406841278076	5.22953128814697
rep0003	241	44	112	44	70	2	1	6.53369665145874	2.19338583946228
rep0003	272	103	257	190	877	6	3	-7.2095160484314	6.62024974822998
rep0003	141	32	267	54	47	2	2	-6.05532598495483	-2.7688615322113
rep0003	539	143	842	163	174	7	2	-6.01512861251831	-2.70946931838989
rep0003	226	205	214	75	136	3	4	-0.694756329059601	-11.4279117584229
rep0003	255	85	274	200	1842	8	3	-9.2085018157959	7.82447099685669
rep0003	141	51	137	36	164	2	3	-7.38349771499634	4.24499225616455
rep0003	111	49	121	103	452	3	3	-7.34184169769287	6.97046709060669
rep0003	267	73	301	118	939	6	3	-8.31348705291748	6.79825305938721
rep0003	517	88	230	77	113	4	1	6.14046096801758	1.81742978096008
rep0003	464	104	225	87	151	4	1	7.82073211669922	3.08280825614929
rep0003	19	40	541	0	12	2	2	-10.1580839157104	-4.35868167877197
rep0003	217	85	498	111	154	4	2	-5.95650720596313	-2.65816211700439
rep0003	652	90	830	165	166	7	2	-6.3305344581604	-2.72713422775269
rep0003	243	52	100	33	88	2	1	9.0028247833252	0.37029430270195
rep0003	253	43	108	47	60	2	1	5.82734870910645	2.49960207939148
rep0003	1810.66666666667	314.533333333333	744.8	210.933333333333	531.066666666667	14	1	7.92329120635986	-0.794422686100006
rep0003	195	207	225	324	193	4	5	-3.56570553779602	5.13160753250122
rep0003	141	58	142	115	67	2	5	-2.98404479026794	5.1534743309021
rep0003	797	282	2166	253	575	15	2	-6.51364374160767	-2.69210743904114
rep0003	132	143	159	68	77	2	4	-0.468047469854355	-11.4934854507446
rep0003	432	156	458	301	2681	12	3	-8.78574562072754	7.61121988296509
rep0003	253	38	107	36	76	2	1	6.3908486366272	-0.0247884951531887
rep0003	251	46	118	19	81	2	1	7.61013603210449	-3.24511861801147
rep0003	115	42	106	158	114	2	5	-4.32960748672485	5.83411550521851
rep0003	52	62	2016	70	67	6	2	-8.97541522979736	-5.11154413223267
rep0003	351	26	68	23	41	2	1	5.49024152755737	-2.55737924575806
rep0003	156	61	135	104	67	2	5	-2.97824859619141	5.06396007537842
rep0003	235	49	140	18	76	2	1	7.72938108444214	-3.1872079372406
rep0003	389	76	148	64	94	3	1	7.37036991119385	2.49813079833984
rep0003	112	49	98	166	116	2	5	-4.30348873138428	5.76208114624023
rep0003	194	56	195	67	1051	5	3	-9.34291934967041	6.98015928268433
rep0003	242	50	106	45	74	2	1	7.65688800811768	3.02000117301941
rep0003	213	65	240	198	1804	7	3	-9.55712223052979	8.07171535491943
rep0003	245	51	111	46	64	2	1	7.04566478729248	3.16630482673645
rep0003	300	95	221	359	673	6	5	-5.36381673812866	6.39585590362549
rep0003	383	82	155	62	89	3	1	7.78436613082886	2.69190955162048
rep0003	273	162	2662	74	199	9	2	-8.75809955596924	-4.3771710395813
rep0003	116	62	1183	103	91	5	2	-7.71197414398193	-5.11396884918213
rep0003	140	62	211	52	65	2	2	-5.69982862472534	-2.47597551345825
rep0003	189	77	245	77	228	3	3	-5.75818872451782	4.61830568313599
rep0003	196	56	131	75	64	2	1	5.37421035766602	4.84253120422363
rep0003	864	217	2782	390	1666	21	2	-6.67913913726807	-2.3353636264801
rep0003	147	97	926	38	90	4	2	-7.75030136108398	-3.61415410041809
rep0003	382	75	163	48	108	3	1	8.57559967041016	0.144531264901161
rep0003	321	33	91	13	48	2	1	6.13340044021606	-3.18159890174866
rep0003	600	191	596	325	1614	12	3	-7.30139112472534	6.46510744094849
rep0003	307	72	204	112	76	3	1	5.35869693756104	4.72043657302856
rep0003	450	52	129	48	84	3	1	5.56092882156372	-1.1012704372406
rep0003	250	47	102	32	83	2	1	8.76325511932373	-0.0690726339817047
rep0003	104	42	103	219	64	2	5	-3.82358121871948	6.03913688659668
rep0003	108	48	119	200	62	2	5	-3.68659090995789	5.98470449447632
rep0003	243	47	112	32	80	2	1	8.62495136260986	-0.290674895048141
rep0003	51	17	414	27	48	2	2	-7.82948541641235	-4.99715566635132
rep0003	260	96	229	121	365	4	3	-6.10663461685181	5.0086555480957
rep0003	364	67	183	54	110	3	1	7.54152011871338	0.44740691781044
rep0003	78	38	89	55	292	2	3	-7.3167724609375	6.47409391403198
rep0003	241	50	111	42	70	2	1	7.56457948684692	2.58581161499023
rep0003	210	56	132	15	115	2	1	7.43404579162598	-3.60738372802734
rep0003	135	56	150	59	131	2	5	-4.89150381088257	4.21918153762817
rep0003	108	43	111	14	268	2	3	-8.85533809661865	4.85050487518311
rep0003	212	95	235	274	1598	7	3	-8.77312088012695	8.05270099639893
rep0003	428	62	138	42	93	3	1	6.53164768218994	-1.3310649394989
rep0003	238	49	108	35	82	2	1	8.74307918548584	0.794121325016022
rep0003	211	86	208	123	785	5	3	-7.592125415802	6.64425611495972
rep0003	241	104	641	76	115	4	2	-6.55826425552368	-3.04312801361084
rep0003	215	106	2672	45	122	8	2	-9.10750484466553	-4.7384557723999
rep0003	220	94	2890	157	95	9	2	-8.55915832519531	-5.28865718841553
rep0003	255	200	199	61	138	3	4	-0.995113134384155	-11.4194746017456
rep0003	226	43	122	21	101	2	1	7.54732131958008	-3.01667618751526
rep0003	452	442	431	135	272	6	4	-0.871424734592438	-11.5078821182251
rep0003	61	58	323	75	45	2	2	-6.3683500289917	-3.60568428039551
rep0003	342	131	1756	168	225	8	2	-6.72024250030518	-3.93556118011475
rep0003	350	74	177	52	122	3	1	8.66815185546875	0.505766808986664
rep0003	276	41	92	32	69	2	1	6.42383337020874	-0.689826011657715
rep0003	170	56	106	110	82	2	5	-3.55628228187561	5.21548366546631
rep0003	222	286	203	86	113	3	4	-0.472175478935242	-11.7547817230225
rep0003	111	140	2460	185	158	7	2	-7.91502141952515	-5.0386905670166
rep0003	346	102	286	657	297	6	5	-4.26515960693359	6.24818229675293
rep0003	329	139	698	88	384	6	2	-6.67391014099121	-2.35717606544495
rep0003	528	76	229	34	162	4	1	7.04173755645752	-3.3584246635437
rep0003	192	63	177	118	1661	6	3	-9.74019908905029	7.77307176589966
rep0003	136	90	1412	87	166	6	2	-7.68972873687744	-4.79546356201172
rep0003	255	43	114	35	65	2	1	6.91337156295776	0.371855050325394
rep0003	295	183	2055	138	209	9	2	-7.16968107223511	-4.27488136291504
rep0003	199	43	126	15	136	2	1	7.40669393539429	-3.55320143699646
rep0003	386	58	184	40	104	3	1	7.38367557525635	-1.98494589328766
rep0003	683	103	258	90	147	5	1	6.1284818649292	0.385633498430252
rep0003	378	71	161	61	99	3	1	7.27113485336304	2.20136404037476
rep0003	223	101	334	649	102	5	5	-3.71599364280701	6.0475902557373
rep0003	77	26	88	108	880	4	3	-9.82592105865479	8.18751430511475
rep0003	258	88	224	227	4847	13	3	-10.3540754318237	8.00269889831543
rep0003	960	598	501	171	338	9	4	-1.26294469833374	-11.0170316696167
rep0003	145	76	694	111	130	4	2	-6.29129219055176	-3.55307483673096
rep0003	233	98	321	642	340	6	5	-4.40210485458374	6.34751224517822
rep0003	236	53	102	47	80	2	1	7.85410499572754	3.03439283370972
rep0003	180	71	189	411	229	4	5	-4.41666173934937	6.28946924209595
rep0003	255	43	101	27	89	2	1	7.26762199401855	-1.45840716362
rep0003	160	60	135	65	109	2	5	-4.79354524612427	4.22548294067383
rep0003	383	59	160	44	124	3	1	7.16744899749756	-1.26151287555695
rep0003	171	66	353	39	167	3	2	-6.71747493743896	-2.37467551231384
rep0003	16	36	560	24	14	2	2	-8.60603809356689	-4.80429553985596
rep0003	714	241	657	315	3637	17	3	-8.95927429199219	7.07491540908813
rep0003	444	140	692	416	473	8	5	-4.30177927017212	5.426833152771
rep0003	229	77	855	125	140	5	2	-6.32790327072144	-3.60761260986328
rep0003	146	41	95	64	194	2	3	-6.36893844604492	5.26286506652832
rep0003	128	69	445	46	141	3	2	-6.60547780990601	-2.65739679336548
rep0003	290	112	266	385	277	5	5	-4.29108476638794	5.78157901763916
rep0003	123	52	115	132	115	2	5	-4.14134216308594	5.4302830696106
rep0003	370	73	169	61	101	3	1	7.53758382797241	2.14767956733704
rep0003	389	63	173	61	86	3	1	5.85169887542725	1.97200262546539
rep0003	82	31	581	35	90	3	2	-7.7122950553894	-4.83388710021973
rep0003	377	122	751	101	289	6	2	-6.48409652709961	-2.49418568611145
rep0003	242	68	129	16	72	2	1	7.68338680267334	-3.37179732322693
rep0003	517	92	208	79	136	4	1	6.96951055526733	1.66703534126282
rep0003	175	101	795	36	78	4	2	-7.74418926239014	-3.41494059562683
rep0003	107	56	526	186	22	3	2	-6.27949476242065	-3.75578474998474
rep0003	480	114	226	102	120	4	1	6.53895235061646	3.79080510139465
rep0003	339	68	161	128	80	3	1	5.21383619308472	4.55932664871216
rep0003	272	38	101	37	67	2	1	6.03505706787109	0.48735636472702
rep0003	626	1183	554	715	2617	18	3	-7.24552536010742	4.93493795394897
rep0003	252	46	122	47	47	2	1	5.97515487670898	3.01095128059387
rep0003	157	34	149	211	2738	8	3	-10.2346181869507	8.12351417541504
rep0003	193	124	135	37	73	2	4	-1.19111454486847	-11.0695219039917
rep0003	634	53	181	31	127	4	1	5.88753271102905	-3.03621649742126
rep0003	234	47	133	35	68	2	1	7.73049688339233	0.296922415494919
rep0003	142	51	141	62	133	2	5	-5.0398907661438	4.36149311065674
rep0003	174	138	936	47	62	4	2	-7.8478045463562	-3.47966599464417
rep0003	386	105	278	467	4500	15	3	-10.0065002441406	8.14572620391846
rep0003	322	73	181	76	123	3	1	7.30723237991333	3.25249910354614
rep0003	1257	2557	1313	413	709	19	4	-1.3833532333374	-12.7419939041138
rep0003	112	41	151	419	93	3	5	-4.20957279205322	6.32899141311646
rep0003	258	38	120	27	71	2	1	7.29254150390625	-1.95268428325653
rep0003	390	140	340	105	2213	10	3	-9.42778396606445	6.681471824646
rep0003	558	82	189	62	132	4	1	6.32651615142822	-0.910666525363922
rep0003	224	84	236	227	908	6	3	-7.39789295196533	7.13355922698975
rep0003	243	54	107	25	93	2	1	9.23955631256104	-0.946524441242218
rep0003	377	132	372	135	3148	11	3	-9.76294612884521	7.338294506073
rep0003	241	44	118	26	86	2	1	8.38294506072998	-1.77771139144897
rep0003	487	113	1289	40	157	7	2	-7.72899341583252	-2.98115825653076
rep0003	302	107	283	243	1598	8	3	-8.40490245819092	7.70064544677734
rep0003	424	55	134	47	105	3	1	6.02901029586792	-1.04067528247833
rep0003	117	94	1524	70	84	6	2	-7.92610549926758	-4.9262113571167
rep0003	59	18	39	161	353	2	5	-5.25203657150269	6.72465562820435
rep0003	275	43	90	47	58	2	1	5.77315664291382	2.04252123832703
rep0003	1235	1923	1286	431	709	18	4	-0.887313187122345	-12.3158369064331
rep0003	102	79	1012	71	60	4	2	-7.64185571670532	-4.89828586578369
rep0003	863	2016	801	293	477	13	4	-1.41143178939819	-12.8730564117432
rep0003	148	66	147	108	60	2	5	-2.76507949829102	5.25217294692993
rep0003	83	131	1810	95	81	6	2	-8.18643188476562	-4.85088109970093
rep0003	235	49	118	32	83	2	1	8.8172082901001	-0.295498192310333
rep0003	660	1971	721	141	451	11	4	-2.29788875579834	-12.8654766082764
rep0003	236	82	247	7	541	4	3	-9.08451271057129	4.67952442169189
rep0003	157	100	138	77	71	2	4	-0.395053893327713	-11.2816200256348
rep0003	767	1216	816	198	442	11	4	-1.52503752708435	-12.4589176177979
rep0003	280	41	93	32	65	2	1	6.31446504592896	-0.818692982196808
rep0003	297	41	84	36	53	2	1	5.68114471435547	0.0559723004698753
rep0003	279	102	282	70	328	4	3	-7.41979503631592	4.23871374130249
rep0003	182	72	1322	205	113	6	2	-7.524986743927	-5.04266786575317
rep0003	483	323	2083	88	169	9	2	-7.78898954391479	-3.39223766326904
rep0003	480	140	353	307	1627	10	3	-7.77281713485718	7.19576597213745
rep0003	149	64	159	107	45	2	5	-2.69313406944275	5.3886547088623
rep0003	228	70	221	85	481	4	3	-7.37380981445312	5.69329023361206
rep0003	286	32	95	17	78	2	1	6.49186515808105	-3.0091028213501
rep0003	246	52	102	27	90	2	1	9.25250148773193	-0.804359078407288
rep0003	383	76	157	54	99	3	1	8.55305957794189	1.34193074703217
rep0003	236	45	109	46	79	2	1	7.28720855712891	2.55608558654785
rep0003	98	40	129	18	265	2	3	-8.7034387588501	4.95180225372314
rep0003	234	317	405	116	134	4	4	-0.622463345527649	-11.7766361236572
rep0003	244	48	116	58	49	2	1	5.77720308303833	3.93068623542786
rep0003	185	107	1159	26	216	5	2	-8.25150585174561	-3.15727090835571
rep0003	461	92	244	102	129	4	1	5.9734959602356	3.37113094329834
rep0003	233	87	249	200	2054	8	3	-9.3873176574707	7.97366952896118
rep0003	242	54	114	29	81	2	1	9.05797672271729	-0.840650260448456
rep0003	366	66	169	58	111	3	1	7.10681438446045	1.31496787071228
rep0003	138	93	1295	76	87	5	2	-7.76589775085449	-4.86430549621582
rep0003	355	142	314	1091	357	8	5	-4.34909677505493	6.33777761459351
rep0003	261	138	2444	55	195	9	2	-8.9229736328125	-4.39599180221558
rep0003	632	57	179	42	103	4	1	5.8109917640686	-2.71089649200439
rep0003	348	79	175	50	127	3	1	8.91918563842773	0.356240302324295
rep0003	193	54	138	99	33	2	5	-2.69248008728027	5.39412069320679
rep0003	568	84	192	41	143	4	1	6.89031505584717	-2.8117356300354
rep0003	253	44	102	63	53	2	1	5.45104312896729	3.65745306015015
rep0003	162	53	139	107	57	2	5	-2.88500905036926	5.27957630157471
rep0003	284	152	1282	301	235	7	2	-6.19443273544312	-3.52341198921204
rep0003	132	48	151	144	51	2	5	-3.06779861450195	5.52443170547485
rep0003	232	56	120	40	71	2	1	8.41735172271729	2.48528242111206
rep0003	303	37	86	41	41	2	1	5.43793821334839	0.78592711687088
rep0003	264	44	112	30	65	2	1	7.6903076171875	-1.20850074291229
rep0003	288	115	344	189	1574	8	3	-8.53577136993408	7.30655860900879
rep0003	60	102	1080	78	61	4	2	-7.684983253479	-4.58897304534912
rep0003	250	47	99	54	62	2	1	5.86988735198975	3.73491644859314
rep0003	640	183	445	389	2098	12	3	-7.78663778305054	7.20521640777588
rep0003	216	93	263	109	868	5	3	-8.00695419311523	6.48094320297241
rep0003	253	41	97	49	75	2	1	6.2779278755188	2.14521098136902
rep0003	274	40	108	20	70	2	1	6.989013671875	-2.92759609222412
rep0003	125	42	111	34	229	2	3	-7.69270133972168	5.00857973098755
rep0003	349	117	276	688	348	6	5	-4.38003921508789	6.28850126266479
rep0003	141	75	2912	19	192	8	2	-9.42782115936279	-4.63967370986938
rep0003	433	799	378	114	236	6	4	-1.49681484699249	-12.8104610443115
rep0003	145	55	131	109	82	2	5	-3.43026280403137	5.19303417205811
rep0003	255	56	94	43	73	2	1	8.07221126556396	2.39319968223572
rep0003	244	47	120	16	91	2	1	7.37110471725464	-3.52366518974304
rep0003	50	25	66	270	144	2	5	-4.8764214515686	6.52599763870239
rep0003	267	47	118	24	59	2	1	7.8748664855957	-2.02103352546692
rep0003	224	142	2671	70	106	8	2	-8.81965255737305	-4.64613914489746
rep0003	127	57	156	33	165	2	3	-7.49146461486816	4.21248531341553
rep0003	247	49	101	47	71	2	1	7.35627746582031	2.83162999153137
rep0003	202	79	263	176	69	3	5	-2.76863265037537	5.43297958374023
rep0003	148	54	143	59	121	2	5	-4.88532829284668	4.23267030715942
rep0003	0	2	1532	62	49	4	2	-9.08103466033936	-5.18379306793213
rep0003	636	60	158	83	82	4	1	5.0617823600769	0.991888225078583
rep0003	122	46	138	13	218	2	3	-8.81996917724609	4.45387601852417
rep0003	145	55	136	65	122	2	5	-4.84651947021484	4.2664623260498
rep0003	516	156	486	562	9450	21	3	-10.2828674316406	8.07201671600342
rep0003	243	41	118	40	71	2	1	6.63873195648193	1.02158403396606
rep0003	789	132	400	156	368	7	1	7.40691947937012	1.19223260879517
rep0003	116	46	219	53	108	2	2	-5.81210994720459	-2.45356369018555
rep0003	196	77	209	132	188	3	5	-4.76523208618164	4.93608522415161
rep0003	243	43	133	35	59	2	1	7.14253759384155	0.170799896121025
rep0003	204	51	106	44	118	2	1	9.52966499328613	0.559355914592743
rep0003	486	94	195	90	157	4	1	7.62241125106812	2.72204184532166
rep0003	364	77	174	40	121	3	1	8.90295219421387	-1.24629056453705
rep0003	239	48	118	36	74	2	1	8.12811756134033	0.759740769863129
rep0003	135	111	1655	37	145	6	2	-8.8488130569458	-4.26832246780396
rep0003	240	45	114	47	66	2	1	6.09417295455933	2.91607975959778
rep0003	234	63	420	90	36	3	2	-6.21044063568115	-3.40241885185242
rep0003	324	78	185	100	90	3	1	5.57955408096313	4.56103563308716
rep0003	278	77	248	169	301	4	5	-5.22795104980469	5.39619445800781
rep0003	260	43	119	29	67	2	1	7.76968765258789	-1.41796934604645
rep0003	287	50	84	22	76	2	1	7.61265087127686	-2.63688206672668
rep0003	258	83	629	21	138	4	2	-7.76452302932739	-2.67436909675598
rep0003	394	70	145	60	103	3	1	7.1284704208374	1.67998480796814
rep0003	142	55	172	0	166	2	2	-10.4125804901123	-4.17620086669922
rep0003	266	41	104	37	61	2	1	6.28698110580444	0.703736364841461
rep0003	229	49	125	31	82	2	1	8.71965408325195	-0.872505068778992
rep0003	658	59	134	48	114	4	1	5.67131757736206	-2.50351214408875
rep0003	190	72	250	78	504	4	3	-7.4107551574707	5.4218921661377
rep0003	222	54	109	31	107	2	1	9.3827543258667	-0.459076732397079
rep0003	558	105	291	60	305	5	1	7.49521827697754	-2.64963364601135
rep0003	573	72	211	56	114	4	1	6.05043649673462	-1.71385192871094
rep0003	359	85	169	49	116	3	1	9.07000541687012	0.889362633228302
rep0003	264	43	113	42	54	2	1	5.84000539779663	2.11602020263672
rep0003	378	169	393	271	1804	9	3	-7.96296358108521	7.04998159408569
rep0003	241	44	109	35	84	2	1	8.00074100494385	0.693503141403198
rep0003	698	96	240	77	170	5	1	6.17362022399902	-0.989192068576813
rep0003	115	38	114	1	300	2	2	-10.4435634613037	-4.10090732574463
rep0003	16	51	560	3	37	2	2	-9.38961696624756	-4.31471395492554
rep0003	194	98	649	20	17	3	2	-7.86101961135864	-3.48117470741272
rep0003	308	36	95	12	60	2	1	6.87846994400024	-3.53296375274658
rep0003	244	46	121	36	73	2	1	7.69433403015137	0.569051504135132
rep0003	312	106	1332	105	194	6	2	-6.95072460174561	-3.86858582496643
rep0003	366	68	146	56	132	3	1	7.84581995010376	1.05174052715302
rep0003	1317	1266	1010	377	744	16	4	-0.829121470451355	-11.4835004806519
rep0003	117	197	1170	112	70	5	2	-7.47420167922974	-4.00669527053833
rep0003	266	255	186	36	142	3	4	-1.53654086589813	-11.6499643325806
rep0003	951	246	1750	68	237	11	2	-7.55731916427612	-2.81873965263367
rep0003	347	68	168	47	147	3	1	8.51543235778809	-0.468521058559418
rep0003	172	107	1100	90	96	5	2	-7.04401350021362	-4.1930685043335
rep0003	276	499	294	65	155	4	4	-1.73547697067261	-12.5816764831543
rep0003	262	111	96	22	66	2	4	-1.44639360904694	-11.1363649368286
rep0003	338	117	241	233	712	6	3	-6.56257677078247	6.13848209381104
rep0003	258	99	2994	132	120	9	2	-8.53839874267578	-5.23211526870728
rep0003	258	40	109	42	65	2	1	6.18511438369751	1.55216729640961
rep0003	275	29	136	25	43	2	1	5.89374160766602	-1.85259103775024
rep0003	594	150	421	308	1076	9	3	-6.83304166793823	6.16691112518311
rep0003	255	47	114	43	55	2	1	6.29352378845215	2.89744806289673
rep0003	138	98	523	8	137	3	2	-8.41790580749512	-2.77055501937866
rep0003	970	157	1364	168	229	10	2	-6.71494245529175	-2.75622248649597
rep0003	117	44	100	151	125	2	5	-4.37513113021851	5.78564262390137
rep0003	817	61	176	91	143	5	1	5.32851839065552	-1.93243062496185
rep0003	138	53	141	127	65	2	5	-3.11150646209717	5.4367790222168
rep0003	431	46	138	52	99	3	1	5.54166603088379	-1.05508983135223
rep0003	136	54	395	63	164	3	2	-6.25509691238403	-2.54583954811096
rep0003	590	147	1591	232	542	11	2	-6.24162626266479	-2.64464330673218
rep0003	464	179	569	383	870	9	5	-5.53659200668335	5.56382083892822
rep0003	198	58	135	63	66	2	1	5.51978254318237	4.85205888748169
rep0003	376	248	330	122	597	6	3	-7.35279655456543	4.37228679656982
rep0003	282	37	82	49	60	2	1	5.48354816436768	1.52071785926819
rep0003	116	47	250	21	106	2	2	-7.00999975204468	-2.40161061286926
rep0003	368	75	163	68	98	3	1	7.14695739746094	3.10075974464417
rep0003	159	62	127	121	54	2	5	-2.90128421783447	5.27019214630127
rep0003	227	48	122	26	92	2	1	8.64154529571533	-1.68069648742676
rep0003	723	134	309	120	265	6	1	7.60114097595215	1.13413834571838
rep0003	17	38	473	67	1	2	2	-8.52324771881104	-4.96751546859741
rep0003	623	62	174	70	95	4	1	5.32676315307617	-1.34652924537659
rep0003	266	85	240	104	1212	6	3	-8.85266971588135	6.97434425354004
rep0003	534	89	193	63	151	4	1	7.62979888916016	-0.592775523662567
rep0003	149	60	145	57	116	2	5	-4.84103155136108	4.23016500473022
rep0003	149	63	147	105	61	2	5	-2.81628680229187	5.20751571655273
rep0003	93	60	541	71	103	3	2	-6.35520696640015	-3.59643769264221
rep0003	131	52	110	152	85	2	5	-3.82342457771301	5.57223272323608
rep0003	199	76	150	127	251	3	5	-5.30845355987549	5.40495443344116
rep0003	264	39	100	45	63	2	1	5.65897846221924	1.53714883327484
rep0003	349	76	179	48	128	3	1	8.95853424072266	-0.353362441062927
rep0003	926	104	262	70	171	6	1	5.9615592956543	-2.41608357429504
rep0003	196	75	176	238	114	3	5	-3.6439037322998	5.64353656768799
rep0003	168	84	696	47	126	4	2	-7.19258451461792	-3.28323006629944
rep0003	137	148	171	36	89	2	4	-1.20767903327942	-11.6801357269287
rep0003	246	44	102	56	64	2	1	5.61411762237549	3.64612627029419
rep0003	247	46	104	40	75	2	1	7.43813562393188	1.90471494197845
rep0003	232	43	113	61	65	2	1	5.49369049072266	3.74744200706482
rep0003	1077	162	403	108	312	8	1	7.05276298522949	-1.51113021373749
rep0003	285	75	248	163	1212	6	3	-8.46442794799805	7.48523569107056
rep0003	143	60	163	109	50	2	5	-2.69543838500977	5.36136102676392
rep0003	240	45	112	51	64	2	1	6.00940465927124	3.12779951095581
rep0003	433	169	3070	137	254	11	2	-7.81478357315063	-4.74245119094849
rep0003	758	121	378	75	217	6	1	7.64256572723389	-2.1322238445282
rep0003	175	59	177	217	922	5	3	-8.09908294677734	7.86131477355957
rep0003	175	85	198	251	96	3	5	-3.25600624084473	5.67248010635376
rep0003	435	167	553	393	3076	14	3	-8.7331714630127	7.83858823776245
rep0003	876	180	367	142	243	7	1	7.8710789680481	2.20947790145874
rep0003	337	139	804	103	221	6	2	-6.48608016967773	-2.66353535652161
rep0003	177	82	272	74	205	3	5	-5.01721811294556	4.20953369140625
rep0003	98	43	291	43	56	2	2	-6.33939218521118	-3.12242555618286
rep0003	44	55	431	22	51	2	2	-7.61079883575439	-3.9136483669281
rep0003	490	39	137	19	76	3	1	5.93204116821289	-3.10399222373962
rep0003	160	96	139	78	71	2	4	-0.368857175111771	-11.2861347198486
rep0003	313	175	3719	178	160	12	2	-8.20214176177979	-5.10113286972046
rep0003	166	64	384	36	148	3	2	-6.80116558074951	-2.45050859451294
rep0003	132	50	124	139	84	2	5	-3.74627208709717	5.48655605316162
rep0003	264	51	106	29	68	2	1	8.70225715637207	-0.871125638484955
rep0003	124	44	258	43	62	2	2	-6.0842170715332	-2.70230722427368
rep0003	777	189	1089	80	138	8	2	-7.04955625534058	-2.75597476959229
rep0003	297	148	2868	166	124	9	2	-8.06255435943604	-5.06618928909302
rep0003	439	53	149	41	78	3	1	5.9917311668396	-1.78978455066681
rep0003	804	97	196	64	121	5	1	5.9358377456665	-1.8283326625824
rep0003	262	65	274	82	102	3	1	5.98809432983398	3.50488495826721
rep0003	954	90	248	56	182	6	1	5.89920902252197	-2.93552207946777
rep0003	140	235	140	45	73	2	4	-1.05390346050262	-12.4381828308105
rep0003	590	105	330	129	427	6	3	-6.63116216659546	4.95948648452759
rep0003	397	66	156	36	114	3	1	7.4139838218689	-2.14943623542786
rep0003	674	210	512	240	4540	15	3	-9.60562229156494	7.37447309494019
rep0003	864	1416	974	259	546	13	4	-1.27954936027527	-12.4475736618042
rep0003	123	76	1371	153	105	6	2	-7.66972970962524	-5.09459924697876
rep0003	171	121	963	113	116	5	2	-6.69312858581543	-3.80160164833069
rep0003	150	116	3308	87	137	9	2	-9.02046775817871	-4.98985004425049
rep0003	268	37	109	23	77	2	1	6.74709749221802	-2.5602560043335
rep0003	428	159	3562	166	245	11	2	-8.10257911682129	-4.99992179870605
rep0003	269	76	185	109	147	3	1	5.15709686279297	4.42294216156006
rep0003	1203	1160	914	556	587	15	4	-0.432257056236267	-11.5183200836182
rep0003	575	126	283	134	165	5	1	6.35768938064575	3.90122437477112
rep0003	278	75	167	25	275	3	3	-8.57956886291504	4.40924453735352
rep0003	367	77	163	56	109	3	1	8.57297801971436	1.47921681404114
rep0003	1155	148	385	103	271	8	1	6.32351875305176	-2.15889358520508
rep0003	607	116	273	108	183	5	1	7.26681852340698	2.22788262367249
rep0003	505	165	1171	59	204	7	2	-7.31480598449707	-2.79143476486206
rep0003	234	90	273	284	2795	10	3	-9.71213340759277	8.08946800231934
rep0003	240	49	126	25	74	2	1	8.31030750274658	-2.12604355812073
rep0003	169	70	177	59	339	3	3	-7.4106616973877	4.93354654312134
rep0003	264	37	101	48	65	2	1	5.52158403396606	1.52405893802643
rep0003	149	138	152	41	94	2	4	-0.974118709564209	-11.5043659210205
rep0003	144	57	157	112	53	2	5	-2.77275609970093	5.31607294082642
rep0003	110	42	212	11	168	2	2	-7.80181646347046	-2.36499071121216
rep0003	346	75	156	100	101	3	1	5.60298871994019	4.22244787216187
rep0003	408	146	1060	111	528	8	2	-6.7334361076355	-2.3593213558197
rep0003	1934	232	614	193	368	13	1	5.86364793777466	-1.56508696079254
rep0003	250	58	123	30	62	2	1	8.6417179107666	-0.836139917373657
rep0003	103	45	144	45	208	2	3	-6.86264514923096	4.9324893951416
rep0003	155	62	149	114	45	2	5	-2.72440361976624	5.38005638122559
rep0003	249	50	112	22	83	2	1	8.07566928863525	-2.83785343170166
rep0003	1014	1504	735	195	436	12	4	-1.63950502872467	-12.4163475036621
rep0003	185	48	129	74	85	2	1	5.30803871154785	4.52121639251709
rep0003	212	48	119	84	55	2	1	5.20992422103882	4.55472707748413
rep0003	134	64	197	84	51	2	2	-5.61743688583374	-2.53550148010254
rep0003	556	82	169	62	155	4	1	7.12535953521729	-0.759931623935699
rep0003	242	49	121	42	62	2	1	6.60019683837891	2.90782713890076
rep0003	343	259	256	105	165	4	4	-0.667409121990204	-11.3006076812744
rep0003	133	129	1358	106	66	5	2	-7.4477653503418	-4.64829015731812
rep0003	321	107	829	57	159	5	2	-7.13469743728638	-2.85830950737
rep0003	687	156	349	163	190	6	1	6.28685140609741	3.92333602905273
rep0003	247	50	104	36	84	2	1	8.7556791305542	0.785886704921722
rep0003	459	45	127	38	96	3	1	5.80661487579346	-2.41938781738281
rep0003	727	99	240	120	98	5	1	5.46340084075928	1.83962345123291
rep0003	301	102	280	156	1653	8	3	-8.86844825744629	7.3790717124939
rep0003	253	52	109	33	67	2	1	8.51917362213135	0.464921683073044
rep0003	258	95	324	424	241	5	5	-4.00007438659668	6.13624334335327
rep0003	517	741	494	133	284	7	4	-1.2679830789566	-12.2786750793457
rep0003	269	112	236	119	336	4	3	-5.99962663650513	4.87240505218506
rep0003	653	128	253	87	167	5	1	8.55120468139648	1.17183542251587
rep0003	209	158	1187	47	156	6	2	-7.76230335235596	-3.34402203559875
rep0003	169	64	197	93	1958	7	3	-10.0243263244629	7.74246788024902
rep0003	286	87	960	72	293	6	2	-7.01590538024902	-2.82031059265137
rep0003	221	82	222	291	270	4	5	-4.48537540435791	5.77798652648926
rep0003	377	68	180	48	99	3	1	7.63539409637451	0.0461403280496597
rep0003	243	55	111	36	72	2	1	8.77683448791504	1.51001691818237
rep0003	253	38	115	41	68	2	1	6.21171569824219	0.744391262531281
rep0003	790	920	850	122	377	10	4	-1.69444131851196	-11.9034538269043
rep0003	258	105	268	284	1827	9	3	-8.75355434417725	8.00293159484863
rep0003	205	117	209	138	1443	6	3	-8.57735443115234	7.35921478271484
rep0003	424	60	130	61	97	3	1	5.92272663116455	0.94180029630661
rep0003	244	93	209	128	826	5	3	-7.58102750778198	6.59631109237671
rep0003	236	83	197	29	251	3	3	-8.33755874633789	4.24818992614746
rep0003	184	54	129	38	116	2	1	9.5555477142334	0.0642591342329979
rep0003	379	72	156	57	109	3	1	8.30902767181396	1.22904586791992
rep0003	1361	197	537	156	318	10	1	6.46653699874878	-0.422295570373535
rep0003	362	71	163	65	111	3	1	7.41116762161255	2.24089336395264
rep0003	267	107	367	304	1550	8	3	-8.12993240356445	7.68093395233154
rep0003	275	123	280	288	2955	11	3	-9.48148727416992	8.06463813781738
rep0003	208	162	1781	0	251	7	2	-10.229510307312	-4.32679843902588
rep0003	276	107	236	412	565	5	5	-4.98772716522217	6.14061975479126
rep0003	261	50	109	28	67	2	1	8.62389469146729	-0.988797187805176
rep0003	259	41	107	33	76	2	1	7.0375394821167	-0.524714827537537
rep0003	256	33	119	46	56	2	1	5.32445192337036	1.6452659368515
rep0003	447	52	138	52	79	3	1	5.43819904327393	-1.02034914493561
rep0003	291	39	92	33	56	2	1	5.81645250320435	-0.63096809387207
rep0003	257	68	102	20	80	2	1	8.20300960540771	-2.83298826217651
rep0003	354	68	184	50	115	3	1	8.01424598693848	-0.125494286417961
rep0003	347	65	172	53	142	3	1	8.30874156951904	-0.200864106416702
rep0003	129	54	148	168	33	2	5	-2.97714734077454	5.58822345733643
rep0003	369	72	168	53	108	3	1	8.2643575668335	0.71276718378067
rep0003	682	236	531	421	2630	14	3	-7.99485397338867	7.2656102180481
rep0003	450	95	202	98	198	4	1	7.72860813140869	2.69132423400879
rep0003	135	53	218	14	112	2	2	-7.35599327087402	-2.28807497024536
rep0003	650	116	255	81	184	5	1	7.85103559494019	-0.253381580114365
rep0003	391	55	176	52	100	3	1	6.19158935546875	-0.025462819263339
rep0003	231	51	115	39	81	2	1	8.3687047958374	1.759761095047
rep0003	320	29	75	21	65	2	1	5.81497049331665	-2.68137145042419
rep0003	172	56	132	100	355	3	3	-6.72341060638428	6.09835958480835
rep0003	223	91	253	119	98	3	2	-5.57895183563232	-2.45370626449585
rep0003	178	71	167	52	349	3	3	-7.5333194732666	4.94408369064331
rep0003	435	151	472	128	2167	11	3	-9.31560325622559	6.51273250579834
rep0003	241	45	124	44	58	2	1	6.16867017745972	2.87203502655029
rep0003	1074	166	433	130	248	8	1	6.48499536514282	-0.0490756258368492
rep0003	434	67	135	41	91	3	1	7.43152379989624	-1.23199605941772
rep0003	191	101	932	89	227	5	2	-6.49385023117065	-3.02901601791382
rep0003	250	42	113	25	83	2	1	7.5550651550293	-2.23500466346741
rep0003	507	157	284	544	4107	15	3	-9.56903457641602	8.10904502868652
rep0003	240	50	127	34	65	2	1	7.9599027633667	0.372431725263596
rep0003	431	93	228	154	126	4	1	5.28938245773315	4.48118352890015
rep0003	314	31	69	20	71	2	1	6.00149583816528	-2.68312644958496
rep0003	243	50	119	22	85	2	1	8.11794567108154	-2.85638546943665
rep0003	235	47	127	46	65	2	1	6.34436082839966	2.9093337059021
rep0003	219	72	179	208	112	3	5	-3.58411169052124	5.45153474807739
rep0003	96	152	1944	66	105	6	2	-8.55677890777588	-4.53446340560913
rep0003	2694.54545454545	408.181818181818	1044.54545454545	364.545454545455	623.636363636364	20	1	6.198570728302	0.477842777967453
rep0003	247	54	101	28	84	2	1	9.1647481918335	-0.758780360221863
rep0003	145	56	146	103	69	2	5	-2.95566463470459	5.17738103866577
rep0003	141	121	2322	50	132	7	2	-8.96922206878662	-4.54431676864624
rep0003	124	43	172	22	470	3	3	-9.0554256439209	5.38817358016968
rep0003	543	593	482	198	272	7	4	-0.482018947601318	-11.66224193573
rep0003	291	40	92	34	54	2	1	5.77660036087036	-0.501023411750793
rep0003	563	67	199	41	155	4	1	6.45506191253662	-2.77616500854492
rep0003	157	47	114	123	82	2	5	-3.64371538162231	5.38380718231201
rep0003	488	91	235	62	148	4	1	8.24618434906006	-0.656849801540375
rep0003	357	130	280	123	777	6	3	-7.41314554214478	5.52271699905396
rep0003	259	109	298	83	1480	7	3	-9.27653217315674	6.54587507247925
rep0003	997	55	120	56	95	5	1	5.48100328445435	-2.61905741691589
rep0003	852	199	504	757	621	11	5	-4.33491992950439	5.77188396453857
rep0003	441	55	131	38	101	3	1	6.26993465423584	-2.26281023025513
rep0003	350	71	183	34	135	3	1	8.095703125	-2.80377316474915
rep0003	234	46	122	41	73	2	1	6.95224142074585	2.19707131385803
rep0003	255	43	103	54	54	2	1	5.49474763870239	3.47656035423279
rep0003	275	48	102	29	58	2	1	7.67537260055542	-1.0382399559021
rep0003	127	56	129	187	34	2	5	-3.05211710929871	5.60923147201538
rep0003	240	43	123	34	72	2	1	7.47281885147095	0.231816440820694
rep0003	325	124	339	260	3408	10	3	-9.70919418334961	7.88974475860596
rep0003	139	54	136	34	169	2	3	-7.43948268890381	4.19674253463745
rep0003	446	105	230	54	202	4	1	9.32311630249023	-0.818008959293365
rep0003	545	177	2164	161	229	10	2	-7.10500907897949	-4.00383186340332
rep0003	64	25	469	24	65	2	2	-7.76699781417847	-4.84460163116455
rep0003	230	84	253	95	428	4	3	-6.6916241645813	5.05280351638794
rep0003	196	54	125	75	69	2	1	5.3619441986084	4.81313419342041
rep0003	69	115	1110	26	53	4	2	-8.62478637695312	-4.07902002334595
rep0003	103	69	953	44	132	4	2	-7.66590404510498	-4.44471645355225
rep0003	369	67	172	46	116	3	1	8.22975635528564	-0.642684876918793
rep0003	495	91	214	84	150	4	1	7.35448980331421	1.97886300086975
rep0003	278	46	98	38	54	2	1	6.55700778961182	1.20201909542084
rep0003	237	43	125	43	70	2	1	6.5940055847168	2.20279335975647
rep0003	233	53	114	26	96	2	1	9.28196907043457	-0.952409446239471
rep0003	235	76	255	54	1192	6	3	-9.42716979980469	6.55564212799072
rep0003	216	78	236	60	215	3	3	-7.28055095672607	4.22966575622559
rep0003	257	51	118	14	77	2	1	7.37139368057251	-3.59241223335266
rep0003	302	38	75	43	53	2	1	5.57691383361816	1.07370316982269
rep0003	277	39	108	25	63	2	1	6.83182001113892	-1.88572609424591
rep0003	449	114	318	208	1315	8	3	-8.09041309356689	7.03136014938354
rep0003	95	81	276	35	72	2	2	-6.8455605506897	-3.0953106880188
rep0003	86	27	109	105	558	3	3	-8.82317733764648	8.06722831726074
rep0003	487	463	325	63	172	5	4	-1.52644836902618	-11.6674032211304
rep0003	265	83	208	72	461	4	3	-7.50997447967529	5.19687509536743
rep0003	660	189	224	99	164	5	1	8.57931995391846	2.29008221626282
rep0003	199	77	214	189	118	3	5	-3.43961334228516	5.39141464233398
rep0003	383	92	268	145	458	5	3	-6.50620174407959	5.12603044509888
rep0003	487	91	200	47	228	4	1	7.46293783187866	-2.53775405883789
rep0003	326	33	83	21	46	2	1	5.84781455993652	-2.48285055160522
rep0003	159	73	372	126	74	3	2	-5.83879137039185	-2.73760914802551
rep0003	297	33	83	40	57	2	1	5.39484691619873	-0.860924422740936
rep0003	239	45	113	37	78	2	1	8.00389575958252	1.07515454292297
rep0003	243	40	129	16	87	2	1	7.11496353149414	-3.49482750892639
rep0003	225	70	191	156	445	4	3	-6.50566291809082	6.11520385742188
rep0003	186	52	135	31	120	2	1	9.57104015350342	-0.222069963812828
rep0003	242	53	114	43	64	2	1	7.36401653289795	2.96830582618713
rep0003	241	46	129	26	75	2	1	8.09103584289551	-1.95071840286255
rep0003	353	22	61	42	27	2	1	5.23033046722412	-1.87831628322601
rep0003	397	129	1572	86	340	9	2	-7.14914083480835	-3.20156764984131
rep0003	134	283	134	35	78	2	4	-1.81108939647675	-12.8025598526001
rep0003	293	39	83	18	80	2	1	6.70680141448975	-2.98749923706055
rep0003	96	32	87	52	276	2	3	-7.35254335403442	6.51516532897949
rep0003	653	98	291	58	189	5	1	7.28135442733765	-2.51528286933899
rep0003	234	44	107	55	66	2	1	5.72185373306274	3.65376782417297
rep0003	215	58	146	79	615	4	3	-8.24104690551758	6.74567222595215
rep0003	594	73	181	55	118	4	1	5.87183475494385	-1.65161192417145
rep0003	359	71	180	46	112	3	1	8.42594146728516	-0.83867347240448
rep0003	348	187	3095	102	143	8	2	-8.39553546905518	-4.78712844848633
rep0003	189	99	1762	81	90	6	2	-8.09937953948975	-4.99089288711548
rep0003	237	53	132	13	85	2	1	7.40293407440186	-3.62350177764893
rep0003	290	347	277	116	156	4	4	-0.467925220727921	-11.6982431411743
rep0003	119	68	511	159	47	3	2	-6.20508670806885	-3.6011528968811
[truncated: 5,776 more rows]
