# Supplementary material for: Organelle landscape analysis using a multiparametric particle-based method
Source: PLoS Biol. 2024 Sep 17;22(9):e3002777. doi: 10.1371/journal.pbio.3002777 (PMC11407678; doi:10.1371/journal.pbio.3002777)
Supplement: S6 Data — Data obtained from 8-color fluorescent images of particles labeled with 6 organelle markers as references were dimensionally reduced followed by clustering. Results for experimental replicates, fluorescent intensities of organelle markers on particles areas of particles, clusters, UMAP1, and UMAP2. (CSV) [file pbio.3002777.s017.csv]

PM	SEC61	SNAP_OMP25	PMP70	EGF	LAMP1	Area	id	cluster	UMAP1	UMAP2
354.666666666667	1219	2064	1190	255	251	19	Total_1	4	5.62661933898926	-4.09866666793823
46	297	31	37	26	48	2	Total_1	1	-2.36041402816772	5.04311084747314
32	69	276	2	62	51	2	Total_1	4	5.36368608474731	-6.61941003799438
185	281	1208	152	231	1732	10	Total_1	3	3.56742691993713	-8.41554927825928
27	290	82	77	75	100	3	Total_1	1	-1.58605408668518	-2.33208727836609
97.5	649	120	194	137	184	6	Total_1	1	-5.29766988754272	1.5572475194931
60	287	84	91	69	108	3	Total_1	1	-6.03382110595703	-0.679039657115936
324	801	1565	1305	328	442	18	Total_1	4	5.65022230148315	-4.04662990570068
90	238	197	222	1743	189	10	Total_1	3	3.59165382385254	-7.63559484481812
182.5	132	90	212	163	2313	10	Total_1	3	3.75342917442322	-10.4701662063599
21	187	54	49	60	77	2	Total_1	1	-2.18025970458984	-2.37794089317322
87.5	125	87	144	17	787	5	Total_1	3	4.17303943634033	-10.6338891983032
36	753	95	177	79	185	6	Total_1	1	0.904187440872192	2.68352484703064
390	3750	292	736	222	336	26	Total_1	1	-0.528213798999786	5.15164518356323
43.5	284	96	89	102	83	3	Total_1	1	-4.54104137420654	-2.42729043960571
39	103	68	88	66	71	2	Total_1	5	-7.29430866241455	-0.585583209991455
152	844	177	306	192	202	8	Total_1	1	-6.16732406616211	1.49768471717834
160	127	83	143	184	1580	8	Total_1	3	3.4788191318512	-10.1678171157837
30.875	190	51	59	64	64	2	Total_1	1	-5.32275915145874	-1.54794490337372
100	548	121	165	90	167	5	Total_1	1	-5.43318367004395	1.64637458324432
141.75	928	251	336	249	221	9	Total_1	1	-5.9442253112793	-0.378602206707001
53	121	401	35	92	87	3	Total_1	4	4.94195413589478	-6.10948848724365
42	196	46	97	46	59	2	Total_1	1	-5.61559391021729	1.7756439447403
60	392	109	135	88	124	4	Total_1	1	-5.17599630355835	-0.764793753623962
126	653	148	156	135	200	6	Total_1	1	-5.60236215591431	0.393862247467041
52	463	114	92	92	112	4	Total_1	1	-3.24020600318909	-1.30976617336273
128	844	190	285	173	250	8	Total_1	1	-5.31453323364258	0.876609444618225
382.8	659	1526	397	338	4140	22	Total_1	3	3.49337387084961	-8.77550983428955
192	241	96	243	148	2545	12	Total_1	3	3.68313431739807	-10.5529947280884
101.5	219	159	1303	48	136	7	Total_1	2	6.06507396697998	4.97033596038818
114	238	169	1187	64	78	6	Total_1	2	5.89929389953613	5.39430999755859
112	3067.35483870968	721.677419354839	718.967741935484	642.193548387097	908.645161290323	28	Total_1	1	1.7392246723175	-0.77154403924942
54	297	74	92	82	97	3	Total_1	1	-6.00335073471069	-0.573459923267365
25	180	47	74	47	73	2	Total_1	1	-3.70248317718506	-0.245219439268112
270	168	65	122	369	2374	10	Total_1	3	3.43155407905579	-10.2934417724609
85.5	295	79	96	88	97	3	Total_1	1	-6.8351879119873	0.292973965406418
165	170	134	340	563	3530	15	Total_1	3	3.57571148872375	-10.3528995513916
34	181	48	70	52	83	2	Total_1	1	-4.9654369354248	-0.0539300367236137
97.5	551	137	136	100	161	5	Total_1	1	-5.43507432937622	0.417456895112991
50.5	247	50	59	38	55	2	Total_1	1	-5.88334560394287	2.52122449874878
64	112	98	649	42	82	4	Total_1	2	5.96027183532715	5.58059978485107
37.5	141	71	469	31	32	3	Total_1	2	5.66006565093994	5.13931083679199
403	1682	418	355	428	4309	26	Total_1	3	2.7211332321167	-10.3951635360718
177	1385	278	360	284	345	12	Total_1	1	-5.00331115722656	0.5663121342659
52	51	63	27	516	90	4	Total_1	3	3.63937830924988	-7.90929174423218
76	447	82	148	95	109	4	Total_1	1	-5.95410203933716	2.12649941444397
105	86	170	1371	73	197	7	Total_1	2	6.29589414596558	5.32581996917725
36.6666666666667	55	51	273	75	52	2	Total_1	2	5.83238554000854	6.14549446105957
110	150	648	151	91	146	5	Total_1	4	4.86355400085449	-5.20173501968384
106.5	720	119	208	109	152	6	Total_1	1	-5.11680459976196	3.27814650535583
30	180	76	59	60	57	2	Total_1	1	-4.32475137710571	-2.46650719642639
26	184	50	60	47	76	2	Total_1	1	-3.8269579410553	-1.2150661945343
47	100	187	20	68	65	2	Total_1	4	4.78762340545654	-6.33442449569702
102	433	90	335	133	81	6	Total_1	2	3.82845330238342	5.38488435745239
60	500	129	170	132	155	5	Total_1	1	-4.13922739028931	-1.44929099082947
234	679	183	118	163	195	6	Total_1	1	-5.26959085464478	-0.384924352169037
66.5	274	97	99	72	109	3	Total_1	1	-6.23731565475464	-0.783257007598877
20	184	55	69	57	76	2	Total_1	1	-1.99506306648254	-1.73325729370117
48	407	109	144	80	153	4	Total_1	1	-2.74021577835083	-0.582460224628448
2	162	57	186	19	50	2	Total_1	2	8.06236934661865	4.11072683334351
30	198	51	67	42	76	2	Total_1	1	-4.56902599334717	-0.166935190558434
39	290	71	112	63	102	3	Total_1	1	-3.88672351837158	0.294489920139313
24	412	122	111	86	137	4	Total_1	1	1.06080996990204	-1.75789535045624
39	80	76	469	31	45	3	Total_1	2	6.0070743560791	5.72213840484619
721.5	1226	12840	1768	460	533	39	Total_1	4	6.68097591400146	-4.76615619659424
90	678	132	181	154	154	6	Total_1	1	-5.43764543533325	0.713517248630524
70	965	213	823	150	243	10	Total_1	2	5.22456407546997	4.88192701339722
45	87	96	361	54	81	3	Total_1	2	5.94918489456177	6.162269115448
72	536	221	885	175	242	9	Total_1	2	5.49028348922729	5.518630027771
0	70	53	2266	106	151	7	Total_1	2	7.54304838180542	3.65737915039062
36	200	60	63	41	77	2	Total_1	1	-5.35938215255737	-0.868517160415649
162	615	151	183	131	220	6	Total_1	1	-6.38260316848755	0.888291597366333
64	388	89	130	114	136	4	Total_1	1	-5.4403920173645	-0.0586888305842876
224	473	157	166	203	8124	16	Total_1	3	3.92418098449707	-11.8968505859375
32	384	128	123	87	153	4	Total_1	1	-0.113756574690342	-2.06477546691895
150	490	141	207	859	594	10	Total_1	3	2.93646264076233	-8.69937801361084
121	1215	286	861	108	226	11	Total_1	2	4.66300964355469	4.70865535736084
54	123	216	977	36	152	6	Total_1	2	6.66919040679932	5.20413398742676
96	404	201	98	111	91	4	Total_1	1	-4.37870025634766	-1.84154891967773
26	207	43	99	18	73	2	Total_1	1	1.34033393859863	3.9734251499176
238	1149	374	1446	183	320	14	Total_1	2	4.67828845977783	5.25055027008057
69	103	60	92	96	338	3	Total_1	3	3.10166358947754	-9.07138633728027
297	728	4037	805	529	551	27	Total_1	4	5.72000741958618	-4.83138990402222
30	67	243	66	55	42	2	Total_1	4	5.01049661636353	-5.07754230499268
83.3333333333333	566	109	180	82	159	5	Total_1	1	-4.75585985183716	2.92880940437317
40	85	58	33	286	7	2	Total_1	3	3.97950720787048	-6.34819984436035
585	859	6310	1431	640	768	39	Total_1	4	5.76705312728882	-4.67473840713501
152.857142857143	1007	261	313	282	305	10	Total_1	1	-5.47042083740234	-1.33630669116974
38.2857142857143	202	71	50	51	60	2	Total_1	1	-4.77014684677124	-2.11920690536499
26.6666666666667	156	35	89	127	40	2	Total_1	5	-8.00061893463135	0.0957313403487206
38	204	55	57	64	56	2	Total_1	1	-5.94883012771606	-1.00043570995331
52	180	52	73	61	66	2	Total_1	1	-7.01198673248291	0.373919159173965
203	187	132	163	1183	126	7	Total_1	3	3.44420528411865	-7.17146492004395
60	304	105	67	84	101	3	Total_1	1	-4.55867862701416	-2.10611081123352
120	210	209	1453	182	91	8	Total_1	2	6.25458192825317	6.00629425048828
75	461	138	192	113	146	5	Total_1	1	-5.47334814071655	-0.14128452539444
12	281	195	73	72	47	3	Total_1	4	5.83185911178589	-4.91017770767212
37.25	189	46	62	77	53	2	Total_1	1	-6.49192905426025	-0.513392865657806
32.2857142857143	217	40	61	48	74	2	Total_1	1	-4.78912401199341	1.30921101570129
61.6	389	94	134	102	145	4	Total_1	1	-4.91373014450073	-0.212258607149124
42	187	53	67	60	62	2	Total_1	1	-6.48020696640015	-0.435199290513992
96.6666666666667	516	228	138	110	128	5	Total_1	1	-4.1978325843811	-1.89529478549957
500	1396	441	615	754	3823	25	Total_1	3	2.95288848876953	-9.53344917297363
425	2738.79310344828	585.344827586207	770.689655172414	556.034482758621	713.793103448276	25	Total_1	1	-5.56994533538818	0.77668023109436
253	673.75	277.75	1650.91666666667	122.833333333333	302.5	11	Total_1	2	4.85100984573364	5.07591342926025
34	56	40	83	237	35	2	Total_1	3	3.2012460231781	-7.01771879196167
64	105	186	645	46	119	4	Total_1	2	6.38208103179932	6.08306455612183
55	257	62	123	114	83	3	Total_1	5	-7.34558343887329	0.30165883898735
60	180	57	78	46	79	2	Total_1	1	-6.89710712432861	0.610982298851013
36	107	22	476	8	91	3	Total_1	2	5.47608089447021	3.90838694572449
59.5	672	178	250	182	227	7	Total_1	1	-1.31004929542542	-1.33618688583374
264	886	181	241	147	275	8	Total_1	1	-6.28528642654419	2.40079259872437
52.2857142857143	290	86	96	62	98	3	Total_1	1	-5.75970554351807	-0.603839635848999
111	616	153	146	141	164	6	Total_1	1	-5.61569976806641	-0.683511912822723
96	454	88	117	103	114	4	Total_1	1	-6.21977519989014	1.39845955371857
346.666666666667	804	3473	278	381	437	20	Total_1	4	5.52392768859863	-5.75760269165039
115	180	411	1909	179	134	10	Total_1	2	6.76089382171631	6.1293363571167
195	684	426	384	244	319	13	Total_1	5	-6.87983560562134	-0.810457229614258
90	108	93	207	99	1324	6	Total_1	3	3.75466823577881	-10.3598432540894
48	284	83	106	70	102	3	Total_1	1	-5.35449695587158	-0.8004390001297
31.6666666666667	64	67	252	15	55	2	Total_1	2	5.86629390716553	5.68290424346924
585.75	2375	1676	730	687	2732	33	Total_1	3	3.01144814491272	-7.81211280822754
64	106	347	526	37	74	4	Total_1	2	7.03704929351807	6.18214416503906
170	234	132	378	274	5592	15	Total_1	3	3.95838069915771	-11.123101234436
207	988	234	257	212	276	9	Total_1	1	-6.25548648834229	0.51988011598587
95	353	140	237	131	168	5	Total_1	5	-7.45532321929932	-0.272778540849686
182	555	833	1742	278	253	14	Total_1	2	6.47200727462769	6.34267091751099
82.5	146	139	763	65	101	5	Total_1	2	5.90123558044434	5.87705707550049
294.857142857143	766	4444	804	335	549	24	Total_1	4	6.25995826721191	-4.71487998962402
40	461	133	185	130	146	5	Total_1	1	-1.12753915786743	-1.45156931877136
67.5	312	73	124	50	105	3	Total_1	1	-5.50392818450928	2.2085587978363
39	143	412	27	66	86	3	Total_1	4	5.29478025436401	-6.26245212554932
68	259	397	85	87	143	4	Total_1	4	4.66241025924683	-5.64705801010132
175	866	165	188	106	243	7	Total_1	1	-4.70513439178467	3.26588582992554
372	295	160	163	2320	322	12	Total_1	3	3.48984527587891	-7.80316829681396
109.333333333333	127	97	141	1521	201	8	Total_1	3	3.65636301040649	-8.07400035858154
22	207	73	77	33	65	2	Total_1	1	-1.10240173339844	-0.97618293762207
437	1295	1549	2366	353	446	23	Total_1	2	6.54728603363037	6.27917718887329
104	370	103	147	107	143	4	Total_1	1	-6.79857683181763	0.539458632469177
120	83	209	907	98	107	6	Total_1	2	6.33999919891357	6.31952238082886
29.5	210	58	69	50	49	2	Total_1	1	-5.30213356018066	-1.09737586975098
95	559	83	100	43	133	5	Total_1	1	-2.72075939178467	4.76355266571045
238	475	1342	506	705	3499	21	Total_1	3	3.38749623298645	-8.66151237487793
30.8	180	49	89	42	66	2	Total_1	1	-4.86237907409668	0.897490262985229
27.6666666666667	47	23	320	23	57	2	Total_1	2	5.69750833511353	4.61962842941284
162	1263	288	349	303	397	12	Total_1	1	-4.20440483093262	-1.01097321510315
80	429	89	122	99	130	4	Total_1	1	-6.03850412368774	1.00425505638123
96	575	169	210	141	200	6	Total_1	1	-5.33920288085938	-0.805086970329285
87	185	1078	46	179	133	6	Total_1	4	5.44223308563232	-6.19295883178711
19.5	208	44	340	50	42	3	Total_1	2	5.12118864059448	4.73681592941284
48	429	80	140	96	101	4	Total_1	1	-4.97573089599609	1.20080065727234
68	411	86	128	83	133	4	Total_1	1	-5.51067399978638	1.28546273708344
52.695652173913	82	343	167	104	50	3	Total_1	4	5.07209444046021	-4.83764934539795
48	114	109	93	235	1772	8	Total_1	3	3.11566829681396	-10.4969062805176
164.5	760	188	175	208	193	7	Total_1	1	-5.77217054367065	-0.500465929508209
165	1635	343.125	462.1875	349.6875	440.625	15	Total_1	1	-3.60000443458557	-0.272667676210403
54	95	103	408	35	70	3	Total_1	2	5.82839822769165	5.90940189361572
26	177	65	81	67	60	2	Total_1	1	-3.99125337600708	-1.98075234889984
350	358	2440	288	269	288	14	Total_1	4	5.25265884399414	-5.40787601470947
36	186	50	63	60	69	2	Total_1	1	-5.991370677948	-0.624775767326355
108.75	119	153	545	155	290	5	Total_1	2	5.88471221923828	6.08214092254639
36	105	207	930	27	161	6	Total_1	2	7.09634065628052	4.97558307647705
42.75	84	395	61	74	78	3	Total_1	4	4.9801721572876	-5.69961166381836
112	98	189	1186.5	168.875	375.375	7	Total_1	2	6.15579462051392	5.76807641983032
48	409	106	117	99	141	4	Total_1	1	-3.31961250305176	-1.77754962444305
60	293	82	89	98	62	3	Total_1	1	-5.9238486289978	-0.764296174049377
39	288	73	114	88	88	3	Total_1	1	-4.8054141998291	-0.89866977930069
35.5	54	220	43	66	42	2	Total_1	4	4.60769081115723	-5.55501317977905
65	684	85	141	93	111	5	Total_1	1	-2.70604538917542	4.28369808197021
132.5	1123	241	317	239	270	10	Total_1	1	-4.97134494781494	-0.266512006521225
320	1890	413	501	337	407	16	Total_1	1	-5.85402965545654	2.04154682159424
37	208	67	57	33	72	2	Total_1	1	-5.05368041992188	-0.886040806770325
164.5	1697	262	398	277	400	14	Total_1	1	-2.98067831993103	2.61723780632019
36	349	58	103	57	91	3	Total_1	1	-3.11228704452515	2.36037468910217
90	185	110	152	236	843	6	Total_1	3	3.1208815574646	-9.27952480316162
100	562	167	117	109	163	5	Total_1	1	-4.52689599990845	-1.33113873004913
64	180	398	30	133	113	4	Total_1	4	5.05198669433594	-6.38724517822266
231.777777777778	319	269	241	480	2570	14	Total_1	3	3.25131797790527	-9.37511157989502
40	425	88	422	50	195	5	Total_1	2	4.9467077255249	4.32098817825317
26	185	69	57	43	80	2	Total_1	1	-2.87999200820923	-2.62289142608643
32	211	53	56	50	67	2	Total_1	1	-4.87269067764282	-1.1510626077652
271.111111111111	1417	400	1337	250	374	16	Total_1	2	4.38239002227783	5.34952259063721
114	204	159	864	61	157	6	Total_1	2	5.78048181533813	5.66650772094727
277.5	657	1656	340	304	447	15	Total_1	4	4.64364814758301	-5.58620691299438
9	291	98	144	41	87	3	Total_1	1	2.55962824821472	0.61730170249939
20	24	19	50	45	406	2	Total_1	3	3.63275861740112	-10.3853225708008
73.3333333333333	98	213	583	19	106	4	Total_1	2	6.51758480072021	5.81457281112671
12	206	50	57	44	71	2	Total_1	1	0.816802978515625	-1.03409612178802
26	181	77	42	59	66	2	Total_1	1	-2.91060447692871	-2.86556172370911
162.8	929.5	230.083333333333	590.333333333333	255.75	287.833333333333	11	Total_1	1	-4.81054925918579	1.73083519935608
116	44	50	764	55	101	4	Total_1	2	5.77484846115112	5.02163219451904
195	231	166	351	153	2323	12	Total_1	3	3.78900575637817	-10.3586750030518
216	357	238	180	1275	923	12	Total_1	3	3.25599217414856	-8.27180576324463
306	1674.5	378.722222222222	986	378.722222222222	442	17	Total_1	1	-4.99848175048828	2.07132911682129
80	382	109	171	82	124	4	Total_1	1	-5.93680191040039	0.847390830516815
72	71	107	720	60	66	4	Total_1	2	6.17726707458496	5.94501113891602
18	181	61	58	55	65	2	Total_1	1	-1.58360874652863	-2.7378454208374
30	71	29	63	12	234	2	Total_1	3	3.79629611968994	-10.199028968811
26	204	62	78	31	69	2	Total_1	1	-2.79361748695374	0.0659686326980591
55	212	206	620	82	108	5	Total_1	2	6.20862770080566	6.13186883926392
48	209	46	72	45	63	2	Total_1	1	-6.2222375869751	1.605992436409
132	705	143	197	144	147	6	Total_1	1	-6.15768051147461	2.07597851753235
40	286	73	105	50	116	3	Total_1	1	-3.55609679222107	0.492305040359497
134.1	894	235	271	218	303	9	Total_1	1	-5.08677625656128	-1.16593015193939
36	189	60	75	41	74	2	Total_1	1	-5.57065677642822	-0.285855054855347
42	219	57	69	46	37	2	Total_1	1	-5.72579526901245	0.108850963413715
108	69	48	106	335	2834	9	Total_1	3	3.63927316665649	-10.7962265014648
21	121	153	1274	64	156	7	Total_1	2	7.27294063568115	4.46251630783081
78	107	83	704	0	107	4	Total_1	2	6.19568300247192	3.55772757530212
282.2	1640.5	860.388888888889	433.5	369.277777777778	476	17	Total_1	1	-2.96226024627686	-2.78276968002319
227.142857142857	1216	319	398	295	369	12	Total_1	1	-6.27649974822998	-0.148998185992241
27	310	74	99	52	126	3	Total_1	1	-0.394332677125931	0.15500433743
26	184	50	66	61	65	2	Total_1	1	-4.6302170753479	-1.37060284614563
65.3333333333333	420	113	101	112	131	4	Total_1	1	-4.71016263961792	-1.91005909442902
21	112	353	37	119	89	3	Total_1	4	5.26593923568726	-6.03320169448853
280	1733.64705882353	404.705882352941	491.294117647059	323.764705882353	499.764705882353	16	Total_1	1	-5.46857690811157	0.672065079212189
38	201	58	55	49	71	2	Total_1	1	-5.39728260040283	-1.23932921886444
55	532	100	151	114	169	5	Total_1	1	-2.97932934761047	0.357321977615356
288	1578	332	557	362	722	18	Total_1	1	-4.31335544586182	1.04241478443146
78.75	139	113	777	33	188	5	Total_1	2	5.79743719100952	4.76989889144897
30	208	47	65	46	80	2	Total_1	1	-4.38911294937134	0.00913740508258343
150	122	142	1264	60	137	6	Total_1	2	6.05938339233398	5.40895462036133
31.3333333333333	184	50	54	54	66	2	Total_1	1	-5.10773992538452	-1.42332577705383
36	186	59	77	53	55	2	Total_1	1	-5.95951652526855	-0.497842937707901
84	257	59	95	686	557	7	Total_1	3	3.05507612228394	-9.25735855102539
520	644	2982	405	2260	677	26	Total_1	4	4.66099452972412	-6.09739685058594
6	186	70	45	51	77	2	Total_1	1	1.88494992256165	-1.31180894374847
129	738	163	199	154	221	7	Total_1	1	-5.5700159072876	0.628829658031464
36	201	58	56	47	63	2	Total_1	1	-5.54611301422119	-1.20042514801025
114	221	965	97	107	203	6	Total_1	4	5.44491338729858	-5.86066198348999
126	677	139	191	139	165	6	Total_1	1	-6.09981489181519	1.56682002544403
181.125	1050	168	184	139	218	9	Total_1	1	-3.97128129005432	3.49319648742676
133.818181818182	853	210	242	200	238	8	Total_1	1	-5.55570077896118	-0.794492840766907
14	97	203	57	43	71	2	Total_1	4	5.49632453918457	-5.23712110519409
52.5	490	147	183	111	162	5	Total_1	1	-2.14795112609863	-1.31186354160309
63.3333333333333	491.666666666667	128.333333333333	180	112.5	170.833333333333	5	Total_1	1	-3.92719197273254	-0.510281085968018
114	64	191	480	22	38	3	Total_1	2	6.52447938919067	6.22673559188843
34	191	57	64	49	62	2	Total_1	1	-5.70833396911621	-1.08125650882721
67.5	510	92	179	136	151	5	Total_1	1	-5.10770273208618	1.20393764972687
80.6666666666667	410	110	114	99	138	4	Total_1	1	-5.7284255027771	-0.805270373821259
249.736842105263	153	195	272	356	3016	13	Total_1	3	3.47108197212219	-10.0484075546265
48	190	45	65	44	68	2	Total_1	1	-6.42334985733032	0.971107423305511
152.727272727273	151	288	1230	152	67	7	Total_1	2	6.39944410324097	6.27589988708496
29	79	46	25	205	89	2	Total_1	3	3.29194235801697	-7.84406566619873
96	178	174	874	107	132	6	Total_1	2	5.89729881286621	5.95820188522339
38.3333333333333	201	33	74	27	77	2	Total_1	1	-4.30077219009399	2.8934953212738
4	214	40	64	46	82	2	Total_1	1	2.59619355201721	0.302586257457733
45	300	75	85	83	100	3	Total_1	1	-4.93714427947998	-1.34652853012085
169	280	141	202	361	3244	13	Total_1	3	3.3050594329834	-10.5401210784912
39	299	68	110	68	99	3	Total_1	1	-4.25048398971558	0.344452708959579
95	164	610	95	133	169	5	Total_1	4	4.71491956710815	-5.85925769805908
128.8	116	207	1160	179	85	7	Total_1	2	6.31656646728516	6.2977123260498
44	375	111	143	86	148	4	Total_1	1	-2.33375978469849	-1.20665466785431
75	484	138	129	136	186	5	Total_1	1	-4.37571954727173	-1.81036472320557
147.16	885	249	1518	161	387	13	Total_1	2	5.03657531738281	4.87681913375854
38	194	43	76	48	65	2	Total_1	1	-5.92933559417725	1.06745541095734
8	71	58	234	27	59	2	Total_1	2	6.64734554290771	5.32542324066162
81	60	66	35	165	1464	6	Total_1	3	3.3473687171936	-10.5749406814575
132.8	819	254	213	179	278	8	Total_1	1	-4.55677461624146	-2.00897717475891
90	302	250	612	174	141	6	Total_1	2	5.72177648544312	6.18752193450928
75	298	78	96	93	99	3	Total_1	1	-6.67111873626709	0.076442077755928
36	204	39	76	26	82	2	Total_1	1	-4.35456609725952	2.74794411659241
125	476	144	150	133	158	5	Total_1	1	-6.53925609588623	-0.327460944652557
97.125	361	251	244	156	213	7	Total_1	5	-6.99238395690918	-0.858604967594147
126	583	167	194	173	203	6	Total_1	1	-6.33394479751587	-0.608726501464844
10	206	74	71	51	51	2	Total_1	1	1.32020568847656	-1.50282073020935
20	209	29	81	34	86	2	Total_1	1	0.137538656592369	3.07684588432312
34	83	68	74	173	31	2	Total_1	3	3.69226551055908	-6.43035650253296
38	185	44	83	36	78	2	Total_1	1	-4.97792816162109	1.74559438228607
37.5	160	100	112	93	115	3	Total_1	5	-7.09467935562134	-0.777647793292999
64	783	197	255	173	252	8	Total_1	1	-1.0628764629364	-1.24358463287354
69	298	61	81	77	112	3	Total_1	1	-5.74973297119141	0.846584558486938
104	418	109	140	93	126	4	Total_1	1	-6.76354360580444	0.837142825126648
198	303	463	3794	84	179	11	Total_1	2	6.64221525192261	5.02633762359619
93.3333333333333	568	122	146	135	111	5	Total_1	1	-5.9007134437561	0.362526446580887
169.4	1153	251	232	186	614	11	Total_1	3	2.40365409851074	-9.3669376373291
43.5	356	62	98	52	99	3	Total_1	1	-3.92001676559448	2.5569269657135
80	170	103	587	110	65	4	Total_1	2	5.39412403106689	5.90524005889893
215	194	54	110	46	812	5	Total_1	3	3.38553309440613	-10.0342264175415
144.2	246	170	223	927	125	7	Total_1	3	3.45041608810425	-6.84142303466797
32	200	45	66	64	61	2	Total_1	1	-6.05773162841797	-0.460808217525482
180	610	2024	237	345	292	15	Total_1	4	5.39795637130737	-5.67163991928101
99	644	151	231	122	190	6	Total_1	1	-5.18873834609985	1.08167922496796
36	185	52	70	41	64	2	Total_1	1	-5.94896459579468	0.132430627942085
72	211	473	96	41	147	4	Total_1	4	5.32046842575073	-5.30724668502808
145.5	968.4	214.2	303.3	207.9	270	9	Total_1	1	-5.57724857330322	0.580209732055664
133	217	1217	72	126	171	7	Total_1	4	5.58236885070801	-5.98058605194092
290.333333333333	369	2186	202	184	171	13	Total_1	4	5.64184188842773	-5.45396947860718
35.5	180	54	76	56	67	2	Total_1	1	-5.98746585845947	-0.383741140365601
308	1423.625	332.5	415.625	348.25	460.25	14	Total_1	1	-6.38705348968506	0.399266064167023
46.3333333333333	182	55	74	79	47	2	Total_1	5	-7.07124423980713	-0.173560798168182
216	1708	405	553	301	522	16	Total_1	1	-3.79501056671143	0.369754463434219
76	296	182	701	77	163	6	Total_1	2	5.50595235824585	5.63014316558838
59.3076923076923	114	80	402	35	70	3	Total_1	2	5.49155855178833	5.73531007766724
188.5	1085	395	990	173	355	13	Total_1	2	4.65515804290771	5.44702291488647
198	986.4	247.5	206.1	250.2	227.7	9	Total_1	1	-5.36676406860352	-0.568761348724365
54	321	70	105	59	98	3	Total_1	1	-5.40743541717529	1.43488311767578
25	228	59	55	55	64	2	Total_1	1	-3.27579689025879	-2.10858297348022
180	1193	222	283	202	310	10	Total_1	1	-4.93029022216797	2.17367315292358
113.333333333333	734	232	247	199	248	8	Total_1	1	-4.60440874099731	-2.01687908172607
48.875	80	71	362	106	69	3	Total_1	2	5.87878799438477	6.22330331802368
144	551	201	1444	141	183	9	Total_1	2	5.02225017547607	5.04630899429321
168.75	807	413	473	134	204	9	Total_1	2	4.11512231826782	5.49167823791504
68	82	99	128	68	588	4	Total_1	3	3.35856771469116	-9.47426986694336
36	303	73	89	84	98	3	Total_1	1	-3.75157785415649	-1.5515011548996
51	276	237	47	81	68	3	Total_1	4	4.56702375411987	-5.39880990982056
196	736	171	222	171	238	7	Total_1	1	-6.6054801940918	0.996344447135925
136	43	50	72	104	1927	8	Total_1	3	3.66196393966675	-10.8325042724609
117	801	309	897	141	115	9	Total_1	2	4.99197816848755	5.33567380905151
135	204	137	207	88	1905	9	Total_1	3	3.71400952339172	-10.557975769043
120	88	308	894	139	135	6	Total_1	2	6.3935432434082	6.39806795120239
85	116	106	801	134	118	5	Total_1	2	5.87521553039551	5.94599866867065
26.3333333333333	197	65	65	59	54	2	Total_1	1	-4.3749566078186	-2.26397395133972
50.25	67	89	649	28	56	3	Total_1	2	6.2802414894104	5.48784112930298
22	195	40	74	67	59	2	Total_1	1	-4.11287879943848	-0.44505363702774
396	2621	342	932	353	511	22	Total_1	1	-4.16229009628296	4.020676612854
77	776.125	205.625	210	118.125	229.25	7	Total_1	1	-1.90531980991364	-0.573731005191803
160.333333333333	484	1430	404	397	327	13	Total_1	4	4.79249238967896	-5.23648071289062
34	185	49	82	45	62	2	Total_1	1	-5.61645126342773	0.794839382171631
51.4285714285714	389	110	114	107	137	4	Total_1	1	-3.82189130783081	-2.25258374214172
57.5	71	190	1076	46	83	5	Total_1	2	6.96148872375488	5.66764450073242
64.5	83	27	98	260	271	3	Total_1	3	3.07595348358154	-9.22332954406738
209	1120.16666666667	282.333333333333	413.416666666667	251.166666666667	362.083333333333	11	Total_1	1	-6.07007026672363	0.500182867050171
132.75	932	213	327	212	270	9	Total_1	1	-5.24439859390259	0.377815634012222
57	272	70	109	65	125	3	Total_1	1	-5.44088649749756	0.770971655845642
48	289	69	123	66	100	3	Total_1	1	-5.09860467910767	1.08732008934021
110	120	61	122	189	856	5	Total_1	3	3.15997815132141	-9.49686527252197
402.5	549	799	5696	300	290	23	Total_1	2	6.47294807434082	5.61602878570557
267.666666666667	660	1150	320	189	300	11	Total_1	4	4.77838230133057	-5.24311971664429
100	590.571428571429	160.285714285714	181.714285714286	157.714285714286	210.857142857143	6	Total_1	1	-5.42223215103149	-1.22475743293762
27.84	183	49	95	56	57	2	Total_1	1	-4.96755695343018	0.531234264373779
15	294	67	101	66	100	3	Total_1	1	1.46901738643646	-0.423867076635361
562.5	1318	3254	1783	288	442	25	Total_1	4	5.68477916717529	-4.04191398620605
62.5	513	144	137	124	158	5	Total_1	1	-3.67262935638428	-2.39599943161011
33	59	182	525	55	2	3	Total_1	2	8.53574085235596	5.97988700866699
146.666666666667	268	335	2200	171	149	10	Total_1	2	6.31892347335815	5.84019088745117
50	445	129	183	129	150	5	Total_1	1	-2.93369221687317	-1.37445914745331
96	600	129	220	148	193	6	Total_1	1	-5.3759183883667	0.807896316051483
126	639	148	155	135	191	6	Total_1	1	-5.73697757720947	0.328365802764893
88	71	160	666	41	126	4	Total_1	2	6.22382831573486	6.00785255432129
132	226	124	951	199	2208	11	Total_1	3	4.20695209503174	-10.2941465377808
51	317	62	81	49	141	3	Total_1	1	-3.3911771774292	1.73342883586884
18	216	42	69	53	62	2	Total_1	1	-2.15837788581848	-0.365763604640961
29.0909090909091	193	63	65	56	67	2	Total_1	1	-4.34869575500488	-2.2968475818634
120.857142857143	126	182	1107	136	76	6	Total_1	2	6.26089954376221	6.20491504669189
159	957	220	285	204	298	9	Total_1	1	-5.67100095748901	0.419980257749557
24	197	38	69	72	53	2	Total_1	1	-5.35369682312012	-0.291189461946487
84	533	171	564	123	206	7	Total_1	2	4.57574033737183	5.32554960250854
36	115	65	94	57	73	2	Total_1	5	-7.31599712371826	-0.508386075496674
63	151	69	432	17	72	3	Total_1	2	4.96805381774902	4.65996837615967
14	203	47	58	40	94	2	Total_1	1	0.506876766681671	-0.448756456375122
37.5	111	55	105	46	92	2	Total_1	5	-7.47492027282715	-0.2878457903862
65.3076923076923	258	221	1006	70	60	6	Total_1	2	6.48349332809448	5.50978422164917
192	1837	369	429	333	508	16	Total_1	1	-3.10806512832642	-0.0732884407043457
26	195	63	53	57	69	2	Total_1	1	-3.35152006149292	-2.81082105636597
240	2199	398	744	313	586	20	Total_1	1	-2.40861535072327	2.8359477519989
37.2	132	338	19	94	108	3	Total_1	4	5.18009805679321	-6.39692401885986
68	308	51	453	31	117	4	Total_1	2	4.37321043014526	4.48773336410522
64	163	182	647	31	18	4	Total_1	2	7.27563905715942	5.98108386993408
150	650	130	214	158	158	6	Total_1	1	-6.54546642303467	1.6360330581665
42	275	70	136	83	90	3	Total_1	1	-5.15545988082886	0.650615394115448
54	165	234	89	67	404	4	Total_1	3	3.2665228843689	-8.241379737854
18.6666666666667	151	137	1618	196	97	7	Total_1	2	7.37607192993164	4.85812187194824
0	79	100	395	51	90	3	Total_1	2	8.09342670440674	4.16025590896606
108	376	84	149	112	131	4	Total_1	1	-6.76997900009155	1.15232372283936
28	31	2	59	54	221	2	Total_1	3	3.73098492622375	-10.1788568496704
105	708	193	181	225	222	7	Total_1	1	-4.66694164276123	-2.12561058998108
15	52	94	517	21	68	3	Total_1	2	7.10917139053345	5.0967903137207
34	201	46	61	46	74	2	Total_1	1	-5.30837917327881	0.472948998212814
168	251	2862	459	148	174	14	Total_1	4	6.5193920135498	-4.7254056930542
344	594	278	483	491	2432	16	Total_1	3	3.18503761291504	-9.36250591278076
110	97	253	781	106	100	5	Total_1	2	6.36189126968384	6.40492105484009
78	133	673	4	84	80	4	Total_1	4	5.41504287719727	-6.61270380020142
208	862.117647058824	382.117647058824	2862.11764705882	268.235294117647	280.470588235294	16	Total_1	2	5.49930286407471	5.23186159133911
84	371	109	134	113	120	4	Total_1	1	-6.57750415802002	-0.363643944263458
221	488	188	480	330	2481	13	Total_1	3	3.54670739173889	-9.85262107849121
78	80	92	439	8	98	3	Total_1	2	5.82864761352539	4.76058530807495
108	398	120	119	121	118	4	Total_1	1	-6.49513912200928	-0.411077260971069
87.5	490	118	167	140	159	5	Total_1	1	-6.1268196105957	-0.343119442462921
38	256	30	54	40	59	2	Total_1	1	-4.02407217025757	3.71374130249023
165.666666666667	708	174	187	159	218	7	Total_1	1	-6.27739572525024	0.448119759559631
216	168	171	237	191	1503	9	Total_1	3	3.3474817276001	-9.43907833099365
78.3333333333333	475	145	188	125	157	5	Total_1	1	-5.06099271774292	-0.941894233226776
189	99	156	1330	50	204	7	Total_1	2	6.04253721237183	5.19008445739746
44	205	54	90	57	41	2	Total_1	1	-6.24921751022339	0.780818104743958
42.6666666666667	194	52	65	53	71	2	Total_1	1	-6.17499876022339	-0.33971831202507
40.5	285	66	93	67	106	3	Total_1	1	-4.57510423660278	-0.137828588485718
79	62	64	70	194	37	2	Total_1	3	3.40195751190186	-6.72444152832031
144	809	197	232	211	255	8	Total_1	1	-5.73895025253296	-0.651965200901031
29.3333333333333	190	45	98	28	68	2	Total_1	1	-3.81635689735413	1.88500332832336
224	163	1009	608	94	58	7	Total_1	4	5.77370834350586	-3.93548536300659
75.3333333333333	71	132	722	127	96	4	Total_1	2	6.15838670730591	6.24671125411987
68	211	128	130	121	156	4	Total_1	5	-7.1108193397522	-0.74083137512207
220	200	6706	193	105	106	16	Total_1	4	7.37169218063354	-5.21138381958008
76.25	494	153	133	118	195	5	Total_1	1	-3.85724449157715	-2.27127599716187
84	226	97	153	95	133	4	Total_1	5	-7.69959878921509	-0.0895109549164772
153.6	523	257	255	165	235	8	Total_1	5	-6.76501083374023	-0.733542323112488
108	570	159	232	141	182	6	Total_1	1	-5.81420183181763	0.0957851260900497
44	74	68	267	18	36	2	Total_1	2	5.63178443908691	5.7697639465332
81	497	161	194	176	192	6	Total_1	1	-4.54600620269775	-1.88176381587982
300	2473	364	643	370	520	20	Total_1	1	-3.81994438171387	3.68966507911682
76	247	112	175	85	160	4	Total_1	5	-7.43266725540161	-0.317121386528015
21	657	166	225	202	247	7	Total_1	1	2.18206524848938	-0.702939212322235
126	170	165	211	212	1656	9	Total_1	3	3.31147074699402	-9.79408168792725
67.5	338	73	94	55	114	3	Total_1	1	-5.39103364944458	1.95534133911133
266	97	55	150	69	6657	14	Total_1	3	4.31750631332397	-11.5895414352417
63	261	64	124	55	93	3	Total_1	1	-5.67406463623047	1.75321340560913
32.8	192	50	65	47	79	2	Total_1	1	-4.85069942474365	-0.227355450391769
173.333333333333	196	312	1406	77	180	8	Total_1	2	6.11067533493042	5.88380908966064
37.7142857142857	136	61	50	114	74	2	Total_1	3	3.19767332077026	-7.1022686958313
99	1129	326	298	330	279	11	Total_1	1	-2.01248550415039	-2.86052680015564
235	539	2015	343	369	282	15	Total_1	4	5.10645008087158	-5.24629592895508
133	688	180	217	190	232	7	Total_1	1	-6.02847623825073	-0.619202494621277
31.25	223	46	68	45	49	2	Total_1	1	-5.3818678855896	1.33957850933075
37.3333333333333	113	53	99	56	73	2	Total_1	5	-7.46216297149658	-0.329069882631302
325.333333333333	1645	342	864	294	447	16	Total_1	1	-5.10289669036865	2.41995215415955
322	1285	270	1416	190	354	14	Total_1	2	4.08561229705811	4.86497402191162
108	346	114	782	78	147	6	Total_1	2	4.82784557342529	5.07424736022949
150	157	730	72	146	90	5	Total_1	4	4.57665872573853	-5.96373558044434
52.8181818181818	294	79	118	92	79	3	Total_1	1	-6.18360900878906	-0.284092932939529
33.6	253	74	98	50	118	3	Total_1	1	-2.35986661911011	-0.398767113685608
24	197	53	79	49	59	2	Total_1	1	-4.12306785583496	-0.551130652427673
124	796	203	284	158	272	8	Total_1	1	-5.15281629562378	0.367110937833786
102	614	173	188	128	231	6	Total_1	1	-5.08708047866821	-0.77206426858902
99	131	2141	111	121	125	9	Total_1	4	6.68081092834473	-5.48914909362793
18	201	149	196	700	115	6	Total_1	3	3.81964778900146	-7.73958587646484
55.2	337	72	99	108	53	3	Total_1	1	-5.86154747009277	-0.0733171552419662
51	109	47	81	437	36	3	Total_1	3	3.51321530342102	-6.89692258834839
120	794.545454545455	208.181818181818	1023.63636363636	245.454545454545	229.090909090909	10	Total_1	2	4.70624542236328	5.35747241973877
196	707.875	182	217.875	180.25	207.375	7	Total_1	1	-6.82060623168945	0.705605924129486
49	162	345	32	81	97	3	Total_1	4	5.09013748168945	-6.30430173873901
36.75	288	83	76	83	97	3	Total_1	1	-3.42808604240417	-2.60735297203064
74	140	29	167	728	164	5	Total_1	3	3.14875268936157	-9.07106113433838
81	309	102	77	85	97	3	Total_1	1	-5.8958625793457	-1.0214592218399
184	902	186	244	179	197	8	Total_1	1	-6.21489667892456	2.0894193649292
143	748	215	928	150	154	9	Total_1	2	4.71436977386475	5.29641056060791
96	380	136	1147	118	189	8	Total_1	2	5.29639911651611	4.91836166381836
22	222	57	59	58	48	2	Total_1	1	-3.96084880828857	-1.970334649086
44	74	42	92	220	16	2	Total_1	3	3.71032047271729	-6.3800687789917
252	212	209	211	416	5698	16	Total_1	3	3.47310924530029	-10.9095611572266
46	427	112	100	106	130	4	Total_1	1	-3.18867254257202	-2.24069023132324
122.5	198	108	178	141	1186	7	Total_1	3	3.34263610839844	-9.72993278503418
40	445	107	104	103	115	4	Total_1	1	-2.51984786987305	-1.93609797954559
52	233	74	81	70	100	3	Total_1	1	-6.01137256622314	-0.736399948596954
42	85	170	459	56	29	3	Total_1	2	6.82916975021362	6.18446588516235
80	54	109	608	104	111	4	Total_1	2	6.01990032196045	6.12522745132446
65.25	300	87	89	72	110	3	Total_1	1	-6.06955099105835	-0.72953200340271
140	426	192	732	180	167	7	Total_1	2	4.69904756546021	5.68773651123047
350	392	164	722	622	7639	20	Total_1	3	3.82939624786377	-10.5857849121094
30	104	65	15	32	274	2	Total_1	3	3.32479238510132	-8.7830867767334
46	2	66	420	3	29	2	Total_1	2	7.18715000152588	5.0167498588562
96	71	51	61	14	879	4	Total_1	3	3.96329951286316	-11.0618324279785
80	175	834	57	103	107	5	Total_1	4	5.52676868438721	-5.81771039962769
99.8181818181818	564	135	205	141	214	6	Total_1	1	-5.36277055740356	0.410870909690857
34	194	57	72	50	58	2	Total_1	1	-5.88691234588623	-0.586665987968445
36.6	207	22	140	21	64	2	Total_1	1	1.25386095046997	4.24643850326538
123	176	112	132	2161	324	9	Total_1	3	3.65791630744934	-8.29018211364746
30.75	225	63	32	49	69	2	Total_1	1	-2.78729605674744	-1.73145067691803
118.8	145	125	106	792	253	6	Total_1	3	3.33946990966797	-7.83548069000244
56	76	51	810	143	64	4	Total_1	2	5.92581558227539	5.45385885238647
51	329	68	91	40	112	3	Total_1	1	-4.07316303253174	2.5124044418335
90	119	55	68	86	1092	5	Total_1	3	3.29168391227722	-10.4237909317017
52	181	60	68	67	63	2	Total_1	5	-6.98073244094849	-0.370840489864349
60	82	123	655	36	99	4	Total_1	2	6.21063613891602	5.61749315261841
184	934	198	222	189	217	8	Total_1	1	-6.01503849029541	1.2312183380127
20	209	60	40	59	67	2	Total_1	1	-2.08676147460938	-2.56652331352234
168	272	218	696	1533	272	12	Total_1	3	3.19466853141785	-7.29313564300537
39	300	91	91	70	104	3	Total_1	1	-3.661217212677	-2.25000095367432
28	204	58	82	49	61	2	Total_1	1	-4.13269662857056	-0.576087951660156
96	215	882	90	92	176	6	Total_1	4	5.54543161392212	-5.78159999847412
58.3333333333333	505	121	168	123	173	5	Total_1	1	-3.27010130882263	-0.714399456977844
44	204	64	63	44	55	2	Total_1	1	-5.93766832351685	-0.404026448726654
421.666666666667	293	182	290	715	8319	23	Total_1	3	3.66038298606873	-10.815845489502
54	291	62	107	98	97	3	Total_1	1	-5.90282344818115	0.694214880466461
70	695	168	235	153	236	7	Total_1	1	-2.12293028831482	-0.863112151622772
33	53	139	390	93	77	3	Total_1	2	6.43434906005859	6.36590671539307
154	799	147	225	104	190	7	Total_1	1	-5.27564430236816	3.25053429603577
357.545454545455	295	136	610	305	12776	19	Total_1	3	4.30390453338623	-11.2541780471802
109.5	102	216	880	64	168	6	Total_1	2	6.22951936721802	6.09906196594238
72.5	114	677	17	164	83	4	Total_1	4	5.23257446289062	-6.34641695022583
62	40	67	384	21	21	2	Total_1	2	6.38406705856323	6.10213661193848
140	423	204	1711	189	140	10	Total_1	2	5.82486009597778	5.60641002655029
264	874	9522	619	818	732	44	Total_1	4	6.64238119125366	-5.46635627746582
754.285714285714	2323.72093023256	8301.39534883721	1276.27906976744	681.860465116279	813.953488372093	40	Total_1	4	5.87712097167969	-5.01118087768555
111	57	111	1586	143	74	6	Total_1	2	6.38770627975464	5.5556206703186
418	224	188	321	398	7756	19	Total_1	3	3.75146961212158	-10.8983860015869
34	182	66	71	43	69	2	Total_1	1	-4.95140361785889	-1.20846724510193
57	292	76	91	75	101	3	Total_1	1	-6.05168437957764	-0.392015218734741
66.8571428571429	426	106	154	99	118	4	Total_1	1	-5.73238658905029	0.183503061532974
146.666666666667	1084	215	312	256	308	10	Total_1	1	-4.99988889694214	0.330661952495575
27	106	58	104	75	362	3	Total_1	3	3.2685718536377	-9.65006828308105
207	889	240	238	226	327	9	Total_1	1	-5.9196572303772	-0.494445115327835
78	202	53	83	38	68	2	Total_1	5	-7.06029224395752	1.78843307495117
75	356	106	516	128	95	5	Total_1	2	4.81278085708618	5.64319086074829
60	271	89	101	85	103	3	Total_1	1	-6.1751070022583	-0.869918704032898
39.75	24	28	712	124	0	3	Total_1	2	8.5157642364502	5.87693119049072
31.2	202	28	71	25	70	2	Total_1	1	-0.00930030737072229	3.83767223358154
1058	5508	650	835	2392	697	46	Total_1	1	-5.02837419509888	1.88605666160583
154	673	199	223	194	236	7	Total_1	1	-6.39316654205322	-0.595573008060455
129	255	172	865	95	127	6	Total_1	2	5.34534645080566	5.83008670806885
70	589	144	110	117	161	5	Total_1	1	-3.10786581039429	-1.47621631622314
35.3333333333333	193	55	59	54	72	2	Total_1	1	-5.40944480895996	-1.38660621643066
29	25	18	437	7	51	2	Total_1	2	6.12946367263794	3.99671697616577
24	239	55	58	40	64	2	Total_1	1	-2.51308417320251	-0.202596232295036
51	302	92	105	52	103	3	Total_1	1	-5.22308397293091	-0.0499637648463249
108	269	189	216	132	289	6	Total_1	5	-7.14309310913086	-0.731666684150696
198	125	758	2994	91	133	11	Total_1	2	7.26288652420044	5.89650678634644
145.142857142857	155	1292	252	195	212	8	Total_1	4	5.21728324890137	-5.03240919113159
184	97	184	324	186	1196	8	Total_1	3	3.48788452148438	-9.43299007415771
144	934	153	279	146	181	8	Total_1	1	-5.23893737792969	3.29493188858032
28	181	46	76	46	71	2	Total_1	1	-4.22590494155884	0.333399683237076
238	1787	375	639	412	483	17	Total_1	1	-5.13445234298706	0.834653437137604
26.6666666666667	85	288	7	76	60	2	Total_1	4	5.28607702255249	-6.46351861953735
36	50	41	100	7	542	3	Total_1	3	4.39696931838989	-10.7815799713135
32	87	214	45	69	55	2	Total_1	4	4.64107656478882	-5.73098516464233
126.5	622.416666666667	247.5	1336.5	143	293.333333333333	11	Total_1	2	5.1986141204834	5.02421426773071
297	207	132	157	249	3961	11	Total_1	3	3.68037748336792	-10.835467338562
35.3333333333333	34	292	189	40	25	2	Total_1	4	5.84485721588135	-3.87912487983704
34	197	49	63	47	86	2	Total_1	1	-4.69152545928955	-0.0940931215882301
60	108	106	750	9	107	4	Total_1	2	6.14899396896362	4.2439022064209
48	12	108	394	0	27	2	Total_1	2	7.24761819839478	4.36094999313354
32	208	64	54	36	73	2	Total_1	1	-4.07803964614868	-1.59909343719482
126	726	201	192	142	269	7	Total_1	1	-4.92254495620728	-1.04243767261505
67	292	119	73	67	119	3	Total_1	1	-4.72789335250854	-2.24276351928711
68	67	78	25	144	440	3	Total_1	3	3.38511824607849	-8.49084281921387
51	117	101	76	251	122	3	Total_1	3	3.31560254096985	-7.34209012985229
80	266	245	1577	115	274	10	Total_1	2	6.24461221694946	5.1813588142395
91.5	618	167	198	131	176	6	Total_1	1	-5.12790107727051	-0.765925109386444
84	128	573	67	125	101	4	Total_1	4	4.77459192276001	-5.9231424331665
391	1416	104	1440	213	207	17	Total_1	2	2.79213809967041	4.87396574020386
495	2103	683	978	609	849	30	Total_1	1	-6.05672931671143	0.102767325937748
110.6875	700	206	214	154	240	7	Total_1	1	-4.89211750030518	-1.49762523174286
108	204	195	219	267	1433	9	Total_1	3	3.14959406852722	-9.47903633117676
52.0909090909091	157	33	97	348	21	3	Total_1	5	-7.54613733291626	1.55046498775482
32.5882352941176	221	46	59	54	56	2	Total_1	1	-5.74838399887085	0.230945512652397
667	2420	424	501	640	3675	29	Total_1	3	2.69370603561401	-9.7981481552124
63	253	107	78	78	90	3	Total_1	1	-5.13194131851196	-2.04587769508362
46	110	41	80	185	28	2	Total_1	5	-8.28014659881592	0.130232661962509
80	816	198	248	171	251	8	Total_1	1	-2.38627982139587	-1.08143246173859
43.8823529411765	412	93	116	90	153	4	Total_1	1	-2.46630930900574	-0.694917023181915
30	95	187	46	48	64	2	Total_1	4	4.65666151046753	-5.68039178848267
33	285	88	98	67	115	3	Total_1	1	-2.01321458816528	-1.62946677207947
40.2	7	238	618	55	38	3	Total_1	2	7.60429573059082	6.09540891647339
265	292	5675	252	281	239	20	Total_1	4	6.73426866531372	-5.45385885238647
380	2225.71428571429	472.380952380952	668.571428571429	405.714285714286	574.285714285714	20	Total_1	1	-5.61847162246704	1.66472482681274
295	168	151	90	2074	360	10	Total_1	3	3.54968476295471	-7.92141199111938
42	265	78	660	15	111	4	Total_1	2	5.42882442474365	4.04802179336548
165	208	159	153	2514	307	11	Total_1	3	3.64451241493225	-7.97564601898193
156	587	176	193	129	218	6	Total_1	1	-6.57938718795776	0.216551631689072
199.333333333333	1421	322	416	298	396	13	Total_1	1	-5.01299715042114	0.0364138446748257
54	49	145	462	21	62	3	Total_1	2	6.61856937408447	5.98102331161499
48	83	68	540	8	101	3	Total_1	2	5.96216678619385	4.16073656082153
63	127	101	468	70	29	3	Total_1	2	6.04920244216919	6.11945247650146
56	97	18	324	10	75	2	Total_1	2	5.11070823669434	4.19852876663208
48	184	49	87	49	65	2	Total_1	1	-6.42556619644165	0.990555047988892
31.2727272727273	178	55	79	49	71	2	Total_1	1	-5.06664800643921	-0.65436452627182
36.5	187	62	70	51	61	2	Total_1	1	-5.84687900543213	-0.992832124233246
106	160	114	139	229	839	6	Total_1	3	3.14874339103699	-9.1276216506958
180	566	322	1883	148	146	10	Total_1	2	5.46142148971558	5.31969451904297
7.2	587	112	452	80	158	6	Total_1	1	2.54777574539185	1.42774438858032
48	397	95	137	103	127	4	Total_1	1	-3.97869920730591	-0.781845688819885
67.5	308	78	98	74	100	3	Total_1	1	-6.43530178070068	0.330680668354034
240	1907	367	520	290	536	16	Total_1	1	-3.99692010879517	2.14398550987244
52	453	88	110	69	134	4	Total_1	1	-3.14730930328369	1.64479064941406
75	322	69	105	60	109	3	Total_1	1	-5.92812967300415	1.97006511688232
50	187	52	57	46	82	2	Total_1	1	-6.1224308013916	0.0138048017397523
36	28	37	35	81	298	2	Total_1	3	3.25375437736511	-9.08129692077637
306	567	245	292	428	3646	17	Total_1	3	3.12957525253296	-10.2829027175903
196.666666666667	1026	261	327	183	366	10	Total_1	1	-5.72938823699951	0.750694870948792
18	216	66	54	59	59	2	Total_1	1	-1.54905211925507	-2.85639691352844
36.2666666666667	179	51	84	59	63	2	Total_1	1	-6.062903881073	0.237549379467964
20	184	68	71	41	65	2	Total_1	1	-1.34416615962982	-1.79575109481812
242.666666666667	213	130	270	107	3708	13	Total_1	3	3.99243378639221	-10.9322519302368
160	956	178	301	143	188	8	Total_1	1	-5.4933180809021	3.08535861968994
61.2	119	112	449	173	64	4	Total_1	2	5.99859571456909	6.31446027755737
36.8571428571429	197	36	75	51	65	2	Total_1	1	-5.49220037460327	1.83560609817505
105	158	1193	124	192	82	7	Total_1	4	5.44898128509521	-5.43056631088257
232	164	1367	171	105	200	8	Total_1	4	5.22486686706543	-5.39461755752563
12	172	81	107	84	117	3	Total_1	1	1.32944703102112	-1.23004961013794
46	3	42	542	54	1	2	Total_1	2	8.3521556854248	5.88040781021118
33	188	69	135	60	128	3	Total_1	1	-2.11409592628479	0.173313692212105
184.5	543	1022	95	256	189	9	Total_1	4	4.83767747879028	-6.04067802429199
102	131	236	562	393	122	6	Total_1	2	6.08236646652222	6.34761333465576
282	1393	267	435	244	337	12	Total_1	1	-5.90084791183472	2.50735020637512
173.25	129	127	156	241	1899	9	Total_1	3	3.41987538337708	-9.93216705322266
40.5	287	72	77	90	97	3	Total_1	1	-4.59139060974121	-1.66649830341339
227.5	1458	314	389	277	405	13	Total_1	1	-5.35452127456665	0.794868230819702
119	185	124	207	105	1111	7	Total_1	3	3.49393224716187	-9.78579711914062
36	191	51	77	14	109	2	Total_1	1	0.52407693862915	3.68596267700195
202.5	1568	359	448	375	476	15	Total_1	1	-4.52953004837036	-0.824971675872803
58.6666666666667	464	113	108	109	95	4	Total_1	1	-4.50641870498657	-1.02244973182678
44	97	92	631	66	67	4	Total_1	2	6.11500453948975	5.82342529296875
252.8	1671	191	563	182	268	16	Total_1	1	0.536078155040741	4.94670724868774
106	425	160	213	153	205	6	Total_1	5	-6.97027015686035	-0.505486369132996
48	57	236	437	19	61	3	Total_1	2	7.20856666564941	6.1425313949585
105	334	133	157	111	166	5	Total_1	5	-7.23915386199951	-0.234184727072716
64	107	112	726	48	77	4	Total_1	2	6.00504016876221	5.76834011077881
99	286	342	1556	241	102	9	Total_1	2	6.62640714645386	6.2239670753479
103	200	155	558	53	158	5	Total_1	2	5.38446235656738	5.84141206741333
161	333	206	157	510	209	7	Total_1	3	3.28786277770996	-7.01057052612305
236	906	343	1053	305	234	12	Total_1	2	4.42011499404907	5.63099479675293
285	1160	242	2451	206	249	15	Total_1	2	4.7973108291626	4.57874298095703
86.25	225	169	679	107	72	5	Total_1	2	5.65118265151978	5.97925090789795
52.5	221	221	44	78	109	3	Total_1	1	-2.53721213340759	-2.82870435714722
98	412	216	236	189	270	7	Total_1	5	-7.05615186691284	-0.776373982429504
94.4444444444444	499	118	185	122	171	5	Total_1	1	-5.86954498291016	0.846038043498993
96.25	106	152	1458	77	155	7	Total_1	2	6.30332708358765	5.21060180664062
30	69	91	475	70	48	3	Total_1	2	6.47787380218506	6.24560785293579
200	145	136	329	169	3159	12	Total_1	3	3.81563496589661	-10.5961961746216
36	132	72	72	69	58	2	Total_1	5	-7.04069042205811	-0.739153623580933
160	435	292	474	769	13948	32	Total_1	3	3.6916491985321	-11.79833984375
56	300	81	88	73	105	3	Total_1	1	-5.6498441696167	-0.826131522655487
48	202	45	66	52	53	2	Total_1	1	-6.78207159042358	1.03770613670349
42	200	44	71	62	47	2	Total_1	1	-6.74125194549561	0.751461565494537
108.5	722	185	191	173	215	7	Total_1	1	-5.09994840621948	-1.27974188327789
91	710	220	210	170	224	7	Total_1	1	-3.85720348358154	-2.44925713539124
40	211	60	58	48	73	2	Total_1	1	-5.56147861480713	-1.07034742832184
54	284	82	91	101	102	3	Total_1	1	-5.52822971343994	-1.52929949760437
30	180	42	86	58	63	2	Total_1	1	-5.49906778335571	0.735344052314758
20	22	0	36	16	513	2	Total_1	3	4.24491262435913	-10.8346185684204
52	171	38	177	56	33	2	Total_1	2	3.83305835723877	5.36000394821167
112	152	211	1715	123	64	7	Total_1	2	6.55100917816162	5.76662921905518
61.6666666666667	146	844	43	94	122	5	Total_1	4	5.65944242477417	-6.04379749298096
86.6666666666667	195	569	150	118	151	5	Total_1	4	4.74979496002197	-5.3609938621521
58.75	566	110	125	131	136	5	Total_1	1	-3.70570778846741	-0.415001422166824
76	130	464	100	187	62	4	Total_1	4	4.73934984207153	-5.50014352798462
46	217	55	65	41	71	2	Total_1	1	-6.07028484344482	0.648347675800323
57	281	82	80	93	104	3	Total_1	1	-5.31196546554565	-1.56558096408844
90	120	485	111	103	78	4	Total_1	4	4.92432594299316	-5.33030414581299
34	182	53	73	76	54	2	Total_1	1	-6.34493970870972	-0.796475529670715
136	881	191	263	142	236	8	Total_1	1	-5.24919557571411	1.7358306646347
188.5	347	161	375	299	2926	13	Total_1	3	3.60433769226074	-10.382417678833
44	188	62	72	42	69	2	Total_1	1	-6.21973705291748	-0.228141084313393
35	185	43	82	52	70	2	Total_1	1	-5.58987808227539	1.05318677425385
127.842105263158	104	116	2166	99	63	7	Total_1	2	6.42463779449463	4.93500804901123
48	432	82	92	59	124	4	Total_1	1	-2.59507632255554	1.97860169410706
120	175	4920	130	166	124	12	Total_1	4	7.24661445617676	-5.31142330169678
27	56	146	464	154	64	3	Total_1	2	6.61764192581177	6.35286569595337
48	296	77	105	76	106	3	Total_1	1	-5.26726770401001	-0.467912405729294
51	270	65	119	65	117	3	Total_1	1	-5.23201465606689	1.22167944908142
340	2566	323	472	368	383	20	Total_1	1	-3.52534556388855	4.18209075927734
157.5	158	62	206	1750	628	10	Total_1	3	3.30094242095947	-9.04716014862061
97.3076923076923	520	138	168	135	135	5	Total_1	1	-6.17767763137817	-0.203988805413246
43	186	47	86	37	78	2	Total_1	1	-5.2309513092041	1.70609450340271
20	197	47	82	31	83	2	Total_1	1	-0.0855598971247673	1.06788945198059
204	273	2573	226	195	219	12	Total_1	4	6.36671113967896	-5.38255310058594
103.25	732	168	226	160	223	7	Total_1	1	-4.99289751052856	-0.0848096758127213
65	1384	260	335	588	282	13	Total_1	1	-0.433946460485458	-2.20364165306091
57	154	103	101	101	99	3	Total_1	5	-7.16681241989136	-0.675597727298737
189	790	181	207	190	170	7	Total_1	1	-6.35524368286133	0.874876797199249
85	481	166	151	118	184	5	Total_1	1	-4.7392144203186	-2.15297245979309
36	70	98	458	39	95	3	Total_1	2	6.23723649978638	5.71874618530273
87.4285714285714	628	166	188	120	206	6	Total_1	1	-4.47249174118042	-0.661938905715942
324	1170	388	1098	406	7436	24	Total_1	3	4.08059930801392	-10.7023324966431
32.6666666666667	211	58	75	38	58	2	Total_1	1	-5.13689994812012	0.253024697303772
124	2799	527	1881	759	2116	31	Total_1	1	1.74715840816498	0.971867144107819
100.416666666667	375	124	101	148	444	5	Total_1	3	2.81035590171814	-8.79360485076904
78	318	73	83	69	96	3	Total_1	1	-6.37488317489624	1.06996560096741
95	419	108	184	75	170	5	Total_1	1	-5.37673902511597	1.59789907932281
16	184	46	79	48	85	2	Total_1	1	-0.104116387665272	-0.390963464975357
36	297	80	120	79	83	3	Total_1	1	-4.10871648788452	-0.590142071247101
80	373	102	121	133	134	4	Total_1	1	-6.07937288284302	-0.747770011425018
90	453	165	146	130	179	5	Total_1	1	-5.05356121063232	-1.9926700592041
50	196	48	63	64	67	2	Total_1	1	-6.60676002502441	0.256112843751907
648	1763.52	466.56	1900.8	333.12	479.04	24	Total_1	2	3.86711144447327	5.3158221244812
27.6	188	37	68	68	59	2	Total_1	1	-5.42651271820068	0.282085835933685
84	172	299	27	111	321	4	Total_1	3	3.49737954139709	-7.7418999671936
45	149	31	73	21	193	2	Total_1	3	3.21513271331787	-9.964035987854
40	23	13	22	167	362	2	Total_1	3	3.2077796459198	-9.74100017547607
42	293	75	77	109	89	3	Total_1	1	-4.6683611869812	-2.0565550327301
49.5	308	79	68	124	70	3	Total_1	1	-4.79833889007568	-1.84162211418152
48.8571428571429	90	51	58	138	419	3	Total_1	3	3.15961098670959	-9.14711666107178
310	138	159	153	616	5584	15	Total_1	3	3.54538631439209	-10.7238721847534
24	3	19	18	19	367	2	Total_1	3	3.80366849899292	-10.297248840332
50	283	83	136	60	80	3	Total_1	1	-4.68886470794678	0.799128115177155
136	326	1619	68	147	140	8	Total_1	4	5.74358367919922	-5.9025239944458
59.3333333333333	104	120	574	68	139	4	Total_1	2	5.93402814865112	6.0052375793457
42.6666666666667	201	56	57	37	60	2	Total_1	1	-6.11481046676636	0.214583486318588
48	302	75	92	83	98	3	Total_1	1	-5.45460081100464	-1.01528787612915
108	29	167	723	34	59	4	Total_1	2	6.45149612426758	6.07927370071411
185	1023	208	345	225	351	10	Total_1	1	-5.49214124679565	1.33056712150574
118.5	100	238	1411	165	69	6	Total_1	2	6.469407081604	6.1998724937439
48.75	280	84	99	92	85	3	Total_1	1	-5.61471509933472	-1.40625751018524
77.3333333333333	396	203	62	109	123	4	Total_1	1	-2.98103260993958	-2.56874370574951
60	172	569	250	99	124	5	Total_1	4	5.45056819915771	-4.50835943222046
36.2857142857143	207	45	86	47	64	2	Total_1	1	-5.54404211044312	1.5139342546463
65.0666666666667	425	86	137	102	135	4	Total_1	1	-5.36827564239502	0.735020220279694
95	465	150	165	136	154	5	Total_1	1	-5.93583202362061	-1.07783222198486
144	214	192	1009	38	134	6	Total_1	2	5.82521343231201	5.38993072509766
61.7142857142857	390	106	167	86	132	4	Total_1	1	-4.98714733123779	0.502653002738953
78.5714285714286	508.333333333333	165	170.833333333333	129.166666666667	139.166666666667	5	Total_1	1	-4.8446044921875	-1.75310671329498
74	177	54	537	3	177	4	Total_1	2	5.33912658691406	3.92395114898682
64	69	123	813	58	14	4	Total_1	2	7.04161548614502	6.10762977600098
24	181	67	48	52	73	2	Total_1	1	-2.4922661781311	-2.90304732322693
36.5	43	67	61	87	209	2	Total_1	3	3.09695863723755	-8.24679851531982
356.25	421	281	734	522	3399	19	Total_1	3	3.59504532814026	-9.66763114929199
433.125	1417	756	2013	376	525	21	Total_1	2	4.77994680404663	5.75145053863525
18	197	44	57	68	62	2	Total_1	1	-2.38890242576599	-2.05173087120056
36	329	76	105	51	105	3	Total_1	1	-2.78487348556519	0.595010697841644
70	359	228	410	84	143	5	Total_1	2	5.2862753868103	5.90579032897949
219	264	168	175	336	2540	12	Total_1	3	3.21752905845642	-10.0759706497192
55.5	309	59	130	66	98	3	Total_1	1	-5.22199296951294	2.20740413665771
175	82	320	1616	56	64	7	Total_1	2	6.80377292633057	5.94396734237671
110	97	915	110	107	86	5	Total_1	4	5.28488063812256	-5.38449096679688
122	346	636	489	143	103	7	Total_1	4	5.65176296234131	-4.06241130828857
32	200	60	42	70	57	2	Total_1	1	-4.03071594238281	-2.32868671417236
40	27	35	337	15	78	2	Total_1	2	5.87332010269165	4.76305818557739
186.428571428571	102	164	2737	114	211	9	Total_1	2	6.30399799346924	4.75468635559082
41	219	50	69	37	66	2	Total_1	1	-5.65319395065308	1.62062609195709
55	42	142	514	78	51	3	Total_1	2	6.45290851593018	6.39346647262573
52	458	98	104	82	139	4	Total_1	1	-3.22222232818604	-0.311032474040985
120	456	178	1193	90	105	8	Total_1	2	5.28643894195557	5.11039924621582
599.4	3436	778	1171	869	908	37	Total_1	1	-6.1786413192749	0.462791621685028
180	197	132	144	2104	309	9	Total_1	3	3.57196497917175	-7.97299528121948
40	186	40	104	32	68	2	Total_1	1	-4.75512886047363	2.45969367027283
193.333333333333	564	146	203	396	1753	10	Total_1	3	2.94181847572327	-9.6438570022583
128.333333333333	114	276	1428	100	138	7	Total_1	2	6.44083261489868	6.0402135848999
841	2071.56666666667	3214.16666666667	737.566666666667	628.333333333333	706.633333333333	29	Total_1	4	4.61064481735229	-5.25180244445801
52	65	25	977	64	23	4	Total_1	2	6.13838291168213	4.5860595703125
30	217	51	60	49	42	2	Total_1	1	-5.27457761764526	-0.0506601892411709
90	324	98	180	93	142	5	Total_1	5	-7.32030153274536	0.721360146999359
40	186	49	87	50	70	2	Total_1	1	-5.84298801422119	0.817366600036621
238	319	4166	221	183	180	14	Total_1	4	6.66577482223511	-5.40979957580566
30	502	99	153	146	217	5	Total_1	1	0.387610077857971	-0.354617565870285
41	197	43	69	59	66	2	Total_1	1	-6.19272327423096	0.782451510429382
55	184	218	632	73	108	5	Total_1	2	6.31720304489136	6.10648632049561
26	178	62	67	46	77	2	Total_1	1	-3.61998701095581	-1.84886848926544
255	684.722222222222	443.888888888889	1191.88888888889	384.388888888889	1689.61111111111	17	Total_1	3	3.74339318275452	-9.67146015167236
91.4285714285714	240	127	653	51	165	5	Total_1	2	5.03699588775635	5.11869335174561
312	1639	456	487	181	492	13	Total_1	1	-5.15867280960083	2.39075660705566
24	79	50	45	59	219	2	Total_1	3	3.06225204467773	-9.02320957183838
48	26	86	373	0	91	2	Total_1	2	6.67976951599121	3.60701775550842
46	54	236	18	72	52	2	Total_1	4	4.77552795410156	-6.21490240097046
48.4	189	80	39	62	63	2	Total_1	1	-4.37231826782227	-2.19868636131287
173.636363636364	834	128	212	152	189	10	Total_1	1	-5.7609338760376	2.9586820602417
27.3333333333333	184	61	69	53	71	2	Total_1	1	-3.97798490524292	-1.95463001728058
62	204	81	351	49	60	3	Total_1	2	4.82919645309448	5.57457447052002
42	293	82	98	76	112	3	Total_1	1	-4.2978663444519	-1.35298144817352
42	98	161	139	89	101	3	Total_1	3	3.90571880340576	-6.06418609619141
225	503	481	1582	177	291	12	Total_1	2	5.65320253372192	6.01219081878662
32	185	57	68	46	74	2	Total_1	1	-5.04370594024658	-1.16305589675903
26.4	194	58	50	36	75	2	Total_1	1	-3.22344541549683	-1.60263681411743
48.8	167	53	62	42	83	2	Total_1	1	-6.26757383346558	0.0515579022467136
138	2050	384	410	556	2743	23	Total_1	3	2.69209432601929	-10.459114074707
63	181	76	120	91	114	3	Total_1	5	-7.61203098297119	-0.177653253078461
111.25	522	128	169	141	136	5	Total_1	1	-6.53333234786987	0.135532379150391
218.166666666667	1026	293	317	278	353	11	Total_1	1	-6.28164720535278	-0.694998443126678
90	131	74	111	1495	78	6	Total_1	3	3.76481890678406	-7.82314443588257
38.4	116	84	518	21	74	3	Total_1	2	6.07577705383301	4.95020818710327
206.5	1559	285	447	353	397	14	Total_1	1	-5.13627767562866	1.15895509719849
109.5	210	117	1421	68	67	6	Total_1	2	6.04416751861572	4.99953746795654
126	1023	223	263	160	259	9	Total_1	1	-3.88729453086853	1.42252278327942
162	1056	251	328	192	314	10	Total_1	1	-5.36591243743896	0.758445501327515
309.272727272727	368	249	239	1746	2599	18	Total_1	3	3.29197716712952	-9.03833866119385
19.4	178	54	69	67	54	2	Total_1	1	-3.31093001365662	-2.2798957824707
87.5	47	115	1020	48	102	5	Total_1	2	6.28210926055908	5.39656162261963
340	1779.33333333333	240.833333333333	2439.5	151.111111111111	437.277777777778	17	Total_1	2	4.52635955810547	4.39728879928589
56	217	82	36	38	48	2	Total_1	1	-4.21201610565186	-0.579305589199066
330	294	164	235	307	8268	18	Total_1	3	3.73144888877869	-11.4241485595703
110.6	113	328	1173	111	121	7	Total_1	2	6.55984783172607	6.25822591781616
30	184	70	57	57	68	2	Total_1	1	-4.03608798980713	-2.68761396408081
36	190	77	68	64	48	2	Total_1	1	-4.75882530212402	-2.06527805328369
39.6363636363636	193	47	80	47	72	2	Total_1	1	-5.74313735961914	1.08559334278107
26	188	54	68	59	81	2	Total_1	1	-3.53203296661377	-1.65421998500824
289.333333333333	3060.54545454545	886.787878787879	812.575757575758	727.090909090909	718.636363636364	31	Total_1	1	-2.14770936965942	-2.43216919898987
28	231	49	50	43	68	2	Total_1	1	-3.6290328502655	-0.421525895595551
143	1334	278	455	330	306	13	Total_1	1	-4.71408605575562	-0.00231205858290195
27	123	56	66	42	79	2	Total_1	5	-6.89051675796509	-0.835584402084351
48	97	36	114	302	138	3	Total_1	3	3.03637790679932	-8.58640193939209
38	215	48	53	58	70	2	Total_1	1	-5.2579083442688	-0.50870007276535
77	80	69	75	147	898	5	Total_1	3	3.28569984436035	-9.70675277709961
126	612	126	238	129	211	6	Total_1	1	-5.54810190200806	1.89448094367981
0	50	108	679	0	68	3	Total_1	2	7.99790954589844	3.73126268386841
98	661	216	768	93	53	7	Total_1	2	5.01110172271729	5.17246103286743
174.6	599	130	572	210	211	9	Total_1	1	-4.83605909347534	2.30746245384216
79	19	0	562	4	11	2	Total_1	2	6.02738046646118	3.49623990058899
30	190	59	82	53	65	2	Total_1	1	-4.62517929077148	-0.88908839225769
65.3846153846154	133	81	688	16	103	4	Total_1	2	5.74016952514648	4.24536037445068
38	185	55	80	47	77	2	Total_1	1	-5.77272367477417	0.266008824110031
63	721	168	229	132	230	7	Total_1	1	-1.34429466724396	-0.111909732222557
126	673	311	902	173	217	9	Total_1	2	4.96081638336182	5.71723604202271
35.4545454545455	78	35	75	11	231	2	Total_1	3	3.91977858543396	-10.2641191482544
32.2222222222222	55	58	36	13	326	2	Total_1	3	3.06901240348816	-10.6085023880005
58.5	278	75	106	60	135	3	Total_1	1	-5.41906642913818	0.793621778488159
150	1666.66666666667	375.238095238095	1795.2380952381	405.714285714286	463.809523809524	20	Total_1	2	4.98812627792358	5.02152824401855
40	383	98	147	83	147	4	Total_1	1	-1.87958061695099	-0.451052904129028
35	778	163	237	149	225	7	Total_1	1	1.75992822647095	-0.0987830013036728
105	762	175	229	184	186	7	Total_1	1	-5.36627292633057	-0.50842958688736
69	70	139	375	50	105	3	Total_1	2	6.025146484375	6.25728559494019
60	171	70	3	398	95	3	Total_1	3	3.7701313495636	-7.9249963760376
39	226	42	78	25	84	2	Total_1	1	-4.05548715591431	3.30607533454895
33.25	179	35	89	33	65	2	Total_1	1	-4.57426261901855	2.48416805267334
34.5	204	32	77	58	69	2	Total_1	1	-5.21728086471558	2.02373051643372
53	222	99	211	41	124	3	Total_1	2	4.49473285675049	5.51378393173218
51	325	83	85	53	107	3	Total_1	1	-4.78587055206299	-0.0137276900932193
48.6666666666667	158	41	169	43	47	2	Total_1	2	3.97621822357178	5.34666109085083
80	345	108	175	78	114	4	Total_1	1	-6.0487060546875	0.815002262592316
34.5	130	56	102	267	92	3	Total_1	3	3.1016092300415	-7.65851497650146
54	150	83	127	66	101	3	Total_1	5	-7.47574281692505	-0.334777623414993
198	393	157	1907	121	190	9	Total_1	2	5.41278123855591	4.73711538314819
41.3333333333333	180	51	82	44	76	2	Total_1	1	-5.81526231765747	0.854204475879669
98	41	142	768	114	62	4	Total_1	2	6.37652730941772	6.32159805297852
37.5	180	66	59	60	57	2	Total_1	1	-5.13076639175415	-2.02621173858643
114	221	165	249	2531	364	12	Total_1	3	3.69191956520081	-8.20067596435547
168	450	216	325	184	313	8	Total_1	5	-7.50751972198486	-0.289632856845856
234	230	265	4110	132	157	13	Total_1	2	6.41526556015015	4.84557867050171
61.9285714285714	285	71	97	71	129	3	Total_1	1	-5.50502824783325	0.563523352146149
252	1246	329	358	272	386	12	Total_1	1	-6.16497278213501	0.0526239760220051
331.333333333333	1690	316	437	277	362	14	Total_1	1	-6.02227354049683	2.6227707862854
266.5	953	218	442	179	1030	13	Total_1	3	3.17616653442383	-9.7576150894165
392.294117647059	1287	393	553	341	527	19	Total_1	1	-6.84614658355713	0.566050887107849
236.166666666667	114	56	81	245	10644	13	Total_1	3	3.90514421463013	-11.8844871520996
24	19	31	44	152	226	2	Total_1	3	3.29313540458679	-9.04105186462402
176	903	210	219	189	226	8	Total_1	1	-6.00074529647827	0.438921183347702
97.5	72	336	181	99	63	3	Total_1	4	4.70326900482178	-5.09493017196655
46	61	40	120	524	24	3	Total_1	3	3.57630205154419	-6.86361789703369
255	1362	385	541	345	467	15	Total_1	1	-5.8168511390686	-0.0577359721064568
44.2857142857143	198	43	83	35	70	2	Total_1	1	-5.36916923522949	2.30062174797058
43.3333333333333	6	6	106	271	104	2	Total_1	3	3.82011914253235	-9.64841461181641
632.5	2655	7800	1138	1125	1245	55	Total_1	4	5.53912734985352	-5.48407649993896
105	632	194	232	178	241	7	Total_1	1	-4.90958261489868	-1.2770049571991
45	287	71	111	73	110	3	Total_1	1	-4.85966825485229	0.289207398891449
130	94	58	89	98	1160	6	Total_1	3	3.46701169013977	-10.3303918838501
108	1018	186	268	211	270	9	Total_1	1	-4.0671501159668	0.79461532831192
195	228	197	819	248	2231	13	Total_1	3	3.90645217895508	-9.96604537963867
27	302	80	104	56	102	3	Total_1	1	-0.971506774425507	-0.718262016773224
42.4444444444444	204	37	85	42	76	2	Total_1	1	-4.96427202224731	2.34355616569519
85.5	847.636363636364	261.818181818182	272.454545454545	215.181818181818	282.272727272727	9	Total_1	1	-1.74745070934296	-2.2091338634491
57	277	92	90	79	112	3	Total_1	1	-5.39853477478027	-1.59111511707306
36.5	189	67	71	61	69	2	Total_1	1	-5.23497200012207	-1.78260135650635
48	51	25	661	67	34	3	Total_1	2	5.83211612701416	4.72125005722046
422.571428571429	1200	515	919	394	1666	17	Total_1	3	3.18579292297363	-9.34657573699951
68	32	126	785	115	66	4	Total_1	2	6.4653205871582	6.34553956985474
25.3333333333333	183	46	76	47	71	2	Total_1	1	-3.89397978782654	0.347879230976105
414.75	1389	469	687	477	1173	21	Total_1	1	-4.98311996459961	0.264083713293076
80	378	99	150	108	131	4	Total_1	1	-6.29910326004028	0.233280703425407
63	306	59	134	59	99	3	Total_1	1	-5.26117753982544	2.34473013877869
52	210	64	40	50	68	2	Total_1	1	-5.03845977783203	-1.04182171821594
308	422	2655	243	316	249	14	Total_1	4	5.5242338180542	-5.60158681869507
78	139	231	386	47	102	4	Total_1	2	6.02018594741821	6.25495433807373
35.5555555555556	32	113	267	32	52	2	Total_1	2	6.38277864456177	6.40530776977539
20	183	48	81	38	81	2	Total_1	1	-1.54482126235962	0.204183176159859
173.25	111	340	2122	181	618	11	Total_1	2	6.4574990272522	5.3612117767334
209	1100	224.583333333333	389.583333333333	401.5	297	11	Total_1	1	-6.57498502731323	0.527547359466553
38	183	51	77	60	53	2	Total_1	1	-6.53460788726807	-0.138103723526001
253.2	1340	293	314	315	347	12	Total_1	1	-5.83829116821289	0.224418669939041
26	211	44	51	72	57	2	Total_1	1	-4.39829158782959	-1.48409426212311
96	679	153	174	132	182	6	Total_1	1	-4.98461580276489	-0.0329465940594673
29	176	56	67	61	59	2	Total_1	1	-5.17530298233032	-1.7779678106308
193.6	89	55	105	141	5177	11	Total_1	3	3.84852194786072	-11.4944744110107
38	185	67	62	47	73	2	Total_1	1	-5.32212400436401	-1.70649886131287
28.4	247	44	53	50	43	2	Total_1	1	-4.1275749206543	1.7160439491272
28	207	49	88	49	47	2	Total_1	1	-4.75993633270264	0.68756890296936
84	47	64	933	19	132	4	Total_1	2	6.09991788864136	4.24785804748535
29.75	199	60	74	57	60	2	Total_1	1	-4.83899450302124	-1.38658034801483
103.111111111111	687	172	158	108	208	6	Total_1	1	-4.16129112243652	0.246826514601707
74	127	180	647	45	39	4	Total_1	2	6.56393909454346	6.17902803421021
119	128	267	1416	53	157	7	Total_1	2	6.39258575439453	5.58438062667847
129.6	466	274	1433	88	214	9	Total_1	2	5.67340564727783	5.22187376022339
72	70	198	976	209	77	6	Total_1	2	6.46717834472656	6.37922525405884
102	604	179	158	167	184	6	Total_1	1	-4.95501565933228	-2.1591956615448
80.5	206	427	1164	71	164	7	Total_1	2	6.88457107543945	5.99645280838013
28	193	83	35	43	77	2	Total_1	1	-2.60579204559326	-2.62124228477478
44	72	289	0	38	72	2	Total_1	4	5.45310688018799	-6.73580980300903
39	180	38	103	48	64	2	Total_1	1	-5.09124755859375	2.04143047332764
59	66	96	960	60	69	4	Total_1	2	6.38105344772339	5.42034864425659
92	124	97	84	653	65	4	Total_1	3	3.53537583351135	-7.01812553405762
37	188	39	78	54	72	2	Total_1	1	-5.55082273483276	1.22895097732544
37	183	50	79	58	69	2	Total_1	1	-5.92408752441406	-0.0583438724279404
85	80	1053	70	71	72	5	Total_1	4	6.40460872650146	-5.33959054946899
11	227	41	137	195	7034	11	Total_1	3	4.40291452407837	-11.9193458557129
28	10	42	72	322	35	2	Total_1	3	3.43387007713318	-7.38423204421997
126	84	281	901	119	130	6	Total_1	2	6.35880565643311	6.37431716918945
52.5	180	52	64	59	75	2	Total_1	1	-6.76616382598877	0.167365416884422
88	85	95	184	137	1768	8	Total_1	3	3.64015555381775	-10.5141735076904
125	291	170	149	177	154	5	Total_1	5	-7.41139698028564	-0.463934868574142
68	302	108	155	92	148	4	Total_1	5	-6.77169895172119	-0.299910992383957
74.6666666666667	409	139	96	88	148	4	Total_1	1	-4.38944244384766	-2.02907299995422
104	831	210	236	189	268	8	Total_1	1	-3.88013005256653	-1.34253346920013
51	304	65	99	98	88	3	Total_1	1	-6.15654897689819	-0.230724677443504
98.6666666666667	235	1995	401	137	27	8	Total_1	4	6.58507347106934	-4.72051620483398
57.5	554	123	149	124	129	5	Total_1	1	-3.75498843193054	-0.939804136753082
63	270	121	1515	87	57	7	Total_1	2	6.3749828338623	4.78033924102783
48	401	98	122	104	131	4	Total_1	1	-3.75366616249084	-1.36433470249176
99	888	234	305	281	263	9	Total_1	1	-3.69112634658813	-2.02065205574036
174	638	163	129	179	198	6	Total_1	1	-5.41535711288452	-0.464343577623367
54	276	69	106	76	112	3	Total_1	1	-5.46427345275879	0.295680671930313
73.5	855	170	188	168	157	7	Total_1	1	-3.07826709747314	-0.205006018280983
52	395	105	117	117	143	4	Total_1	1	-3.81864738464355	-1.92121362686157
525	195	9939	283	218	176	21	Total_1	4	7.20864200592041	-5.28209400177002
12	58	110	719	70	62	4	Total_1	2	7.24862670898438	5.49743318557739
66	615	153	173	162	210	6	Total_1	1	-3.14433336257935	-1.74637424945831
128	209	115	231	1305	90	8	Total_1	3	3.48354816436768	-6.99361515045166
46	178	50	87	66	68	2	Total_1	5	-7.37686777114868	0.364302784204483
39.1428571428571	46	59	255	57	21	2	Total_1	2	6.17462205886841	6.33605861663818
34	203	46	59	43	58	2	Total_1	1	-5.74714136123657	0.438345491886139
171	181	136	137	2161	193	9	Total_1	3	3.63945436477661	-7.86444997787476
106.166666666667	683	245	173	160	230	7	Total_1	1	-3.732914686203	-2.72957968711853
162.5	682	106	111	150	3229	13	Total_1	3	3.13204550743103	-11.2789602279663
36	71	216	43	102	27	2	Total_1	4	4.72462034225464	-5.56823539733887
124.25	93	1801	206	83	81	7	Total_1	4	6.61226987838745	-4.82777309417725
32	210	43	65	43	66	2	Total_1	1	-5.21455955505371	1.16980862617493
34	190	50	74	47	74	2	Total_1	1	-5.35186815261841	0.326702952384949
303.333333333333	1567.5	335.625	819.375	344.0625	355.3125	15	Total_1	1	-5.40401315689087	2.35192561149597
256	1055.07692307692	472.615384615385	332.307692307692	288.923076923077	449.538461538462	12	Total_1	1	-4.82660102844238	-2.24652218818665
116.25	66	26	118	1	1556	6	Total_1	3	4.48076343536377	-11.1779870986938
39	299	77	105	80	81	3	Total_1	1	-4.90073394775391	-1.05400669574738
43.2	180	57	96	50	47	2	Total_1	1	-6.13050746917725	0.698727190494537
60	78	129	429	37	88	3	Total_1	2	6.07713460922241	6.14945363998413
71.5555555555556	89	67	812	74	69	4	Total_1	2	6.00736331939697	5.44994688034058
260	544	378	1405	180	133	10	Total_1	2	5.65260934829712	5.97973155975342
36	53	108	666	49	148	4	Total_1	2	6.74895763397217	5.35491371154785
200.666666666667	715.75	155.75	273	189.875	196	7	Total_1	1	-7.00612545013428	1.48981308937073
88.5	731	116	212	93	192	6	Total_1	1	-3.26392483711243	3.39467597007751
72.75	315	63	106	55	109	3	Total_1	1	-5.59367656707764	2.22416114807129
51.6	294	82	90	73	103	3	Total_1	1	-5.52886009216309	-1.18106758594513
91.5	111	296	1017	49	118	6	Total_1	2	6.71378898620605	6.06965780258179
54	311	86	71	86	88	3	Total_1	1	-4.83388423919678	-1.85907077789307
126.222222222222	397	289	986	139	277	8	Total_1	2	5.5413384437561	5.90541315078735
98	55	163	1756	197	124	7	Total_1	2	6.57983779907227	5.8154149055481
36	176	81	68	64	54	2	Total_1	1	-4.64713048934937	-2.18547487258911
96	403	119	106	112	135	4	Total_1	1	-5.88214445114136	-0.981569111347198
75	51	1493	41	72	37	5	Total_1	4	6.83899068832397	-5.49904823303223
42	114	68	438	51	45	3	Total_1	2	5.82252216339111	5.73827266693115
31	61	29	285	23	52	2	Total_1	2	5.67432498931885	4.73151445388794
52.5	273	106	92	82	91	3	Total_1	1	-4.8336501121521	-2.16852045059204
60	94	68	57	647	103	4	Total_1	3	3.5940682888031	-7.82631778717041
114.333333333333	106	858	619	146	127	7	Total_1	4	5.86636447906494	-3.90798950195312
260.666666666667	1290.11111111111	1258	1148.44444444444	259.722222222222	407.055555555556	17	Total_1	4	5.65345001220703	-3.99449872970581
32	188	46	94	50	65	2	Total_1	1	-5.13954162597656	1.10149645805359
192	200	479	1713	177	62	8	Total_1	2	6.92541933059692	6.25292158126831
336	2003	466	838	386	657	20	Total_1	1	-5.10054206848145	1.57834029197693
140	128	88	66	4403	382	10	Total_1	3	4.09815740585327	-8.48097896575928
66.6666666666667	43	129	927	98	53	4	Total_1	2	6.63595390319824	6.09406566619873
51	297	84	103	73	91	3	Total_1	1	-5.90889453887939	-0.664578676223755
0	97	44	443	37	63	3	Total_1	2	8.07146072387695	4.02149295806885
84	276	85	90	77	109	3	Total_1	1	-6.66223382949829	0.082925409078598
47.6666666666667	315	55	143	86	77	3	Total_1	1	-5.3515419960022	2.16409969329834
47.5384615384615	32	23	589	19	92	3	Total_1	2	5.94849634170532	4.19212341308594
40.5	228	66	140	47	142	3	Total_1	1	-2.86265397071838	1.41019976139069
80	59	123	660	107	50	4	Total_1	2	6.28246831893921	6.41205549240112
36	182	76	47	48	89	2	Total_1	1	-3.57642269134521	-2.82438850402832
36.3333333333333	181	33	100	66	54	2	Total_1	5	-7.15656137466431	1.57809662818909
75	116	112	979	28	145	5	Total_1	2	6.08777189254761	4.51586246490479
42	21	97	372	28	3	2	Total_1	2	7.9560980796814	6.14818143844604
49	189	60	58	46	76	2	Total_1	1	-6.30102062225342	-0.566392958164215
20	348	111	141	90	206	4	Total_1	1	1.44057238101959	-0.738471150398254
132	614	190	176	131	218	6	Total_1	1	-5.86620616912842	-0.983920037746429
116	604	227	236	238	224	8	Total_1	1	-4.92543029785156	-2.04607224464417
79.5	302	80	96	87	89	3	Total_1	1	-6.72050428390503	0.255847692489624
78	46	81	81	157	602	4	Total_1	3	3.26163983345032	-9.05391120910645
56	84	111	448	20	76	3	Total_1	2	5.96794271469116	5.64824295043945
93	324	58	103	53	109	3	Total_1	1	-5.54942178726196	2.84564542770386
105	149	841	118	98	102	5	Total_1	4	5.1746506690979	-5.3748083114624
325	1043	324	444	287	450	13	Total_1	1	-6.90862560272217	0.574030339717865
45	0	166	699	12	76	3	Total_1	2	8.16438007354736	5.24230194091797
126	583	154	664	209	110	7	Total_1	2	4.28932094573975	5.51378202438354
123.2	97	57	79	491	1449	7	Total_1	3	3.33120250701904	-9.86334896087646
333	173	7672	207	239	132	18	Total_1	4	7.18956804275513	-5.27598714828491
60	31	116	1215	46	99	5	Total_1	2	6.93027305603027	5.00792026519775
54	44	81	523	93	24	3	Total_1	2	6.33530282974243	6.30890560150146
91	543	104	137	100	138	5	Total_1	1	-5.44345998764038	1.96981549263
64	188	42	77	48	70	2	Total_1	1	-6.81204462051392	1.59201526641846
20	499	118	184	94	151	5	Total_1	1	2.24257659912109	-0.0165141485631466
50	189	68	72	57	53	2	Total_1	1	-6.14447927474976	-0.494321912527084
200	420	147	169	1744	232	10	Total_1	3	3.46953868865967	-7.7115535736084
160	489	179	2307	57	135	10	Total_1	2	5.70417070388794	4.25614261627197
200	854	187	269	215	235	8	Total_1	1	-6.67114067077637	1.09715723991394
28	223	55	43	42	65	2	Total_1	1	-3.1316385269165	-1.39565396308899
129	1186	154	219	160	241	9	Total_1	1	-2.88769626617432	3.92866969108582
201.666666666667	1161	261	249	252	331	11	Total_1	1	-4.91685724258423	-0.0869003534317017
51	57	44	76	426	142	3	Total_1	3	3.21796226501465	-8.1704626083374
106.909090909091	240	669	124	176	170	6	Total_1	4	4.62732887268066	-5.7650785446167
74.6666666666667	421	82	150	119	98	4	Total_1	1	-6.32986783981323	1.4090496301651
57	313	69	96	63	101	3	Total_1	1	-5.81239414215088	1.01801729202271
216	798	227	1029	143	146	9	Total_1	2	4.58076858520508	5.2506217956543
152	110	415	1755	182	40	8	Total_1	2	7.22964000701904	6.18704605102539
192	216	326	3229	111	122	10	Total_1	2	6.6008825302124	5.10510396957397
34.4	201	55	71	34	71	2	Total_1	1	-5.18136787414551	0.809016287326813
733.333333333333	705	491	1835	1246	14178	50	Total_1	3	3.77085065841675	-10.3976020812988
112	84	71	706	82	93	4	Total_1	2	5.77792072296143	5.61620664596558
39	326	68	103	73	81	3	Total_1	1	-4.97524499893188	0.425005853176117
36	196	51	81	44	73	2	Total_1	1	-5.51278066635132	0.860032558441162
123.666666666667	257	1063	187	117	187	7	Total_1	4	5.27692174911499	-5.30101251602173
147	119	93	101	911	342	7	Total_1	3	3.29968857765198	-8.1492166519165
37	85	222	52	42	60	2	Total_1	4	4.72354173660278	-5.46832084655762
27.1	193	55	57	60	67	2	Total_1	1	-4.07509517669678	-2.37842106819153
90	626	137	216	130	176	6	Total_1	1	-5.21186113357544	0.919396340847015
82	409	122	134	72	135	4	Total_1	1	-6.07171249389648	-0.00564531236886978
90.7142857142857	524	152	133	132	146	5	Total_1	1	-5.44681167602539	-1.32450270652771
33.75	148	173	393	94	32	3	Total_1	2	6.849928855896	6.21867752075195
170	132	2536	593	172	64	10	Total_1	4	6.52102708816528	-4.5466833114624
72	51	55	42	104	944	4	Total_1	3	3.29032921791077	-10.1249008178711
168	68	93	27	2033	287	8	Total_1	3	3.93428087234497	-8.21732139587402
100	22	110	1299	23	86	5	Total_1	2	6.72415542602539	4.72731494903564
574.2	613	8965	358	457	536	33	Total_1	4	6.62659168243408	-5.5684061050415
112	797	156	226	183	165	7	Total_1	1	-5.74644088745117	0.831480264663696
78	154	302	765	99	199	6	Total_1	2	6.3882908821106	6.25655889511108
48	72	98	869	35	61	4	Total_1	2	6.54573202133179	5.18382215499878
250	71	51	126	203	2989	10	Total_1	3	3.73313689231873	-10.8080520629883
42	185	71	52	59	70	2	Total_1	1	-4.92235565185547	-2.20478105545044
481	4709	793	855	721	926	37	Total_1	1	-3.04881501197815	2.44395709037781
320.25	878.5	528.5	3958.5	399.875	407.75	21	Total_1	2	5.86355113983154	5.70053195953369
90	172	644	175	106	142	5	Total_1	4	4.9510645866394	-5.0335578918457
88	383	117	137	111	140	4	Total_1	1	-6.3810601234436	-0.538536965847015
32.3870967741936	191	59	53	59	62	2	Total_1	1	-4.86845827102661	-2.19724559783936
192	224	346	1435	89	129	8	Total_1	2	6.36901664733887	6.11299753189087
46	191	56	85	34	82	2	Total_1	1	-5.5482382774353	1.45800602436066
33	88	66	375	64	69	3	Total_1	2	5.81530284881592	5.99215412139893
210	619	325	1321	266	231	10	Total_1	2	4.94411325454712	5.81573104858398
34.5	180	74	61	72	65	2	Total_1	1	-4.51421689987183	-2.43062663078308
25	197	55	69	57	63	2	Total_1	1	-4.14348554611206	-1.81865549087524
120	95	38	126	397	4025	10	Total_1	3	3.71777391433716	-10.9892930984497
31.0769230769231	204	29	72	55	84	2	Total_1	1	-4.13851070404053	1.682408452034
112	165	212	1281	95	134	7	Total_1	2	6.15436410903931	5.84449863433838
129.6	62	156	1394	34	75	6	Total_1	2	6.53225898742676	5.13087606430054
61	270	82	132	69	105	3	Total_1	1	-5.82679557800293	0.711513996124268
58	201	35	113	43	49	2	Total_1	1	-5.560875415802	2.69940710067749
46	0	15	321	89	209	2	Total_1	3	4.05326128005981	-9.92428588867188
222.5	1096	233	295	189	340	10	Total_1	1	-5.77805614471436	1.75200259685516
144	126	374	1943	79	279	9	Total_1	2	6.54933023452759	5.65656137466431
75	66	220	945	89	100	5	Total_1	2	6.6210150718689	6.27544355392456
48	186	62	49	56	68	2	Total_1	1	-5.80146360397339	-1.16095328330994
32.8571428571429	211	53	60	56	58	2	Total_1	1	-5.63258504867554	-1.12274396419525
135	1022	309	290	221	289	10	Total_1	1	-4.23318815231323	-1.95094692707062
39	203	60	56	36	69	2	Total_1	1	-5.49995088577271	-0.664287328720093
168	733	180	196	163	210	7	Total_1	1	-6.29678535461426	0.55987161397934
113.333333333333	925	166	280	151	205	8	Total_1	1	-4.54700422286987	2.66218328475952
282.666666666667	1131	549	1467	304	406	16	Total_1	2	4.85373306274414	5.71072149276733
30.3333333333333	205	48	71	37	79	2	Total_1	1	-3.84098243713379	0.951060831546783
30	63	195	925	8	137	5	Total_1	2	7.40009355545044	4.25614833831787
105	255	1301	182	82	148	7	Total_1	4	6.30242919921875	-5.05458354949951
51.6	354	101	140	84	145	4	Total_1	1	-3.87753510475159	-0.632152497768402
152	86	30	59	193	2340	8	Total_1	3	3.6474461555481	-10.8064193725586
32.6666666666667	183	64	64	63	72	2	Total_1	1	-4.4444580078125	-2.3460419178009
442	1981.77777777778	1835.40740740741	1160.37037037037	493.037037037037	623.037037037037	26	Total_1	4	5.12835645675659	-4.68856382369995
24	222	53	46	53	68	2	Total_1	1	-2.99136424064636	-1.67478203773499
67.5	482	119	191	96	184	5	Total_1	1	-3.77041125297546	0.592782974243164
125	57	131	1079	77	66	5	Total_1	2	6.29913711547852	5.88496780395508
86	703	142	161	142	144	6	Total_1	1	-4.38716125488281	0.471701830625534
34.5833333333333	186	60	61	55	68	2	Total_1	1	-5.3250207901001	-1.66160130500793
36.8888888888889	50	231	63	22	81	2	Total_1	4	5.0789623260498	-4.95052909851074
87.5	80	26	112	197	1935	7	Total_1	3	3.72763752937317	-10.7084712982178
180	198	109	168	249	3745	12	Total_1	3	3.61532115936279	-10.8997945785522
54	183	107	102	50	501	4	Total_1	3	2.97176265716553	-9.74830722808838
120.3	607	146	186	151	188	6	Total_1	1	-6.37099027633667	0.230362698435783
60	387	107	124	122	128	4	Total_1	1	-5.28601217269897	-1.62154936790466
187.5	991	178	2181	289	394	15	Total_1	2	5.22013330459595	4.48809766769409
47	152	57	52	49	62	2	Total_1	5	-6.81949186325073	-0.534941732883453
88.75	87	288	1068	69	47	5	Total_1	2	7.22531986236572	6.25711059570312
377	1478	339	357	285	384	13	Total_1	1	-6.27736616134644	1.36082398891449
36.375	200	44	76	32	67	2	Total_1	1	-5.20996570587158	2.17189764976501
65	73	178	949	63	60	5	Total_1	2	6.64790391921997	5.98956823348999
56	63	107	773	63	57	4	Total_1	2	6.36153507232666	5.89863157272339
32	385	97	184	89	120	4	Total_1	1	-0.361029624938965	-0.127929180860519
50	189	47	71	34	80	2	Total_1	1	-5.78083276748657	1.94014310836792
46.8571428571429	199	33	90	53	64	2	Total_1	1	-5.61633110046387	2.25309371948242
160.333333333333	1416.07142857143	295.285714285714	326.857142857143	307.357142857143	375.142857142857	13	Total_1	1	-3.91008901596069	-0.687973082065582
52	406	115	121	112	112	4	Total_1	1	-4.47357606887817	-2.27495813369751
445.5	3446	547	646	482	700	27	Total_1	1	-3.56448101997375	3.2405846118927
138.666666666667	409	409	249	242	156	8	Total_1	3	4.14707374572754	-5.72868776321411
120	144	157	1080	1	222	6	Total_1	2	6.22833013534546	3.56273293495178
480	1264	346	559	512	4708	24	Total_1	3	3.03910231590271	-10.1327714920044
84	82	41	68	67	1728	6	Total_1	3	3.77969884872437	-11.2294931411743
43	301	76	152	50	76	3	Total_1	2	3.59560179710388	5.14326095581055
44	88	70	73	205	23	2	Total_1	3	3.76818823814392	-6.36873483657837
168	1325	296	520	230	343	12	Total_1	1	-4.10629367828369	1.48977530002594
75.3333333333333	423	96	130	103	113	4	Total_1	1	-6.22053670883179	0.343319326639175
80	314	86	111	96	181	4	Total_1	1	-5.2310266494751	0.138779774308205
671.333333333333	726	12168	661	806	13008	53	Total_1	3	3.8284010887146	-8.76715087890625
110	79	121	759	153	128	5	Total_1	2	5.91661834716797	6.09160041809082
155.25	373	515	1139	225	140	9	Total_1	2	6.41539192199707	6.25019979476929
138	581	162	217	108	219	6	Total_1	1	-6.12131643295288	1.14965069293976
80	539	110	139	102	186	5	Total_1	1	-4.38419055938721	0.680958390235901
95	578	97	145	107	147	5	Total_1	1	-5.30650329589844	2.62168312072754
80	35	73	103	102	51	2	Total_1	5	-8.99483776092529	0.25010758638382
46	192	62	65	51	71	2	Total_1	1	-6.41533041000366	-0.622337579727173
246.5	612	2562	1940	173	255	17	Total_1	2	7.41772890090942	6.00303411483765
85	468	121	175	149	155	5	Total_1	1	-6.02310371398926	-0.368545144796371
104.571428571429	646	140	188	142	152	6	Total_1	1	-5.89208269119263	0.618558049201965
50	208	40	59	57	59	2	Total_1	1	-6.46669101715088	1.13374066352844
162	1058	200	240	183	243	9	Total_1	1	-4.7922191619873	2.16503477096558
30	310	75	101	77	97	3	Total_1	1	-2.2999062538147	-1.42240452766418
25.4545454545455	187	58	47	65	56	2	Total_1	1	-3.71263861656189	-2.77927660942078
15	273	74	97	86	94	3	Total_1	1	1.02756178379059	-1.45759093761444
41	68	28	36	65	284	2	Total_1	3	3.01120233535767	-9.41404724121094
372	1519	273	295	247	302	12	Total_1	1	-5.97258567810059	2.59909915924072
18	47	69	697	50	36	3	Total_1	2	7.1421537399292	5.23735761642456
206.666666666667	290	193	2054	148	113	10	Total_1	2	5.95652341842651	5.36569929122925
56.7	318	65	102	59	108	3	Total_1	1	-5.24276304244995	1.66633570194244
70	515	127	164	112	175	5	Total_1	1	-4.47015905380249	-0.408662140369415
37.3333333333333	191	60	60	74	59	2	Total_1	1	-5.43369197845459	-1.88504385948181
114.333333333333	727	162	277	179	192	7	Total_1	1	-5.8071494102478	0.913164854049683
275	1391	235	278	250	286	11	Total_1	1	-5.77475023269653	2.55938816070557
237.857142857143	1024	235	2830	218	270	15	Total_1	2	5.02478075027466	4.55415439605713
112	714	167	254	169	222	7	Total_1	1	-5.44804334640503	0.427295088768005
6	60	252	6	33	69	2	Total_1	4	5.58776950836182	-6.40133762359619
328.5	1528	593	1387	333	425	18	Total_1	2	4.42039155960083	5.63004112243652
89.5454545454545	71	75	1166	38	76	5	Total_1	2	6.10970783233643	4.74159049987793
108	96	134	1251	41	149	6	Total_1	2	6.22890377044678	4.86952304840088
312	107	86	139	159	6672	12	Total_1	3	3.96961402893066	-11.3660192489624
28	119	61	663	101	45	4	Total_1	2	6.20684862136841	5.52197027206421
855	430	3482	335	325	230	15	Total_1	4	4.89527416229248	-5.65783500671387
26	211	49	78	55	41	2	Total_1	1	-5.12076950073242	0.151984512805939
85	537	120	149	150	125	5	Total_1	1	-6.09051465988159	-0.383334577083588
50	117	49	41	244	18	2	Total_1	3	3.59915375709534	-6.59989929199219
52	168	75	103	196	410	4	Total_1	3	3.00234079360962	-9.10144329071045
140	944.545454545455	227.272727272727	338.181818181818	269.090909090909	335.454545454545	10	Total_1	1	-4.90435838699341	-0.298708647489548
180	136	181	218	288	2554	12	Total_1	3	3.49821209907532	-9.96680927276611
45.0526315789474	186	45	62	48	83	2	Total_1	1	-5.6410436630249	0.619436025619507
361	2160.3	483.55	510.15	402.8	592.8	19	Total_1	1	-5.3394136428833	0.608390808105469
85.4761904761905	64	98	1108	59	127	5	Total_1	2	6.26926565170288	5.05961608886719
58	426	80	234	49	110	4	Total_1	2	3.49564838409424	4.851243019104
19	51	77	32	95	215	2	Total_1	3	3.31065082550049	-8.40384387969971
86.4	103	1460	146	91	102	6	Total_1	4	6.62799739837646	-5.15458726882935
76	377	106	109	138	119	4	Total_1	1	-5.78294563293457	-1.26788818836212
33	196	52	66	49	69	2	Total_1	1	-5.47443056106567	-0.678990840911865
80	161	27	146	23	3093	8	Total_1	3	4.41019344329834	-11.3093128204346
32	99	26	315	61	26	2	Total_1	2	4.95146369934082	5.22833204269409
22	228	62	44	44	63	2	Total_1	1	-2.19973254203796	-1.88356924057007
68	289	106	91	84	89	3	Total_1	1	-5.60844993591309	-1.46434438228607
25	225	55	60	51	62	2	Total_1	1	-3.74317169189453	-1.65779423713684
204.75	277	64	263	224	3363	13	Total_1	3	3.81706476211548	-10.7051887512207
36.7272727272727	186	48	57	59	65	2	Total_1	1	-5.94207715988159	-0.70344215631485
90	662	160	198	115	216	6	Total_1	1	-4.11289405822754	0.0316182561218739
90	47	25	648	55	62	3	Total_1	2	5.59574127197266	4.7465672492981
102	112	69	132	173	1412	6	Total_1	3	3.51445960998535	-10.2381553649902
32.2857142857143	53	30	32	9	482	2	Total_1	3	3.91844177246094	-11.4800701141357
73.3333333333333	337	661	66	140	110	5	Total_1	4	5.32888698577881	-5.89873456954956
228	1425	290	277	311	300	12	Total_1	1	-4.65246963500977	0.355512589216232
210	954	290	342	192	374	10	Total_1	1	-6.09862565994263	-0.0307455081492662
38.2222222222222	63	76	36	256	14	2	Total_1	3	3.96006369590759	-6.46110725402832
56	68	1393	28	49	9	4	Total_1	4	7.1767144203186	-5.22995138168335
455	276	8244	369	174	274	26	Total_1	4	7.18683767318726	-5.26706171035767
92	66	53	65	223	830	4	Total_1	3	3.22314167022705	-9.52381896972656
70	532	153	182	109	134	5	Total_1	1	-4.32982206344604	-0.792151093482971
36.2413793103448	188	49	82	46	66	2	Total_1	1	-5.7233419418335	0.873920857906342
76	156	112	511	80	82	4	Total_1	2	5.44161224365234	5.97107028961182
56	717	196	176	221	212	7	Total_1	1	-1.13267743587494	-2.67341423034668
128.333333333333	783	166	199	172	209	7	Total_1	1	-5.55519199371338	0.476914495229721
90	62	55	75	163	1017	5	Total_1	3	3.4628484249115	-9.90567207336426
110	536	118	185	108	154	5	Total_1	1	-6.17777109146118	1.59863173961639
126	57	118	90	388	3711	9	Total_1	3	3.53734588623047	-10.9857835769653
85.5	268	90	106	87	99	3	Total_1	5	-7.11759996414185	-0.16017784178257
80	429	74	138	93	124	4	Total_1	1	-5.67120838165283	2.12254667282104
105	742	108	188	120	154	7	Total_1	1	-4.86366176605225	3.47851347923279
96.25	74	125	1059	71	66	5	Total_1	2	6.2923321723938	5.84196329116821
226.6	1035	334	370	225	381	11	Total_1	1	-6.02109575271606	-0.459819763898849
34	60	24	242	3	123	2	Total_1	2	5.44484806060791	3.92599105834961
66	194	94	93	67	109	3	Total_1	5	-7.14590167999268	-0.542178988456726
57	91	211	306	75	55	3	Total_1	4	5.76368999481201	-3.78083992004395
77.3333333333333	371	110	129	120	108	4	Total_1	1	-6.32014179229736	-0.680509507656097
54	273	75	116	62	109	3	Total_1	1	-5.55122804641724	0.779717862606049
54	179	47	87	50	62	2	Total_1	5	-7.42092704772949	1.15760815143585
46	96	49	82	26	113	2	Total_1	5	-8.18382358551025	0.728984653949738
40	44	36	295	33	52	2	Total_1	2	5.72884464263916	5.65713787078857
24	201	57	51	68	51	2	Total_1	1	-3.76066827774048	-2.80327486991882
117	706	141	990	156	179	9	Total_1	2	4.49796533584595	4.81833648681641
37.5	72	245	98	55	125	3	Total_1	4	4.86625623703003	-5.14795923233032
108.75	661	121	192	141	190	6	Total_1	1	-5.50570011138916	1.63503456115723
158	1276	510	216	345	296	12	Total_1	1	-2.7052857875824	-2.48157215118408
175.5	375.3	1314	157.5	247.5	209.7	9	Total_1	4	5.09058666229248	-5.79309797286987
112.933333333333	417	197	318	118	264	7	Total_1	5	-7.28471279144287	-0.378206938505173
52	31	118	977	125	14	4	Total_1	2	7.24091100692749	6.07056474685669
70.6666666666667	123	74	713	35	71	4	Total_1	2	5.70282936096191	4.91017532348633
69	332	86	111	53	86	3	Total_1	1	-5.76891136169434	1.67914724349976
115	503	135	155	119	139	5	Total_1	1	-6.4106502532959	0.0391198322176933
160	853	186	251	174	268	8	Total_1	1	-5.83785438537598	1.10497736930847
68	188	58	65	44	81	2	Total_1	1	-6.79143285751343	0.729204833507538
79.5	287	75	101	72	115	3	Total_1	1	-6.42473173141479	0.838234007358551
132	1057.83333333333	340.083333333333	316.25	281.416666666667	381.333333333333	11	Total_1	1	-3.09612154960632	-2.53608322143555
180	401	125	1038	68	104	6	Total_1	2	4.83795499801636	4.89395809173584
24	268	72	86	99	103	3	Total_1	1	-1.41678857803345	-1.9791955947876
165	1085.625	498.75	543.75	377.8125	383.4375	15	Total_1	1	-3.47193479537964	-2.1032133102417
100.333333333333	680	123	785	86	125	7	Total_1	2	4.52371215820312	4.61968946456909
45	277	91	97	76	110	3	Total_1	1	-4.31932353973389	-1.95329558849335
85	481	205	175	153	129	5	Total_1	1	-4.53465032577515	-2.15761351585388
418	1353.75	848.35	871.15	394.25	466.45	19	Total_1	1	-3.82633543014526	-0.599183440208435
340	253	126	262	356	4903	17	Total_1	3	3.69858956336975	-10.63844871521
34	97	66	62	197	30	2	Total_1	3	3.7027645111084	-6.51058101654053
87.8947368421053	312	135	154	100	176	5	Total_1	5	-7.02839088439941	-0.578368782997131
0	289	83	99	81	103	3	Total_1	1	3.48197269439697	0.520329475402832
12	444	98	75	78	118	4	Total_1	1	1.79840326309204	-0.221669763326645
27	305	81	75	94	81	3	Total_1	1	-2.12832283973694	-2.76671385765076
322	469	226	2524	451	7779	28	Total_1	3	4.30532264709473	-10.5094242095947
72	100	581	78	99	77	4	Total_1	4	5.1635856628418	-5.45201635360718
185	549	65	90	134	1609	10	Total_1	3	2.79211401939392	-10.4782123565674
133	631	187	165	366	189	7	Total_1	1	-5.08729457855225	-1.96406853199005
180	605	288	319	252	331	10	Total_1	5	-7.13566064834595	-0.616358458995819
26	41	31	23	376	49	2	Total_1	3	3.66631579399109	-7.93846035003662
162	156	995	115	96	150	6	Total_1	4	5.19656229019165	-5.45668172836304
153	39	253	1246	163	34	6	Total_1	2	6.66339683532715	6.23104381561279
95	27	164	913	139	67	5	Total_1	2	6.44908332824707	6.37178134918213
115.5	693	195	238	205	189	7	Total_1	1	-5.83215761184692	-0.945724427700043
44	211	57	58	57	65	2	Total_1	1	-5.94579696655273	-0.841341614723206
189.444444444444	236	263	3430	161	114	11	Total_1	2	6.47372198104858	5.04872989654541
585	3376	294	1710	273	487	26	Total_1	2	2.29185605049133	4.77314281463623
44	198	48	53	49	58	2	Total_1	1	-6.31319952011108	0.325021415948868
36	31	61	353	39	74	2	Total_1	2	6.12079811096191	6.05894756317139
72	374	95	147	121	124	4	Total_1	1	-6.1345157623291	-0.205640077590942
63	302	68	100	77	98	3	Total_1	1	-6.39506959915161	0.813479542732239
416	1810.71428571429	367.714285714286	511.642857142857	615.642857142857	6172.21428571429	26	Total_1	3	2.74386668205261	-10.5974035263062
61.3333333333333	191	100	209	75	165	4	Total_1	5	-7.43980932235718	-0.286564439535141
204	1623	198	304	234	293	12	Total_1	1	-3.50489330291748	4.12514638900757
164.7	633	255	279	215	340	9	Total_1	5	-6.63433074951172	-0.70742279291153
108	180	64	46	48	83	2	Total_1	1	-6.90726375579834	0.338035464286804
336	1662.11764705882	530.823529411765	471.529411764706	326.588235294118	458.352941176471	16	Total_1	1	-5.65744352340698	-0.768961787223816
42	299	77	94	78	84	3	Total_1	1	-5.12803602218628	-1.35166800022125
68	404	110	120	88	132	4	Total_1	1	-5.39570236206055	-0.717570066452026
60	182	186	567	92	42	4	Total_1	2	6.61894607543945	6.23338413238525
96.9230769230769	341	135	476	170	98	5	Total_1	2	4.47750377655029	5.67186307907104
34.4615384615385	89	73	82	52	83	2	Total_1	5	-7.16981077194214	-0.690960884094238
132	374	121	123	107	135	4	Total_1	1	-6.85391426086426	0.24955178797245
20	195	54	72	49	70	2	Total_1	1	-1.9177303314209	-1.32314360141754
12	182	41	80	42	87	2	Total_1	1	0.727005064487457	0.463112264871597
288	109	1451	131	128	145	8	Total_1	4	5.12310934066772	-5.54051876068115
53.25	284	99	100	71	97	3	Total_1	1	-5.43390846252441	-1.4361400604248
32	311	67	130	45	104	3	Total_1	1	-1.79641091823578	1.50850558280945
65	563	128	142	107	154	5	Total_1	1	-3.85709595680237	-0.44966122508049
123.333333333333	952	227	304	227	320	10	Total_1	1	-4.35367345809937	-0.499008864164352
28	145	49	65	75	53	2	Total_1	5	-6.97287130355835	-0.721299469470978
36	341	73	105	60	85	3	Total_1	1	-3.33756828308105	0.742723345756531
340.666666666667	1427	385	347	386	455	14	Total_1	1	-5.81698179244995	-0.799460530281067
282.666666666667	1543	330	1080	252	526	16	Total_1	2	3.69807720184326	4.96260213851929
16	133	39	99	54	65	2	Total_1	1	-1.85468697547913	0.134284541010857
110	42	22	21	247	1174	5	Total_1	3	3.45837545394897	-10.442494392395
40.3333333333333	21	51	387	23	35	2	Total_1	2	6.2852840423584	5.69667959213257
54	83	119	117	101	124	3	Total_1	3	3.28847408294678	-6.94533586502075
157	145	139	164	147	2598	10	Total_1	3	3.52698016166687	-10.7371091842651
110	60	288	968	87	16	5	Total_1	2	7.45137977600098	6.19824886322021
60.8	73	197	569	17	107	4	Total_1	2	6.70101881027222	5.75231552124023
52	51	121	784	52	92	4	Total_1	2	6.49708223342896	5.69906044006348
30.1818181818182	255	36	54	78	31	2	Total_1	1	-5.58718919754028	2.42146348953247
96	812	207	268	189	268	8	Total_1	1	-3.58055114746094	-1.14844453334808
46.5	214	47	59	36	65	2	Total_1	1	-5.87537384033203	2.00819969177246
37.6	177	53	66	63	71	2	Total_1	1	-6.0388331413269	-0.689958930015564
106.272727272727	712	181	193	182	257	7	Total_1	1	-4.69871711730957	-1.36352264881134
33	290	70	120	65	101	3	Total_1	1	-2.98694491386414	0.262547045946121
24	191	51	53	59	59	2	Total_1	1	-3.91272783279419	-2.48738622665405
555	1333.54838709677	501.290322580645	1925.8064516129	6126.77419354839	622.258064516129	30	Total_1	1	-1.62390673160553	-5.21922731399536
39.6	351	63	100	65	83	3	Total_1	1	-4.36793947219849	1.76617097854614
112	268	243	1389	51	128	7	Total_1	2	6.17673301696777	5.11209869384766
38	199	76	47	48	84	2	Total_1	1	-3.83950710296631	-2.61135816574097
51	303	75	117	57	109	3	Total_1	1	-5.02302646636963	1.18433237075806
479.25	1505	468	600	507	4790	27	Total_1	3	2.87415814399719	-10.1844730377197
58.6666666666667	102	55	681	63	103	4	Total_1	2	5.71219348907471	4.78798484802246
84	105	27	84	214	1436	6	Total_1	3	3.57488322257996	-10.5102119445801
105	655	174	250	140	208	7	Total_1	1	-5.29990720748901	0.300388693809509
42.6666666666667	208	56	73	48	60	2	Total_1	1	-6.29205989837646	0.140182763338089
68.75	511	137	153	134	156	5	Total_1	1	-4.58701419830322	-1.77691924571991
188.5	1334	296	500	313	440	13	Total_1	1	-4.95383977890015	0.814469754695892
39	240	101	85	68	119	3	Total_1	1	-3.05527138710022	-2.46811747550964
38	239	56	47	58	51	2	Total_1	1	-4.83471727371216	-0.524295449256897
273	276	137	148	225	4618	14	Total_1	3	3.62486815452576	-10.9303798675537
30	222	53	45	43	77	2	Total_1	1	-3.42456793785095	-1.08256268501282
72.5	487	145	132	109	206	5	Total_1	1	-3.54563665390015	-1.57307493686676
24	326	92	60	94	98	3	Total_1	1	-1.13062584400177	-2.36543369293213
138.666666666667	832	234	234	202	236	8	Total_1	1	-5.61310434341431	-1.16314554214478
176	1223	258	289	228	362	11	Total_1	1	-4.70198678970337	0.487850427627563
40	898	166	263	227	192	8	Total_1	1	0.895641326904297	-0.506757795810699
49.5	66	63	503	39	90	3	Total_1	2	5.86558771133423	5.29575872421265
37	98	222	11	49	83	2	Total_1	4	5.16973257064819	-6.4876708984375
60	401	86	173	121	97	4	Total_1	1	-5.93233108520508	0.844827115535736
22	200	68	67	32	80	2	Total_1	1	-1.19458627700806	-1.39571034908295
35.6	207	42	74	50	56	2	Total_1	1	-6.00081825256348	1.3878698348999
32	219	38	69	30	75	2	Total_1	1	-3.71583223342896	2.80651211738586
129.6	268	149	899	97	118	6	Total_1	2	5.28755903244019	5.67839860916138
180	1192	163	1128	197	254	12	Total_1	2	4.16060733795166	4.7053689956665
77.5	114	67	136	46	971	5	Total_1	3	3.90540599822998	-10.406717300415
54	279	81	99	64	123	3	Total_1	1	-5.20399188995361	-0.18192295730114
576	1710.11764705882	405.647058823529	469.647058823529	366.117647058824	484.705882352941	16	Total_1	1	-6.75419616699219	1.57694411277771
88	281	166	1544	131	171	8	Total_1	2	6.00415420532227	5.11020994186401
96	568.285714285714	158.571428571429	198	187.714285714286	177.428571428571	6	Total_1	1	-5.72349262237549	-1.22505176067352
60	109	63	1047	83	68	5	Total_1	2	6.02148151397705	4.976646900177
200	719	139	772	111	228	8	Total_1	2	4.07514095306396	4.92447662353516
378	514	164	1545	1789	259	14	Total_1	5	-8.8895320892334	0.985711753368378
36	184	42	76	43	73	2	Total_1	1	-5.37189960479736	1.29966366291046
466.272727272727	641	2448	736	585	10612	46	Total_1	3	3.66973829269409	-9.58840370178223
252	1259	385	352	326	323	12	Total_1	1	-5.59525632858276	-1.25742363929749
67.2727272727273	413	122	81	115	187	4	Total_1	1	-3.39555978775024	-1.86328327655792
46.5	307	92	95	71	104	3	Total_1	1	-4.64549350738525	-1.69210302829742
125	449	133	310	143	111	5	Total_1	5	-7.67314910888672	1.16979265213013
147	437	152	970	129	95	7	Total_1	2	4.99568605422974	5.32276630401611
161.5	933	228	286	210	301	9	Total_1	1	-5.75084066390991	-0.172187194228172
26	178	71	77	33	78	2	Total_1	1	-2.06690788269043	-0.912006318569183
39	294	86	93	76	104	3	Total_1	1	-3.79325604438782	-2.03919887542725
92.5714285714286	343	121	177	1831	646	12	Total_1	3	3.31331515312195	-8.8646879196167
141.913043478261	1219	146	175	138	152	8	Total_1	1	-2.75160002708435	4.46827220916748
50	104	51	84	681	315	5	Total_1	3	3.22353601455688	-8.95940589904785
51	293	84	101	64	106	3	Total_1	1	-5.42705297470093	-0.712109923362732
120	580	173	171	139	216	6	Total_1	1	-5.72270631790161	-0.967045068740845
30	199	66	61	39	76	2	Total_1	1	-3.93872451782227	-1.92308163642883
46	204	60	73	44	59	2	Total_1	1	-6.21753072738647	0.0474905408918858
188	1172	257	459	312	382	12	Total_1	1	-5.45419836044312	0.790884494781494
52.6666666666667	157	286	50	56	112	3	Total_1	4	4.72048282623291	-5.98748731613159
268.8	1378	306	365	252	347	12	Total_1	1	-6.05460834503174	1.6148384809494
62	332	163	421	38	99	4	Total_1	2	5.09399843215942	5.25062942504883
72	94	536	120	36	154	4	Total_1	4	5.51278114318848	-4.77834606170654
40.6666666666667	75	209	1	55	80	2	Total_1	4	5.46208572387695	-6.765944480896
56	195	65	78	32	71	2	Total_1	1	-6.27132701873779	0.896445035934448
43.5	108	316	77	108	89	3	Total_1	4	4.69464540481567	-5.54735136032104
114.857142857143	632	130	172	139	197	6	Total_1	1	-5.68738603591919	0.922264039516449
26	215	49	68	46	65	2	Total_1	1	-4.20319938659668	-0.185209885239601
77.5	107	166	907	41	85	5	Total_1	2	6.33562278747559	5.70058155059814
126	208	388	2377	452	336	14	Total_1	2	6.43125772476196	6.06574058532715
25	85	21	246	15	100	2	Total_1	2	5.17192935943604	4.18903779983521
20	33	41	113	319	220	4	Total_1	3	3.41470146179199	-9.26497364044189
95	99	183	860	127	56	5	Total_1	2	6.38356065750122	6.36306142807007
60	494	115	149	134	146	5	Total_1	1	-4.39728212356567	-1.29983532428741
32	78	195	34	55	71	2	Total_1	4	4.67839670181274	-5.96884107589722
135	280	1288	308	230	274	10	Total_1	4	5.05145454406738	-5.024733543396
37	184	50	78	45	68	2	Total_1	1	-5.81515789031982	0.756872355937958
243	940	217	297	245	251	9	Total_1	1	-6.82549524307251	0.955205202102661
45.0909090909091	193	62	42	77	53	2	Total_1	1	-4.9318265914917	-1.7983603477478
94.1666666666667	540	89	94	142	269	5	Total_1	3	2.38337588310242	-9.27769374847412
385	1100	260	388	295	335	11	Total_1	5	-7.11982774734497	1.46718084812164
225	960	206	252	209	299	9	Total_1	1	-6.17471361160278	1.13600754737854
66	62	115	146	29	66	2	Total_1	2	5.8799033164978	6.3124852180481
87	120	145	678	55	47	4	Total_1	2	6.39003896713257	6.12025308609009
310	3052	656	1652	591	809	31	Total_1	2	3.7951021194458	5.03717231750488
60	90	56	477	51	57	3	Total_1	2	5.71224164962769	5.60397386550903
71.1111111111111	186	121	565	135	37	4	Total_1	2	5.9158411026001	6.11581754684448
24	185	37	68	37	75	2	Total_1	1	-3.32247114181519	1.37528002262115
104	470	86	139	105	91	4	Total_1	1	-6.48129606246948	2.14083933830261
85	65	40	88	99	1180	5	Total_1	3	3.6315929889679	-10.4894542694092
55.5	273	78	110	124	77	3	Total_1	5	-6.85690879821777	-0.468269824981689
31.6666666666667	181	52	81	40	79	2	Total_1	1	-4.22045946121216	0.490177571773529
97.5	100	139	1051	81	83	5	Total_1	2	6.15440082550049	5.84752082824707
50	54	58	473	67	74	3	Total_1	2	5.88394498825073	5.82399654388428
270	1650	343	455	303	470	15	Total_1	1	-5.41652584075928	1.22875559329987
150	221	868	15	148	146	6	Total_1	4	5.24001264572144	-6.45109415054321
72	73	160	392	290	7	3	Total_1	4	5.7384147644043	-3.89602756500244
78	279	72	110	67	125	3	Total_1	1	-5.97621250152588	1.06034958362579
87	597	142	211	106	243	6	Total_1	1	-3.73796629905701	0.862510859966278
12	192	798	59	176	165	6	Total_1	4	6.0513653755188	-5.67422580718994
77	389	142	771	163	1568	11	Total_1	3	4.25766658782959	-10.3128395080566
192	1482	210	296	210	310	12	Total_1	1	-3.71919202804565	3.61364269256592
186.666666666667	1179	261	233	246	266	10	Total_1	1	-4.52596235275269	0.24528406560421
108	471	150	364	111	215	6	Total_1	1	-4.55442428588867	1.80762135982513
191.333333333333	1237	336	437	297	515	14	Total_1	1	-4.33673715591431	-0.561124205589294
20.1428571428571	44	58	706	26	38	3	Total_1	2	6.98788642883301	4.70363330841064
85	95	65	1240	78	58	5	Total_1	2	6.03069543838501	4.82046175003052
115	500	134	174	130	168	5	Total_1	1	-6.53918266296387	0.192430526018143
31.0434782608696	193	62	57	64	69	2	Total_1	1	-4.27589273452759	-2.47521829605103
37	230	39	55	61	69	2	Total_1	1	-5.2059178352356	0.853385388851166
720	2209.75609756098	9898.53658536585	765.853658536585	782.439024390244	718.048780487805	40	Total_1	4	6.29742765426636	-5.27590274810791
31	183	39	85	33	74	2	Total_1	1	-4.02831506729126	2.10677933692932
48	130	547	98	91	80	4	Total_1	4	5.35187339782715	-5.24437761306763
35.75	185	53	67	64	65	2	Total_1	1	-6.04441595077515	-0.896675765514374
70	470	112	219	90	171	5	Total_1	1	-4.02921056747437	1.37979769706726
100	544	124	143	139	151	5	Total_1	1	-5.97111940383911	0.00812955014407635
108	385	92	132	121	127	4	Total_1	1	-6.72153234481812	0.612788498401642
30	3	105	702	115	8	3	Total_1	2	8.10373878479004	5.89480924606323
225	852.3	292.5	234.9	234	310.5	9	Total_1	1	-5.96289443969727	-1.12618744373322
792	785	8911	603	552	570	36	Total_1	4	6.4270453453064	-5.3637318611145
204	1319	281	323	283	350	12	Total_1	1	-5.37195253372192	0.481163799762726
142.333333333333	552	96	899	51	170	7	Total_1	2	4.48018598556519	4.50444078445435
80	45	28	134	149	1071	5	Total_1	3	3.75211262702942	-10.3577222824097
26	179	70	49	58	73	2	Total_1	1	-2.99464249610901	-2.94719815254211
107.5	106	209	968	86	56	5	Total_1	2	6.42319345474243	6.19542360305786
177	53	70	92	69	2274	6	Total_1	3	3.80351805686951	-11.0323181152344
62.6666666666667	393	124	106	85	143	4	Total_1	1	-4.3271050453186	-2.05470013618469
104	75	171	566	82	64	4	Total_1	2	6.23817348480225	6.35831499099731
56.25	289	104	83	63	91	3	Total_1	1	-5.17445087432861	-1.70150816440582
224	4212.36363636364	511.030303030303	1519.51515151515	576	740.848484848485	32	Total_1	1	1.20828151702881	3.49304413795471
64	29	150	680	99	53	4	Total_1	2	6.50959920883179	6.36918354034424
22.5	212	45	84	33	60	2	Total_1	1	-2.90299153327942	1.26792252063751
170.555555555556	72	115	1090	1192	373	10	Total_1	3	3.93946146965027	-9.59968376159668
27	170	70	76	239	126	3	Total_1	3	3.13950061798096	-8.01670551300049
58.6666666666667	393	109	176	85	129	4	Total_1	1	-4.62872457504272	0.402583330869675
55.5	45	79	62	332	180	3	Total_1	3	3.22909259796143	-8.01689529418945
69	320	66	97	76	93	3	Total_1	1	-6.39124727249146	1.09414660930634
80	63	273	820	66	115	5	Total_1	2	6.68222713470459	6.30743837356567
152	762	235	234	235	271	8	Total_1	1	-5.54487180709839	-1.55681777000427
49.8	32	83	540	58	53	3	Total_1	2	6.33078527450562	6.20826959609985
37.4285714285714	152	155	56	31	51	2	Total_1	4	4.62801504135132	-5.06822061538696
97.5	499	116	169	107	176	5	Total_1	1	-5.9234094619751	0.949885845184326
336	1568	333	415	281	389	14	Total_1	1	-6.13002347946167	2.02960276603699
25	197	50	57	45	66	2	Total_1	1	-3.88240218162537	-1.30271685123444
28.9411764705882	181	54	109	42	66	2	Total_1	1	-4.03905916213989	1.11906015872955
36	186	47	69	56	77	2	Total_1	1	-5.33201360702515	0.0708746686577797
25.6666666666667	179	58	69	44	85	2	Total_1	1	-2.66454648971558	-1.22380018234253
95	478	129	144	144	171	5	Total_1	1	-5.95504760742188	-0.689482688903809
96	676	135	156	152	184	6	Total_1	1	-4.96215200424194	0.284735053777695
81.25	254	144	559	78	129	5	Total_1	2	5.1591157913208	5.79166603088379
231	757	277	933	175	350	11	Total_1	2	4.22447729110718	5.34601593017578
370.5	1977.9	457.9	634.6	418	593.75	19	Total_1	1	-6.05160713195801	0.780944347381592
260	1311	192	242	171	228	10	Total_1	1	-4.49444580078125	3.85208678245544
26	59	222	73	52	51	2	Total_1	4	4.87610197067261	-4.98581266403198
336	1707.69230769231	3554.76923076923	601.846153846154	340.615384615385	363.692307692308	24	Total_1	4	5.9007134437561	-4.92607307434082
148.166666666667	681.333333333333	179.666666666667	230.222222222222	185.111111111111	204.555555555556	7	Total_1	1	-6.55195045471191	0.0276151541620493
18	976	192	266	238	255	9	Total_1	1	2.79201436042786	-0.0153468549251556
36	326	48	147	53	73	3	Total_1	1	1.27002000808716	4.12772226333618
154	737	161	230	167	222	7	Total_1	1	-6.2952766418457	1.01734983921051
132	205	141	1715	47	226	8	Total_1	2	5.88065433502197	4.26248645782471
34	218	45	81	39	55	2	Total_1	1	-5.32360363006592	2.22335815429688
40	237	41	64	43	58	2	Total_1	1	-5.50788927078247	2.63188147544861
54.8	103	95	1003	40	62	4	Total_1	2	6.39757919311523	4.88249063491821
34.5	176	425	29	90	44	3	Total_1	4	5.54110431671143	-5.92187833786011
75	504	123	163	120	160	5	Total_1	1	-5.25137519836426	-0.408743172883987
20	59	41	350	24	50	2	Total_1	2	6.00908613204956	5.05529308319092
44	167	106	523	82	81	4	Total_1	2	5.75779294967651	5.91362905502319
40	197	57	52	67	54	2	Total_1	1	-5.87285327911377	-1.1607848405838
223.666666666667	348	3321	254	78	173	11	Total_1	4	6.98239278793335	-5.09818887710571
99	236	210	172	1258	255	9	Total_1	3	3.44773268699646	-7.62802886962891
88	112	251	2369	40	101	8	Total_1	2	7.07640552520752	4.85248327255249
34.5	182	48	89	42	67	2	Total_1	1	-5.14130687713623	1.02435231208801
27	299	69	101	74	92	3	Total_1	1	-2.01599860191345	-0.965057253837585
25.4285714285714	189	49	73	47	65	2	Total_1	1	-4.19223642349243	-0.567718982696533
75	497	107	203	91	162	5	Total_1	1	-4.61313009262085	1.78326451778412
84	198	84	97	762	133	6	Total_1	3	3.39207243919373	-7.76231956481934
30.6666666666667	59	57	265	42	50	2	Total_1	2	5.86884546279907	6.11229467391968
30	413	119	366	70	164	5	Total_1	2	5.43474435806274	4.89645862579346
57.75	298	77	103	70	99	3	Total_1	1	-6.11200714111328	-0.0149006554856896
108	1005	269	234	216	266	9	Total_1	1	-2.96367049217224	-1.9205150604248
130.8	314	100	985	40	195	6	Total_1	2	5.17080307006836	4.46723318099976
56	400	106	100	73	149	4	Total_1	1	-3.80575466156006	-1.00339567661285
65	552	123	158	116	156	5	Total_1	1	-4.11103916168213	-0.270765662193298
911.733333333333	865	11523	705	792	5226	52	Total_1	4	5.77271366119385	-6.0632472038269
35.0909090909091	191	40	78	40	80	2	Total_1	1	-4.69054365158081	1.90683913230896
28	218	48	52	53	62	2	Total_1	1	-4.26103544235229	-1.19616711139679
42.5	191	58	63	42	78	2	Total_1	1	-6.08846759796143	-0.499126940965652
301.25	1568	381	498	331	504	15	Total_1	1	-5.99242973327637	0.750436186790466
69.5	121	354	31	73	77	3	Total_1	4	4.82468461990356	-6.11433553695679
34	188	58	73	49	60	2	Total_1	1	-5.80574512481689	-0.676756381988525
40	201	55	52	29	69	2	Total_1	1	-5.28155183792114	0.802374184131622
36	123	55	82	56	63	2	Total_1	5	-7.42267799377441	-0.376025289297104
2816	12745.1428571429	2878.17142857143	7379.2	2489.6	2908.34285714286	128	Total_1	2	3.58325529098511	5.35599136352539
18	213	84	92	115	91	3	Total_1	1	-0.323769181966782	-2.46037340164185
140	597	207	578	108	181	7	Total_1	2	4.33299779891968	5.39688205718994
51	120	107	376	43	71	3	Total_1	2	5.59149169921875	5.96049213409424
229.666666666667	852	1273	275	320	270	13	Total_1	4	4.69522714614868	-5.34652328491211
30	41	30	76	305	37	2	Total_1	3	3.35201978683472	-7.34742784500122
260	320	215	1327	413	4938	20	Total_1	3	4.09837675094604	-10.3358116149902
221	1013	419	1452	405	437	17	Total_1	2	4.76508331298828	5.67032241821289
204.875	75	48	28	297	6956	11	Total_1	3	3.73870253562927	-11.7356901168823
137.666666666667	558	123	385	137	190	7	Total_1	1	-4.93560647964478	2.28155899047852
325	528	779	201	1098	857	13	Total_1	3	3.47051453590393	-7.48700571060181
51	274	76	104	84	108	3	Total_1	1	-5.83068704605103	-0.463593006134033
28.2352941176471	89	202	59	53	61	2	Total_1	4	4.70457077026367	-5.38810873031616
68	40	116	876	49	44	4	Total_1	2	6.65596008300781	5.84854745864868
328.571428571429	3536	700	2983	451	396	25	Total_1	2	4.72952365875244	4.94283199310303
65	565	99	162	95	174	5	Total_1	1	-3.33281469345093	2.06289410591125
225	1797.1875	311.25	494.0625	287.8125	413.4375	15	Total_1	1	-4.4318060874939	2.89070677757263
62	65	87	901	46	55	4	Total_1	2	6.32459449768066	5.31222867965698
114.666666666667	830	184	273	173	279	8	Total_1	1	-4.63251781463623	0.501572787761688
40.3333333333333	189	49	83	48	64	2	Total_1	1	-5.96001863479614	0.901653945446014
24	148	94	162	1435	504	8	Total_1	3	3.45437049865723	-9.30599117279053
105	518	111	186	108	146	5	Total_1	1	-6.1284236907959	1.71381092071533
151	186	190	1307	153	160	8	Total_1	2	5.87862110137939	5.8052864074707
48	103	311	20	54	55	2	Total_1	4	5.16582489013672	-6.29676723480225
283.333333333333	1202	382	2407	304	309	17	Total_1	2	4.97339248657227	5.22527122497559
46	178	79	68	62	50	2	Total_1	1	-5.41410493850708	-1.47407567501068
54.4615384615385	180	102	96	91	124	3	Total_1	5	-7.09397220611572	-0.776329457759857
87.2727272727273	126	683	156	116	62	5	Total_1	4	5.1533260345459	-5.23525142669678
56	72	63	103	194	590	4	Total_1	3	3.26317310333252	-9.29785060882568
24.6666666666667	187	41	80	41	65	2	Total_1	1	-3.91691207885742	1.19845032691956
152	411	102	107	79	136	4	Total_1	1	-6.70028209686279	1.58908367156982
47.25	62	74	564	33	48	3	Total_1	2	6.18253421783447	5.59372329711914
277.333333333333	745	2163	398	340	365	16	Total_1	4	5.0616626739502	-5.23517942428589
159.5	667	407	962	237	291	11	Total_1	2	5.40604162216187	5.98099136352539
252	323	307	3811	112	161	14	Total_1	2	6.39368152618408	4.84647226333618
102	113	68	183	83	1212	6	Total_1	3	3.80730891227722	-10.3652772903442
75	499	122	177	95	171	5	Total_1	1	-4.94906139373779	0.70508861541748
215.333333333333	300	248	323	267	7320	17	Total_1	3	3.75550103187561	-11.5838556289673
33.8333333333333	183	51	68	46	78	2	Total_1	1	-5.14573240280151	-0.0780511274933815
132.8	215	1271	233	158	161	8	Total_1	4	5.29995012283325	-5.09559106826782
120	1038.18181818182	267.272727272727	315.454545454545	238.181818181818	315.454545454545	10	Total_1	1	-3.66915917396545	-1.78786671161652
32	200	67	37	49	77	2	Total_1	1	-3.34468960762024	-2.16457915306091
66	399	131	106	107	133	4	Total_1	1	-4.62423801422119	-2.37774562835693
266	1345	259	1056	303	329	14	Total_1	2	3.87017345428467	5.29717111587524
104	59	24	17	25	813	4	Total_1	3	3.5678346157074	-11.0394592285156
76.8571428571429	466	74	106	95	120	4	Total_1	1	-5.08456754684448	2.12508320808411
77	677	162	206	307	201	7	Total_1	1	-4.05291175842285	-2.47576761245728
44.3333333333333	188	58	70	53	60	2	Total_1	1	-6.52373361587524	-0.247797474265099
32.5714285714286	253	46	38	46	61	2	Total_1	1	-3.28295469284058	1.12000775337219
126	398	115	640	126	162	6	Total_1	2	4.32057857513428	5.27482414245605
40	103	867	33	66	38	4	Total_1	4	6.5807580947876	-5.53307056427002
70.6666666666667	79	883	84	39	41	4	Total_1	4	6.59609365463257	-5.08324861526489
144	99	54	82	1581	927	8	Total_1	3	3.45050120353699	-9.15609455108643
93.3333333333333	77	372	910	33	70	5	Total_1	2	7.42786169052124	6.11025094985962
47.25	278	72	96	92	86	3	Total_1	1	-6.06037521362305	-0.768822491168976
23.5	59	61	44	180	127	2	Total_1	3	3.21786665916443	-8.15962219238281
51.75	53	70	659	6	94	3	Total_1	2	6.21906566619873	4.09714460372925
204.285714285714	1238	1399	204	164	198	13	Total_1	4	5.73709011077881	-4.86240243911743
84	184	384	1462	18	79	6	Total_1	2	7.21394538879395	4.80230474472046
169	1718	234	568	189	286	13	Total_1	1	1.38122510910034	4.67308712005615
144	1042	274	198	240	221	9	Total_1	1	-3.95999145507812	-1.35345077514648
284.666666666667	695.333333333333	218.4	266.933333333333	327.6	1819.06666666667	14	Total_1	3	2.87454342842102	-9.56638717651367
76	400	102	103	111	116	4	Total_1	1	-5.84447765350342	-0.869843423366547
36.4	196	49	70	60	63	2	Total_1	1	-6.12548923492432	-0.37025398015976
144	77	328	1088	97	141	6	Total_1	2	6.45346355438232	6.40105867385864
52.2	290	73	134	65	112	3	Total_1	1	-4.98020648956299	1.21968328952789
27.75	249	39	58	34	55	2	Total_1	1	-3.47891211509705	3.44946026802063
42	68	42	38	92	634	3	Total_1	3	3.17948055267334	-10.0601825714111
272	1990	317	583	299	501	17	Total_1	1	-4.33007049560547	3.2430591583252
142.666666666667	783	195	198	164	262	10	Total_1	1	-5.36005973815918	-0.371783822774887
93.3333333333333	401	99	133	98	135	4	Total_1	1	-6.45501661300659	0.706614911556244
51.4285714285714	0	13	1272	73	49	4	Total_1	2	7.13024806976318	4.62976503372192
135	892	229	286	216	305	9	Total_1	1	-5.17669582366943	-0.698660731315613
112	168	1574	77	163	171	7	Total_1	4	5.73572063446045	-5.94169330596924
38	177	54	65	48	75	2	Total_1	1	-5.99998426437378	-0.502187013626099
37.2	190	69	57	56	68	2	Total_1	1	-4.86429738998413	-2.23811268806458
98.75	88	180	903	71	102	5	Total_1	2	6.32588148117065	6.00955295562744
202	780	201	282	193	288	8	Total_1	1	-6.44682312011719	0.830158412456512
40	183	48	68	67	60	2	Total_1	1	-6.47318935394287	-0.305044740438461
47.25	85	48	94	70	390	3	Total_1	3	3.33483600616455	-9.47449016571045
450	2167	596	2491	401	668	25	Total_1	2	4.43620872497559	5.21214008331299
43	207	42	73	29	70	2	Total_1	1	-5.15618991851807	2.77943968772888
28	182	56	87	33	82	2	Total_1	1	-2.97111511230469	0.590223670005798
67.2	87	31	139	590	97	4	Total_1	3	3.06892395019531	-8.11668014526367
63	96	81	71	61	410	3	Total_1	3	3.13939094543457	-9.11632061004639
144	60	136	738	72	773	6	Total_1	3	4.26673030853271	-9.87110328674316
114	596	166	194	108	212	6	Total_1	1	-5.66926383972168	0.40575960278511
63	233	101	263	75	145	4	Total_1	2	4.517578125	5.5354471206665
44.5	208	50	83	46	63	2	Total_1	1	-6.0490927696228	1.37236154079437
357	899	2190	1842	347	448	21	Total_1	4	5.63829660415649	-3.86656379699707
28	186	42	74	57	67	2	Total_1	1	-5.09761810302734	0.357747167348862
56	542	157	692	118	142	7	Total_1	2	5.16419410705566	5.13925313949585
210	528	230	234	412	1057	10	Total_1	3	2.93621015548706	-8.80551624298096
122.5	201	706	190	158	557	7	Total_1	3	3.72146224975586	-7.21576499938965
243	382	244	333	463	3720	18	Total_1	3	3.25162243843079	-10.1635599136353
50.5	114	46	91	90	414	3	Total_1	3	3.33089327812195	-9.39862632751465
37.7777777777778	93	38	28	87	231	2	Total_1	3	2.9893844127655	-8.95844841003418
104	933	195	281	155	191	8	Total_1	1	-3.63664603233337	1.54903280735016
64.875	328	78	90	86	54	3	Total_1	1	-5.88273000717163	0.0447900854051113
70	605	126	129	123	134	5	Total_1	1	-3.98313617706299	0.02979451790452
24	35	36	361	28	37	2	Total_1	2	6.1924877166748	5.30589389801025
177	212	771	66	148	132	6	Total_1	4	4.67900609970093	-6.07155275344849
132	50	276	1301	80	89	6	Total_1	2	6.65004062652588	6.09976053237915
100	121	492	83	97	112	4	Total_1	4	4.67289638519287	-5.67259168624878
86.6666666666667	420	86	165	64	138	4	Total_1	1	-5.27385807037354	2.53154015541077
44	572	1299	293	291	286	11	Total_1	4	5.81707906723022	-5.12637376785278
172	729	201	498	174	248	8	Total_1	1	-4.97722053527832	2.00622725486755
36	290	93	117	59	106	3	Total_1	1	-2.16707134246826	-0.887356460094452
306	397	8673	357	238	2345	27	Total_1	4	6.62101745605469	-5.66090297698975
44	557	243	2116	198	236	11	Total_1	2	6.68992853164673	4.48301124572754
147	841	145	206	117	204	7	Total_1	1	-4.93696689605713	3.39717555046082
144	724	278	952	134	227	9	Total_1	2	4.86983060836792	5.57307481765747
57	45	81	545	77	35	3	Total_1	2	6.29999685287476	6.30398273468018
80	78	57	124	112	616	4	Total_1	3	3.35317039489746	-9.47668838500977
150.5	741	170	208	169	231	7	Total_1	1	-6.18213367462158	0.456594705581665
252	1588	393	1018	198	246	14	Total_1	2	4.24649620056152	5.15653800964355
56	385	110	128	118	128	4	Total_1	1	-4.55857944488525	-2.05715680122375
39.8181818181818	185	41	98	22	95	2	Total_1	1	0.541609883308411	3.7584171295166
312	1626	5056	1481	656	781	39	Total_1	4	5.91543197631836	-4.59488487243652
122.5	788	148	211	189	220	7	Total_1	1	-5.52652883529663	0.863597571849823
30	319	80	70	81	85	3	Total_1	1	-2.44347071647644	-2.23070073127747
32	231	59	58	27	58	2	Total_1	1	-3.58012008666992	1.50356113910675
33	226	81	113	86	101	3	Total_1	1	-3.5325767993927	-1.4783148765564
84	391	97	135	81	137	4	Total_1	1	-6.06857442855835	0.961596846580505
143	1322	373	432	330	382	13	Total_1	1	-3.49698615074158	-2.06863212585449
217	1645	340	393	290	436	14	Total_1	1	-4.20010471343994	0.958926439285278
31.5	314	63	81	113	78	3	Total_1	1	-4.01141023635864	-1.91771185398102
248.2	814	688	2544	328	292	17	Total_1	2	5.88274574279785	6.08840036392212
85	628	90	145	66	141	5	Total_1	1	-3.2126669883728	4.43712902069092
173.333333333333	1075	248	304	234	272	10	Total_1	1	-5.92186260223389	0.246306210756302
90	49	85	85	209	985	5	Total_1	3	3.4336097240448	-9.36746788024902
47	180	62	72	56	69	2	Total_1	5	-6.69579315185547	-0.45196133852005
92	75	159	672	27	80	4	Total_1	2	6.22042179107666	5.81696653366089
52	34	117	968	35	86	4	Total_1	2	7.02472496032715	5.07154321670532
48.6666666666667	205	48	68	49	78	2	Total_1	1	-6.10330009460449	0.934013783931732
35.3333333333333	204	57	77	45	65	2	Total_1	1	-5.64420318603516	0.110648490488529
390	181	136	225	457	7065	15	Total_1	3	3.64169096946716	-10.8381385803223
62.25	50	62	670	9	42	3	Total_1	2	6.17789459228516	4.56849336624146
72	619	104	251	166	173	6	Total_1	1	-4.30727529525757	1.56104946136475
85.625	63	784	620	83	48	5	Total_1	2	7.66885089874268	6.17027378082275
70	152	428	2415	88	198	10	Total_1	2	7.31366682052612	5.24319839477539
34	190	56	62	51	72	2	Total_1	1	-5.33593606948853	-1.40495789051056
37.5555555555556	70	31	89	60	214	2	Total_1	3	3.39413809776306	-9.40993022918701
129.8	1222	285	244	225	334	11	Total_1	1	-2.91132426261902	-1.12156391143799
46	201	41	57	42	87	2	Total_1	1	-5.03833675384521	1.50006699562073
33	122	441	40	30	73	3	Total_1	4	6.10294628143311	-5.5596661567688
69.3333333333333	467	92	109	89	129	4	Total_1	1	-4.94806003570557	0.970249950885773
453.428571428571	2797	476	680	404	662	23	Total_1	1	-4.79921674728394	3.34422254562378
211.25	1394	262	529	225	396	13	Total_1	1	-4.63763475418091	2.65126538276672
32	50	30	27	347	54	2	Total_1	3	3.51473045349121	-7.85592746734619
28	211	33	73	47	65	2	Total_1	1	-4.52825880050659	2.14887571334839
161.666666666667	203	2259	218	223	210	10	Total_1	4	6.23205137252808	-5.3824462890625
80.3846153846154	74	154	1257	80	74	5	Total_1	2	6.58621549606323	5.74088048934937
105	83	102	915	81	108	5	Total_1	2	5.92988729476929	5.55961179733276
178	164	3429	133	217	112	10	Total_1	4	6.68096780776978	-5.48768281936646
67.5	154	253	800	123	80	5	Total_1	2	6.41227722167969	6.26050233840942
17	191	43	59	44	86	2	Total_1	1	-1.00050294399261	-0.387898594141006
50.4	158	110	499	104	90	4	Total_1	2	5.77314710617065	6.1149754524231
34	78	54	90	24	217	2	Total_1	3	3.61129212379456	-9.69044494628906
60	404.8	94.4	128.8	96	145.6	4	Total_1	1	-4.73810529708862	-0.262764632701874
210	1096	221	277	273	252	10	Total_1	1	-6.28614044189453	0.981047749519348
336	1619	361	568	417	467	16	Total_1	1	-6.44233512878418	0.944291055202484
50	188	35	62	32	75	2	Total_1	1	-5.22099304199219	2.63563132286072
124	933	176	234	168	201	8	Total_1	1	-4.74538660049438	1.79909265041351
56	431	100	144	102	120	4	Total_1	1	-4.96282577514648	-0.340541124343872
39	381	107	232	89	100	4	Total_1	2	4.47167730331421	5.46819591522217
165.333333333333	676	431	238	181	254	8	Total_1	1	-4.41977310180664	-2.41422867774963
108	405	97	143	96	112	4	Total_1	1	-6.78252553939819	1.19182229042053
35	185	70	45	70	74	2	Total_1	1	-3.66747784614563	-2.83179426193237
122.5	607	130	157	96	118	5	Total_1	1	-5.83978843688965	2.4818058013916
126	183	212	1180	109	142	7	Total_1	2	6.03651094436646	5.88289403915405
134.4	226	267	1905	134	124	8	Total_1	2	6.28988218307495	5.81948328018188
48	223	49	41	55	61	2	Total_1	1	-5.00374603271484	-0.297606885433197
9	190	74	49	58	61	2	Total_1	1	1.03522992134094	-2.00069642066956
52	123	93	604	80	74	4	Total_1	2	5.92045307159424	5.91239786148071
159.5	1097	263	373	236	358	11	Total_1	1	-5.01377487182617	0.201294958591461
159.5	1142	241	387	219	338	11	Total_1	1	-5.0141134262085	1.20190668106079
68	29	185	712	38	51	4	Total_1	2	6.91089534759521	6.08720874786377
294	2123.86363636364	531.681818181818	606.136363636364	571.772727272727	647.181818181818	21	Total_1	1	-5.07268333435059	-1.4108304977417
520	969	314	1236	250	259	13	Total_1	2	3.90411615371704	5.39470052719116
203	781	209	165	167	204	7	Total_1	1	-5.59557485580444	-0.391134679317474
112	138	80	78	1487	336	8	Total_1	3	3.64294052124023	-8.27948474884033
42	310	62	97	68	101	3	Total_1	1	-4.60264348983765	0.633076548576355
115	159	598	82	168	141	5	Total_1	4	4.63126754760742	-5.97164726257324
79.125	148	161	398	15	112	3	Total_1	2	5.47502565383911	5.36881160736084
68.5	61	144	900	32	56	4	Total_1	2	6.5624475479126	5.60199403762817
0	186	75	66	48	76	2	Total_1	1	3.46125221252441	0.477581977844238
32.6666666666667	177	47	90	52	67	2	Total_1	1	-5.40344333648682	0.855920076370239
70	470	146	148	143	168	5	Total_1	1	-4.06929731369019	-2.47379612922668
95	28	190	50	169	748	5	Total_1	3	3.5991358757019	-8.39442825317383
287	1279	290	520	486	4090	21	Total_1	3	2.77826905250549	-10.3909873962402
48	279	78	102	85	122	3	Total_1	1	-4.67185592651367	-0.979304671287537
77.3333333333333	497	97	113	72	102	4	Total_1	1	-4.76585817337036	2.85015749931335
143.75	1264	164	289	192	274	10	Total_1	1	-3.79986953735352	3.65625262260437
56	108	52	136	574	119	4	Total_1	3	3.13222002983093	-8.01385688781738
34	206	48	51	55	66	2	Total_1	1	-5.12233781814575	-0.841588258743286
113.333333333333	57	191	1084	75	58	5	Total_1	2	6.6348934173584	6.17931079864502
29.5	0	73	617	0	6	2	Total_1	2	8.28362941741943	4.90007162094116
36	212	52	51	60	67	2	Total_1	1	-5.04444360733032	-1.34756827354431
186	432	238	635	129	65	6	Total_1	2	4.66363954544067	5.64686870574951
54	319	96	95	75	87	3	Total_1	1	-5.40280437469482	-1.31919085979462
38.3636363636364	52	45	333	13	46	2	Total_1	2	5.82324028015137	5.02020788192749
473.375	1099	211	1746	243	307	14	Total_1	2	3.97755742073059	5.13393497467041
54	323	67	88	83	87	3	Total_1	1	-5.95202779769897	0.20986208319664
28	41	305	74	4	59	2	Total_1	4	7.25774955749512	-4.54823780059814
25.8	209	60	77	29	80	2	Total_1	1	-2.37413907051086	0.482943505048752
54	650	110	156	116	167	6	Total_1	1	-1.9139084815979	1.24791646003723
76.6666666666667	494	113	176	108	173	5	Total_1	1	-5.18078517913818	0.719119966030121
97.75	74	173	959	95	72	5	Total_1	2	6.3401927947998	6.17753982543945
51	299	91	89	73	102	3	Total_1	1	-5.17611694335938	-1.69371867179871
153.333333333333	1158	199	307	189	300	10	Total_1	1	-4.22085285186768	2.53186106681824
66	101	68	1446	122	110	6	Total_1	2	6.14680147171021	4.57335758209229
51	304	65	147	59	90	3	Total_1	1	-4.91936254501343	2.20857739448547
410	3342.47619047619	856.119047619048	974.238095238095	1055.2619047619	3451.80952380952	41	Total_1	3	2.60972285270691	-9.70554828643799
45	515	139	180	114	156	5	Total_1	1	-1.31637215614319	-1.37805545330048
406	239	352	2300	257	333	14	Total_1	2	5.81872320175171	5.86296939849854
48	416	95	129	95	139	4	Total_1	1	-3.41966700553894	-0.740627884864807
144	221	180	1574	131	109	8	Total_1	2	6.04680490493774	5.63109397888184
78	88	26	911	51	48	4	Total_1	2	5.73236274719238	4.58444499969482
34	180	39	99	46	70	2	Total_1	1	-4.76412010192871	1.84272730350494
304	1694	519	517	459	571	19	Total_1	1	-5.26812362670898	-1.65786838531494
35	27	93	413	0	51	2	Total_1	2	6.8831639289856	3.77938961982727
24	36	120	278	0	46	2	Total_1	2	7.15748834609985	4.01115322113037
137.333333333333	301	2006	120	136	79	8	Total_1	4	6.40200042724609	-5.26117086410522
39	64	58	663	0	28	3	Total_1	2	6.58550548553467	3.63104248046875
280	1668.70588235294	346.352941176471	632.470588235294	367.058823529412	474.352941176471	16	Total_1	1	-5.733069896698	1.62832355499268
57	295	84	79	85	88	3	Total_1	1	-5.83273506164551	-1.12894666194916
31.2	183	52	73	42	73	2	Total_1	1	-4.91377878189087	0.076262429356575
58	126	55	95	46	92	2	Total_1	5	-8.14559650421143	0.657739758491516
57	290	74	87	77	106	3	Total_1	1	-5.86606502532959	-0.551360785961151
48.8181818181818	90	71	564	50	41	3	Total_1	2	6.05599069595337	5.67728853225708
367.179487179487	204	257	462	368	4953	20	Total_1	3	3.69383096694946	-10.3049583435059
57.5	544	111	161	98	154	5	Total_1	1	-3.39602947235107	0.669140577316284
30	198	57	52	43	90	2	Total_1	1	-3.68350505828857	-1.41799783706665
16	60	414	5	21	57	2	Total_1	4	5.63485908508301	-6.45952081680298
85	511	122	149	116	162	5	Total_1	1	-5.64693689346313	-0.357175350189209
72	47	33	41	70	997	4	Total_1	3	3.67656254768372	-10.7472658157349
95	191	66	97	763	134	5	Total_1	3	3.41683340072632	-7.83094453811646
70	221	134	1608	135	69	7	Total_1	2	6.49349546432495	5.19655418395996
56	81	229	64	83	33	2	Total_1	4	4.63532495498657	-5.51277351379395
90	278	81	139	55	109	3	Total_1	1	-5.97731733322144	1.7749354839325
22	210	53	70	60	63	2	Total_1	1	-3.43616986274719	-1.86060440540314
27	54	63	40	37	271	2	Total_1	3	3.11995816230774	-9.11282920837402
54	79	52	86	91	417	3	Total_1	3	3.20358824729919	-9.35164928436279
95	106	92	98	805	91	5	Total_1	3	3.5075626373291	-7.52038717269897
162	390	5873	369	179	158	18	Total_1	4	7.2202787399292	-5.00349235534668
243	203	117	2563	99	175	9	Total_1	2	5.84117078781128	4.58980512619019
333.5	441	5295	473	333	343	23	Total_1	4	6.47145891189575	-5.24792861938477
100	130	57	103	141	947	5	Total_1	3	3.16885209083557	-9.93062305450439
61.4285714285714	537	106	167	96	179	5	Total_1	1	-3.15743827819824	1.02068543434143
48	64	54	149	123	699	4	Total_1	3	3.48772692680359	-9.85297298431396
40	1038	254	363	209	306	10	Total_1	1	2.1279628276825	-0.250168442726135
963	3750.54545454545	762.872727272727	2386.8	1117.30909090909	8230.58181818182	54	Total_1	3	3.58533787727356	-10.0835762023926
36.5	178	61	54	66	68	2	Total_1	1	-4.90618228912354	-2.14102625846863
63	66	82	471	22	97	3	Total_1	2	5.88826751708984	5.37410259246826
99	268	79	158	43	2123	9	Total_1	3	4.08183622360229	-11.3646955490112
132	594	162	180	151	226	6	Total_1	1	-6.05741214752197	-0.40492969751358
58	299	77	101	77	105	3	Total_1	1	-6.06740760803223	-0.191354364156723
39.5	205	53	63	40	78	2	Total_1	1	-5.55281686782837	0.454650193452835
69	58	221	388	135	19	3	Total_1	4	5.7707052230835	-3.85644936561584
52	48	79	320	63	36	2	Total_1	2	6.15934181213379	6.35905933380127
60	61	94	536	37	54	3	Total_1	2	6.1202278137207	5.90451097488403
46	192	44	95	22	76	2	Total_1	1	-4.76519966125488	2.80131077766418
103.2	225	50	1105	191	67	6	Total_1	2	5.387122631073	4.80145788192749
64	73	140	740	48	40	4	Total_1	2	6.55481433868408	6.02160263061523
45	318	52	183	35	107	3	Total_1	1	1.21234786510468	4.07175731658936
300	257	126	222	372	2306	12	Total_1	3	3.24545049667358	-9.80511379241943
48	52	41	701	2	48	3	Total_1	2	6.29017782211304	3.66992521286011
162	599	131	203	133	211	6	Total_1	1	-6.30771732330322	1.42792975902557
464	876	214	558	565	7130	24	Total_1	3	3.65083432197571	-10.6187124252319
62	191	65	62	39	74	2	Total_1	1	-6.61593008041382	0.173760384321213
34.2105263157895	201	48	74	60	47	2	Total_1	1	-6.2295503616333	-0.00772240106016397
76	414	102	115	103	117	4	Total_1	1	-6.12427473068237	-0.188168257474899
92.5	328	125	186	155	184	5	Total_1	5	-7.28030633926392	-0.391363590955734
170	1203	234	266	231	259	10	Total_1	1	-5.04605674743652	0.923762440681458
81	290	78	116	78	75	3	Total_1	1	-6.75563764572144	0.905911147594452
259	733	154	197	197	221	7	Total_1	1	-6.80910348892212	1.429811835289
99	1061	6313	611	598	710	33	Total_1	4	6.57861852645874	-5.23177766799927
72	452	76	162	73	109	4	Total_1	1	-5.081618309021	3.22318983078003
124.04347826087	618	136	178	128	232	6	Total_1	1	-5.57267189025879	0.890036821365356
247.5	1569	343	529	298	525	15	Total_1	1	-5.14834928512573	1.27668690681458
96	385	149	121	73	155	4	Total_1	1	-5.9323410987854	-0.977141737937927
36	72	82	790	96	65	4	Total_1	2	6.46671056747437	5.62708759307861
16	202	46	68	51	69	2	Total_1	1	-0.942754030227661	-0.879720628261566
209	926	304	695	269	222	11	Total_1	2	4.01244115829468	5.47779035568237
190	1040	297	284	219	340	10	Total_1	1	-5.56292104721069	-1.01881563663483
77.3333333333333	141	99	127	439	68	4	Total_1	3	3.42311906814575	-6.8014988899231
132	658	141	163	140	195	6	Total_1	1	-5.8515477180481	0.984181344509125
117.833333333333	894	141	172	124	209	7	Total_1	1	-3.64579367637634	3.23938989639282
32	216	35	97	49	66	2	Total_1	1	-4.60100412368774	2.49721693992615
35.6	188	71	55	33	91	2	Total_1	1	-4.00184917449951	-1.97307395935059
46	65	40	47	265	37	2	Total_1	3	3.40903902053833	-7.110520362854
80	388	126.4	96	120.8	134.4	4	Total_1	1	-4.8520040512085	-2.07194900512695
30.2222222222222	201	48	71	64	60	2	Total_1	1	-5.78815269470215	-0.702544093132019
95	513	118	193	99	179	5	Total_1	1	-5.48064804077148	1.47444796562195
162	732	335	863	97	183	9	Total_1	2	4.80629205703735	5.42726278305054
30	32	167	525	105	0	3	Total_1	2	8.54123973846436	5.96733570098877
32	202	60	60	41	63	2	Total_1	1	-5.05144929885864	-1.210333943367
20	190	55	57	62	48	2	Total_1	1	-3.45766067504883	-2.73803162574768
91	209	142	125	164	908	7	Total_1	3	3.08142423629761	-9.30191326141357
28	158	42	62	43	46	2	Total_1	1	-5.93966722488403	-0.0732905268669128
16	418	111	108	110	118	4	Total_1	1	1.5810045003891	-1.42257559299469
364	3910	536	638	499	619	28	Total_1	1	-2.41797399520874	3.7717547416687
75	491	110	179	123	155	5	Total_1	1	-5.26939392089844	0.376592308282852
45	201	75	1268	56	51	5	Total_1	2	6.27640628814697	4.25482559204102
95.7142857142857	355	157	167	142	149	5	Total_1	5	-6.94638252258301	-0.672442972660065
56	172	90	781	92	50	4	Total_1	2	5.93076610565186	5.59931516647339
46	190	50	65	45	81	2	Total_1	1	-5.91490077972412	0.67138260602951
42	301	102	67	78	93	3	Total_1	1	-3.44873142242432	-2.63137030601501
90	276	89	92	305	417	5	Total_1	3	2.89405393600464	-8.71726036071777
61.5	297	66	98	75	103	3	Total_1	1	-6.06790542602539	0.882250905036926
22	236	55	58	44	51	2	Total_1	1	-2.93145704269409	-0.531942784786224
116.666666666667	694	162	330	150	222	7	Total_1	1	-4.94046688079834	1.64221215248108
70.8571428571429	409	97	140	82	147	4	Total_1	1	-5.22377300262451	0.759809553623199
160	430	199	106	87	147	5	Total_1	1	-5.57033586502075	-0.951561510562897
120	563	177	191	200	160	6	Total_1	1	-6.09009552001953	-1.05695295333862
414	824	251	329	471	3793	18	Total_1	3	3.06312036514282	-10.0193138122559
53.3333333333333	220	89	129	189	125	4	Total_1	5	-7.18223905563354	-0.704002201557159
14	130	162	90	46	14	2	Total_1	4	5.65246105194092	-4.50719547271729
144	915	208	227	180	217	8	Total_1	1	-5.46182250976562	0.525214850902557
31	183	57	64	67	62	2	Total_1	1	-5.12438535690308	-1.85029983520508
119	650	205	183	172	233	7	Total_1	1	-5.00089406967163	-1.98368704319
104	454	145	73	88	118	4	Total_1	1	-4.43175935745239	-0.678105413913727
65	523	82	90	84	102	4	Total_1	1	-3.43733978271484	2.76979303359985
34	198	42	64	45	89	2	Total_1	1	-4.2311315536499	0.904450595378876
137.5	108	120	179	387	2586	11	Total_1	3	3.45761871337891	-10.1714420318604
138.666666666667	405	225	341	157	302	8	Total_1	5	-7.39791011810303	-0.398826092481613
14	56	44	119	76	64	2	Total_1	5	-7.25465488433838	-0.678610563278198
12	187	66	55	60	65	2	Total_1	1	0.387013673782349	-2.43235635757446
270	354	273	438	316	327	10	Total_1	5	-8.72265815734863	0.142103999853134
160	111	56	1313	48	91	5	Total_1	2	5.70339918136597	4.568434715271
95	26	41	52	1159	467	5	Total_1	3	3.68251609802246	-8.54800987243652
112	416	106	124	97	120	4	Total_1	1	-6.69201898574829	0.827731311321259
80	445	109	93	80	142	5	Total_1	1	-4.73282957077026	-0.00536095630377531
95	653	89	157	84	132	5	Total_1	1	-4.06489706039429	4.17797994613647
102	80	313	917	101	106	6	Total_1	2	6.4745831489563	6.38957834243774
119	730	179	257	186	197	7	Total_1	1	-6.05403566360474	-0.0190520025789738
97.5	56	258	852	51	245	5	Total_1	2	6.40927457809448	6.07643365859985
52.5	286	71	106	65	111	3	Total_1	1	-5.36161088943481	0.538053095340729
53.75	411	103	562	86	109	5	Total_1	2	4.93159914016724	4.93391418457031
80	104	154	1144	15	113	5	Total_1	2	6.46249628067017	4.42729616165161
192	179	199	1415	110	170	8	Total_1	2	5.92626094818115	5.6765661239624
468.833333333333	2418.6	757.866666666667	2887.43333333333	429.2	657.333333333333	29	Total_1	2	4.62879228591919	5.37284898757935
176	1280	209	356	241	273	11	Total_1	1	-5.18208980560303	2.78992104530334
163.333333333333	779	122	449	80	211	7	Total_1	1	1.69933819770813	4.60911893844604
76	160	83	91	94	592	4	Total_1	3	3.05322766304016	-9.45901012420654
126	237	143	243	334	4050	14	Total_1	3	3.43164849281311	-11.028037071228
76.8	83	81	647	47	123	4	Total_1	2	5.83791923522949	5.375572681427
214.8	620	335	1084	226	324	12	Total_1	2	4.80511856079102	5.71857738494873
45.6	322	62	96	62	90	3	Total_1	1	-4.93132495880127	1.51323544979095
149.4	1066	195	277	190	229	9	Total_1	1	-5.16044855117798	2.2819459438324
130.083333333333	213	260	1325	90	72	7	Total_1	2	6.50419330596924	6.08915138244629
168	67	98	1244	122	63	6	Total_1	2	6.07817983627319	5.68930673599243
74.4	54	115	628	226	35	4	Total_1	2	6.26820087432861	6.4251446723938
35	214	52	55	49	65	2	Total_1	1	-5.36693668365479	-0.764020085334778
67.5	87	169	125	76	116	3	Total_1	3	3.64268469810486	-6.40153694152832
34.2857142857143	213	39	64	47	60	2	Total_1	1	-5.51747703552246	1.49800980091095
82.5	529	89	241	74	163	5	Total_1	1	0.615683078765869	3.90316820144653
26.4	197	52	62	50	76	2	Total_1	1	-3.77839136123657	-1.19746673107147
66	294	114	56	82	110	3	Total_1	1	-3.98188829421997	-2.28101944923401
52	413	127	131	74	142	4	Total_1	1	-3.14334726333618	-1.33079385757446
33.7142857142857	207	45	72	50	61	2	Total_1	1	-5.78090763092041	0.748679339885712
1067.5	2139.86111111111	2874.86111111111	1976.52777777778	717.5	591.111111111111	35	Total_1	4	4.90751361846924	-4.81523704528809
62.4	431	97	126	88	115	4	Total_1	1	-5.39036321640015	0.386233150959015
115	482	131	183	128	161	5	Total_1	1	-6.73253202438354	0.497578352689743
17	189	33	116	37	66	2	Total_1	1	0.941077053546906	3.17473149299622
47.3571428571429	270	96	105	63	118	3	Total_1	1	-4.43295621871948	-1.33604848384857
56	40	106	1016	86	42	4	Total_1	2	6.79763126373291	5.82906007766724
27	286	72	104	82	85	3	Total_1	1	-2.35587334632874	-1.50640094280243
82	84	579	105	86	56	4	Total_1	4	5.15065765380859	-5.34295225143433
64	379	94	172	92	124	4	Total_1	1	-5.38447761535645	0.912320554256439
30	863.636363636364	208.181818181818	1108.18181818182	200	162.727272727273	10	Total_1	2	6.66477060317993	4.62530422210693
97.3333333333333	129	94	54	570	96	4	Total_1	3	3.46428871154785	-7.58831167221069
45	283	78	96	73	98	3	Total_1	1	-5.23711204528809	-1.05612695217133
0	154	62	69	52	73	2	Total_1	1	3.4733407497406	0.499743044376373
121.411764705882	452	32	860	39	200	6	Total_1	2	4.81935501098633	4.08663320541382
30	207	104	103	85	96	3	Total_1	1	-2.82765460014343	-2.38728666305542
58	295	85	79	87	110	3	Total_1	1	-5.11307287216187	-1.56090080738068
47.5	550	97	135	104	149	5	Total_1	1	-1.97287440299988	1.06745874881744
37	228	46	65	51	62	2	Total_1	1	-5.73471546173096	0.936073303222656
72	280	82	125	56	107	3	Total_1	1	-5.91722965240479	1.22593939304352
54	275	78	113	83	103	3	Total_1	1	-5.92384338378906	-0.253145545721054
24	202	50	63	67	48	2	Total_1	1	-4.77835750579834	-2.04119825363159
156	916	187	244	156	249	8	Total_1	1	-5.45505142211914	1.95163571834564
35	328	146	160	103	186	5	Total_1	1	-0.248306706547737	-1.84391415119171
163.636363636364	153	78	161	198	2972	10	Total_1	3	3.65467572212219	-10.7752304077148
210	1054.83870967742	1236.77419354839	952.258064516129	719.032258064516	5790.96774193548	30	Total_1	3	3.19944858551025	-9.96014595031738
102.2	158	75	141	925	724	7	Total_1	3	3.20454359054565	-9.1174955368042
66	114	226	92	60	110	3	Total_1	3	4.28589773178101	-5.84155178070068
39	111	85	140	75	122	3	Total_1	5	-7.29247856140137	-0.583711504936218
115	79	102	1043	84	96	5	Total_1	2	5.9658989906311	5.5407657623291
116	324	399	1069	138	170	8	Total_1	2	6.20792865753174	6.22576856613159
34.9090909090909	75	279	52	45	48	2	Total_1	4	5.08324813842773	-5.3235650062561
209	612	196	1192	150	224	11	Total_1	2	4.56325960159302	5.20255279541016
44.25	194	227	89	73	101	3	Total_1	4	4.5599102973938	-5.34548473358154
85	329	155	204	174	147	5	Total_1	5	-7.14025735855103	-0.629925489425659
36.2857142857143	162	123	36	33	74	2	Total_1	1	-2.6994297504425	-2.77415037155151
29	181	56	57	72	62	2	Total_1	1	-4.33831262588501	-2.44555401802063
80	73	44	79	629	209	4	Total_1	3	3.27889966964722	-8.29892921447754
93	647	122	139	156	183	6	Total_1	1	-4.82026290893555	0.299394905567169
192	43	12	64	78	4999	9	Total_1	3	4.05665636062622	-11.3923492431641
54	112	461	64	126	97	4	Total_1	4	4.94006824493408	-5.93502759933472
46	182	60	67	47	73	2	Total_1	1	-6.39198780059814	-0.437685877084732
50	113	621	52	64	112	4	Total_1	4	5.57650947570801	-5.8207483291626
40.5	236	219	124	131	33	3	Total_1	4	5.00688648223877	-4.99401712417603
480	974	2028	2225	285	524	24	Total_1	2	6.69548797607422	6.25985383987427
130.666666666667	810	160	226	154	171	7	Total_1	1	-5.83518171310425	2.27013921737671
176.625	1131	155	266	201	206	9	Total_1	1	-4.94234943389893	3.60650730133057
54	311	73	66	80	135	3	Total_1	1	-4.17083787918091	-0.828441381454468
104.4	594	151	204	153	195	6	Total_1	1	-6.12341928482056	-0.414347022771835
177	1017	228	262	190	279	9	Total_1	1	-5.39656972885132	0.7367884516716
35	186	52	75	59	51	2	Total_1	1	-6.3333477973938	-0.351521283388138
145	605	110	139	100	133	5	Total_1	1	-6.13753890991211	2.7018518447876
26	194	30	87	48	54	2	Total_1	1	-4.59415674209595	2.45406866073608
107.333333333333	780	182	179	153	218	7	Total_1	1	-4.33015298843384	-0.402997255325317
300	305	222	309	2566	374	15	Total_1	3	3.43706274032593	-7.74520301818848
68.3333333333333	210	566	83	140	141	5	Total_1	4	4.82409620285034	-5.87831926345825
36	209	47	56	29	85	2	Total_1	1	-4.46993589401245	1.68696641921997
44.1428571428571	187	342	55	76	71	3	Total_1	4	5.17333126068115	-5.61616849899292
27.6666666666667	155	126	43	62	62	2	Total_1	4	4.5074315071106	-5.47636222839355
80	67	201	745	41	102	4	Total_1	2	6.55074977874756	5.98166131973267
192	848	195	288	167	257	8	Total_1	1	-6.23786306381226	1.5566623210907
30	41	98	347	0	33	2	Total_1	2	7.0429048538208	4.07304286956787
62	432	106	127	60	148	4	Total_1	1	-3.92204976081848	1.07220137119293
77.5	162	771	39	114	142	5	Total_1	4	5.37401151657104	-6.26854085922241
102	83	101	551	157	53	4	Total_1	2	5.97672748565674	6.27100658416748
30.8571428571429	216	44	52	70	47	2	Total_1	1	-5.60910797119141	-0.687274873256683
75	560	118	146	120	142	5	Total_1	1	-5.04878950119019	-0.0504174344241619
56	387	112	140	93	130	4	Total_1	1	-4.63635969161987	-1.00932729244232
320	2090	319	419	287	442	16	Total_1	1	-4.21379280090332	3.57354354858398
77	903	130	139	153	188	7	Total_1	1	-2.16129922866821	2.29336500167847
39	188	72	41	75	58	2	Total_1	1	-4.24897003173828	-2.45138549804688
40	147	60	84	32	85	2	Total_1	1	-5.36347055435181	0.643604815006256
101.333333333333	40	28	28	184	1093	4	Total_1	3	3.51952719688416	-10.4783220291138
30	206	48	50	57	51	2	Total_1	1	-5.23418807983398	-1.04281806945801
38.6666666666667	189	49	87	37	69	2	Total_1	1	-5.36967611312866	1.46907329559326
33	124	38	104	58	665	4	Total_1	3	3.66678905487061	-10.5059194564819
12	69	31	55	39	286	2	Total_1	3	3.15343403816223	-10.2099304199219
8	70	71	851	69	61	4	Total_1	2	7.50920343399048	4.28602123260498
108	205	4035	307	144	297	15	Total_1	4	7.03803157806396	-5.09044885635376
359	1443	379	1016	188	253	14	Total_1	2	3.68930697441101	5.29445648193359
109	526	214	782	158	169	8	Total_1	2	4.92989635467529	5.69258499145508
13	74	38	54	32	322	2	Total_1	3	3.17642951011658	-10.4370012283325
81	943	156	149	126	188	7	Total_1	1	-1.90329790115356	2.4692165851593
9	32	33	0	45	1116	3	Total_1	3	3.57821822166443	-11.5880842208862
66	185	56	96	29	58	2	Total_1	1	-5.64402914047241	2.59372782707214
8	197	53	59	56	74	2	Total_1	1	1.67849373817444	-1.20240759849548
12	51	74	1031	27	69	4	Total_1	2	7.38579845428467	4.1456241607666
46	179	126	181	432	5165	14	Total_1	3	3.52352380752563	-11.7442274093628
290.769230769231	1270.15384615385	312	252.923076923077	459.692307692308	353.538461538462	12	Total_1	1	-5.34368181228638	-0.872886180877686
195	1067	394	631	4194	1549	29	Total_1	3	3.21999335289001	-8.89888477325439
61	576	135	120	127	134	5	Total_1	1	-3.36233043670654	-1.4778014421463
77	183	2956	168	115	142	11	Total_1	4	7.13728332519531	-5.23470544815063
65	225	178	137	688	111	6	Total_1	3	3.59368538856506	-6.99769496917725
18	102	515	49	81	58	3	Total_1	4	5.98733282089233	-5.66313123703003
12	72	25	65	35	264	2	Total_1	3	3.36285066604614	-10.159815788269
13	86	46	44	126	495	3	Total_1	3	3.08719992637634	-10.1035223007202
17	29	13	144	89	2454	7	Total_1	3	4.39096641540527	-11.3079175949097
460.7	908.65	845.75	235.45	275.4	2459.9	17	Total_1	3	3.31289601325989	-8.61888122558594
12	59	31	370	20	25	2	Total_1	2	6.33593320846558	4.48632144927979
134	489	115	160	104	174	5	Total_1	1	-6.39776515960693	1.30516505241394
65	178	98	960	24	212	6	Total_1	2	5.88829898834229	4.13734769821167
23	808	112	156	89	192	6	Total_1	1	1.72667217254639	1.5529408454895
35	311	48	426	66	107	4	Total_1	2	4.96018409729004	4.48191404342651
41	546	143	165	80	169	5	Total_1	1	-0.0569733567535877	-0.51287978887558
210	2103	510	616	421	665	20	Total_1	1	-2.20476293563843	-0.93815803527832
123	1123	189	242	147	277	9	Total_1	1	-2.93751764297485	2.98098659515381
75	867	214	248	201	238	8	Total_1	1	-1.74050867557526	-1.79301643371582
19	72	44	32	134	195	2	Total_1	3	3.17558550834656	-8.77194690704346
20	549	134	163	104	159	5	Total_1	1	2.23549103736877	-0.432719886302948
57	485	119	164	149	171	5	Total_1	1	-3.71976327896118	-1.31510710716248
200	266	95	164	90	161	4	Total_1	5	-8.10519599914551	1.30249965190887
50	112	4156	153	159	66	12	Total_1	4	7.3969349861145	-5.15363025665283
151	2070	250	437	260	376	15	Total_1	1	-1.46753144264221	3.76262378692627
42	269	94	87	84	105	3	Total_1	1	-4.04010343551636	-2.52862572669983
67	253	116	180	306	3659	13	Total_1	3	3.35319662094116	-11.4421091079712
6	335	69	80	59	136	3	Total_1	1	2.73798871040344	0.206397742033005
112	749	160	224	130	231	7	Total_1	1	-4.87583780288696	1.42146778106689
49	384	120	153	79	136	4	Total_1	1	-2.55204606056213	-0.809414386749268
34	420	86	142	75	141	4	Total_1	1	-0.43543466925621	0.503998756408691
10	206	47	73	46	67	2	Total_1	1	1.61743938922882	-0.338966906070709
122	799	3671	398	323	402	20	Total_1	4	6.40978813171387	-5.21524143218994
10	186	49	67	53	80	2	Total_1	1	1.19614112377167	-0.875373899936676
84	465	145	843	67	96	6	Total_1	2	5.03688192367554	4.91934251785278
30	506	104	168	109	183	5	Total_1	1	0.734835207462311	-0.0867732986807823
52	483	150	191	108	151	5	Total_1	1	-2.13227200508118	-1.057697057724
69	410	101	132	87	132	4	Total_1	1	-5.57325744628906	0.243806555867195
34	159	85	71	151	855	5	Total_1	3	3.03241419792175	-9.98554801940918
43	85	103	486	309	2537	9	Total_1	3	4.17858552932739	-10.5853147506714
3	233	51	34	79	46	2	Total_1	1	1.98597455024719	-0.437103658914566
66	221	1396	151	187	130	7	Total_1	4	6.18265771865845	-5.3988790512085
70	236	198	1453	161	214	8	Total_1	2	6.19363164901733	5.43384218215942
105	282	1428	215	284	207	10	Total_1	4	5.43896865844727	-5.52417516708374
84	127	60	87	49	64	2	Total_1	5	-8.25954341888428	0.749791741371155
83	380	73	196	65	137	4	Total_1	1	-4.74635124206543	2.59353947639465
45	533	114	167	124	163	5	Total_1	1	-1.79071843624115	-0.738873958587646
70	58	279	34	43	53	2	Total_1	4	4.54433345794678	-5.95782232284546
79	245	2114	236	155	157	10	Total_1	4	6.65775203704834	-5.10138940811157
120	80	61	73	52	99	2	Total_1	5	-8.68486022949219	0.347856163978577
65	136	136	85	226	1391	7	Total_1	3	3.23108649253845	-9.74629878997803
35	311	76	74	77	111	3	Total_1	1	-2.93365335464478	-1.67319965362549
71	120	68	67	66	79	2	Total_1	5	-7.92045307159424	-0.110019095242023
32	205	55	67	42	67	2	Total_1	1	-5.02773332595825	-0.474955141544342
28	196	56	59	60	56	2	Total_1	1	-4.75134563446045	-2.18317008018494
27	273	98	98	73	113	3	Total_1	1	-0.567785561084747	-2.18357157707214
96	79	184	1040	76	167	6	Total_1	2	6.3386607170105	5.91608667373657
31	332	81	87	58	97	3	Total_1	1	-1.74095940589905	-0.916577994823456
23	115	71	119	59	1012	5	Total_1	3	3.81211400032043	-11.0555629730225
731	1325	402	522	342	482	16	Total_1	5	-7.32439136505127	1.5218859910965
78	320	3462	206	145	262	15	Total_1	4	7.00365972518921	-5.26699304580688
73	120	103	141	99	2701	9	Total_1	3	3.69677543640137	-11.46910572052
104	877	201	242	166	258	8	Total_1	1	-3.86682391166687	-0.150058507919312
18	342	92	59	77	103	3	Total_1	1	0.257836222648621	-1.14349114894867
13	190	50	72	41	84	2	Total_1	1	0.865050077438354	-0.370563596487045
60	190	1094	1195	126	109	9	Total_1	2	7.82196617126465	5.96003675460815
42	271	96	102	99	74	3	Total_1	1	-4.56347274780273	-2.24461102485657
141	830	428	1386	371	1167	16	Total_1	3	4.22162914276123	-9.86770439147949
153	1441	290	389	305	382	13	Total_1	1	-3.87334799766541	-0.128812238574028
133	1208	2065	276	340	302	16	Total_1	4	5.83319473266602	-5.09433794021606
58	122	314	28	97	104	3	Total_1	4	4.90628480911255	-6.30461549758911
129	760	327	878	476	3350	19	Total_1	3	3.41421031951904	-10.1715383529663
115	228	836	148	204	231	7	Total_1	4	4.73408079147339	-5.74670600891113
32	327	94	277	42	130	4	Total_1	2	5.10419464111328	4.93918991088867
30	38	36	780	95	32	4	Total_1	2	6.5209789276123	4.92613792419434
36	420	94	122	96	148	4	Total_1	1	-1.35687363147736	-0.864570736885071
11	23	179	784	158	19	4	Total_1	2	8.01998710632324	5.86178112030029
96	984	258	357	229	348	10	Total_1	1	-1.60566103458405	-1.01685559749603
22	196	49	72	49	62	2	Total_1	1	-3.25520610809326	-0.751608848571777
108	431	211	178	426	667	8	Total_1	3	2.97006726264954	-8.61161518096924
21	201	58	41	23	125	2	Total_1	1	-0.0510417595505714	-0.0825443267822266
25	282	83	133	49	108	3	Total_1	1	0.17195351421833	0.248681783676147
186	836	356	856	458	3997	22	Total_1	3	3.45006322860718	-10.1803979873657
22	304	67	130	57	91	3	Total_1	1	0.349437534809113	0.925048232078552
421	393	122	319	100	183	6	Total_1	5	-7.96010541915894	1.8473105430603
145	859	521	302	194	351	10	Total_1	1	-2.02694725990295	-3.00416159629822
59	296	93	100	74	79	3	Total_1	1	-5.91127490997314	-0.496130108833313
71.75	351.75	115.5	1156.75	94.5	186.375	7	Total_1	2	5.51241874694824	4.59036254882812
7	199	50	77	45	76	2	Total_1	1	2.36047601699829	-0.0782072842121124
12	211	45	74	43	72	2	Total_1	1	0.981700599193573	0.0800699666142464
2	340	79	97	58	112	3	Total_1	1	3.28974509239197	0.533023059368134
0	55	12	32	199	1189	5	Total_1	3	3.86120462417603	-11.7324590682983
93	129	159	1083	108	92	6	Total_1	2	6.15661668777466	5.9473123550415
21	165	87	205	310	4799	13	Total_1	3	4.0386438369751	-11.5951833724976
61	118	63	85	78	62	2	Total_1	5	-8.03843307495117	0.0178941637277603
85	486	130	157	150	147	5	Total_1	1	-5.96706390380859	-0.96249258518219
85	170	1428	348	105	171	8	Total_1	4	6.25687789916992	-4.52477598190308
38	332	153	951	219	94	7	Total_1	2	6.23448944091797	5.7051568031311
27	56	56	516	45	60	3	Total_1	2	6.05057001113892	5.34268808364868
19	48	42	341	45	27	2	Total_1	2	6.20767736434937	5.84626483917236
0	153	32	786	25	53	3	Total_1	2	7.89398145675659	3.62285542488098
100	296	71	59	87	98	3	Total_1	1	-6.55594062805176	0.165332645177841
23	427	79	157	114	129	4	Total_1	1	0.625195503234863	0.0488218776881695
104	967	193	279	196	284	9	Total_1	1	-3.64150714874268	0.302969127893448
25	88	68	83	612	308	5	Total_1	3	3.3249351978302	-8.89721584320068
106	158	63	200	250	9855	18	Total_1	3	4.25473356246948	-11.9041585922241
122	329	3814	298	260	284	18	Total_1	4	6.72771310806274	-5.35148143768311
12	79	216	61	25	69	2	Total_1	4	5.9064826965332	-4.74317264556885
104	1362	251	420	241	364	12	Total_1	1	-1.04067742824554	1.19816672801971
22	44	58	112	38	259	2	Total_1	3	3.74031186103821	-9.68374633789062
79.3913043478261	923.04347826087	623.652173913043	2882	397.913043478261	2926	22	Total_1	3	4.43651151657104	-10.0908012390137
753	287	199	307	259	239	8	Total_1	5	-8.50021266937256	0.864104509353638
81	917	166	255	170	240	8	Total_1	1	-2.20394325256348	1.14447367191315
9	176	48	91	29	91	2	Total_1	1	2.00267243385315	0.911975264549255
4	188	36	80	63	58	2	Total_1	1	2.57705116271973	0.193104222416878
34	71	129	881	129	70	5	Total_1	2	6.90384197235107	5.96304368972778
522	774	272	559	285	350	11	Total_1	5	-8.20548343658447	1.24659729003906
71	911	256	201	167	224	8	Total_1	1	-1.13692200183868	-1.59222424030304
319	1758	323	353	403	1317	18	Total_1	3	2.50050973892212	-9.47014236450195
70	588	166	195	145	207	6	Total_1	1	-3.22969579696655	-1.71780169010162
19	645	88	134	93	133	5	Total_1	1	1.64150953292847	1.42589926719666
291	1124	6331	805	626	956	39	Total_1	4	6.08530330657959	-5.34443807601929
66	696	189	234	153	249	7	Total_1	1	-1.35376405715942	-1.28718447685242
[truncated: 32,859 more rows]
