# Supplementary material for: Organelle landscape analysis using a multiparametric particle-based method
Source: PLoS Biol. 2024 Sep 17;22(9):e3002777. doi: 10.1371/journal.pbio.3002777 (PMC11407678; doi:10.1371/journal.pbio.3002777)
Supplement: S7 Data — Data of the experiments with the ER–mitochondrial contact site marker as query using metric learning with the UMAP results in Fig 3b as reference. Results for experimental replicates, fluorescent intensities of organelle markers on particles areas of particles, UMAP1, and UMAP2. (CSV) [file pbio.3002777.s018.csv]

PM	SEC61	SNAP_OMP25	PMP70	EGF	LAMP1	Area	id	UMAP1	UMAP2
31	142	181	101	86	101	3	Query_1	4.52153158187866	-5.33076477050781
0	0	513	755	0	814	4	Query_1	8.14737606048584	4.17928171157837
14	266	114	117	104	115	3	Query_1	-1.68491923809052	-2.36479330062866
32	191	79	77	63	56	2	Query_1	-4.6556248664856	-1.8795725107193
14	224	55	74	52	76	2	Query_1	-2.41558456420898	-0.344930827617645
17	163	1255	49	119	100	5	Query_1	6.09340476989746	-5.32875156402588
53	294	96	130	53	119	3	Query_1	-2.34853196144104	-0.157230362296104
76	748	168	236	155	143	6	Query_1	-5.23335838317871	0.029362078756094
22	234	50	72	49	57	2	Query_1	-5.09222412109375	-0.193085312843323
12	59	1536	606	117	6	6	Query_1	7.22897577285767	-4.62739086151123
12	206	58	134	46	35	2	Query_1	4.31778192520142	5.29456901550293
283	453	198	196	71	148	5	Query_1	-3.70030808448792	0.0812472999095917
31	190	68	74	47	85	2	Query_1	-3.50112652778625	-1.44323742389679
9	199	50	87	37	101	2	Query_1	0.755304038524628	1.46184682846069
19	250	29	124	16	62	2	Query_1	1.48655688762665	3.5229709148407
0	40	2604	143	82	30	5	Query_1	7.44494581222534	-4.95045852661133
17	504	5602	166	98	108	13	Query_1	6.99771356582642	-4.98681783676147
28	439	215	100	117	111	4	Query_1	-1.57304203510284	-2.40107321739197
51	802	255	278	273	253	8	Query_1	-2.9336211681366	-2.17081046104431
67	1011	137	185	104	137	6	Query_1	-2.20770859718323	3.01585292816162
50	527	174	184	142	154	5	Query_1	-4.17694187164307	-1.89525318145752
0	9	2165	82	31	0	4	Query_1	7.46136569976807	-4.86526250839233
52	697	133	112	150	99	5	Query_1	-3.20194625854492	-0.32415845990181
10	175	65	68	80	80	2	Query_1	-2.27535176277161	-2.07099843025208
43	382	170	111	105	181	4	Query_1	-1.49237942695618	-2.64095854759216
25	209	338	503	47	74	4	Query_1	7.10755014419556	5.64145994186401
5	64	1393	125	7	56	4	Query_1	8.15794944763184	4.41628837585449
11	178	103	77	54	77	2	Query_1	0.551617383956909	-2.19821262359619
17	208	86	45	53	79	2	Query_1	-1.15700364112854	-2.53677105903625
5	35	461	402	65	43	3	Query_1	7.21306180953979	-4.58701610565186
23	137	132	196	210	2326	9	Query_1	3.32598447799683	-11.0624189376831
22	201	90	67	58	56	2	Query_1	-2.94806599617004	-2.54512333869934
56	569	1077	1014	23	169	9	Query_1	7.3211932182312	4.96692371368408
103	607	229	246	126	199	6	Query_1	-3.62830972671509	-0.724284470081329
35	58	829	83	123	85	4	Query_1	5.59900331497192	-5.28339338302612
14	195	88	74	48	71	2	Query_1	-1.27996265888214	-2.26225900650024
85	444	111	148	84	119	4	Query_1	-4.61481332778931	0.0613894313573837
17	228	59	81	41	61	2	Query_1	-2.17253684997559	-0.159957125782967
44	194	92	71	27	77	2	Query_1	-1.37365674972534	-0.753146111965179
17	314	119	104	105	77	3	Query_1	-2.1796989440918	-0.571089625358582
76	724	266	221	167	260	7	Query_1	-1.94229829311371	-2.28239560127258
0	0	778	710	37	82	4	Query_1	8.54123783111572	4.92098808288574
44	123	238	211	153	7095	14	Query_1	4.10404968261719	-11.2295303344727
29	229	71	78	32	69	2	Query_1	-1.76603400707245	-0.522389233112335
20	2	2567	1537	14	77	7	Query_1	8.16605281829834	5.2758960723877
1	254	1676	357	83	43	8	Query_1	7.33737277984619	-4.88810300827026
18	217	110	44	76	37	2	Query_1	-2.4500892162323	-2.55712008476257
16	193	74	79	40	90	2	Query_1	-0.616230905056	-1.43019998073578
64	883	341	289	192	225	8	Query_1	-1.56800949573517	-1.81479895114899
7	237	83	55	70	42	2	Query_1	5.76981782913208	-4.83564710617065
14	157	1468	1067	74	57	6	Query_1	8.50053119659424	5.46949863433838
23	178	78	121	24	68	2	Query_1	0.233330398797989	0.526870667934418
85	995	222	160	144	167	7	Query_1	-2.30536937713623	-1.00594127178192
11	61	1148	876	11	38	5	Query_1	8.12368965148926	4.73541402816772
6	356	78	131	64	95	3	Query_1	0.477346479892731	2.34884762763977
844	1367	321	313	182	336	12	Query_1	-4.17055320739746	0.418824851512909
40	187	1432	748	84	113	6	Query_1	7.81359004974365	5.69767045974731
36	176	81	83	53	67	2	Query_1	-4.34173631668091	-1.17354321479797
24	299	40	41	49	54	2	Query_1	-3.00432395935059	1.51147603988647
17	190	71	88	41	85	2	Query_1	-1.26805734634399	-1.36969113349915
21	229	72	89	42	46	2	Query_1	-3.27405261993408	-0.392298221588135
162	2488	459	433	318	450	17	Query_1	-1.76176989078522	0.422488510608673
70	1063	7301	378	261	259	18	Query_1	6.54165744781494	-4.85176753997803
28	458	88	195	82	132	4	Query_1	-2.7845094203949	2.61090636253357
21	291	113	127	73	105	3	Query_1	-1.73766529560089	-2.13442754745483
32	577	161	194	121	134	5	Query_1	-1.90062463283539	0.0388758629560471
207	769	241	134	97	119	6	Query_1	-3.5675790309906	-1.00036704540253
10	172	4610	111	40	63	8	Query_1	7.12769508361816	-4.98255729675293
1	350	138	106	96	51	3	Query_1	7.41280460357666	-5.17645645141602
13	329	97	107	70	105	3	Query_1	-0.558799564838409	0.226280629634857
5	83	335	48	92	19	2	Query_1	6.38361501693726	-5.19477081298828
69	555	188	205	99	139	5	Query_1	-3.08959174156189	-0.471232563257217
8	25	1069	727	165	46	5	Query_1	7.08351850509644	-4.52100133895874
19	58	4229	102	93	56	8	Query_1	7.13456344604492	-4.97038125991821
71	496	334	273	120	210	6	Query_1	-0.818016827106476	-1.40819549560547
161	1189	198	196	119	176	8	Query_1	-3.14023613929749	0.521003901958466
10	215	84	90	41	53	2	Query_1	-0.695512890815735	-0.0570546388626099
102	302	1113	331	144	226	9	Query_1	5.45701885223389	-4.54470109939575
5	350	142	66	74	98	3	Query_1	0.242252796888351	1.11258339881897
32	299	102	148	30	134	3	Query_1	0.50338339805603	0.742018401622772
9	171	64	127	51	68	2	Query_1	5.23825025558472	-4.45412874221802
22	173	61	135	27	73	2	Query_1	4.18940591812134	5.30264663696289
29	187	53	137	27	65	2	Query_1	4.13682508468628	5.21391725540161
30	524	210	144	140	177	5	Query_1	-1.23411440849304	-2.13073563575745
14	441	522	190	117	191	6	Query_1	5.83068180084229	-4.9538426399231
6	227	91	70	36	65	2	Query_1	1.3098806142807	0.109152637422085
15	198	62	117	54	43	2	Query_1	-3.42384648323059	-0.272870928049088
32	178	56	111	28	84	2	Query_1	-2.54593110084534	0.72448605298996
14	106	1450	265	99	59	6	Query_1	6.81743907928467	-4.71389007568359
12	23	730	548	62	48	4	Query_1	8.08409881591797	5.85442495346069
1	203	106	50	66	72	2	Query_1	0.465667277574539	1.75032472610474
36	132	2803	148	121	126	8	Query_1	6.50339984893799	-4.80483722686768
23	174	103	88	42	73	2	Query_1	-1.0848947763443	-1.69073534011841
44	400	114	178	101	134	4	Query_1	-4.94001340866089	-0.876248896121979
12	281	99	164	72	102	3	Query_1	-1.17703127861023	0.215125396847725
5	195	79	78	42	92	2	Query_1	1.44827377796173	0.177872493863106
24	218	153	122	57	109	3	Query_1	-0.762087166309357	-1.7568473815918
42	103	141	274	103	4057	11	Query_1	4.27568387985229	-10.9122858047485
0	6	1624	164	74	0	4	Query_1	7.46744966506958	-4.82595205307007
24	277	92	150	44	147	3	Query_1	0.0796829834580421	0.155432492494583
21	281	147	109	51	129	3	Query_1	0.631562829017639	-1.49338412284851
69	130	169	27	96	62	2	Query_1	-2.65809345245361	-3.02130365371704
25	205	54	81	37	86	2	Query_1	-2.71396613121033	-0.00404912326484919
51	347	459	531	180	93	5	Query_1	5.61261940002441	-4.1384859085083
36	218	78	59	55	51	2	Query_1	-4.24509811401367	-2.0255331993103
12	291	104	140	80	102	3	Query_1	-1.35478329658508	0.125729456543922
0	0	1221	631	0	0	3	Query_1	8.36247825622559	5.01536655426025
41	300	98	111	96	94	3	Query_1	-5.13711786270142	-1.8224995136261
18	82	135	62	476	43	3	Query_1	4.0850305557251	-6.69036197662354
19	54	2094	635	92	43	6	Query_1	7.14838743209839	-4.55180788040161
25	208	57	82	80	42	2	Query_1	-5.99984788894653	-0.218748822808266
39	30	1195	1555	44	67	6	Query_1	7.93199825286865	5.86340093612671
63	394	145	144	100	132	4	Query_1	-3.94681000709534	-1.80384647846222
26	427	170	130	102	124	4	Query_1	-1.48313701152802	-1.98634159564972
5	25	1117	1047	55	20	5	Query_1	8.62137413024902	5.43378591537476
12	182	54	114	36	87	2	Query_1	0.00673138163983822	0.758492052555084
0	530	123	83	37	45	3	Query_1	0.794266819953918	2.09417581558228
6	294	118	156	53	112	3	Query_1	1.10182738304138	1.75550031661987
24	66	279	70	39	64	2	Query_1	5.48477792739868	-4.69471216201782
0	280	48	79	69	25	2	Query_1	0.395187437534332	2.60385012626648
12	276	61	60	22	63	2	Query_1	0.974157333374023	0.863514244556427
23	119	389	45	117	66	3	Query_1	5.10281562805176	-5.6051459312439
0	8	1022	774	4	7	4	Query_1	8.28241729736328	4.72277212142944
34	59	64	85	269	4	2	Query_1	3.97515201568604	-6.23410987854004
2	201	1218	1285	110	8	6	Query_1	8.67116069793701	5.49296140670776
11	207	144	25	47	73	2	Query_1	0.503468334674835	-1.34328210353851
12	122	851	100	26	10	3	Query_1	6.79420709609985	-4.66742944717407
0	280	50	68	38	48	2	Query_1	0.781526982784271	2.25273108482361
26	171	131	139	455	126	4	Query_1	3.69413566589355	-7.04549264907837
63	432	139	150	109	102	4	Query_1	-4.88299322128296	-1.35921800136566
39	244	989	701	53	94	6	Query_1	7.43043756484985	5.59067916870117
46	209	154	568	107	32	4	Query_1	6.52293109893799	6.20933675765991
40	272	95	144	100	93	3	Query_1	-6.1132345199585	-0.546708583831787
27	464	110	184	81	122	4	Query_1	-1.78892385959625	0.600646495819092
45	7	2225	1622	37	73	8	Query_1	7.99987602233887	5.65758371353149
26	335	109	113	112	50	3	Query_1	-3.29157066345215	-0.747379422187805
90	144	61	88	40	91	2	Query_1	-7.24152994155884	-0.267485737800598
26	180	74	86	48	76	2	Query_1	-3.58026242256165	-1.68724572658539
11	112	418	144	40	116	3	Query_1	5.73656940460205	-4.45526933670044
25	182	71	133	22	68	2	Query_1	4.3674201965332	5.37832736968994
13	32	458	70	21	36	2	Query_1	6.00454139709473	-4.56583976745605
8	185	74	97	72	55	2	Query_1	5.60697269439697	-4.85730981826782
8	183	63	107	57	67	2	Query_1	5.6938009262085	-4.62604379653931
56	216	1583	220	121	186	8	Query_1	5.78811073303223	-4.57306337356567
44	285	105	117	78	104	3	Query_1	-4.33123588562012	-1.66932892799377
4	0	163	520	0	40	2	Query_1	7.76632690429688	4.61111783981323
22	75	200	72	46	67	2	Query_1	4.83188390731812	-5.14297199249268
14	204	120	90	13	40	2	Query_1	1.75079715251923	0.10585131496191
4	198	97	78	45	73	2	Query_1	1.56563746929169	0.237138822674751
68	503	330	100	120	113	5	Query_1	-1.44471287727356	-2.69395899772644
16	240	93	48	63	40	2	Query_1	-2.34657454490662	-2.03524565696716
5	302	1270	641	24	68	6	Query_1	8.03793144226074	4.63786649703979
18	309	156	86	91	84	3	Query_1	4.83224487304688	-4.97355651855469
21	428	147	154	120	113	4	Query_1	-1.50952637195587	-0.00511663546785712
11	216	81	106	25	64	2	Query_1	1.00809144973755	0.817109227180481
0	107	456	133	85	90	3	Query_1	7.36820363998413	-5.0835223197937
46	202	176	236	119	2324	9	Query_1	3.3672149181366	-10.5662202835083
19	221	53	128	14	66	2	Query_1	1.29284477233887	1.9818286895752
16	94	1320	282	73	67	5	Query_1	6.8045506477356	-4.65303468704224
52	691	281	343	174	199	7	Query_1	-2.85504603385925	-0.64873605966568
9	176	93	63	58	91	2	Query_1	0.315309226512909	-1.67366623878479
12	35	2048	1677	11	77	7	Query_1	8.21480083465576	4.52968168258667
14	34	4876	280	71	61	8	Query_1	7.19595813751221	-4.67518377304077
25	420	172	126	148	95	4	Query_1	-2.38453388214111	-2.31470727920532
21	232	1594	120	75	138	6	Query_1	6.14841222763062	-5.06325674057007
10	188	71	105	39	79	2	Query_1	0.370625883340836	-0.50824248790741
103	371	157	143	62	169	4	Query_1	-1.97537207603455	-0.478288203477859
8	215	125	37	45	70	2	Query_1	0.599451720714569	-0.936928987503052
40	247	64	37	41	72	2	Query_1	-2.80358242988586	-1.6593451499939
15	403	2254	148	162	64	8	Query_1	6.93996238708496	-5.05193042755127
63	324	11656	276	255	168	19	Query_1	7.01577520370483	-4.92566680908203
49	328	110	95	65	110	3	Query_1	-2.9999532699585	-1.68092203140259
3	192	73	75	63	81	2	Query_1	0.400968641042709	1.63682377338409
25	101	212	64	83	44	2	Query_1	4.70362043380737	-5.28294038772583
26	79	2270	155	119	133	7	Query_1	6.47090673446655	-4.87980222702026
5	290	61	65	45	41	2	Query_1	-0.0309378113597631	2.42969131469727
5	65	686	90	57	63	3	Query_1	6.70569324493408	-5.0463719367981
36	278	133	98	76	113	3	Query_1	-2.30507922172546	-2.49118328094482
20	21	1238	889	48	47	5	Query_1	8.1266918182373	5.71175575256348
0	0	975	592	81	41	4	Query_1	8.65106773376465	5.08013963699341
1	0	1294	1225	10	63	6	Query_1	8.36216735839844	4.72298049926758
56	153	75	94	68	71	2	Query_1	-7.23916244506836	-0.494590640068054
46	480	195	181	142	177	5	Query_1	-2.44708776473999	-2.57262396812439
65	355	112	75	78	72	3	Query_1	-4.33788967132568	-2.0000855922699
83	559	212	267	183	181	6	Query_1	-5.463698387146	-1.22948455810547
2	210	53	125	50	56	2	Query_1	0.430186480283737	2.68894100189209
28	268	147	133	76	88	3	Query_1	-1.48563826084137	-2.33264684677124
33	339	105	136	51	81	3	Query_1	-2.73477482795715	0.00410026079043746
19	191	85	53	67	76	2	Query_1	-2.04532647132874	-2.90797996520996
31	68	824	359	29	42	4	Query_1	7.47028493881226	5.70369815826416
0	38	61	443	6	28	2	Query_1	7.99345397949219	3.869553565979
17	359	79	161	34	89	3	Query_1	0.865173280239105	2.08187699317932
6	172	76	90	53	82	2	Query_1	1.03031647205353	-0.0309710465371609
134	1722	250	261	232	243	11	Query_1	-3.13690066337585	2.15367412567139
11	493	5396	315	158	117	13	Query_1	7.28765678405762	-4.96612405776978
14	194	63	79	57	80	2	Query_1	-2.77834510803223	-2.0206081867218
4	202	46	116	31	84	2	Query_1	1.4774272441864	2.37109327316284
27	207	62	71	61	61	2	Query_1	-5.40003776550293	-1.49544835090637
34	317	122	81	77	108	3	Query_1	-1.97209858894348	-2.65739130973816
70	461	123	216	67	96	4	Query_1	-3.74231195449829	0.787042856216431
34	200	569	104	109	113	4	Query_1	5.11663722991943	-5.18457746505737
0	97	1070	156	64	25	4	Query_1	7.40170240402222	-4.98027753829956
40	227	4513	2470	167	160	17	Query_1	8.25289630889893	5.45379304885864
29	173	76	93	48	74	2	Query_1	-4.12309408187866	-0.866877853870392
47	23	787	872	92	44	5	Query_1	7.57253360748291	6.10354328155518
4	190	70	80	61	82	2	Query_1	0.204750284552574	1.33224141597748
16	250	1255	542	168	75	7	Query_1	6.89912128448486	-4.64968633651733
26	182	77	62	59	88	2	Query_1	-3.04451012611389	-2.70483565330505
55	100	194	88	56	45	2	Query_1	4.62884902954102	-5.06296348571777
29	201	75	142	215	95	3	Query_1	-7.82249116897583	-0.162019297480583
16	195	73	65	79	62	2	Query_1	-3.04932808876038	-2.51847743988037
6	66	719	146	30	31	4	Query_1	7.07899904251099	-4.68930339813232
23	196	65	55	95	51	2	Query_1	-4.71116304397583	-1.94759929180145
66	507	169	211	125	143	5	Query_1	-4.51745414733887	-1.09729933738708
38	672	196	292	77	197	6	Query_1	0.748602569103241	1.37951254844666
23	405	178	120	115	143	4	Query_1	-1.09676134586334	-2.3171808719635
2	0	830	560	27	9	3	Query_1	8.48361587524414	5.24414968490601
35	598	208	194	62	167	5	Query_1	1.14658939838409	0.153580114245415
18	155	167	92	53	41	2	Query_1	5.14153480529785	-4.79015922546387
9	14	1094	606	13	34	4	Query_1	8.07004642486572	5.41002416610718
49	306	93	185	19	113	3	Query_1	0.656677305698395	1.03273928165436
80	519	155	191	109	192	5	Query_1	-3.85255146026611	-0.842715859413147
71	355	457	348	119	201	7	Query_1	-0.621200501918793	-1.30749499797821
33	124	233	150	81	94	3	Query_1	4.78038215637207	-5.07045269012451
28	126	153	148	257	3560	9	Query_1	3.38735604286194	-11.1684989929199
18	208	95	70	46	63	2	Query_1	-1.46148562431335	-2.1966655254364
17	233	40	59	33	111	2	Query_1	-0.548432111740112	1.1100138425827
173	1113	27663	1144	461	492	45	Query_1	6.99401235580444	-4.81914567947388
1	248	71	57	26	94	2	Query_1	1.67886710166931	1.57836675643921
69	305	1385	1232	143	186	9	Query_1	5.85865783691406	-3.86458444595337
9	283	105	187	41	107	3	Query_1	1.97713446617126	1.57446074485779
0	31	722	218	0	40	3	Query_1	8.13376331329346	4.14474773406982
27	34	312	23	68	31	2	Query_1	4.93189430236816	-5.53847074508667
37	497	168	152	39	112	4	Query_1	0.503112435340881	0.206583812832832
46	129	2569	1280	195	2059	15	Query_1	3.48800206184387	0.448535114526749
24	207	70	91	33	80	2	Query_1	-1.22503864765167	-0.454058110713959
20	156	58	80	114	374	3	Query_1	2.91691732406616	-9.43166732788086
33	514	168	216	118	164	5	Query_1	-1.82035863399506	-0.506745159626007
3	77	1141	873	67	107	6	Query_1	8.4457426071167	4.70629024505615
33	57	743	831	131	54	5	Query_1	7.80588579177856	5.99115943908691
55	147	77	96	36	94	2	Query_1	-2.20869874954224	-0.13833923637867
22	290	131	124	79	95	3	Query_1	-1.7070552110672	-2.1703782081604
28	419	215	101	93	140	4	Query_1	0.207706198096275	-1.73510015010834
16	283	129	111	82	107	3	Query_1	-0.739678800106049	-2.14042329788208
6	61	326	525	33	23	3	Query_1	8.41143608093262	5.44333600997925
36	285	120	139	74	93	3	Query_1	-3.65360951423645	-1.40071284770966
66.6	838.8	387.9	376.2	210.6	341.1	9	Query_1	-1.22281861305237	-2.26367616653442
7	63	91	516	66	63	3	Query_1	8.09499454498291	5.44931364059448
4	67	98	421	0	46	2	Query_1	7.35561275482178	4.28718090057373
18	174	119	48	47	92	2	Query_1	-0.141975611448288	-2.55035471916199
3	226	66	56	48	82	2	Query_1	0.52060854434967	1.73705005645752
19	276	107	147	79	113	3	Query_1	-1.8082423210144	-2.11809945106506
15	736	229	208	134	185	6	Query_1	0.403987884521484	1.72319567203522
39	416	166	150	86	128	4	Query_1	-1.60953450202942	-2.01080989837646
3	82	447	0	43	67	2	Query_1	1.14979231357574	-0.649400293827057
40	300	125	116	94	79	3	Query_1	-4.42485952377319	-2.05082178115845
53	142	91	84	27	111	2	Query_1	-1.50691246986389	-0.522044539451599
39	526	219	129	132	187	5	Query_1	-1.15583395957947	-2.49341630935669
57	684	204	245	114	191	6	Query_1	-1.93924510478973	-0.197606220841408
18	184	86	59	63	86	2	Query_1	-1.80185544490814	-2.96907162666321
41	257	2103	893	41	42	7	Query_1	7.48333358764648	5.50532722473145
13	77	61	84	0	334	2	Query_1	2.14225172996521	1.30323302745819
12	93	231	50	38	68	2	Query_1	5.49760389328003	-4.75055456161499
49	289	141	137	86	77	3	Query_1	-3.80571794509888	-1.33683383464813
11	170	104	72	69	66	2	Query_1	4.88254690170288	-5.2067928314209
17	409	105	79	56	76	3	Query_1	-0.726346909999847	0.323876708745956
14	34	979	35	141	7	3	Query_1	6.71026086807251	-5.21226167678833
100	422	1705	157	130	198	7	Query_1	5.71041822433472	-4.69135904312134
24	183	891	578	111	36	5	Query_1	6.47479200363159	-4.31705665588379
16	71	3291	1870	245	44	9	Query_1	7.25451612472534	-4.57480525970459
13	18	959	945	7	39	4	Query_1	7.90067100524902	5.08396053314209
14	126	1592	866	68	101	6	Query_1	8.18618106842041	5.36133193969727
12	74	69	111	184	67	2	Query_1	3.69783568382263	-6.80509471893311
20	186	67	80	45	95	2	Query_1	-1.75225019454956	-1.49176394939423
8	190	78	78	55	73	2	Query_1	-0.605685114860535	-0.177961394190788
24	50	937	149	11	88	4	Query_1	6.44819116592407	2.85209035873413
29	208	71	71	46	71	2	Query_1	-3.37035655975342	-1.74954640865326
6	179	77	98	50	79	2	Query_1	1.44305539131165	-0.0665578246116638
18	183	109	53	53	80	2	Query_1	-1.0700911283493	-2.85576677322388
7	291	127	118	91	100	3	Query_1	6.13195991516113	-5.14607572555542
25	184	88	87	61	51	2	Query_1	-4.25886011123657	-1.97456789016724
11	3	280	308	6	3	2	Query_1	7.91854286193848	5.86101484298706
45	444	62	88	31	76	3	Query_1	-1.0443959236145	1.61158263683319
40	604	187	154	107	163	5	Query_1	-1.06537103652954	-1.40858852863312
11	59	335	99	56	17	2	Query_1	6.28508043289185	-4.64438438415527
43	313	102	90	111	83	3	Query_1	-4.91069078445435	-2.07198524475098
36	293	75	195	28	123	3	Query_1	0.854934632778168	1.69489026069641
13	188	73	131	21	74	2	Query_1	1.13425374031067	1.18265855312347
20	90	3070	64	102	104	7	Query_1	6.57575035095215	-5.18150281906128
57	1194	288	338	221	349	10	Query_1	-0.793593108654022	0.531472325325012
33	226	132	110	65	196	3	Query_1	-0.543064594268799	-1.71070909500122
4	61	66	73	296	32	2	Query_1	4.25922727584839	-6.9288854598999
12	60	319	45	44	64	2	Query_1	5.70585680007935	-5.10706853866577
130	1472	2858	934	289	333	17	Query_1	5.85040473937988	-4.55487775802612
5	217	75	80	61	51	2	Query_1	6.06961107254028	-4.98621654510498
81	599	174	309	162	187	6	Query_1	-5.71626091003418	0.0109277861192822
6	4	916	940	8	17	5	Query_1	8.17230987548828	5.35252618789673
37	262	120	119	78	118	3	Query_1	-3.32955884933472	-2.06444621086121
6	277	134	109	99	101	3	Query_1	6.16971015930176	-5.09912633895874
45	351	403	185	123	179	5	Query_1	4.59194612503052	-4.99740362167358
0	0	1146	904	68	0	4	Query_1	8.71584320068359	5.41885471343994
26	119	3920	121	115	95	8	Query_1	6.85844230651855	-5.01873159408569
42	408	695	206	135	157	6	Query_1	5.58648824691772	-4.79457330703735
15	195	81	70	59	61	2	Query_1	-2.28303599357605	-2.49472427368164
78	1134	251	353	161	256	9	Query_1	-2.0777792930603	0.387570589780807
19	66	2073	1065	20	35	7	Query_1	8.18112945556641	5.30749702453613
6	25	1771	0	55	25	4	Query_1	6.37833976745605	-5.62106275558472
157	565	140	199	90	135	5	Query_1	-4.72561693191528	0.510158896446228
34	98	74	72	174	57	2	Query_1	3.4297091960907	-6.7571234703064
3	208	73	106	49	47	2	Query_1	7.25805234909058	-4.89862251281738
53	236	121	131	77	121	3	Query_1	-3.93618583679199	-1.35624921321869
39	335	3889	130	66	101	9	Query_1	6.47494125366211	-4.96657133102417
21	183	77	93	32	96	2	Query_1	-0.46360257267952	-0.723348617553711
3	200	78	77	72	50	2	Query_1	6.38773679733276	-5.09248399734497
4	17	1786	444	0	80	6	Query_1	8.2284631729126	4.25486278533936
15	299	58	57	25	70	2	Query_1	0.576807141304016	1.09548127651215
41	154	1242	592	179	171	7	Query_1	5.95163297653198	-4.25614166259766
45	200	37614	362	234	142	34	Query_1	7.2996997833252	-4.99320888519287
1211	274	157	10846	535	281	20	Query_1	5.76402187347412	5.04576873779297
69	333	297	104	124	108	4	Query_1	-1.9226371049881	-2.98230719566345
0	179	78	82	53	96	2	Query_1	1.04571223258972	1.82812011241913
45	209	12920	224	96	244	20	Query_1	6.95383310317993	-4.91134738922119
2	76	643	274	86	9	3	Query_1	7.4013934135437	-4.91678524017334
34	261	1249	155	77	113	7	Query_1	5.8230447769165	-4.65062808990479
19	218	77	81	38	60	2	Query_1	-1.49421107769012	-1.0825160741806
34	304	133	97	68	108	3	Query_1	-1.5691089630127	-2.21833896636963
28	49	83	84	259	22	2	Query_1	3.8439838886261	-6.47348976135254
24	167	2837	1448	106	155	10	Query_1	8.27579307556152	5.34745836257935
15	44	463	330	60	25	3	Query_1	6.00978899002075	-3.97945547103882
22	75	297	42	27	83	2	Query_1	1.44275009632111	-1.63722121715546
21	75	333	42	25	66	2	Query_1	5.62947797775269	-4.46698522567749
47	316	149	244	85	132	4	Query_1	-3.20657515525818	-0.197026476264
37	303	1692	1156	67	91	8	Query_1	7.43622064590454	5.60352087020874
56	435	125	129	98	138	4	Query_1	-3.94380569458008	-1.67741024494171
0	0	781	941	0	0	3	Query_1	8.33008003234863	4.96553707122803
3	62	880	26	27	45	3	Query_1	6.61115312576294	-5.23931884765625
19	67	2774	229	71	56	7	Query_1	7.07183313369751	-4.76125240325928
15	217	75	65	58	56	2	Query_1	-2.39139199256897	-2.12761092185974
55	517	178	196	115	166	5	Query_1	-3.24157094955444	-1.74793612957001
12	188	69	81	53	77	2	Query_1	-1.61107063293457	-2.06114506721497
5	226	64	105	47	49	2	Query_1	0.374352365732193	2.52345037460327
56	108	91	98	42	105	2	Query_1	-2.75338292121887	-0.884680271148682
8	60	1870	38	100	24	5	Query_1	7.02613210678101	-5.12043476104736
1	130	618	510	62	36	4	Query_1	7.41251611709595	-4.82848882675171
25	143	571	483	79	47	4	Query_1	5.86127471923828	-3.96956276893616
9	215	77	83	44	63	2	Query_1	-0.573959171772003	0.0300718247890472
0	282	53	98	31	39	2	Query_1	0.884661257266998	2.34726929664612
12	118	858	69	34	93	4	Query_1	6.00663137435913	-4.71319532394409
16	420	1122	451	75	78	6	Query_1	6.77949619293213	-4.64155101776123
49	148	99	103	26	79	2	Query_1	-1.50691938400269	-0.481811672449112
5	406	4463	241	34	101	10	Query_1	7.16196441650391	-4.68004894256592
13	187	99	64	69	62	2	Query_1	4.6543083190918	-5.06239652633667
6	28	688	541	70	15	3	Query_1	7.26850080490112	-4.45048236846924
14	179	94	76	64	60	2	Query_1	4.54735565185547	-5.0438814163208
18	459	125	141	119	107	4	Query_1	-1.5946661233902	0.163877263665199
37	276	376	132	70	129	4	Query_1	0.491933017969131	-1.98268330097198
2	17	60	3551	162	55	7	Query_1	8.1013069152832	4.29458522796631
14	216	3730	847	127	127	12	Query_1	7.21802806854248	-4.68026733398438
8	28	137	530	0	29	2	Query_1	7.03861379623413	4.43095827102661
28	275	100	123	123	88	3	Query_1	-5.29242372512817	-1.58463358879089
57	847	559	315	150	246	9	Query_1	0.407475858926773	-1.25608468055725
52	280	2710	367	168	298	12	Query_1	6.08973360061646	-4.71724605560303
18	224	43	93	70	40	2	Query_1	-6.62807464599609	1.83324682712555
0	36	2633	663	59	46	5	Query_1	7.38744783401489	-4.7603178024292
55	90	2648	75	154	116	7	Query_1	6.16733837127686	-5.3004994392395
12	351	90	130	73	83	3	Query_1	-0.577059805393219	1.4362508058548
40	486	109	149	78	119	4	Query_1	-2.78575563430786	0.0181488022208214
14	185	101	62	50	84	2	Query_1	-0.1784787774086	-2.47140145301819
6	49	1605	871	80	17	5	Query_1	7.27498579025269	-4.60333108901978
23	381	121	82	61	79	3	Query_1	-1.06435894966125	-0.517896115779877
104	57	65	124	61	107	2	Query_1	-7.48867225646973	-0.351941585540771
9	203	88	72	50	65	2	Query_1	0.244535401463509	-1.20513296127319
24	46	1168	1583	27	73	6	Query_1	8.02345752716064	5.50948190689087
10	352	100	121	90	71	3	Query_1	5.49681901931763	-4.51267671585083
25	97	121	154	230	3875	10	Query_1	3.58957600593567	-11.5054540634155
212	1231	273	207	98	183	8	Query_1	-2.28987908363342	-0.106142960488796
9	493	150	125	115	100	4	Query_1	0.0278535336256027	1.64635181427002
126	786	267	316	140	335	8	Query_1	-1.9782966375351	-0.446108460426331
0	0	778	641	63	0	3	Query_1	8.6285514831543	5.51683139801025
15	199	58	73	54	83	2	Query_1	-2.77498412132263	-1.94516861438751
238	659	97	161	73	121	5	Query_1	-4.50050449371338	1.25077283382416
18	55	377	104	12	52	2	Query_1	2.86219120025635	-0.629975616931915
16	301	104	129	67	116	3	Query_1	-0.217724844813347	-0.746197640895844
18	209	62	69	44	78	2	Query_1	-1.81879031658173	-1.55513906478882
23	133	1201	960	97	108	7	Query_1	8.00422191619873	5.66839456558228
15	229	72	67	59	55	2	Query_1	-2.71881294250488	-1.3318008184433
0	21	1721	1211	38	12	5	Query_1	8.70751953125	5.38326501846313
31	133	221	96	109	85	3	Query_1	4.53330326080322	-5.36110591888428
34	340	89	92	65	125	3	Query_1	-2.10869669914246	-1.20058047771454
21	169	926	48	131	87	5	Query_1	5.98435068130493	-5.41230249404907
14	36	2105	43	147	36	5	Query_1	6.90928030014038	-5.19470691680908
11	182	103	67	49	77	2	Query_1	0.507811784744263	-1.93497550487518
279.642857142857	432.964285714286	2984.46428571429	1152.32142857143	522.642857142857	5299.71428571429	27	Query_1	3.96612930297852	-9.08959484100342
14	187	63	90	73	51	2	Query_1	-3.67598295211792	-1.24587893486023
76	419	137	156	101	111	4	Query_1	-4.522376537323	-0.903921961784363
22	309	129	150	67	80	3	Query_1	-2.15667819976807	-0.498894840478897
37	312	127	95	75	99	3	Query_1	-2.31337332725525	-2.4002091884613
176	110	55	103	51	54	2	Query_1	-7.9478120803833	0.269240766763687
18	221	62	83	34	64	2	Query_1	-1.80211544036865	-0.111799396574497
67	550	134	180	147	155	5	Query_1	-5.85462808609009	-0.727220892906189
24	266	121	141	80	103	3	Query_1	-2.23884391784668	-2.24841713905334
26	84	1921	374	29	186	7	Query_1	8.14708518981934	4.65108251571655
4	176	53	116	50	86	2	Query_1	0.607346653938293	2.22963094711304
33	304	117	136	56	98	3	Query_1	-1.73958587646484	-0.713982701301575
102	1230	1609	591	201	394	15	Query_1	5.67678022384644	-4.49522256851196
19	439	186	121	96	140	4	Query_1	0.329028636217117	-1.08818745613098
26	76	173	121	7	75	2	Query_1	1.4105384349823	0.765546858310699
7	324	79	137	71	103	3	Query_1	0.262660622596741	2.37129426002502
74	464	175	129	79	101	4	Query_1	-3.09995222091675	-1.48041141033173
201	164	200	215	122	146	4	Query_1	-7.31212520599365	-0.544704854488373
18	200	72	73	77	48	2	Query_1	-3.84475135803223	-1.57334566116333
75	589	239	101	112	147	5	Query_1	-1.71357476711273	-2.4575662612915
16	371	84	114	64	84	3	Query_1	-1.19216299057007	0.666436970233917
2	225	67	96	54	51	2	Query_1	0.514240205287933	2.18578600883484
6	66	47	91	545	114	3	Query_1	4.07082748413086	-8.25891590118408
8	61	631	106	32	61	3	Query_1	6.32676076889038	-4.62480878829956
9	176	91	78	48	83	2	Query_1	0.5234694480896	-1.50719690322876
21	176	98	49	98	59	2	Query_1	-2.89895176887512	-2.78759098052979
4	240	95	67	28	73	2	Query_1	1.64379644393921	0.677461624145508
32	71	97	108	103	1914	6	Query_1	3.31653356552124	-10.5699777603149
26	295	144	159	39	82	3	Query_1	-0.622359931468964	-0.379006147384644
11	26	1627	87	47	0	4	Query_1	7.28145551681519	-4.76005363464355
28	556	196	169	127	166	5	Query_1	-0.920928180217743	-0.116808675229549
18	179	63	101	45	78	2	Query_1	-3.09657311439514	-0.649928331375122
25	277	144	109	79	110	3	Query_1	-1.40828812122345	-2.61474800109863
13	362	151	175	102	162	4	Query_1	0.783470690250397	-0.224172174930573
28	75	85	99	182	43	2	Query_1	3.62695980072021	-6.55712604522705
15	317	17819	302	83	196	19	Query_1	7.25337696075439	-4.90753602981567
10	180	96	52	69	78	2	Query_1	-1.2010852098465	-2.41900491714478
24	327	110	108	72	91	3	Query_1	-2.06671929359436	-2.00539946556091
17	51	1488	67	46	51	4	Query_1	6.64187002182007	-4.96188545227051
16	269	94	156	56	132	3	Query_1	0.0793427377939224	-0.280089884996414
31	50	1000	697	55	48	5	Query_1	7.85782289505005	5.80639314651489
24	332	197	173	86	169	4	Query_1	0.486722260713577	-1.79120290279388
66	609	106	186	99	163	5	Query_1	-4.53166151046753	1.13451159000397
73	415	135	161	66	155	4	Query_1	-2.05202960968018	-0.251748770475388
35	373	119	178	121	133	4	Query_1	-5.12602949142456	-1.64436554908752
48	362	163	166	79	163	4	Query_1	-1.43445980548859	-1.37802135944366
49	592	2084	883	77	61	8	Query_1	7.22256994247437	5.48540592193604
9	0	723	8	39	0	2	Query_1	7.07733631134033	-4.88595485687256
24	214	99	50	45	62	2	Query_1	-1.62329912185669	-2.49213004112244
11	32	8245	54	67	6	7	Query_1	7.4492392539978	-4.98133516311646
29	24	58	42	68	683	3	Query_1	3.16352772712708	-9.65777206420898
93	1007	273	355	194	280	9	Query_1	-3.15580177307129	-0.730209589004517
18	515	154	265	117	155	5	Query_1	0.0729374065995216	2.20249819755554
29	46	730	69	100	29	3	Query_1	6.04326725006104	-4.79196119308472
30	645	227	127	98	138	5	Query_1	-0.200664952397346	-0.216020584106445
30	273	39	45	63	33	2	Query_1	-5.24949073791504	0.658283054828644
49	264	88	141	80	117	3	Query_1	-5.60612726211548	-0.148613631725311
10	115	705	105	23	26	3	Query_1	6.57095861434937	-4.65832281112671
25	287	110	102	92	119	3	Query_1	-2.28036856651306	-2.75833773612976
7	48	1878	81	44	39	5	Query_1	7.05845737457275	-4.88117170333862
80	562	175	125	115	185	5	Query_1	-2.81646752357483	-1.91843211650848
31	75	1955	713	120	83	7	Query_1	6.73725271224976	-4.38769388198853
58	279	255	235	411	9362	17	Query_1	3.61415529251099	-11.5516061782837
9	17	955	685	60	25	4	Query_1	8.50661468505859	5.53671884536743
32	39	93	120	103	1330	5	Query_1	3.36898493766785	-10.2464179992676
22	196	71	80	54	61	2	Query_1	-4.17242670059204	-1.91470587253571
130	965	297	224	160	239	8	Query_1	-2.40527725219727	-1.62805819511414
20	181	74	72	53	80	2	Query_1	-2.87290978431702	-2.48025631904602
66	496	199	186	128	166	5	Query_1	-3.63509488105774	-2.04943680763245
1	25	993	776	61	14	4	Query_1	8.70960903167725	5.3810658454895
19	208	71	82	57	60	2	Query_1	-4.13281106948853	-1.92753982543945
13	87	790	175	66	90	4	Query_1	6.25567293167114	-4.61740112304688
17	190	69	73	85	59	2	Query_1	-3.93177676200867	-2.13729739189148
26	596	223	313	148	173	6	Query_1	5.68248891830444	-4.87151908874512
99	720	377	433	530	8346	22	Query_1	3.1749575138092	-11.0785522460938
25	264	142	120	71	118	3	Query_1	-1.2778046131134	-2.35115027427673
347	1383	477	591	262	488	14	Query_1	-4.09638261795044	-0.26240012049675
20	25	838	1043	90	49	5	Query_1	7.98280477523804	5.87176942825317
18	95	11348	51	90	69	14	Query_1	7.21752500534058	-5.00719165802002
3	318	129	155	54	89	3	Query_1	0.776544272899628	2.11088943481445
11	196	89	60	78	59	2	Query_1	-2.00639486312866	-2.30617165565491
52	332	1599	382	236	147	9	Query_1	6.05126667022705	-4.60530948638916
127	1232	179	273	176	227	9	Query_1	-4.70659065246582	1.65785145759583
69	87	132	194	201	696	5	Query_1	3.18127202987671	-9.07600784301758
65	840	4693	506	199	275	16	Query_1	6.27490377426147	-4.71741533279419
17	252	65	49	59	46	2	Query_1	-2.78393149375916	-0.814493358135223
39	454	134	135	92	130	4	Query_1	-2.06306838989258	-1.64585852622986
18	189	76	68	73	73	2	Query_1	-3.13552403450012	-2.76270055770874
44	145	614	146	68	148	4	Query_1	5.59015607833862	-4.61402082443237
14	96	604	26	104	37	3	Query_1	5.96926975250244	-5.55048036575317
49	340	145	68	69	91	3	Query_1	-1.85840153694153	-2.51030230522156
59	370	115	202	95	151	4	Query_1	-4.85241842269897	0.342845559120178
14	115	635	577	80	20	4	Query_1	8.15676975250244	5.93118190765381
26	171	85	103	45	67	2	Query_1	-2.91588091850281	-0.801089107990265
1	247	56	77	42	71	2	Query_1	0.75728178024292	2.08320879936218
24	169	1155	64	135	102	5	Query_1	5.93943452835083	-5.43260049819946
100	1901	328	396	221	306	13	Query_1	-1.18085527420044	0.914373278617859
26	180	70	80	60	73	2	Query_1	-4.52619218826294	-1.97784018516541
73	894	182	275	122	205	7	Query_1	-2.71920132637024	0.836199581623077
114	74	102	93	56	85	2	Query_1	-7.32294607162476	-0.507656514644623
8	192	80	80	66	60	2	Query_1	5.56960153579712	-4.83122873306274
46	493	159	194	151	182	5	Query_1	-4.42438745498657	-2.16766738891602
19	193	84	71	68	55	2	Query_1	-3.07329630851746	-2.68078327178955
30	289	145	85	83	106	3	Query_1	-1.7322598695755	-2.83249711990356
20	27	1268	943	85	63	5	Query_1	7.97563028335571	5.84167337417603
1	139	385	54	16	35	2	Query_1	2.66245055198669	0.433842897415161
26	194	86	78	59	51	2	Query_1	-4.19962501525879	-2.02204489707947
0	0	1475	1452	7	50	6	Query_1	8.2822732925415	4.60517930984497
10	176	66	95	75	62	2	Query_1	-3.11543536186218	-0.865181446075439
18	18	652	448	45	148	4	Query_1	7.80652761459351	5.73852252960205
48	143	177	140	110	102	3	Query_1	4.09430932998657	-5.69079399108887
12	173	72	99	44	82	2	Query_1	-0.517622649669647	-1.43281257152557
74	608	320	166	140	194	6	Query_1	-1.40517461299896	-2.45271778106689
14	39	3731	114	88	12	7	Query_1	7.31801271438599	-4.90117740631104
22	200	90	65	59	75	2	Query_1	-2.13032531738281	-2.69439792633057
1	22	371	279	0	36	2	Query_1	8.04275703430176	4.1712532043457
29	137	3524	119	52	102	8	Query_1	6.77165842056274	-4.96320819854736
9	105	3704	305	29	84	8	Query_1	7.13713216781616	-4.60902118682861
28	67	35	93	242	61	2	Query_1	3.27614974975586	-7.14584827423096
69	169	879	435	405	6230	20	Query_1	3.47878742218018	-10.2765560150146
9	211	67	69	35	94	2	Query_1	0.990264534950256	-0.0655070245265961
45	655	120	187	84	151	5	Query_1	-1.65227031707764	1.66332352161407
12	24	195	809	1	24	3	Query_1	7.20400905609131	4.70787763595581
41	78	874	170	55	78	4	Query_1	5.82548809051514	-4.40056943893433
20	206	75	79	43	60	2	Query_1	-1.97560501098633	-1.75677764415741
18	174	74	68	73	80	2	Query_1	-3.46021890640259	-2.86026573181152
19	90	67	164	362	3737	10	Query_1	3.59924912452698	-11.8099689483643
27	171	3784	578	93	82	9	Query_1	7.19589233398438	-4.68354225158691
82	547	131	109	56	97	4	Query_1	-2.55887579917908	-0.295080810785294
62	635	120	190	121	114	5	Query_1	-5.28319978713989	0.482569605112076
27	286	121	110	88	102	3	Query_1	-2.84334874153137	-2.70115494728088
14	108	1372	885	55	31	5	Query_1	8.30405330657959	5.43615055084229
60	505	98	49	37	53	3	Query_1	-1.90999209880829	-0.252362161874771
18	59	7801	157	65	58	11	Query_1	7.17138147354126	-4.83612966537476
53	486	164	227	133	159	5	Query_1	-4.44775438308716	-1.54290080070496
9	171	101	59	68	82	2	Query_1	-0.39346981048584	-2.42983722686768
88	647	214	207	115	226	6	Query_1	-2.14964365959167	-1.12672626972198
20	205	77	78	49	72	2	Query_1	-2.08366417884827	-1.9956648349762
193	185	318	164	92	146	4	Query_1	-7.06380414962769	-0.761425852775574
16	56	294	132	4	59	2	Query_1	2.52212238311768	0.768837094306946
16	3	2823	186	40	53	6	Query_1	7.1688346862793	-4.64292049407959
17	68	894	489	112	81	5	Query_1	6.47283458709717	-4.3750262260437
11	297	150	93	73	117	3	Query_1	0.534718751907349	-0.976255476474762
26	72	1441	14	46	21	4	Query_1	6.42860412597656	-5.19208574295044
36	81	80	82	352	174	3	Query_1	3.3832368850708	-7.60971021652222
13	182	79	106	41	71	2	Query_1	-0.751912534236908	-1.04239857196808
54	467	250	277	148	2827	10	Query_1	3.33746600151062	-10.71324634552
18	386	1268	168	70	75	8	Query_1	6.28067684173584	-4.76615571975708
3	180	90	89	73	56	2	Query_1	6.59514474868774	-5.13693428039551
10	211	76	72	61	54	2	Query_1	-1.66249644756317	-0.131818994879723
1	205	56	94	59	65	2	Query_1	0.483232915401459	2.26215744018555
23	434	163	96	143	116	4	Query_1	-1.69663798809052	-2.13594675064087
7	219	69	92	46	56	2	Query_1	0.04270950704813	1.29297292232513
21	284	124	121	71	117	3	Query_1	-1.26925957202911	-2.12267065048218
20	215	109	45	52	65	2	Query_1	-1.26663398742676	-2.78230762481689
20	184	78	92	38	97	2	Query_1	-0.808900892734528	-1.19998359680176
18	364	105	64	81	106	3	Query_1	-0.705411493778229	-0.119250759482384
11	58	625	119	46	59	3	Query_1	6.2090482711792	-4.60437154769897
38	285	133	110	88	85	3	Query_1	-3.80851769447327	-2.14269256591797
23	69	1017	65	69	64	4	Query_1	6.04180240631104	-4.98984718322754
37	108	262	31	48	55	2	Query_1	4.58061122894287	-5.1186671257019
37	463	2174	1826	335	148	12	Query_1	7.12048864364624	-4.58985233306885
4	22	1341	121	40	30	4	Query_1	7.21256542205811	-4.79986238479614
18	39	58	42	40	410	2	Query_1	3.1215283870697	-9.70555305480957
27	176	83	92	48	74	2	Query_1	-3.55651497840881	-1.76447904109955
29	181	63	101	64	58	2	Query_1	-6.04252195358276	-0.366298377513885
118	1385	18544	537	224	183	20	Query_1	7.04167032241821	-4.87607526779175
24	344	107	97	66	97	3	Query_1	-1.16524541378021	-1.45480930805206
25	293	96	142	69	118	3	Query_1	-2.48887610435486	-1.12617039680481
24	49	1025	145	117	51	4	Query_1	6.2894492149353	-4.64678001403809
10	212	101	66	26	78	2	Query_1	1.5766373872757	-0.203081876039505
26	63	8136	3003	267	148	19	Query_1	7.29977035522461	-4.51434516906738
46	261	139	83	95	118	3	Query_1	-3.285799741745	-2.84369969367981
49	89	168	218	192	3043	9	Query_1	3.35992431640625	-10.6069097518921
4	0	2351	1012	31	39	6	Query_1	8.35950469970703	4.90008115768433
12	183	89	88	59	58	2	Query_1	4.85090923309326	-4.95296669006348
20	789	157	115	93	105	5	Query_1	-0.0706870928406715	2.00578379631042
74	204	80	62	41	58	2	Query_1	-4.31597137451172	-0.792571187019348
24	49	313	82	57	30	2	Query_1	5.42821264266968	-4.60006427764893
13	294	1078	522	66	119	6	Query_1	7.10863780975342	-4.60698652267456
45	357	171	161	109	142	4	Query_1	-3.24706840515137	-2.34091877937317
60	753	182	108	79	107	5	Query_1	-1.56439065933228	-0.43741050362587
13	3	2318	1594	0	41	6	Query_1	8.15020847320557	4.53871154785156
15	137	497	804	32	24	4	Query_1	7.47344017028809	5.63204956054688
36	84	106	104	431	42	3	Query_1	3.7423985004425	-6.6552848815918
32	597	129	199	109	158	5	Query_1	-1.4735312461853	0.804393768310547
257	580	212	363	151	220	7	Query_1	-5.34905052185059	0.63138073682785
21	241	32	94	40	64	2	Query_1	-4.54935550689697	3.16798710823059
33	447	149	153	78	131	4	Query_1	-0.869825839996338	-1.15116775035858
7	223	73	67	49	72	2	Query_1	0.159030959010124	0.427528202533722
37	322	95	137	76	76	3	Query_1	-5.28849363327026	-0.224453955888748
47	381	133	167	111	137	4	Query_1	-4.43048763275146	-1.79152858257294
26	296	92	146	67	104	3	Query_1	-3.41018915176392	-0.343194514513016
15	221	62	72	71	54	2	Query_1	-3.47033286094666	-0.81570041179657
13	52	621	83	72	65	3	Query_1	6.05406522750854	-4.7932276725769
18	181	70	90	61	66	2	Query_1	-4.49158573150635	-2.04148268699646
24	662	1023	282	117	182	8	Query_1	6.02738618850708	-4.71095895767212
37	348	171	137	127	148	4	Query_1	-2.62121033668518	-2.91335988044739
26	271	59	47	29	73	2	Query_1	-1.11812376976013	-0.319816738367081
27	189	84	54	92	43	2	Query_1	-4.2374210357666	-2.48081541061401
26	390	145	164	95	150	4	Query_1	-1.28912603855133	-1.77498173713684
7	176	47	101	48	98	2	Query_1	0.224391594529152	1.96149563789368
94	719	229	308	153	234	7	Query_1	-3.95270705223083	-0.538836300373077
73	777	2883	327	203	246	13	Query_1	5.85805416107178	-4.63813018798828
12	177	90	111	36	69	2	Query_1	-0.188367307186127	-0.87096494436264
30	232	2428	307	47	123	8	Query_1	6.65792322158813	-4.54820156097412
117	1144	3392	1367	409	450	19	Query_1	5.93953657150269	-4.36304521560669
26	54	325	84	7	68	2	Query_1	2.44432377815247	-0.189142107963562
3	286	57	54	40	50	2	Query_1	0.413050532341003	2.17646646499634
11	174	77	106	54	64	2	Query_1	4.87645816802979	-4.78252696990967
7	11	918	323	0	0	3	Query_1	8.22113037109375	5.00345754623413
66	910	1063	1239	255	335	13	Query_1	5.79008674621582	-4.0909218788147
26	139	137	167	440	135	4	Query_1	3.68375778198242	-7.103675365448
4	180	76	94	70	63	2	Query_1	6.28118181228638	-5.07595872879028
16	432	833	81	60	84	5	Query_1	6.03598356246948	-4.89289522171021
24	141	102	150	449	184	4	Query_1	3.62355637550354	-7.67921447753906
43	562	263	230	177	202	6	Query_1	-1.89958083629608	-2.59820032119751
21	144	2113	66	76	94	7	Query_1	6.29277515411377	-5.23497581481934
24	203	71	92	37	71	2	Query_1	-2.39350557327271	-0.464511036872864
29	93	174	125	280	2534	8	Query_1	3.23863506317139	-10.6156311035156
19	82	469	125	102	54	3	Query_1	5.74414205551147	-4.749840259552
95	590	2315	310	160	201	10	Query_1	5.71633005142212	-4.65556907653809
0	308	140	95	113	84	3	Query_1	0.621496856212616	2.13236999511719
36	39	3344	107	63	41	6	Query_1	6.92570304870605	-4.7411847114563
0	38	1240	1261	82	9	5	Query_1	8.7191219329834	5.37879467010498
56	393	130	193	105	114	4	Query_1	-5.7488751411438	-0.278638005256653
19	399	164	183	84	132	4	Query_1	0.193159386515617	-1.12407827377319
75	646	664	384	141	332	9	Query_1	0.3979811668396	-1.30079793930054
47	198	192	284	318	3466	13	Query_1	3.2483024597168	-10.8158779144287
21	171	81	73	61	86	2	Query_1	-3.17430400848389	-2.77054238319397
3	20	1673	1223	94	17	5	Query_1	8.73071384429932	5.45831537246704
36	194	102	54	47	67	2	Query_1	-2.59697818756104	-2.44255185127258
15	36	2715	63	90	61	6	Query_1	6.88626623153687	-5.11103343963623
27	110	1305	150	144	110	6	Query_1	6.13365793228149	-4.92223787307739
49	275	126	117	80	101	3	Query_1	-3.77735614776611	-1.92152786254883
42	295	91	127	57	120	3	Query_1	-2.32431697845459	-0.388585120439529
50	493	103	119	80	142	4	Query_1	-2.75608110427856	-0.400984615087509
4	57	1032	137	85	58	4	Query_1	7.13919734954834	-4.9539041519165
101	1009	347	355	174	261	9	Query_1	-1.87006688117981	-1.54791784286499
327	264	209	224	119	191	5	Query_1	-7.37195730209351	-0.402281880378723
37	125	797	34	96	117	4	Query_1	5.4593939781189	-5.37216520309448
8	241	45	99	27	76	2	Query_1	1.11034774780273	2.56379914283752
43	786	177	212	111	179	6	Query_1	-0.943774878978729	0.61412388086319
6	183	70	95	57	75	2	Query_1	2.12655353546143	-1.5183310508728
181	1566	568	392	242	422	13	Query_1	-1.60760235786438	-1.73851132392883
51	142	214	151	1480	271	8	Query_1	3.80198621749878	-7.80339050292969
37	496	171	266	118	152	5	Query_1	-3.00612664222717	-0.457334816455841
31	228	8642	388	128	151	13	Query_1	7.05394697189331	-4.83732223510742
39	412	140	156	99	125	4	Query_1	-3.67272281646729	-1.95359659194946
11	206	78	57	67	73	2	Query_1	-1.55059015750885	-2.22347116470337
37	293	137	86	73	112	3	Query_1	-1.74188756942749	-2.55423665046692
6	192	89	104	32	76	2	Query_1	1.96233415603638	0.538749277591705
26	83	7890	314	95	62	12	Query_1	7.19901609420776	-4.7802677154541
116	2006	405	380	261	331	14	Query_1	-1.30430710315704	0.465022355318069
34	1169	225	288	95	201	8	Query_1	0.568657219409943	2.51251459121704
45	433	172	145	98	106	4	Query_1	-2.18364405632019	-2.21375894546509
129	1334	491	530	243	312	12	Query_1	-2.83516430854797	-0.453699320554733
49	411	950	867	47	208	7	Query_1	7.31032276153564	5.23097133636475
121	1029	319	310	207	264	9	Query_1	-3.79149889945984	-1.58977115154266
26	301	122	112	72	110	3	Query_1	-1.69604694843292	-2.17478036880493
47	401	207	91	125	123	4	Query_1	-1.86209118366241	-2.96259617805481
33	757	217	169	161	163	6	Query_1	-1.16569995880127	0.161144137382507
34	197	73	62	48	80	2	Query_1	-3.3542103767395	-1.72582232952118
23	530	198	173	165	134	5	Query_1	-1.45202934741974	-0.0877860933542252
134	568	154	215	96	119	5	Query_1	-4.54175806045532	0.400938361883163
52	278	104	126	70	110	3	Query_1	-4.15640830993652	-0.694967031478882
42	602	227	239	135	213	6	Query_1	-1.07936501502991	-1.70139253139496
20	178	80	79	49	81	2	Query_1	-2.11306810379028	-2.12556147575378
43	140	188	240	400	8482	17	Query_1	3.76444315910339	-11.6835880279541
5	8	20	48	112	1089	4	Query_1	3.75061464309692	-11.2641172409058
7	11	221	380	4	27	2	Query_1	7.66172981262207	5.16718816757202
13	34	1103	529	27	45	4	Query_1	7.95940542221069	5.56680154800415
51	102	177	207	275	2869	11	Query_1	3.29809522628784	-10.5534934997559
0	0	895	297	50	0	3	Query_1	8.72872066497803	5.48573160171509
0	28	398	221	3	10	2	Query_1	8.15625286102295	4.46749114990234
11	293	121	104	92	106	3	Query_1	-0.663958132266998	-0.0712537169456482
219	2015	1313	1039	338	433	19	Query_1	-0.764613568782806	-0.886183381080627
8	131	495	471	96	65	4	Query_1	7.15487718582153	-4.57247591018677
49	263	126	112	70	116	3	Query_1	-3.18161702156067	-1.91714859008789
26	347	85	428	58	103	4	Query_1	4.72595453262329	4.7404637336731
85	725	218	203	149	142	6	Query_1	-4.08765649795532	-1.67331039905548
19	113	18351	63	116	143	16	Query_1	7.15589189529419	-5.06280612945557
175	1443	453	391	250	331	12	Query_1	-2.98773837089539	-1.30092287063599
77	208	1041	857	379	5598	17	Query_1	3.66351771354675	-10.1874723434448
39	716	1125	891	207	265	11	Query_1	6.08550596237183	-4.37722969055176
80.3076923076923	585.230769230769	2038.15384615385	1011.69230769231	149.538461538462	225.230769230769	12	Query_1	5.90486574172974	-4.15599632263184
66	412	155	142	79	149	4	Query_1	-2.10761857032776	-1.0675585269928
29	479	217	203	141	170	5	Query_1	-1.72866010665894	-2.26160955429077
56	307	2200	281	91	203	9	Query_1	5.91919183731079	-4.63476085662842
7	182	52	138	26	81	2	Query_1	1.9096565246582	2.16823434829712
15	176	911	891	424	4339	13	Query_1	4.01288032531738	-10.9575490951538
14	204	3013	2242	74	26	11	Query_1	8.66152477264404	5.40716171264648
84	136	71	81	68	72	2	Query_1	-7.37879276275635	-0.402269721031189
14	32	1365	901	118	70	6	Query_1	8.1775426864624	5.62540292739868
47	291	108	159	87	67	3	Query_1	-5.64052248001099	-0.205246403813362
73	122	105	81	132	18	2	Query_1	3.76730060577393	-6.324782371521
0	99	965	369	109	27	4	Query_1	7.56873989105225	-4.91299962997437
65	607	244	275	88	212	6	Query_1	-0.628497540950775	-0.62687087059021
121	1056	477	439	857	369	13	Query_1	3.5082585811615	-6.61461591720581
75	898	204	211	158	203	7	Query_1	-2.87110924720764	-0.613775610923767
13	132	51	111	115	72	2	Query_1	3.51788306236267	-6.76046705245972
8	22	1238	941	46	1	5	Query_1	8.61815929412842	5.66541385650635
26	176	76	125	45	57	2	Query_1	-3.47277808189392	0.156482368707657
38	116	505	143	72	186	4	Query_1	5.30090808868408	-4.7961049079895
63	456	229	209	142	159	5	Query_1	-3.34614992141724	-2.1071674823761
14	179	77	98	46	72	2	Query_1	-1.47999262809753	-1.99728190898895
5	193	109	31	79	75	2	Query_1	0.0600951239466667	-0.129927054047585
18	417	66	121	23	117	3	Query_1	1.50168073177338	2.0521023273468
16	217	89	35	69	65	2	Query_1	-1.5425044298172	-2.39406418800354
18	313	116	81	87	130	3	Query_1	-0.902954339981079	-2.08917188644409
10	14	1743	1056	101	59	6	Query_1	8.4069128036499	5.49834537506104
100	1028	373	441	247	289	10	Query_1	-3.44821691513062	-1.2424213886261
40	272	114	152	92	81	3	Query_1	-5.0596284866333	-0.831871390342712
32	394	134	171	92	155	4	Query_1	-1.90570211410522	-1.77719080448151
7	33	962	925	77	57	5	Query_1	8.50294780731201	5.48053073883057
7	0	767	768	10	81	4	Query_1	8.16736507415771	5.15534734725952
9	283	101	129	91	108	3	Query_1	-0.404318749904633	0.816523015499115
9	35	326	516	33	19	3	Query_1	8.11756706237793	5.72842741012573
4	192	60	80	64	76	2	Query_1	0.0252915006130934	1.75215673446655
23	355	134	221	89	153	4	Query_1	-0.740238308906555	-0.8976229429245
121	1006	262	292	153	170	8	Query_1	-3.56910610198975	-0.182905539870262
1	217	56	125	33	63	2	Query_1	0.978034555912018	2.25300097465515
33	272	121	141	80	91	3	Query_1	-3.66722369194031	-1.47452175617218
91	714	188	211	116	187	6	Query_1	-3.31266283988953	-0.545521259307861
17	18	1110	797	69	122	5	Query_1	8.04316997528076	5.5910792350769
4	408	96	96	56	77	3	Query_1	0.583056390285492	2.14880394935608
19	60	1723	1502	30	67	6	Query_1	8.17261695861816	5.37480020523071
1	42	2365	790	126	19	7	Query_1	7.41081571578979	-4.78558206558228
29	34	3002	701	67	61	9	Query_1	8.02599811553955	5.64792203903198
20	13	1205	1352	77	69	6	Query_1	8.05945777893066	5.70772695541382
60	112	77	110	82	67	2	Query_1	-7.76227474212646	-0.254761189222336
34	310	80	105	107	96	3	Query_1	-5.87724018096924	-1.0391343832016
37	214	590	248	99	170	6	Query_1	5.60996723175049	-4.50685834884644
52	360	15940	400	217	172	20	Query_1	7.20163774490356	-4.93408966064453
147	280	163	140	112	194	4	Query_1	-6.78866100311279	-0.811829030513763
13	40	330	138	34	19	2	Query_1	5.9518346786499	-4.18343448638916
10	18	395	446	60	34	3	Query_1	8.00619506835938	5.87084054946899
0	23	1335	784	0	17	4	Query_1	8.12083053588867	4.38576126098633
142	1875	258	362	196	242	12	Query_1	-2.97588777542114	2.06340885162354
121	444	579	617	640	5452	25	Query_1	3.23259711265564	-10.1545429229736
8	331	120	96	108	73	3	Query_1	5.92239904403687	-5.04855394363403
103	292	154	185	133	134	4	Query_1	-7.22856950759888	-0.499756157398224
72	487	204	206	137	137	5	Query_1	-4.14311933517456	-1.7062611579895
68	196	1716	958	178	1773	14	Query_1	2.73208570480347	-0.2433722615242
3	27	1517	802	76	13	6	Query_1	7.32835388183594	-4.54600954055786
64	337	1606	306	142	206	8	Query_1	5.72667980194092	-4.61319303512573
5	11	1054	590	12	24	4	Query_1	8.26484966278076	5.18242120742798
2	9	1311	747	34	14	5	Query_1	8.64207553863525	5.38176250457764
0	127	1274	684	83	36	5	Query_1	7.45480728149414	-4.87009143829346
26	29	1461	765	74	36	5	Query_1	8.00067043304443	5.81267833709717
30	213	86	56	42	77	2	Query_1	-1.79244565963745	-2.00594878196716
91	1008	344	288	209	303	9	Query_1	-1.83070385456085	-1.97101163864136
6	22	383	631	5	56	3	Query_1	7.98355388641357	4.55946922302246
13	16	1080	845	17	87	5	Query_1	8.00626754760742	5.37155628204346
27	273	119	112	77	117	3	Query_1	-1.99906980991364	-2.51944994926453
0	197	103	70	43	75	2	Query_1	0.81669557094574	1.86470699310303
1	164	248	65	28	54	2	Query_1	2.89315056800842	0.393339216709137
13	10	63	712	12	80	3	Query_1	7.17980813980103	4.94268941879272
31	103	98	114	368	52	3	Query_1	3.65412545204163	-6.70289993286133
134	651	62378	1453	335	447	71	Query_1	7.24758243560791	-4.86686086654663
101	862	221	362	182	231	8	Query_1	-4.80390787124634	0.295013517141342
13	64	234	99	37	24	2	Query_1	5.71638345718384	-4.32256746292114
13	108	563	64	40	78	3	Query_1	5.86148643493652	-4.83082437515259
36	298	153	49	93	106	3	Query_1	-1.68744361400604	-2.89132785797119
27	42	883	142	68	67	4	Query_1	6.01424741744995	-4.4767746925354
48	146	181	146	126	1823	7	Query_1	3.23714876174927	-10.2527542114258
40	284	83	134	100	88	3	Query_1	-6.40304708480835	-0.387672185897827
13	76	140	36	1464	213	6	Query_1	4.05075836181641	-8.30459213256836
64	159	377	364	393	2654	13	Query_1	3.27720642089844	-9.8402099609375
12	16	1112	907	55	86	5	Query_1	8.1442928314209	5.54771423339844
17	22	1327	952	61	29	5	Query_1	8.21635341644287	5.72840452194214
30	455	826	816	128	205	8	Query_1	5.86483669281006	-3.99152946472168
11	0	678	639	6	147	4	Query_1	8.04360961914062	4.96691608428955
27	87	48	92	114	999	4	Query_1	3.31657481193542	-10.326699256897
14	179	105	78	43	77	2	Query_1	0.198079481720924	-1.84810674190521
28	307	897	824	90	29	5	Query_1	7.74189281463623	5.84438037872314
24	54	2198	1369	96	35	8	Query_1	8.34873676300049	5.58372926712036
32	263	542	144	132	74	5	Query_1	5.47414493560791	-4.91066646575928
152	1043	362	375	287	268	10	Query_1	-4.78881311416626	-1.70957887172699
7	176	96	81	46	84	2	Query_1	1.13800239562988	-0.832239151000977
6	208	85	59	56	70	2	Query_1	0.215763255953789	0.0276495777070522
98.1	824.4	304.2	454.5	173.7	351.9	9	Query_1	-2.13359212875366	-0.532274544239044
23	71	271	56	59	67	2	Query_1	4.95075225830078	-5.35588693618774
22	78	568	521	0	136	4	Query_1	7.56928634643555	4.41805219650269
21	20	2270	609	73	33	6	Query_1	7.18642282485962	-4.54204225540161
28	236	258	165	230	1687	8	Query_1	3.53785037994385	-10.0087032318115
23	81	524	87	51	90	3	Query_1	5.71289253234863	-4.63990497589111
31	143	2413	309	241	7551	21	Query_1	3.45662951469421	-2.46626043319702
47	349	173	175	88	159	4	Query_1	-1.45458579063416	-1.59607470035553
61	91	230	201	196	2251	9	Query_1	3.26618337631226	-10.0315675735474
23	86	14371	541	150	59	14	Query_1	7.32694530487061	-4.8142204284668
77	590	820	598	117	172	8	Query_1	5.73145627975464	-4.0933690071106
43	52	1442	1446	123	80	8	Query_1	7.86273193359375	5.90592241287231
1	22	540	49	4	14	2	Query_1	7.68506813049316	2.32062149047852
53	500	211	170	121	177	5	Query_1	-2.0081570148468	-2.37146520614624
25	195	76	68	49	80	2	Query_1	-2.94693899154663	-2.12169170379639
32	321	89	121	82	93	3	Query_1	-5.08590126037598	-1.24355947971344
55	742	253	320	151	221	7	Query_1	-1.98242175579071	-0.569363117218018
3	30	1231	466	15	36	4	Query_1	8.3256778717041	4.69133996963501
34	186	85	77	46	70	2	Query_1	-3.44695353507996	-1.8473516702652
22	178	272	91	73	50	3	Query_1	5.2312912940979	-4.88780736923218
30	278	92	132	71	124	3	Query_1	-3.5057590007782	-1.21576344966888
27	332	115	109	62	92	3	Query_1	-1.65764904022217	-1.76711809635162
97	446	208	215	117	187	5	Query_1	-3.79789733886719	-0.993080317974091
31	5	935	431	61	78	4	Query_1	7.7794132232666	5.82425308227539
14	183	1527	2944	208	87	12	Query_1	8.68081378936768	5.40386962890625
45	411	153	174	92	117	4	Query_1	-3.35195159912109	-1.05825126171112
12	268	152	149	47	108	3	Query_1	1.72950804233551	-0.339016407728195
3	227	67	79	48	58	2	Query_1	0.503811061382294	2.06959223747253
54	140	89	86	41	88	2	Query_1	-2.1706006526947	-0.98948609828949
37	57	447	185	53	63	3	Query_1	5.73146677017212	-4.09805011749268
0	0	796	548	0	0	3	Query_1	8.37378215789795	5.06598424911499
13	20	1631	814	45	39	6	Query_1	8.18308925628662	5.61317110061646
39	585	187	178	109	149	5	Query_1	-1.5245612859726	-0.959255158901215
29	86	69	98	49	1806	6	Query_1	3.52783107757568	-10.6901073455811
2	193	91	77	62	61	2	Query_1	4.12985897064209	-2.21995186805725
34	233	90	97	110	2095	7	Query_1	3.02766633033752	-10.8782472610474
29	457	329	128	113	214	5	Query_1	0.763299763202667	-2.05921721458435
9	221	920	909	23	66	5	Query_1	8.09099578857422	4.70490741729736
44.625	676.375	271.25	317.625	185.5	217	7	Query_1	-1.73819434642792	-1.96306359767914
18	213	73	78	49	62	2	Query_1	-2.19562458992004	-2.13582181930542
41	85	145	121	19	804	4	Query_1	1.9593231678009	0.787792384624481
21	55	2222	1309	79	61	7	Query_1	8.18005180358887	5.63111877441406
11	215	85	59	50	72	2	Query_1	0.00185897620394826	-1.38609826564789
0	11	339	242	54	8	2	Query_1	7.55688285827637	-4.89301824569702
11	232	69	61	57	67	2	Query_1	-1.14271986484528	0.0507975034415722
15	20	3561	44	53	25	5	Query_1	7.25072622299194	-4.97561645507812
2	54	2336	819	55	47	6	Query_1	7.40573501586914	-4.67015361785889
32	851	170	248	65	141	6	Query_1	0.663640916347504	2.31707739830017
35	325	104	158	29	92	3	Query_1	0.461423814296722	0.794246017932892
23	26	198	502	62	76	3	Query_1	7.06844663619995	6.27707862854004
62	697	226	214	96	202	6	Query_1	-0.591127276420593	-0.822873532772064
22	300	103	125	82	95	3	Query_1	-3.09285259246826	-2.0289192199707
10	182	104	65	50	77	2	Query_1	0.504175961017609	-1.84620094299316
12	522	177	115	87	101	4	Query_1	0.217410922050476	1.25270938873291
23	366	178	157	98	154	4	Query_1	-0.0608113966882229	-1.88785088062286
22	176	59	118	36	73	2	Query_1	-3.59279990196228	0.85106372833252
4	359	64	161	40	101	3	Query_1	1.23174774646759	2.57572412490845
23	108	522	66	70	72	3	Query_1	5.72345542907715	-5.03759717941284
10	213	83	80	29	74	2	Query_1	1.46096074581146	-0.0621750988066196
27	419	132	165	90	137	4	Query_1	-1.84250438213348	-0.425420820713043
31	409	148	164	79	159	4	Query_1	-0.583890080451965	-1.18311905860901
11	106	2779	2337	21	34	10	Query_1	8.32153701782227	4.99943971633911
12	249	57	100	18	64	2	Query_1	1.13279354572296	1.72976493835449
23	186	80	54	80	61	2	Query_1	-3.43831753730774	-2.79734778404236
18	57	269	132	26	45	2	Query_1	5.78877067565918	-4.07570505142212
0	218	54	135	35	53	2	Query_1	1.07172226905823	2.36034321784973
25	213	74	74	48	61	2	Query_1	-3.8113169670105	-1.86808824539185
43	125	82	100	50	94	2	Query_1	-7.06801986694336	-0.648368358612061
8	119	1194	837	46	79	6	Query_1	8.30434894561768	5.12147617340088
8	224	73	80	48	62	2	Query_1	-0.790694355964661	0.337865769863129
32	216	328	112	51	88	3	Query_1	5.26325845718384	-4.46894121170044
34	382	134	196	102	125	4	Query_1	-3.60825252532959	-0.858388423919678
16	179	64	87	64	70	2	Query_1	-4.58047723770142	-2.1143856048584
27	61	266	70	26	88	2	Query_1	1.19795382022858	-1.48930966854095
7	181	107	66	56	72	2	Query_1	0.56400853395462	-1.2885844707489
23	547	144	230	137	142	5	Query_1	-2.22038173675537	0.24489127099514
0	172	106	64	52	97	2	Query_1	0.876049935817719	1.84329557418823
68	488	212	176	117	182	5	Query_1	-2.95799469947815	-2.10993337631226
6	12	1449	532	135	0	5	Query_1	8.64186382293701	5.75304365158081
68	236	209	353	302	3582	14	Query_1	3.33110570907593	-10.5438394546509
31	400	112	186	91	158	4	Query_1	-2.67288517951965	-0.329775959253311
16	11	346	634	10	55	3	Query_1	7.57594633102417	5.45019817352295
21	47	2365	384	36	32	6	Query_1	7.21970510482788	-4.41104507446289
12	31	649	860	10	54	4	Query_1	7.86934661865234	4.82372570037842
25	219	64	82	56	45	2	Query_1	-5.54753875732422	-0.463191598653793
67	714	215	298	181	248	7	Query_1	-4.14995765686035	-1.60276961326599
17	289	93	133	84	102	3	Query_1	-2.62784266471863	-0.679454624652863
20	212	42	119	36	67	2	Query_1	-3.93798017501831	1.99279296398163
18	213	84	67	38	77	2	Query_1	-0.538663268089294	-1.63575553894043
16	172	85	73	72	64	2	Query_1	-2.84751892089844	-2.80074000358582
9	52	334	39	74	40	2	Query_1	5.97084283828735	-5.5726637840271
2	215	62	98	46	65	2	Query_1	0.70028692483902	2.17975878715515
26	187	55	91	54	67	2	Query_1	-5.70543336868286	-0.311364114284515
16	558	170	229	105	150	5	Query_1	0.363789737224579	2.09412884712219
12	189	109	51	62	69	2	Query_1	-1.01055240631104	-2.65376305580139
106	292	62	155	102	57	3	Query_1	-8.25528144836426	1.04509878158569
22	173	68	107	39	82	2	Query_1	-2.00260257720947	-0.5090571641922
7	294	114	126	115	69	3	Query_1	6.272629737854	-5.11403226852417
48	574	322	163	204	168	6	Query_1	-2.17749452590942	-2.60984706878662
189	534	879	963	823	9522	39	Query_1	3.2449734210968	-10.2939424514771
2	205	72	54	46	101	2	Query_1	0.820034801959991	1.63728010654449
24	195	112	45	58	69	2	Query_1	-1.60822534561157	-2.97255492210388
37	45	97	89	642	218	4	Query_1	3.58092880249023	-7.81538343429565
31	173	325	77	69	108	3	Query_1	0.477328062057495	-2.31800174713135
58	274	6643	899	186	207	21	Query_1	6.99629306793213	-4.62843656539917
32	66	65	59	300	36	2	Query_1	3.58331775665283	-6.82875823974609
19	84	1444	302	54	64	5	Query_1	6.8465461730957	-4.55958318710327
62	1424	433	477	208	362	12	Query_1	0.0292522851377726	0.300823956727982
13	102	3131	2147	102	96	11	Query_1	8.46568965911865	5.3342432975769
28	350	332	560	53	101	5	Query_1	7.06675863265991	5.53397560119629
17	178	70	115	55	59	2	Query_1	-3.64768886566162	-0.693327963352203
19	25	1867	573	61	88	6	Query_1	7.96048212051392	5.67198085784912
12	197	63	72	67	70	2	Query_1	-2.66267657279968	-2.1635148525238
41	463	129	132	93	127	4	Query_1	-2.3122923374176	-1.59382712841034
3	213	105	48	46	81	2	Query_1	1.38724911212921	0.0824198126792908
0	0	1467	569	4	0	4	Query_1	8.55469512939453	5.29948329925537
181.971428571429	423.342857142857	27648.3428571429	1026.77142857143	326.228571428571	324.342857142857	33	Query_1	7.07967138290405	-4.80283260345459
15	327	114	144	54	87	3	Query_1	-0.182441264390945	0.184488520026207
2	360	104	116	71	81	3	Query_1	0.58744478225708	2.12333750724792
21	8	484	4	6	40	2	Query_1	2.72143936157227	-0.766081750392914
21	29	619	161	50	34	3	Query_1	5.96986198425293	-4.22908878326416
61	815	263	236	146	224	7	Query_1	-1.36412930488586	-1.47138142585754
27	173	74	69	72	68	2	Query_1	-4.69773149490356	-2.32117772102356
53	319	129	64	78	94	3	Query_1	-3.07179498672485	-2.73633575439453
12	431	178	124	103	135	4	Query_1	0.436639070510864	0.10910303145647
10	98	143	134	25	60	2	Query_1	5.70402240753174	-4.11656284332275
16	76	2275	1237	55	89	8	Query_1	8.19503307342529	5.26016426086426
24	122	1756	151	117	91	6	Query_1	6.63996553421021	-4.83992052078247
15	31	687	892	11	30	4	Query_1	7.76084852218628	5.39755630493164
152	1179	323	464	435	4313	19	Query_1	2.69101428985596	-10.4229469299316
15	78	3023	572	46	117	7	Query_1	8.28507709503174	4.6284122467041
60	102	3761	68	176	113	10	Query_1	6.27707242965698	-5.28914070129395
25	297	69	162	54	123	3	Query_1	-2.52834057807922	1.22976887226105
86	606	150	157	384	1956	10	Query_1	2.7167181968689	-10.2036933898926
13	196	69	91	54	67	2	Query_1	-2.41830253601074	-2.09511375427246
23	43	2397	781	46	48	7	Query_1	8.07218265533447	5.66861438751221
137	1051	362	273	168	291	9	Query_1	-1.97713303565979	-1.53231060504913
57	543	165	175	112	179	5	Query_1	-2.78454661369324	-1.46799123287201
25	146	522	97	22	52	3	Query_1	5.69671964645386	-4.40043115615845
42	117	578	972	315	703	8	Query_1	7.63674259185791	5.74144649505615
11	86	3827	52	92	75	7	Query_1	6.99109268188477	-5.05453681945801
63	864	243	130	121	122	6	Query_1	-1.63390374183655	-0.248126059770584
25	102	150	92	45	59	2	Query_1	4.80437612533569	-4.83303689956665
21	89	14350	174	121	94	17	Query_1	7.23281574249268	-4.97154569625854
13	27	2196	1159	123	45	7	Query_1	8.2450008392334	2.38015341758728
29	47	2474	98	45	71	6	Query_1	6.63149070739746	-4.89803504943848
53	459	124	122	81	146	4	Query_1	-2.55855512619019	-1.10513818264008
31	67	66	99	50	519	3	Query_1	3.33984160423279	-9.71821975708008
18	291	78	161	79	101	3	Query_1	-4.29033517837524	0.497052282094955
20	528	19847	369	128	177	25	Query_1	7.22757482528687	-4.92437124252319
55	151	614	156	85	101	5	Query_1	5.47843933105469	-4.49668979644775
19	179	131	49	46	83	2	Query_1	0.0827104970812798	-2.4277777671814
38	600	157	248	102	124	5	Query_1	-2.3298499584198	0.211431100964546
29	90	107	111	55	84	2	Query_1	-4.1413459777832	-1.80389034748077
52	816	6092	406	200	204	15	Query_1	6.73033714294434	-4.85311794281006
20	405	96	59	83	78	3	Query_1	-1.38331043720245	0.0140777407214046
28	185	83	57	57	75	2	Query_1	-3.45047450065613	-2.74726796150208
7	286	120	137	89	95	3	Query_1	6.17693471908569	-5.10928678512573
120	717	18832	1212	367	390	31	Query_1	6.99874925613403	-4.76697778701782
0	1	2492	1485	65	9	7	Query_1	8.64700031280518	5.35284328460693
17	286	116	112	88	105	3	Query_1	-1.86905384063721	-2.47912645339966
6	49	239	200	51	79	2	Query_1	6.23093032836914	-4.39773893356323
12	310	1980	263	106	113	8	Query_1	6.87494897842407	-4.88937664031982
13	61	1669	0	87	57	5	Query_1	6.1529369354248	-5.78108358383179
12	301	124	121	82	98	3	Query_1	5.7602367401123	-4.78880405426025
2	15	1719	1031	0	75	6	Query_1	8.20550727844238	4.34106922149658
22	393	146	170	116	127	4	Query_1	-2.14299130439758	-1.9543868303299
24	444	70	101	45	54	3	Query_1	-1.73256099224091	2.57929849624634
39	103	31586	306	584	760	23	Query_1	6.9092264175415	-5.26042795181274
18	35	1409	948	64	64	6	Query_1	8.12054061889648	5.64103889465332
10	172	72	90	70	63	2	Query_1	-2.4449028968811	-2.37467408180237
9	171	743	679	67	42	5	Query_1	8.56427955627441	5.42437553405762
34	499	200	205	97	199	5	Query_1	-0.145907685160637	-1.19100344181061
6	45	855	14	46	49	3	Query_1	6.23033380508423	-5.4181432723999
38	70	134	102	59	415	3	Query_1	3.18489193916321	-9.31338787078857
8	190	64	101	61	60	2	Query_1	5.39935493469238	-4.83047294616699
95	916	213	182	189	160	7	Query_1	-4.12876796722412	-1.57866764068604
22	77	987	126	57	46	4	Query_1	6.19268226623535	-4.59199190139771
10	11	767	608	34	30	4	Query_1	8.14974117279053	5.68281507492065
9	55	343	111	2	65	2	Query_1	2.36021399497986	0.885791599750519
55	204	218	258	855	262	7	Query_1	3.63566923141479	-7.37569189071655
17	195	81	84	36	74	2	Query_1	-0.671001493930817	-1.15465569496155
59	389	162	154	86	150	4	Query_1	-2.49594140052795	-1.2635623216629
24	139	210	159	48	106	3	Query_1	-0.273689806461334	-1.28403770923615
193	829	514	263	193	309	9	Query_1	-1.91485810279846	-2.03077125549316
3	228	83	65	42	70	2	Query_1	0.637295782566071	1.80126368999481
64	314	103	98	75	96	3	Query_1	-4.56066560745239	-1.12108957767487
40	269	30336	716	207	166	28	Query_1	7.31458044052124	-4.90444850921631
237	337	109	187	73	125	4	Query_1	-5.28724241256714	0.581565678119659
9	306	101	122	63	135	3	Query_1	1.0843917131424	0.613441467285156
15	192	89	87	39	79	2	Query_1	-0.294294774532318	-1.4182962179184
26	186	88	71	50	69	2	Query_1	-3.17982959747314	-2.25987529754639
121	212	2183	919	59	152	9	Query_1	7.4038257598877	5.75182914733887
107	323	4460	941	310	278	18	Query_1	6.13965702056885	-4.45349073410034
11	192	80	62	68	67	2	Query_1	-1.85598003864288	-2.34866523742676
7	58	974	558	2	94	4	Query_1	8.05717277526855	4.42925882339478
31	190	78	59	58	73	2	Query_1	-3.77323317527771	-2.56853175163269
14	53	1092	668	158	14	5	Query_1	7.11537885665894	-4.5826563835144
52	170	2092	182	47	156	8	Query_1	5.878258228302	-4.56109714508057
11	202	89	86	26	89	2	Query_1	1.6443784236908	-0.00234147417359054
57	656	222	220	130	186	6	Query_1	-1.92566013336182	-1.9329000711441
27	181	95	57	68	63	2	Query_1	-3.32052063941956	-2.82222652435303
37	285	98	141	61	107	3	Query_1	-3.69728541374207	-0.511460542678833
7	84	2416	414	32	47	7	Query_1	7.23686122894287	-4.58991289138794
118	857	142	362	92	200	7	Query_1	-3.7585654258728	1.75282514095306
133.166666666667	1508.27777777778	2027.72222222222	366.444444444444	337.166666666667	424.055555555556	17	Query_1	5.4850606918335	-4.66896486282349
65	369	152	141	91	171	4	Query_1	-3.0097644329071	-1.56774032115936
7	313	79	155	72	95	3	Query_1	0.255117505788803	2.59827327728271
0	189	68	98	68	61	2	Query_1	0.594514667987823	2.05768537521362
42	372	181	155	107	134	4	Query_1	-2.2053701877594	-2.40784335136414
25	201	72	89	44	65	2	Query_1	-3.62803173065186	-0.839296519756317
14	214	61	98	29	74	2	Query_1	0.251746624708176	0.311008155345917
7	147	1479	1021	4	22	6	Query_1	8.01242637634277	4.63144493103027
13	18	834	515	3	29	4	Query_1	7.9536657333374	4.78191804885864
9	209	108	33	47	86	2	Query_1	0.449560105800629	-0.731464922428131
0	196	72	95	35	86	2	Query_1	2.85024380683899	1.16069757938385
21	406	1368	1160	70	83	8	Query_1	7.68809652328491	5.31214237213135
19	79	309	36	41	75	2	Query_1	5.16057872772217	-4.89621067047119
45	574	981	586	134	172	8	Query_1	5.80986022949219	-4.23303127288818
85	699	520	161	38	143	6	Query_1	1.17811608314514	-0.641557693481445
11	294	132	101	71	116	3	Query_1	0.541756272315979	-0.810932695865631
12	24	1949	47	56	37	5	Query_1	6.92783403396606	-4.96695899963379
55	136	632	124	67	114	4	Query_1	5.51030111312866	-4.5817232131958
55	542	410	189	130	188	6	Query_1	-1.01975071430206	-2.33149933815002
15	296	138	120	82	80	3	Query_1	5.57506799697876	-4.87501192092896
5	204	75	92	61	51	2	Query_1	6.08485984802246	-4.99610614776611
37	433	148	128	78	153	4	Query_1	-1.02725899219513	-1.72758650779724
1859	867	502	352	132	225	11	Query_1	-4.04814672470093	0.537044286727905
146	275	153	213	78	156	4	Query_1	-7.13321113586426	-0.400911331176758
4	26	304	574	9	20	3	Query_1	8.10356426239014	4.81122493743896
83	365	2188	1027	105	136	10	Query_1	5.85492515563965	-3.89420080184937
80	763	210	179	86	189	6	Query_1	-0.874463796615601	-0.478364795446396
31	274	116	133	77	106	3	Query_1	-3.64719128608704	-1.81938481330872
92	652	16033	286	334	382	25	Query_1	6.75990390777588	-5.09234142303467
105	295	91	112	49	116	3	Query_1	-3.54148530960083	0.182582914829254
63	816	145	184	133	146	6	Query_1	-3.57690262794495	0.971395492553711
42	434	144	122	119	127	4	Query_1	-3.72372341156006	-2.31476616859436
36	398	135	178	81	150	4	Query_1	-1.82794570922852	-1.08834969997406
4	45	479	379	83	10	3	Query_1	7.21082973480225	-4.64217567443848
20	138	1825	130	13	41	5	Query_1	6.07804012298584	-0.410593777894974
8	77	301	69	48	44	2	Query_1	5.95887756347656	-4.84608840942383
7	23	708	391	36	117	4	Query_1	8.09739398956299	5.27300214767456
55	414	190	135	107	105	4	Query_1	-3.20211553573608	-2.1745171546936
16	171	87	98	36	81	2	Query_1	-0.352537304162979	-0.996531963348389
0	1	913	649	32	4	4	Query_1	8.66399669647217	5.39909791946411
151	576	286	200	138	192	6	Query_1	-3.37158131599426	-1.89056861400604
18	384	137	221	71	144	4	Query_1	0.620023429393768	0.721835374832153
9	83	167	114	28	92	2	Query_1	2.48381543159485	-0.715683102607727
10	50	1225	1016	52	54	6	Query_1	8.45627021789551	5.46054553985596
113	716	233	155	100	205	6	Query_1	-1.70364785194397	-1.28934586048126
21	80	108	163	123	1051	5	Query_1	3.30239295959473	-10.2712478637695
0	0	1225	622	20	28	4	Query_1	8.53539752960205	5.01100635528564
38	453	162	240	143	181	5	Query_1	-4.27325773239136	-1.94877779483795
32	49	271	100	59	40	2	Query_1	5.10847759246826	-4.74798059463501
34	280	120	134	86	87	3	Query_1	-4.26894330978394	-1.75509417057037
71	667	55	107	53	82	4	Query_1	-3.04440927505493	3.36503148078918
34	403	330	227	103	158	5	Query_1	5.28946208953857	-4.63479423522949
28	183	358	144	106	103	4	Query_1	5.08495855331421	-4.92976713180542
19	196	73	77	30	97	2	Query_1	-0.299601823091507	-0.848596453666687
40	148	232	128	311	3359	11	Query_1	3.28299784660339	-10.5477876663208
0	26	927	665	39	5	4	Query_1	8.78804874420166	5.38898277282715
192	1460	411	409	223	339	12	Query_1	-3.057461977005	-0.651379525661469
15	294	104	128	73	117	3	Query_1	-0.386455625295639	-0.722075521945953
31	454	131	151	84	140	4	Query_1	-1.75543808937073	-0.700359761714935
17	191	78	76	75	46	2	Query_1	-3.52408838272095	-1.54015862941742
34	127	622	740	140	65	5	Query_1	5.85135841369629	-3.88975691795349
52	51	804	933	92	501	7	Query_1	7.45924282073975	5.90572309494019
56	500	202	183	147	150	5	Query_1	-3.82755875587463	-2.30254411697388
16	202	79	92	23	81	2	Query_1	0.908911943435669	0.276412814855576
72	260	24253	401	279	3308	33	Query_1	3.39973568916321	0.305233508348465
30	460	111	164	90	123	4	Query_1	-2.11755204200745	0.119754813611507
36	92	100	226	96	543	4	Query_1	3.58641695976257	-9.63203716278076
18	41	1890	700	133	17	6	Query_1	7.24214029312134	-4.56860208511353
20	332	125	100	73	104	3	Query_1	-0.976932644844055	-1.52953720092773
88	534	160	182	94	177	5	Query_1	-3.0505051612854	-0.576532244682312
0	223	148	18	67	47	2	Query_1	0.473684430122375	1.78247773647308
47	211	57	53	51	81	2	Query_1	-4.30429601669312	-1.30392217636108
18	299	94	119	102	97	3	Query_1	-2.97990655899048	-1.61661744117737
44	70	35143	421	116	151	28	Query_1	7.27357006072998	-4.81857919692993
16	186	91	71	67	50	2	Query_1	4.42601346969604	-5.02158975601196
50	1011	369	206	119	266	8	Query_1	0.598148763179779	-0.624990999698639
25	372	147	172	110	138	4	Query_1	-2.08046269416809	-2.21268105506897
33	188	64	81	62	65	2	Query_1	-5.72738218307495	-1.05874752998352
54	120	6597	113	90	96	11	Query_1	6.84362268447876	-4.95894956588745
82	372	14861	546	377	356	35	Query_1	7.0094895362854	-4.97742033004761
9	41	836	85	69	39	3	Query_1	6.68878507614136	-4.89732885360718
6	198	56	93	47	79	2	Query_1	0.323500245809555	2.18065905570984
13	180	111	74	46	64	2	Query_1	-0.189659357070923	-2.03122782707214
44	91	4359	347	13	127	10	Query_1	8.21407985687256	4.55451965332031
14	173	78	91	42	88	2	Query_1	-0.395199984312057	-1.64821326732635
17	283	126	112	74	116	3	Query_1	0.0880756676197052	-1.63359260559082
21	46	2193	102	144	51	6	Query_1	6.93860578536987	-5.00977611541748
19	295	115	123	68	105	3	Query_1	-1.05670857429504	-1.54939842224121
23	48	1460	632	43	162	6	Query_1	7.75873374938965	5.49571990966797
50	108	628	426	16	81	4	Query_1	7.18127870559692	5.55894374847412
10	200	85	67	44	77	2	Query_1	0.390942394733429	-1.28483664989471
35	128	787	457	157	101	6	Query_1	5.90692377090454	-4.30843782424927
30	263	102	137	79	116	3	Query_1	-3.81723761558533	-1.85911679267883
13	207	101	44	73	53	2	Query_1	-1.82929730415344	-2.48339176177979
52	426	160	182	51	127	4	Query_1	-0.821996450424194	-0.490536600351334
113	381	601	506	1612	5331	20	Query_1	3.44693040847778	-9.2426700592041
59	650	245	260	102	177	6	Query_1	-1.01022243499756	-0.833867907524109
14	197	76	99	30	80	2	Query_1	0.0636629462242126	-0.353128492832184
22	197	88	71	53	59	2	Query_1	-2.58434748649597	-2.336838722229
40	328	1633	568	90	162	8	Query_1	6.04176902770996	-4.33408832550049
52	133	9403	505	174	165	14	Query_1	7.11793327331543	-4.7871789932251
128	1728	377	426	268	328	13	Query_1	-2.18493556976318	0.0523303784430027
428	300	194	181	128	163	5	Query_1	-7.38058185577393	-0.395571142435074
9	5	462	446	35	10	3	Query_1	8.12317943572998	5.91517782211304
50	284	98	104	97	101	3	Query_1	-5.31957721710205	-1.69313883781433
20	276	105	167	58	118	3	Query_1	-0.546005487442017	-0.607983529567719
109	236	14922	393	316	5769	28	Query_1	3.32573318481445	0.291302263736725
63	133	61	100	93	59	2	Query_1	-8.14947128295898	0.114276431500912
0	0	1407	479	44	0	4	Query_1	8.76462841033936	5.52838277816772
18	26	981	430	64	31	4	Query_1	6.41175842285156	-4.00528383255005
33	450	143	134	83	139	4	Query_1	-1.07152163982391	-1.52003920078278
68	440	145	122	86	135	4	Query_1	-3.20521712303162	-1.61158847808838
44	153	1057	176	113	114	6	Query_1	5.7291579246521	-4.67034482955933
25	375	135	152	102	173	4	Query_1	-1.38990259170532	-2.26546812057495
32	316	1027	183	983	281	10	Query_1	5.54833126068115	-6.22500038146973
18	126	2157	184	98	131	7	Query_1	6.67219591140747	-4.9668493270874
99	217	311	416	174	2017	11	Query_1	3.46244239807129	-9.7947826385498
122	1081	228	341	206	251	9	Query_1	-5.08231210708618	0.109755627810955
24	301	155	74	96	95	3	Query_1	-1.64704704284668	-2.71275568008423
4	59	551	173	19	62	3	Query_1	8.11543464660645	4.49801921844482
37	300	104	156	69	86	3	Query_1	-3.80163478851318	-0.442351967096329
7	236	84	29	66	66	2	Query_1	-0.179836273193359	0.0572107918560505
31	352	181	166	105	144	4	Query_1	-1.48651313781738	-2.47808790206909
3	156	161	77	48	41	2	Query_1	6.39753389358521	-4.90378665924072
44	571	247	139	112	127	5	Query_1	-1.48135852813721	-2.02510833740234
58	702	158	266	131	162	6	Query_1	-4.14922666549683	0.354600995779037
34	302	118	106	64	107	3	Query_1	-1.97281968593597	-1.91229820251465
20	180	65	100	41	81	2	Query_1	-2.20365691184998	-0.660950720310211
65	286	72499	207	173	253	35	Query_1	7.26037311553955	-5.01496648788452
45	378	155	173	95	146	4	Query_1	-3.37206673622131	-1.88362669944763
47	643	217	227	162	185	6	Query_1	-2.2958505153656	-2.16659712791443
7	187	88	97	38	79	2	Query_1	1.46172058582306	-0.15902379155159
53	130	283	209	222	8308	18	Query_1	3.9631175994873	-11.3686780929565
43	330	10818	329	174	185	17	Query_1	7.06278419494629	-4.94328308105469
10	201	96	78	52	55	2	Query_1	5.55413150787354	-4.8616681098938
51	110	13744	1021	197	145	18	Query_1	7.22480344772339	-4.6984601020813
2	79	26	58	115	1569	5	Query_1	4.14982175827026	-12.1459369659424
3	61	183	507	47	28	3	Query_1	8.69276428222656	5.40321254730225
32	98	2548	852	30	121	8	Query_1	7.87827062606812	5.3122615814209
16	488	151	166	71	98	4	Query_1	0.233179703354836	0.828119158744812
76	128	179	192	551	205	5	Query_1	3.40871739387512	-7.25244092941284
28	36	1886	1527	63	12	7	Query_1	8.2380313873291	5.64197063446045
11	23	931	657	59	15	4	Query_1	8.24647235870361	5.65676641464233
35	568	89	126	50	115	4	Query_1	-0.740976393222809	1.974036693573
12	191	75	69	67	71	2	Query_1	-2.29561161994934	-2.44387698173523
71	137	90	59	73	78	2	Query_1	-6.93949937820435	-0.850318670272827
39	161	20463	1089	161	168	26	Query_1	7.27515649795532	-4.68120670318604
78	518	147	226	67	211	5	Query_1	-2.05143404006958	0.360113263130188
149	997	1774	1538	177	220	14	Query_1	5.78413724899292	-3.95999455451965
43	389	179	122	112	142	4	Query_1	-2.02200841903687	-2.75109839439392
2	91	1191	1343	39	40	6	Query_1	8.597336769104	5.20134305953979
19	28	440	452	24	38	3	Query_1	7.56692934036255	5.84294939041138
22	226	246	80	46	98	3	Query_1	0.76486200094223	-1.81051659584045
27	352	129	387	70	117	4	Query_1	4.92872285842896	5.32404708862305
43	142	968	59	111	123	5	Query_1	5.67203903198242	-5.27655458450317
10	285	108	118	86	119	3	Query_1	-0.220139667391777	0.139042571187019
33	813	1249	769	152	197	10	Query_1	6.32959318161011	-4.54500675201416
165	374	853	592	123	111	7	Query_1	5.62165117263794	-4.0766544342041
7	181	78	81	60	75	2	Query_1	-0.552719295024872	-0.0475221909582615
22	62	280	52	72	56	2	Query_1	4.90781116485596	-5.47442245483398
38	114	142	116	267	83	3	Query_1	3.63147139549255	-6.65704822540283
27	194	3174	180	102	97	9	Query_1	6.76891756057739	-4.85625076293945
15	189	68	86	50	77	2	Query_1	-2.01609086990356	-2.05547738075256
54	1144	953	383	200	217	11	Query_1	5.77219820022583	-4.81148338317871
94	884	283	306	166	242	8	Query_1	-2.99202275276184	-1.03754580020905
10	107	885	1010	0	52	5	Query_1	7.86751937866211	4.45516920089722
60	329	809	629	114	131	7	Query_1	5.75377893447876	-4.05973243713379
89	910	184	275	113	181	7	Query_1	-2.96648740768433	0.757899105548859
16	177	66	119	36	71	2	Query_1	-0.968844592571259	-0.466817289590836
0	170	79	83	78	71	2	Query_1	0.661064863204956	1.97254490852356
15	171	78	115	39	73	2	Query_1	-0.750562250614166	-0.858138084411621
133	1142	374	464	269	342	11	Query_1	-4.03355360031128	-1.30544877052307
58	518	155	162	150	184	5	Query_1	-4.21023321151733	-2.45392084121704
26	72	41	169	49	466	3	Query_1	3.95852899551392	-9.96523857116699
140	422	491	446	28	2648	13	Query_1	2.05738830566406	0.868219375610352
9	279	139	90	97	116	3	Query_1	0.368526190519333	-0.552583396434784
30	319	103	103	97	84	3	Query_1	-4.30088233947754	-2.02450394630432
20	210	86	79	71	37	2	Query_1	4.56924057006836	-4.83653354644775
16	184	62	90	49	87	2	Query_1	-2.53202795982361	-1.60503506660461
14	129	23255	120	107	73	17	Query_1	7.35253810882568	-4.96192836761475
24	224	103	122	464	93	4	Query_1	3.87087559700012	-6.91944646835327
5	1	1197	304	131	46	4	Query_1	7.1948938369751	-4.63564920425415
20	82	555	72	55	68	3	Query_1	5.79774761199951	-4.8178334236145
2	361	809	715	16	83	6	Query_1	8.10601234436035	4.47544145584106
34	103	10156	416	111	122	17	Query_1	7.18355798721313	-4.75755834579468
22	208	79	96	34	62	2	Query_1	-1.23254442214966	-0.601762115955353
0	0	864	597	0	69	4	Query_1	8.17399883270264	4.29238748550415
68	815	215	283	147	206	7	Query_1	-2.95000410079956	-0.358538269996643
4	229	69	85	51	56	2	Query_1	0.318097978830338	2.15713572502136
10	180	82	81	57	76	2	Query_1	-1.05002427101135	-2.30136370658875
0	44	1353	850	69	1	5	Query_1	8.7794771194458	5.40474557876587
29	274	151	557	58	74	4	Query_1	5.71745157241821	5.42697143554688
43	21	629	135	56	56	3	Query_1	5.67733860015869	-4.31533432006836
60	422	3367	479	111	155	11	Query_1	6.34797477722168	-4.62290287017822
21	85	122	123	42	71	2	Query_1	5.24270725250244	-4.43497514724731
51	775	215	267	171	243	7	Query_1	-2.18039393424988	-1.16797769069672
0	28	867	572	60	13	4	Query_1	7.45601606369019	-4.79853296279907
2	79	410	14	61	28	2	Query_1	6.43324899673462	-5.55617713928223
113	488	233	179	97	153	5	Query_1	-2.46183252334595	-1.04056859016418
57	380	2153	110	214	172	10	Query_1	5.8535852432251	-5.24535417556763
52	420	119	177	70	142	4	Query_1	-2.62312364578247	-0.189084127545357
21	186	74	113	35	64	2	Query_1	-2.4050977230072	-0.155664414167404
24	22	1374	1500	80	64	7	Query_1	8.08185195922852	5.74576282501221
251.52	2895.36	806.4	895.68	478.08	670.08	24	Query_1	-2.15479946136475	-0.33600702881813
98	390	2784	260	160	165	10	Query_1	5.84987735748291	-4.68718576431274
38	365	98	105	59	84	3	Query_1	-3.078049659729	-0.574070572853088
55	520	202	148	125	175	5	Query_1	-1.9932519197464	-2.5332293510437
51	138	131	38	65	83	2	Query_1	-2.38922262191772	-2.90722036361694
16	28	212	332	36	39	2	Query_1	7.40983867645264	6.19991016387939
26	375	142	186	93	159	4	Query_1	-1.40120851993561	-1.83031320571899
88	54	85	146	41	104	2	Query_1	-7.36775255203247	-0.47148135304451
17	173	89	76	44	95	2	Query_1	-0.516444385051727	-1.97280633449554
26	122	9510	313	193	48	14	Query_1	7.32849645614624	-4.88281583786011
11	19	451	54	62	7	2	Query_1	6.37119674682617	-4.67589521408081
11	82	281	59	32	44	2	Query_1	5.75250387191772	-4.74916744232178
32	108	817	542	8	86	5	Query_1	7.39153051376343	5.02449131011963
47	424	135	187	121	100	4	Query_1	-5.57246732711792	-0.628374397754669
18	31	1470	955	63	75	6	Query_1	8.13475799560547	5.61455869674683
32	392	142	128	117	152	4	Query_1	-2.22583508491516	-2.70019125938416
8	29	541	1210	127	82	5	Query_1	8.50728130340576	5.45533847808838
58	383	163	157	99	136	4	Query_1	-3.57345914840698	-1.94698917865753
57	280	19163	460	231	170	28	Query_1	7.15866422653198	-4.90200662612915
46	79	173	186	205	1472	7	Query_1	3.35566163063049	-9.75951862335205
29	131	246	192	87	1970	8	Query_1	3.70093369483948	-10.6941604614258
59	515	297	2295	203	441	14	Query_1	6.42648887634277	4.54893636703491
22	54	176	86	126	2688	8	Query_1	3.45191049575806	-10.7045764923096
13	181	87	89	54	63	2	Query_1	4.57963037490845	-4.90654039382935
39	181	210	176	191	858	6	Query_1	3.11070275306702	-9.37169075012207
24	13	761	847	19	86	5	Query_1	7.86360359191895	5.69206047058105
10	82	794	701	118	86	5	Query_1	7.18156814575195	-4.58126592636108
276	406	526	527	265	4666	18	Query_1	3.23990511894226	-9.96050453186035
59	98	689	43	93	139	4	Query_1	5.06909084320068	-5.5101203918457
6	203	80	61	69	64	2	Query_1	-0.921664357185364	0.35352748632431
4	81	2916	115	72	32	7	Query_1	7.36727619171143	-4.95567464828491
51	387	121	162	97	162	4	Query_1	-4.17409753799438	-1.01259052753448
29	295	92	125	79	113	3	Query_1	-4.00757312774658	-1.76022744178772
42	346	11961	635	149	281	18	Query_1	7.06264591217041	-4.88847255706787
29	376	204	146	99	141	4	Query_1	-1.18613851070404	-2.51632571220398
18	394	192	148	81	159	4	Query_1	0.605858385562897	-1.17687094211578
56	216	3803	179	221	88	11	Query_1	6.61064434051514	-4.99165487289429
0	222	64	89	41	68	2	Query_1	0.94880336523056	2.11624550819397
23	178	81	77	53	81	2	Query_1	-3.15965795516968	-2.24479532241821
41	505	754	324	172	65	6	Query_1	5.79422998428345	-4.62517023086548
73	737	249	228	161	273	7	Query_1	-1.85923945903778	-1.9627742767334
21	119	86	89	72	414	3	Query_1	2.91262865066528	-9.59253787994385
59	237	38912	510	202	165	38	Query_1	7.323082447052	-4.90656709671021
3	177	100	71	48	83	2	Query_1	1.65362751483917	-0.0969517678022385
50	110	86	100	54	93	2	Query_1	-7.20509624481201	-0.606821537017822
40	349	87	110	68	84	3	Query_1	-4.71861600875854	-0.762794494628906
61	356	439	148	151	147	5	Query_1	4.62723112106323	-5.12412643432617
18	63	325	40	65	43	2	Query_1	5.27807092666626	-5.30456924438477
29	86	1895	553	128	133	7	Query_1	6.56105470657349	-4.48994588851929
14	47	289	128	17	68	2	Query_1	5.7940845489502	-3.97403573989868
12	222	64	98	37	56	2	Query_1	-1.20644497871399	0.496119022369385
21	430	264	124	99	84	4	Query_1	5.63171768188477	-4.81207609176636
47	527	224	141	153	141	5	Query_1	-2.45822596549988	-2.76496601104736
5	13	1103	564	25	9	4	Query_1	8.53512382507324	5.44550943374634
15	116	86	49	193	46	2	Query_1	4.22811365127563	-6.52212142944336
5	50	1276	1223	82	68	6	Query_1	8.52420520782471	5.388512134552
38	191	173	127	83	108	3	Query_1	-2.85130834579468	-2.36621642112732
26	386	182	170	102	120	4	Query_1	-1.09931576251984	-1.82343435287476
16	34	1162	60	37	55	4	Query_1	6.34606599807739	-4.84498405456543
27	59	340	27	37	77	2	Query_1	0.834355056285858	-2.34437394142151
7	191	51	125	38	67	2	Query_1	0.620211601257324	2.95769858360291
11	188	60	111	42	74	2	Query_1	-1.22229242324829	0.0991758480668068
64	94	271	149	1531	321	8	Query_1	3.66522073745728	-7.74591064453125
0	38	1224	687	83	8	5	Query_1	7.41344881057739	-4.71459293365479
32	36	76	3058	385	135	8	Query_1	7.38676738739014	4.63198232650757
11	315	113	130	67	95	3	Query_1	0.0365133695304394	0.222848802804947
27	524	205	231	87	161	5	Query_1	-0.0400221608579159	-0.415818601846695
18	22	572	754	15	56	4	Query_1	7.52059459686279	5.56459045410156
0	214	76	58	74	66	2	Query_1	0.578407347202301	2.01659393310547
32	377	122	221	73	147	4	Query_1	-2.13529562950134	-0.0218372195959091
32	391	177	135	94	148	4	Query_1	-1.29925632476807	-2.39522957801819
58	696	131	170	84	123	5	Query_1	-2.85367703437805	0.871083974838257
31	71	242	33	80	51	2	Query_1	4.78517532348633	-5.59994697570801
51	629	152	143	114	149	5	Query_1	-2.42168664932251	-1.15114045143127
25	82	4073	115	107	25	8	Query_1	7.12321090698242	-5.00837182998657
0	32	2572	467	20	29	5	Query_1	7.34604263305664	-4.61588573455811
6	30	632	215	96	18	3	Query_1	7.15951108932495	-4.66675281524658
29	194	97	62	45	72	2	Query_1	-1.8357298374176	-2.14957976341248
31	106	919	618	31	44	5	Query_1	7.42080163955688	5.66046190261841
20	55	3603	7	39	38	7	Query_1	6.45460605621338	-5.32901382446289
31	97	105	109	48	87	2	Query_1	-3.12980628013611	-1.7668114900589
34	98	129	95	64	66	2	Query_1	4.29462671279907	-5.36756658554077
40	117	206	79	1163	174	6	Query_1	3.83652544021606	-7.72122573852539
21	179	85	63	67	71	2	Query_1	-3.15140390396118	-2.83872127532959
14	159	11120	395	100	123	19	Query_1	7.29470920562744	-4.89519929885864
7	152	651	44	81	39	3	Query_1	6.35152626037598	-5.16502809524536
16	75	1273	862	28	61	6	Query_1	7.9979829788208	5.33611536026001
52	94	208	194	217	3323	11	Query_1	3.27528285980225	-10.5513219833374
39	655	132	178	85	139	5	Query_1	-1.09036493301392	0.97259521484375
1	214	54	72	59	79	2	Query_1	0.44243535399437	2.13273525238037
36	371	153	149	148	116	4	Query_1	-3.84175753593445	-2.4430525302887
19	108	576	66	63	41	3	Query_1	5.83785343170166	-4.88961887359619
25	558	187	192	133	143	5	Query_1	-1.4076179265976	0.0467976480722427
22	64	66	57	0	332	2	Query_1	2.0013325214386	1.1348477602005
62	234	2779	454	248	282	13	Query_1	6.01508617401123	-4.65532159805298
40.5	804.6	688.5	558.9	176.4	196.2	9	Query_1	5.87003135681152	-4.47134494781494
84	1202	391	384	490	3775	18	Query_1	2.77338290214539	-10.6651201248169
14	201	71	82	62	65	2	Query_1	-2.99222683906555	-2.07631373405457
10	29	13986	249	123	43	14	Query_1	7.42604112625122	-4.8719220161438
5	34	745	853	55	33	5	Query_1	8.61087417602539	5.4232292175293
61	134	84	103	39	82	2	Query_1	-3.68396210670471	-0.234992370009422
31	46	419	645	27	69	4	Query_1	7.32902240753174	5.78137445449829
44	190	18937	165	107	161	19	Query_1	7.09609174728394	-5.02368640899658
46	220	1560	278	80	132	8	Query_1	5.94435405731201	-4.55260133743286
6	30	837	793	42	80	5	Query_1	8.31080341339111	5.25757217407227
22	188	115	42	70	64	2	Query_1	-1.74111711978912	-2.98843574523926
50	557	164	167	119	176	5	Query_1	-2.37827563285828	-1.54933333396912
24	85	485	95	83	79	3	Query_1	5.56573104858398	-4.69610261917114
20	172	117	51	54	75	2	Query_1	-1.22458374500275	-2.82178473472595
29	59	1542	983	59	108	7	Query_1	7.8681116104126	5.69393920898438
235	241	231	332	103	193	5	Query_1	-7.33481073379517	-0.388406425714493
43	232	162	78	123	101	3	Query_1	-3.15802025794983	-2.91659045219421
6	173	62	119	60	58	2	Query_1	6.12619113922119	-4.91141653060913
45	281	109	109	91	100	3	Query_1	-4.5687689781189	-2.03557658195496
9	0	849	558	67	20	4	Query_1	8.14990329742432	5.74890422821045
24	182	847	536	49	111	5	Query_1	7.56260442733765	5.63319206237793
7	202	79	59	57	81	2	Query_1	0.13218842446804	-0.274418532848358
115	696	13893	2035	570	394	38	Query_1	6.94197273254395	-4.75591802597046
21	131	8206	326	40	65	14	Query_1	7.2775764465332	-4.72623157501221
6	196	80	98	47	66	2	Query_1	5.81813526153564	-4.85811805725098
18	269	113	117	63	153	3	Query_1	0.432640016078949	-1.66470181941986
66	667	194	197	129	211	6	Query_1	-2.14860606193542	-1.55638301372528
19	173	66	102	59	68	2	Query_1	-4.92819833755493	-1.2886848449707
9	49	3134	317	72	6	8	Query_1	7.29604721069336	-4.64065170288086
9	21	115	92	69	1366	5	Query_1	3.73622918128967	-10.66370677948
49	491	213	155	170	146	5	Query_1	-2.96306133270264	-2.77326488494873
47	765	191	190	89	204	6	Query_1	-0.154863879084587	-0.00513872411102057
12	178	56	120	37	73	2	Query_1	-0.235659316182137	0.514827132225037
75	457	11609	608	277	296	24	Query_1	6.85366821289062	-4.90266609191895
6	195	74	70	60	79	2	Query_1	-0.165446817874908	0.360681891441345
24	27	843	330	49	78	4	Query_1	5.95329666137695	-3.94971108436584
28	128	1461	630	91	121	6	Query_1	6.33352041244507	-4.09326267242432
67	160	146	149	164	1956	8	Query_1	3.19927048683167	-10.0344800949097
23	446	130	136	120	125	4	Query_1	-1.84868800640106	-0.314286857843399
122	281	415	491	594	7409	22	Query_1	3.27111053466797	-10.6691188812256
21	193	102	78	46	62	2	Query_1	-1.40784883499146	-2.21360063552856
22	315	85	160	54	96	3	Query_1	-2.68908524513245	0.823082387447357
30	475	143	123	73	152	4	Query_1	-0.286870300769806	-1.06030511856079
23	189	68	84	42	82	2	Query_1	-2.16885542869568	-0.934369623661041
65	809	1787	1342	205	94	12	Query_1	5.82046222686768	-4.10149097442627
38	427	147	127	68	178	4	Query_1	-0.358605682849884	-1.16876709461212
7	24	1952	735	11	27	6	Query_1	8.24557685852051	4.77261686325073
25	170	13503	216	186	183	21	Query_1	7.18513250350952	-5.00067234039307
65	204	190	183	104	139	4	Query_1	-6.987877368927	-0.855179131031036
207	2098	605	646	457	473	18	Query_1	-4.2142276763916	-1.70011806488037
6	34	365	99	29	47	2	Query_1	6.22303056716919	-4.4732666015625
36	618	159	160	131	132	5	Query_1	-2.29660964012146	-0.0984419882297516
86	318	174	242	302	1414	9	Query_1	3.08313131332397	-9.4828634262085
0	45	1680	596	31	12	5	Query_1	7.39908170700073	-4.71893548965454
29	208	62	70	57	67	2	Query_1	-4.99935913085938	-1.56927454471588
58	165	3617	141	176	155	10	Query_1	6.44781398773193	-5.20164632797241
42	366	176	153	97	144	4	Query_1	-1.84152829647064	-2.30624032020569
28	278	6326	270	121	135	13	Query_1	7.00381088256836	-4.90378952026367
38	1043	1518	1336	188	357	15	Query_1	7.60777902603149	4.95649814605713
23	219	317	295	93	110	4	Query_1	5.63804244995117	-4.29213953018188
38	416	146	156	64	164	4	Query_1	-0.442177534103394	-0.739513874053955
67	157	176	136	358	124	4	Query_1	3.53636312484741	-6.83409070968628
16	76	69	139	0	247	2	Query_1	2.09589266777039	1.37624859809875
8	57	2308	837	0	5	6	Query_1	8.04150295257568	4.64207649230957
33	352	2445	967	65	134	10	Query_1	7.7974681854248	5.23848152160645
45	504	190	213	127	163	5	Query_1	-2.14823150634766	-2.21062874794006
50	764	252	180	104	167	6	Query_1	-0.503246366977692	-1.01742351055145
23	177	323	95	74	89	3	Query_1	5.07935476303101	-5.04578065872192
10	12	500	671	0	50	3	Query_1	7.83234739303589	4.61762094497681
41	113	545	154	127	101	4	Query_1	5.25564527511597	-4.80960369110107
4	32	1123	653	44	71	5	Query_1	8.33590221405029	4.91726016998291
5	172	64	97	64	72	2	Query_1	6.12878561019897	-4.96220111846924
49	192	179	96	69	135	3	Query_1	-1.46437180042267	-2.03996443748474
12	84	7325	274	23	91	11	Query_1	8.22638416290283	4.34567880630493
41	528	143	201	109	203	5	Query_1	-2.11635279655457	-0.734062731266022
17	107	3357	146	158	70	8	Query_1	7.08878421783447	-4.98625516891479
38	483	230	150	159	172	5	Query_1	-1.77157175540924	-2.8615837097168
0	31	218	367	10	42	2	Query_1	8.16980457305908	4.15728664398193
43	87	116	75	59	99	2	Query_1	-3.52990031242371	-2.10132718086243
5	180	90	90	46	83	2	Query_1	1.52484822273254	-0.0449535362422466
190	1706	438	577	386	432	15	Query_1	-5.09526109695435	-0.918620586395264
40	384	148	162	109	134	4	Query_1	-3.76363849639893	-2.10190987586975
34	270	166	105	53	116	3	Query_1	-0.467571198940277	-1.63836300373077
15	231	74	61	48	68	2	Query_1	-1.2545839548111	-1.41575467586517
37	539	122	93	79	112	4	Query_1	-1.53019309043884	-0.826287269592285
26	202	15759	608	162	142	18	Query_1	7.31904363632202	-4.84730768203735
44	485	137	146	81	101	4	Query_1	-2.89636158943176	-0.51575630903244
24	174	85	88	69	49	2	Query_1	-4.50743007659912	-2.16221785545349
13	111	1308	502	52	83	6	Query_1	7.14223718643188	-4.52755832672119
45	296	146	67	88	103	3	Query_1	-2.25854110717773	-2.8747386932373
69	166	20331	301	281	189	23	Query_1	7.08064079284668	-5.00330305099487
34	199	3815	204	184	151	10	Query_1	6.71579647064209	-5.0048451423645
103	233	382	579	358	3322	16	Query_1	3.38446617126465	-9.9581298828125
22	54	1597	547	83	16	6	Query_1	7.11757278442383	-4.54386186599731
53	293	106	109	73	115	3	Query_1	-3.82955360412598	-1.37137866020203
24	58	3178	86	107	54	7	Query_1	6.92173767089844	-5.00969791412354
0	13	853	515	89	36	4	Query_1	7.49142026901245	-4.7944016456604
22	210	63	73	51	70	2	Query_1	-3.98061585426331	-1.81277561187744
16	98	185	94	24	79	2	Query_1	1.7982794046402	-1.26216900348663
9	191	75	91	42	77	2	Query_1	0.493038177490234	-0.971178948879242
2	30	932	525	27	0	3	Query_1	8.65956211090088	5.54209470748901
108	1511	249	334	127	249	10	Query_1	-1.00748634338379	1.68680787086487
6	441	2806	1554	122	83	10	Query_1	7.27674913406372	-4.68677854537964
5	198	105	43	60	81	2	Query_1	0.569309949874878	-0.349467575550079
35	187	100	54	32	102	2	Query_1	-0.532575190067291	-1.44847095012665
23	192	62	110	44	56	2	Query_1	-4.23618364334106	0.515237033367157
30	365	108	79	83	89	3	Query_1	-2.71914029121399	-2.01437449455261
27	57	56	169	108	4370	11	Query_1	4.30396938323975	-11.1067962646484
17	183	76	51	76	79	2	Query_1	-2.80103754997253	-2.73964047431946
17	399	161	193	64	155	4	Query_1	1.4949027299881	0.0817553028464317
36	113	174	694	45	106	4	Query_1	6.34916257858276	5.90795564651489
2	68	431	17	68	27	2	Query_1	6.64044904708862	-5.39453077316284
27	275	124	116	89	96	3	Query_1	-2.98911070823669	-2.72081136703491
29	279	122	122	82	105	3	Query_1	-3.22266030311584	-2.365886926651
113.05	1082.05	6797.25	849.3	362.9	348.65	19	Query_1	6.30681657791138	-4.70599031448364
0	14	902	321	37	37	3	Query_1	7.48789882659912	-4.79615497589111
50	515	8994	254	191	137	17	Query_1	6.96297168731689	-4.96318340301514
15	337	115	109	64	97	3	Query_1	-0.366865456104279	-0.119838915765285
19	186	54	130	33	73	2	Query_1	3.98546385765076	5.12863540649414
13	3	802	904	53	44	4	Query_1	8.02010631561279	5.77122116088867
23	66	260	129	5	61	2	Query_1	2.24067139625549	0.585446953773499
18	515	161	130	71	115	4	Query_1	0.492340177297592	0.373736768960953
44	202	81	59	53	63	2	Query_1	-4.07878923416138	-2.07425880432129
41	386	176	167	108	122	4	Query_1	-2.82023501396179	-2.41057109832764
44	357	621	344	75	78	5	Query_1	5.7179913520813	-4.13640737533569
23	125	120	45	117	68	2	Query_1	-2.72062849998474	-2.89466857910156
77	879	5929	477	229	184	15	Query_1	6.50046396255493	-4.81818580627441
0	104	2342	445	21	13	6	Query_1	7.38900756835938	-4.73631715774536
74	360	1036	110	246	239	7	Query_1	4.98782730102539	-5.42600250244141
34	94	956	135	52	49	4	Query_1	6.06712341308594	-4.51789712905884
11	103	1550	1379	97	34	7	Query_1	8.68138885498047	5.47983598709106
32	179	84	65	57	71	2	Query_1	-3.74987125396729	-2.43982124328613
22	258	129	112	84	130	3	Query_1	-1.22744309902191	-2.78383564949036
1	247	68	63	64	47	2	Query_1	0.370684146881104	2.06340336799622
5	76	107	319	3	60	2	Query_1	7.26329135894775	4.32987880706787
45	490	208	177	137	171	5	Query_1	-2.11179661750793	-2.47239232063293
7	138	1332	1058	66	54	6	Query_1	8.59984302520752	5.1528754234314
167	1091	224	415	189	240	9	Query_1	-4.76575136184692	0.93759685754776
0	251	66	71	52	55	2	Query_1	0.70873498916626	2.05134463310242
29	142	711	95	52	137	4	Query_1	5.70906448364258	-4.56417417526245
10	278	127	135	66	116	3	Query_1	1.42744135856628	-0.12171345949173
81	817	170	173	104	200	6	Query_1	-2.2036190032959	-0.185292750597
11	547	195	197	117	160	5	Query_1	0.50486421585083	1.79093635082245
21	71	95	77	701	179	4	Query_1	3.81977987289429	-7.9943470954895
33	309	119	142	76	69	3	Query_1	-3.41928553581238	-0.615784347057343
13	67	281	64	50	65	2	Query_1	5.74196147918701	-4.79036235809326
34	158	8616	1017	170	177	15	Query_1	7.20043611526489	-4.64292573928833
29	296	95	108	92	110	3	Query_1	-4.2480993270874	-2.49034118652344
57	205	125	144	94	124	3	Query_1	-7.05288028717041	-0.751228272914886
20	300	711	160	118	95	5	Query_1	5.82353544235229	-4.90045118331909
8	225	2276	875	128	99	8	Query_1	7.30416631698608	-4.71567535400391
34	81	82	147	394	83	3	Query_1	3.51569032669067	-6.9655385017395
20	68	481	177	71	43	3	Query_1	5.82948970794678	-4.32619476318359
57	716	238	238	96	181	6	Query_1	-0.471910178661346	-0.693520486354828
51	547	933	172	106	158	7	Query_1	5.72715711593628	-4.6566948890686
82	485	111	108	138	88	4	Query_1	-5.86337757110596	-1.10085606575012
59	854	248	358	210	229	8	Query_1	-3.53082060813904	-1.00202393531799
9	348	108	135	78	65	3	Query_1	5.97552442550659	-4.87456369400024
74	331	124	78	74	88	3	Query_1	-3.92332291603088	-2.01617693901062
51	1040	3297	277	145	222	12	Query_1	5.95311546325684	-4.94504737854004
26	111	104	133	7	461	3	Query_1	1.9520343542099	0.899148762226105
34	615	2144	948	372	226	12	Query_1	6.66431045532227	-4.73295450210571
45	745	168	244	158	152	6	Query_1	-2.5198860168457	0.20317131280899
95	263	113	119	86	81	3	Query_1	-6.31503391265869	-0.653290987014771
4	50	555	412	46	15	3	Query_1	7.28500127792358	-4.56850576400757
8	205	58	82	46	78	2	Query_1	-0.210916876792908	0.710705935955048
37	325	129	86	58	115	3	Query_1	-1.12523984909058	-1.92021119594574
54	165	19179	2745	173	119	25	Query_1	7.24648666381836	-4.48729801177979
9	31	1283	805	66	25	5	Query_1	8.54898166656494	5.46731472015381
11	186	82	98	32	104	2	Query_1	1.59213697910309	-0.14850240945816
13	232	52	85	53	55	2	Query_1	-2.49677896499634	0.376434624195099
32	72	93	94	235	1585	6	Query_1	3.20175933837891	-10.2544574737549
13	237	103	26	62	53	2	Query_1	-1.29886519908905	-2.20187067985535
31	12	64	105	47	313	2	Query_1	3.54589605331421	-9.44349575042725
21	218	63	72	49	67	2	Query_1	-3.86614918708801	-1.61117720603943
24	131	4311	113	90	101	8	Query_1	6.87571573257446	-4.96139717102051
96	1225	8511	403	136	248	20	Query_1	6.3177227973938	-4.84646320343018
25	53	1491	95	121	40	5	Query_1	6.47550439834595	-4.85663032531738
1	35	724	817	6	28	4	Query_1	8.20816516876221	4.534010887146
51	454	162	170	72	105	4	Query_1	-2.71050190925598	-0.285993993282318
11	285	91	165	46	126	3	Query_1	1.7020765542984	1.27255046367645
29	500	101	166	86	107	4	Query_1	-2.63099789619446	1.48108112812042
12	231	64	85	34	65	2	Query_1	-0.436370670795441	0.285765290260315
44	423	116	181	91	138	4	Query_1	-4.04790782928467	-0.466877996921539
16	511	1003	520	54	63	6	Query_1	7.01290321350098	-1.47268521785736
0	196	54	100	40	85	2	Query_1	1.09378123283386	2.15088510513306
45	502	196	201	115	174	5	Query_1	-1.71008336544037	-2.00604844093323
12	226	58	120	26	59	2	Query_1	0.902209281921387	2.00703525543213
23	136	797	602	53	51	5	Query_1	7.59639453887939	5.71476459503174
47	321	132	127	34	102	3	Query_1	-0.505972325801849	-0.470140278339386
18.9	633.6	1334.7	1157.4	78.3	153	9	Query_1	7.72962617874146	4.96007966995239
5	197	69	92	50	78	2	Query_1	0.401886701583862	1.74797463417053
43	510	155	233	124	163	5	Query_1	-3.95836853981018	-0.815303921699524
14	181	87	59	54	88	2	Query_1	-0.750062167644501	-2.68767285346985
16	46	340	109	0	68	2	Query_1	2.36379170417786	1.058558344841
49	403	162	148	105	147	4	Query_1	-3.27450561523438	-2.20272326469421
4	12	1708	1480	59	95	6	Query_1	8.43461227416992	4.9599084854126
368	317	318	325	188	303	7	Query_1	-7.3531436920166	-0.448879987001419
11	203	93	63	44	75	2	Query_1	0.253841251134872	-1.33868634700775
1	102	756	36	20	56	4	Query_1	3.36912894248962	0.337100595235825
29	69	161	100	52	79	2	Query_1	4.71010732650757	-5.10060834884644
1	17	670	664	14	19	4	Query_1	8.44691562652588	5.13806056976318
39	204	1493	1347	89	868	11	Query_1	8.00047397613525	4.58298492431641
21	222	72	81	43	60	2	Query_1	-2.72196936607361	-1.11017549037933
17	70	899	130	73	48	4	Query_1	6.3535327911377	-4.65086078643799
20	199	67	67	56	78	2	Query_1	-3.63011288642883	-2.5926570892334
0	41	583	494	7	31	3	Query_1	8.23388671875	4.44583988189697
0	199	115	50	60	75	2	Query_1	0.654329478740692	1.90913867950439
45	97	187	186	1063	103	6	Query_1	3.87798929214478	-7.2138786315918
35	362	146	76	42	99	3	Query_1	-0.191775292158127	-1.14790916442871
17	194	105	63	73	43	2	Query_1	4.52091455459595	-4.99935865402222
13	194	94	59	38	98	2	Query_1	0.716871082782745	-1.73330354690552
17	55	61	58	151	199	2	Query_1	3.26046705245972	-8.20460510253906
4	198	75	109	49	59	2	Query_1	5.75315856933594	-3.93936824798584
43	394	146	157	104	141	4	Query_1	-3.72074460983276	-2.0951623916626
21	299	118	99	85	110	3	Query_1	-1.59763216972351	-2.61323118209839
38	272	124	152	57	106	3	Query_1	-2.15064120292664	-0.658109605312347
40	497	217	197	129	148	5	Query_1	-1.81617116928101	-2.24824619293213
23	85	114	131	57	1746	6	Query_1	3.68977236747742	-10.6250228881836
35	81	300	26	48	66	2	Query_1	0.474349707365036	-2.53818893432617
25	456	144	113	100	137	4	Query_1	-1.07598602771759	-0.76057094335556
18	307	205	198	578	3374	11	Query_1	3.46320796012878	-11.6831798553467
31	171	76	75	68	67	2	Query_1	-4.71065521240234	-2.06202149391174
47	131	100	112	43	71	2	Query_1	-3.45697021484375	-0.731297552585602
23	216	71	78	38	71	2	Query_1	-1.96505212783813	-1.03616201877594
17	22	1406	767	114	33	5	Query_1	8.17282485961914	5.77078866958618
45	353	84	101	55	105	3	Query_1	-3.06031775474548	-0.357852637767792
4	33	809	1045	73	26	5	Query_1	8.70269203186035	5.47057008743286
49	393	150	162	127	116	4	Query_1	-4.5903491973877	-1.97323346138
14	43	401	50	28	43	2	Query_1	5.86729288101196	-4.69034433364868
22	936	165	232	164	241	7	Query_1	-0.312645047903061	2.7891960144043
10	329	109	111	80	100	3	Query_1	-0.35279107093811	0.801339149475098
13	328	105	112	63	112	3	Query_1	0.224978223443031	-0.0177215989679098
80	1292	404	404	236	311	11	Query_1	-1.66609752178192	-0.301148355007172
28	292	130	120	73	93	3	Query_1	-1.87046635150909	-2.25894498825073
7	33	1298	854	61	63	5	Query_1	8.42734622955322	5.46835708618164
2	182	93	60	66	79	2	Query_1	0.485090047121048	1.40594792366028
28	179	121	66	45	56	2	Query_1	-1.41864597797394	-2.2601044178009
9	44	46	2003	220	56	6	Query_1	7.57416152954102	4.34554100036621
128	974	292	333	205	294	9	Query_1	-3.94827198982239	-1.08760297298431
23	413	189	142	114	104	4	Query_1	5.29666996002197	-4.94100618362427
8	20	1383	76	24	52	4	Query_1	6.95545625686646	-4.77857255935669
52	299	81	184	37	116	3	Query_1	-3.02958536148071	1.25383150577545
17	108	282	41	62	53	2	Query_1	5.04643297195435	-5.27917671203613
31	479	145	162	55	128	4	Query_1	-0.0968314930796623	-0.265975117683411
30	129	236	175	274	2150	9	Query_1	3.21274828910828	-10.3989486694336
40	421	789	681	135	146	7	Query_1	5.83852338790894	-4.11065292358398
1	193	93	99	41	64	2	Query_1	0.833073318004608	2.02706742286682
42	290	114	117	59	117	3	Query_1	-2.09857892990112	-0.97133994102478
44	510	1831	946	120	192	10	Query_1	6.05202531814575	-4.14566421508789
29	71	129	86	76	90	2	Query_1	3.89464163780212	-6.0630989074707
82	228	19172	394	311	221	24	Query_1	7.05208110809326	-4.93113279342651
37	417	146	157	83	146	4	Query_1	-1.69281101226807	-1.64897215366364
4	27	921	652	102	0	4	Query_1	8.57130813598633	5.7777795791626
16	175	69	76	51	94	2	Query_1	-1.77385354042053	-2.2589852809906
6	272	79	43	20	82	2	Query_1	1.65675115585327	0.997760772705078
62	31	204	137	44	63	2	Query_1	4.92044830322266	-4.68622779846191
2	25	860	772	22	71	4	Query_1	8.30490875244141	4.58513975143433
17	45	679	138	19	67	4	Query_1	5.91325283050537	-4.08449602127075
21	300	108	122	48	129	3	Query_1	0.0241662487387657	-0.607866168022156
32	420	174	125	96	137	4	Query_1	-1.37847900390625	-2.40037560462952
23	184	82	85	25	91	2	Query_1	-0.238745674490929	-0.501633286476135
76	169	50	106	25	84	2	Query_1	-3.40016055107117	1.14183282852173
22	549	197	179	105	177	5	Query_1	0.293153762817383	-0.247080653905869
45	600	137	162	355	257	6	Query_1	-4.09370756149292	-1.00070834159851
27	266	81	46	52	35	2	Query_1	-3.37018179893494	-1.45602178573608
20	40	60	82	0	367	2	Query_1	2.0430600643158	1.16601252555847
3	11	441	579	32	39	3	Query_1	8.44025707244873	5.32485294342041
66	516	170	194	102	177	5	Query_1	-2.71151852607727	-1.0219361782074
63	383	175	129	132	119	4	Query_1	-4.33412790298462	-2.33322668075562
27	262	17306	333	51	209	21	Query_1	7.03299713134766	-4.82991600036621
43	236	78	167	156	59	3	Query_1	-7.8744740486145	0.548540472984314
43	120	1456	66	84	98	5	Query_1	5.92242527008057	-4.98332834243774
40	646	98	196	108	147	5	Query_1	-3.44034957885742	3.41370153427124
5	318	105	156	57	103	3	Query_1	0.772582113742828	2.06776261329651
65	169	296	271	130	162	5	Query_1	4.46576452255249	-5.35259580612183
89	340	288	257	207	946	8	Query_1	2.77038288116455	-8.90499877929688
17	186	75	84	55	73	2	Query_1	-2.86712265014648	-2.45119738578796
6	46	2681	375	58	36	6	Query_1	7.29887342453003	-4.7007360458374
86	321	185	138	129	141	4	Query_1	-4.13793420791626	-2.19429898262024
66	103	178	189	665	191	5	Query_1	3.43588709831238	-7.20225143432617
9	218	98	59	48	61	2	Query_1	0.270156681537628	-0.989732265472412
9	11	1619	564	23	33	5	Query_1	8.15128993988037	5.43314933776855
66	357	110	232	108	112	4	Query_1	-6.10527992248535	0.793743431568146
27	178	81	72	41	95	2	Query_1	-1.70692944526672	-1.43608069419861
69	1769	610	284	201	243	12	Query_1	-0.178296163678169	-0.0147896446287632
0	197	94	66	77	58	2	Query_1	0.512106120586395	1.90182864665985
96	330.666666666667	211.555555555556	352	249.777777777778	1008	8	Query_1	3.10489964485168	-9.15293979644775
42	32	158	164	41	718	4	Query_1	4.0020489692688	-9.85610675811768
13	20	256	302	7	22	2	Query_1	7.41150140762329	5.70671892166138
23	50	1821	640	74	45	6	Query_1	7.1456036567688	-4.46612501144409
7	184	67	91	78	63	2	Query_1	5.65477466583252	-5.11519432067871
19	93	281	31	49	74	2	Query_1	0.702600240707397	-2.43208456039429
28	177	82	79	44	84	2	Query_1	-2.28036284446716	-1.39785695075989
3	90	958	37	125	59	4	Query_1	6.65678834915161	-5.48680353164673
116	482	19067	876	357	270	39	Query_1	7.05792713165283	-4.86151123046875
35	182	1636	136	44	154	7	Query_1	2.6948606967926	-0.754949688911438
66	229	134	134	75	113	3	Query_1	-3.93125009536743	-1.22770071029663
14	59	338	73	59	22	2	Query_1	5.87295246124268	-4.71664476394653
105	1492	405	368	136	168	10	Query_1	-1.49629700183868	0.3672716319561
49	607	237	251	136	184	6	Query_1	-1.67132639884949	-1.95819056034088
13	201	6308	272	92	72	11	Query_1	7.18215799331665	-4.88798713684082
20	213	77	84	38	63	2	Query_1	-1.48935759067535	-1.19595301151276
56	564	209	282	130	213	6	Query_1	-2.64401841163635	-0.93871283531189
47	503	179	315	55	186	5	Query_1	0.720994591712952	0.864970088005066
130	1956	496	564	200	431	15	Query_1	-0.191314414143562	-0.113379150629044
11	41	41	83	595	100	3	Query_1	3.98242473602295	-8.15646553039551
7	88	662	458	35	76	4	Query_1	7.98961448669434	5.23769521713257
8	218	85	41	61	70	2	Query_1	-0.151531651616096	-0.0780353620648384
10	188	87	73	72	62	2	Query_1	-1.9589329957962	-2.30655789375305
89.1428571428571	620.285714285714	4438.57142857143	315.714285714286	117.928571428571	194.071428571429	13	Query_1	6.08903884887695	-4.63265037536621
44	641	178	181	109	117	5	Query_1	-2.05386209487915	0.00318320887163281
86	704	338	202	202	214	7	Query_1	-2.4177987575531	-2.7254810333252
20	198	67	70	94	37	2	Query_1	-4.59967613220215	-1.36651313304901
44	459	9174	277	166	289	18	Query_1	6.73547124862671	-4.97749137878418
8	140	1076	959	94	87	6	Query_1	7.28571844100952	-4.59209823608398
12	129	3201	729	104	58	8	Query_1	7.27668523788452	-4.6764931678772
0	79	10107	93	40	65	10	Query_1	7.38678932189941	-4.91005849838257
32	64	70	122	196	35	2	Query_1	3.63630843162537	-6.55197763442993
7	205	77	95	38	66	2	Query_1	0.635028898715973	0.593172013759613
2	49	2403	86	109	17	5	Query_1	7.46940422058105	-5.02795886993408
15	304	108	83	105	136	3	Query_1	-1.45031762123108	-1.99593949317932
23	178	62	82	60	78	2	Query_1	-5.02126550674438	-1.7906242609024
19	77	105	51	177	101	2	Query_1	3.58660554885864	-7.26327753067017
8	213	83	73	35	79	2	Query_1	1.19789206981659	-0.10523334890604
22	3	72	105	53	653	3	Query_1	3.80397939682007	-9.88117599487305
24	212	238	173	103	123	4	Query_1	4.81781721115112	-5.14234352111816
18	102	116	91	52	74	2	Query_1	4.48335599899292	-5.28449726104736
158	951	4118	487	358	353	19	Query_1	5.79470014572144	-4.73291301727295
0	717	104	188	81	141	5	Query_1	0.935297191143036	2.43553709983826
33	256	1561	239	96	138	8	Query_1	6.10110378265381	-4.65241289138794
42	577	161	176	127	145	5	Query_1	-3.13818073272705	-1.06187474727631
48	496	201	224	66	219	5	Query_1	-0.0290311258286238	-0.44013911485672
7	25	1061	680	49	11	4	Query_1	8.59846878051758	5.49391412734985
20	184	70	80	38	95	2	Query_1	-1.11347842216492	-1.10864961147308
85	1846	164	160	91	147	9	Query_1	-0.170111030340195	3.19980025291443
68	115	142	239	231	3537	12	Query_1	3.38380432128906	-10.5631074905396
23	14	740	746	9	113	4	Query_1	7.76280927658081	4.98508930206299
33	60	1095	952	105	61	6	Query_1	7.9427809715271	5.94903993606567
30	87	552	24	76	91	3	Query_1	5.48709630966187	-5.46498966217041
0	228	491	386	65	57	4	Query_1	7.46919393539429	-4.94051265716553
17	11	1607	862	2	27	6	Query_1	8.01741027832031	4.67901754379272
11	326	92	164	53	102	3	Query_1	0.604856252670288	2.40191388130188
0	292	129	152	49	125	3	Query_1	2.90515947341919	1.09505748748779
31	479	206	162	140	203	5	Query_1	-1.00620460510254	-2.50140380859375
0	114	85	254	68	25	2	Query_1	7.66695737838745	-5.02942705154419
27	658	137	157	84	179	5	Query_1	0.28003653883934	1.33319532871246
5	201	90	66	60	69	2	Query_1	0.119585663080215	0.254680752754211
23	184	105	61	38	92	2	Query_1	-0.185595810413361	-1.92317247390747
1	183	122	50	59	84	2	Query_1	0.787331104278564	1.07699584960938
10	310	116	145	80	84	3	Query_1	5.91294097900391	-4.93272733688354
97	1399	448	387	271	363	12	Query_1	-1.53791487216949	-1.44903028011322
46	756	164	222	120	171	6	Query_1	-1.92542111873627	0.476706653833389
2472	864	623	373	64	198	11	Query_1	4.45378255844116	5.48678302764893
7	42	1406	1024	43	43	5	Query_1	8.37184238433838	5.32020616531372
13	13	1675	878	0	37	5	Query_1	8.03440856933594	4.55515718460083
30	248	123	163	18	502	4	Query_1	1.99635100364685	0.834554314613342
1120	380	186	655	161	100	7	Query_1	4.43198823928833	5.67841625213623
41	334	109	118	51	100	3	Query_1	-2.19707489013672	-0.508360385894775
43	1128	343	179	145	233	8	Query_1	0.207079514861107	-0.144118443131447
0	29	1169	697	12	0	4	Query_1	8.75019550323486	5.41362380981445
37	368	146	208	90	134	4	Query_1	-3.03701114654541	-0.618003726005554
17	183	77	86	46	80	2	Query_1	-1.50983262062073	-2.04873132705688
25	193	94	70	46	70	2	Query_1	-1.68629944324493	-2.293297290802
0	35	595	337	1	64	3	Query_1	8.17019176483154	4.24631929397583
23	161	62	83	130	41	2	Query_1	3.58865761756897	-6.50520706176758
109	403	4728	554	380	314	19	Query_1	6.07589292526245	-4.64628028869629
8	206	89	80	61	45	2	Query_1	5.83225107192993	-4.91854524612427
13	56	361	34	55	53	2	Query_1	5.70895290374756	-5.30593252182007
4	170	99	82	53	74	2	Query_1	6.11068153381348	-5.07782697677612
13	204	64	92	54	59	2	Query_1	-3.44077563285828	-1.02318716049194
66	613	276	243	102	194	6	Query_1	-0.829679787158966	-0.997586369514465
13	314	109	137	82	87	3	Query_1	3.97158074378967	-3.77769613265991
11	338	117	105	91	80	3	Query_1	5.62753915786743	-4.8336706161499
23	173	100	77	64	60	2	Query_1	-3.21463346481323	-2.72094678878784
4	304	164	75	79	109	3	Query_1	1.37375390529633	0.244204208254814
44	266	507	148	144	141	5	Query_1	4.90381956100464	-5.20912647247314
53	71	160	109	151	843	5	Query_1	3.21122741699219	-9.31704616546631
9	76	341	29	47	58	2	Query_1	5.8688530921936	-5.31630802154541
18	176	64	85	62	78	2	Query_1	-4.52875518798828	-2.27513790130615
46	425	155	189	84	111	4	Query_1	-3.03072381019592	-0.45316481590271
1	330	233	67	74	62	3	Query_1	0.628987193107605	1.86979460716248
8	207	117	52	52	60	2	Query_1	0.273166686296463	-1.20284402370453
97	602	234	240	130	196	6	Query_1	-3.5335693359375	-1.05379593372345
6	19	876	1066	68	72	5	Query_1	8.55397510528564	5.3297815322876
49	98	168	250	151	1426	7	Query_1	3.30168414115906	-9.85741519927979
4	251	83	48	41	64	2	Query_1	0.764332711696625	1.1149617433548
28	288	109	140	56	107	3	Query_1	-1.38940751552582	-0.644885897636414
10	177	76	91	47	86	2	Query_1	0.290708482265472	-1.52383160591125
75	314	265	239	420	7243	16	Query_1	3.30300045013428	-10.9677085876465
15	213	53	111	53	50	2	Query_1	-4.93301439285278	0.487425118684769
79	421	241	269	60	156	5	Query_1	-0.5537109375	-0.533134520053864
11	284	133	153	74	82	3	Query_1	5.73672819137573	-4.78194236755371
13	189	47	119	47	70	2	Query_1	-4.93479156494141	2.17846250534058
41	156	629	218	63	134	5	Query_1	5.70946168899536	-4.3950366973877
21	277	110	143	93	87	3	Query_1	-3.47309613227844	-1.33600473403931
8	219	83	56	57	58	2	Query_1	-1.00581705570221	0.178745612502098
13	198	72	86	23	104	2	Query_1	1.3086314201355	0.421658456325531
32	87	115	117	44	77	2	Query_1	-2.06850481033325	-0.988481879234314
16	222	83	72	43	55	2	Query_1	-1.22801530361176	-1.71280872821808
0	30	1466	838	43	50	5	Query_1	8.67387676239014	5.18595266342163
51	133	20755	556	203	108	21	Query_1	7.30683183670044	-4.85773897171021
24	186	74	84	62	60	2	Query_1	-4.68031167984009	-1.9866327047348
16	250	466	785	65	84	5	Query_1	7.38054132461548	5.55751705169678
25	68	695	42	80	40	3	Query_1	5.85890102386475	-5.18449592590332
15	78	72	37	331	0	2	Query_1	4.18521547317505	-6.1431770324707
53	768	318	316	115	196	7	Query_1	-0.491865307092667	-0.878199636936188
82	1075	349	302	224	224	9	Query_1	-2.26999711990356	-1.76900994777679
3	57	1141	595	9	48	4	Query_1	8.20039653778076	4.56598615646362
0	1	449	556	0	45	3	Query_1	8.18175792694092	4.23924016952515
23	101	1865	291	75	99	7	Query_1	6.68017530441284	-4.65485525131226
21	268	142	104	68	138	3	Query_1	0.309179127216339	-2.07804226875305
27	56	1741	1062	47	41	7	Query_1	8.05544471740723	5.63672113418579
45	149	161	140	87	127	3	Query_1	-3.4703311920166	-2.32794046401978
43	710	209	373	162	236	7	Query_1	-2.25711297988892	0.0828608348965645
15	198	80	74	52	73	2	Query_1	-1.67430520057678	-2.27844405174255
28	291	139	104	85	93	3	Query_1	-2.12344169616699	-2.4790210723877
4	226	63	74	57	61	2	Query_1	0.100747473537922	2.20355939865112
11	195	55	106	25	102	2	Query_1	1.41094553470612	1.40868520736694
23	290	140	100	111	76	3	Query_1	-2.62414765357971	-2.53768849372864
162	1098	2428	1410	740	9859	36	Query_1	3.78671455383301	-9.50355625152588
3	18	829	889	28	49	4	Query_1	8.39411640167236	4.91233587265015
54	137	93	88	53	76	2	Query_1	-6.93969535827637	-0.724012613296509
55	378	181	146	93	137	4	Query_1	-3.09006881713867	-2.14923405647278
34	58	84	129	610	194	4	Query_1	3.58518981933594	-7.83271408081055
26	338	106	115	57	94	3	Query_1	-1.67748475074768	-0.739586591720581
5	189	61	93	51	76	2	Query_1	0.376624226570129	1.96236503124237
33	99	82	93	612	166	4	Query_1	3.58604907989502	-7.79879522323608
12	205	72	81	41	75	2	Query_1	-0.435170859098434	-1.06796979904175
1	238	87	59	45	64	2	Query_1	0.705292403697968	1.94095039367676
17	285	118	128	80	107	3	Query_1	-1.321573138237	-1.76975405216217
23	0	921	820	0	8	4	Query_1	7.80250787734985	5.37756156921387
28	506	200	181	130	187	5	Query_1	-0.402252435684204	-1.60420405864716
31	148	2855	173	85	123	8	Query_1	6.63833808898926	-4.78851222991943
39	270	110	135	73	112	3	Query_1	-3.89635229110718	-1.10476005077362
27	175	90	80	46	72	2	Query_1	-3.13242745399475	-2.00072932243347
6	48	2357	729	88	92	7	Query_1	7.22978973388672	-4.60949516296387
0	0	803	444	47	0	3	Query_1	8.7103443145752	5.42934226989746
88	1257	504	551	383	6441	22	Query_1	3.32833790779114	-10.9217777252197
46	483	161	190	181	151	5	Query_1	-4.92734718322754	-1.86090326309204
16	200	55	140	11	72	2	Query_1	1.56639814376831	1.82976269721985
26	275	133	141	59	106	3	Query_1	-0.792050421237946	-1.28651440143585
15	13	1681	1258	35	50	5	Query_1	8.28059673309326	5.45248746871948
14	38	409	48	112	20	2	Query_1	5.98708438873291	-5.28364086151123
0	207	71	86	43	79	2	Query_1	0.940861463546753	2.07915449142456
28	148	5944	177	96	113	11	Query_1	7.03145980834961	-4.94966506958008
28	303	123	100	90	91	3	Query_1	-2.76279902458191	-2.72171783447266
0	114	304	36	69	40	2	Query_1	7.33717346191406	-5.17373323440552
14	70	332	8	72	63	2	Query_1	5.32564115524292	-5.82757377624512
38	145	91	66	67	75	2	Query_1	-4.08990335464478	-2.36261510848999
0	85	623	316	10	8	3	Query_1	8.69365978240967	5.26077222824097
41	384	125	185	77	174	4	Query_1	-1.87409782409668	-0.470491319894791
17	209	96	60	52	60	2	Query_1	-1.61126470565796	-2.59536194801331
259	192	167	304	257	808	7	Query_1	2.96058225631714	-8.75666522979736
125	96	4023	223	33	138	9	Query_1	5.98491477966309	-4.26778173446655
35	35	1567	160	62	32	5	Query_1	6.48834753036499	-4.54414367675781
26	177	66	76	56	82	2	Query_1	-4.04063177108765	-1.93566334247589
35	86	100	114	66	78	2	Query_1	-7.17278718948364	-0.698042869567871
16	195	72	82	66	56	2	Query_1	-3.73218965530396	-1.63714849948883
152	78	127	186	81	166	3	Query_1	-7.399498462677	-0.440024524927139
71	573	1074	231	307	204	9	Query_1	5.15820837020874	-5.06711864471436
13	49	1064	184	0	65	4	Query_1	8.05198097229004	4.4673433303833
6	325	101	144	58	101	3	Query_1	0.751572489738464	2.09447932243347
96	1417	344	299	276	340	11	Query_1	-2.24218130111694	-1.21744787693024
3	196	103	85	23	95	2	Query_1	2.67250776290894	0.82843941450119
54	413	151	142	80	146	4	Query_1	-2.32027339935303	-1.44136488437653
37	112	635	133	47	156	4	Query_1	5.65172243118286	-4.35755586624146
30	561	150	316	306	126	6	Query_1	4.01729822158813	-6.14868927001953
147	129	117	186	58	140	3	Query_1	-7.31057167053223	-0.425440907478333
18	212	91	49	55	68	2	Query_1	-1.5389666557312	-2.79085230827332
12	178	74	92	37	94	2	Query_1	0.329834222793579	-0.896958410739899
82	1079	13004	512	322	258	24	Query_1	6.86427640914917	-4.91772317886353
29	16	71	48	82	318	2	Query_1	3.21119427680969	-8.89226531982422
87	966	295	269	181	214	8	Query_1	-2.14933514595032	-1.81524360179901
16	193	49	105	52	68	2	Query_1	-5.70121049880981	0.647482097148895
8	191	93	99	42	67	2	Query_1	5.69781923294067	-4.74499654769897
23	294	95	156	41	124	3	Query_1	0.39476215839386	0.655769407749176
51	236	6467	259	184	120	13	Query_1	6.91644668579102	-4.88637351989746
0	344	43	56	21	37	2	Query_1	0.971183896064758	2.33818244934082
28	381	147	190	81	150	4	Query_1	-0.683622062206268	-1.15939998626709
19	40	585	389	19	22	3	Query_1	7.494225025177	5.70397472381592
25	214	187	149	222	1449	7	Query_1	3.25950002670288	-10.2442407608032
19	84	87	95	67	494	3	Query_1	3.15135288238525	-9.85312175750732
8	44	798	70	42	72	3	Query_1	6.54335165023804	-4.95516729354858
38	92	83	139	620	103	4	Query_1	3.56364750862122	-7.33972406387329
10	180	100	45	84	67	2	Query_1	-1.53989660739899	-2.38940930366516
18	224	3611	103	136	128	9	Query_1	6.67707395553589	-5.07141542434692
44	272	111	99	78	147	3	Query_1	-2.94650435447693	-1.9683164358139
9	12	34	452	22	34	2	Query_1	7.08966970443726	5.12215852737427
15	60	2891	89	102	34	7	Query_1	7.06396627426147	-4.94036531448364
36	941	249	228	107	179	7	Query_1	0.213161677122116	0.467312842607498
13	180	66	108	39	80	2	Query_1	-0.615889608860016	-0.594867467880249
11	415	838	672	57	89	6	Query_1	7.55453634262085	5.09242725372314
2	197	70	122	59	47	2	Query_1	7.46619892120361	-5.05651473999023
32	410	150	151	120	119	4	Query_1	-2.9103844165802	-2.24753499031067
31	556	3122	132	169	162	10	Query_1	6.1837592124939	-5.02661228179932
15	192	123	34	52	75	2	Query_1	0.168517217040062	-2.36275124549866
57	320	359	86	109	113	4	Query_1	4.53200054168701	-5.12787675857544
0	6	693	540	34	0	3	Query_1	8.68698024749756	5.4423680305481
9	62	119	55	31	600	3	Query_1	3.45861649513245	-10.5777444839478
50	280	93	131	56	124	3	Query_1	-2.38973212242126	-0.0613584518432617
49	73	4050	182	125	87	9	Query_1	6.7866096496582	-4.83100700378418
103	1590	1160	419	229	302	14	Query_1	5.60843896865845	-4.62482166290283
39	144	7627	218	200	127	13	Query_1	6.93676996231079	-4.91923856735229
6	147	104	114	422	302	4	Query_1	4.04159688949585	-8.48571872711182
153	676	299	308	136	216	7	Query_1	-2.76959705352783	-0.60150408744812
23	101	463	69	55	107	3	Query_1	5.57057666778564	-4.82177639007568
25	134	2341	497	79	109	7	Query_1	6.9870810508728	-4.60809373855591
42	102	1254	92	120	79	5	Query_1	5.91481018066406	-4.91878747940063
64	794	212	310	124	225	7	Query_1	-2.35322856903076	0.134049892425537
61	627	239	205	149	225	6	Query_1	-1.91125547885895	-2.38047075271606
19	78	1468	139	102	71	5	Query_1	6.5109486579895	-4.78400373458862
2	220	88	72	44	69	2	Query_1	0.732933759689331	1.91244006156921
89	805	193	147	117	166	6	Query_1	-2.34774947166443	-1.15521228313446
15	71	980	504	81	49	5	Query_1	7.07236337661743	-4.55675172805786
20	595	164	169	95	174	5	Query_1	0.732342779636383	0.575625896453857
32	43	1285	635	94	33	5	Query_1	7.93667268753052	5.88601303100586
59	766	248	316	111	228	7	Query_1	-0.505833148956299	-0.479914575815201
31	308	123	118	60	104	3	Query_1	-1.40974378585815	-1.75168764591217
13	194	104	69	47	67	2	Query_1	0.192102178931236	-1.8559148311615
16	189	83	84	45	75	2	Query_1	-1.33339738845825	-2.10989236831665
31	192	70	68	69	62	2	Query_1	-4.92145299911499	-2.06239867210388
65	728	184	241	50	93	5	Query_1	4.24992609024048	5.03003549575806
67	300	275	312	955	165	8	Query_1	3.72013974189758	-6.68518781661987
38	516	206	208	112	164	5	Query_1	-1.39930510520935	-1.95128786563873
27	132	310	62	139	872	5	Query_1	3.70691776275635	-8.95076465606689
13	233	74	86	36	55	2	Query_1	-1.12027585506439	0.184296473860741
220	271	294	390	392	5021	18	Query_1	3.30340576171875	-10.0219974517822
31	335	115	99	92	72	3	Query_1	-3.83227753639221	-1.70880603790283
11	87	98	74	196	35	2	Query_1	4.20821523666382	-6.40919399261475
5	1	138	455	0	13	2	Query_1	7.80918264389038	4.64718675613403
27	272	102	145	52	144	3	Query_1	-0.733214855194092	-0.618035793304443
9	176	85	94	58	68	2	Query_1	5.4666485786438	-4.9004921913147
38	692	106	203	58	150	5	Query_1	0.568824410438538	2.52524137496948
3	219	424	605	78	123	5	Query_1	7.44294261932373	-4.64162826538086
13	225	74	80	36	65	2	Query_1	-0.3959039747715	-0.6900475025177
30	124	1076	397	60	66	5	Query_1	5.9431848526001	-4.05249357223511
17	208	85	62	32	93	2	Query_1	0.167471706867218	-1.14331579208374
8	46	978	1066	56	119	6	Query_1	8.36314010620117	5.19400072097778
24	320	127	111	84	86	3	Query_1	-2.12946248054504	-2.15820908546448
29	193	56	89	51	72	2	Query_1	-5.37127923965454	-0.264807999134064
1	31	422	571	24	18	3	Query_1	8.62589073181152	5.35553407669067
21	112	705	99	105	97	4	Query_1	5.76379108428955	-5.1892147064209
2	458	1159	515	70	131	7	Query_1	7.2987380027771	-4.87920045852661
5	1	1016	325	32	0	3	Query_1	8.56101417541504	5.63378286361694
38	266	93	141	74	122	3	Query_1	-4.2822208404541	-0.693038523197174
23	190	95	51	47	92	2	Query_1	-1.03287827968597	-2.5446355342865
48	647	157	287	120	224	6	Query_1	-2.70905590057373	0.527356326580048
61	620	7527	329	114	233	16	Query_1	6.5182785987854	-4.79930734634399
16	216	66	94	46	56	2	Query_1	-3.15543699264526	-0.386160463094711
6	196	68	92	45	80	2	Query_1	1.12984943389893	0.469902873039246
30	133	1070	46	155	55	5	Query_1	5.98007678985596	-5.43371868133545
25	260	112	138	53	151	3	Query_1	-0.473671704530716	-0.928726255893707
43	188	67	85	53	69	2	Query_1	-4.84765291213989	-0.840731799602509
17	38	105	79	204	98	2	Query_1	3.54831171035767	-7.23290061950684
21	657	2323	1111	120	111	12	Query_1	7.16593790054321	-4.60159206390381
0	0	262	403	19	0	2	Query_1	8.70066928863525	5.41888856887817
21	89	317	367	51	65	3	Query_1	5.84919214248657	-3.86109399795532
23	287	168	77	105	84	3	Query_1	4.58582448959351	-5.24137878417969
25	191	77	73	58	68	2	Query_1	-3.91384959220886	-2.25480055809021
21	32	1099	949	79	111	6	Query_1	7.99258089065552	5.75196695327759
10	200	69	75	39	96	2	Query_1	0.85198974609375	-0.379435300827026
26	348	199	177	117	123	4	Query_1	4.84856605529785	-4.98934078216553
26	92	299	33	45	55	2	Query_1	4.90921449661255	-5.18692970275879
29	543	274	200	315	8545	16	Query_1	3.81344723701477	-11.6196203231812
49	129	92	67	80	85	2	Query_1	-7.07155847549438	-0.744053363800049
6	6	0	1342	161	0	4	Query_1	6.69432401657104	4.1195068359375
10	186	70	101	33	89	2	Query_1	1.56369268894196	0.0814887061715126
56	602	135	172	106	157	5	Query_1	-3.19051718711853	-0.393648087978363
23	95	7170	129	149	90	11	Query_1	7.11593055725098	-4.96744966506958
18	160	799	164	80	65	5	Query_1	6.22780132293701	-4.70350933074951
9	131	117	107	38	64	2	Query_1	5.6619930267334	-4.48182106018066
10	60	2017	621	126	58	6	Query_1	7.22216653823853	-4.61718511581421
52	138	2001	1188	175	1571	13	Query_1	3.87240195274353	0.145709052681923
37	214	982	93	117	62	6	Query_1	5.74546337127686	-4.98358678817749
25	308	108	96	67	121	3	Query_1	-1.29152572154999	-2.07277011871338
9	25	732	713	6	21	4	Query_1	7.95926809310913	4.97430610656738
53	229	6375	306	106	223	13	Query_1	6.72601127624512	-4.83141994476318
5	202	63	92	38	87	2	Query_1	1.08800196647644	1.72960078716278
4	180	95	89	56	67	2	Query_1	6.17899703979492	-5.07128000259399
18	175	73	93	55	73	2	Query_1	-3.65613913536072	-2.15569305419922
7	228	75	71	51	60	2	Query_1	-0.811286568641663	0.388840168714523
13	208	68	91	46	58	2	Query_1	-1.9876561164856	-0.155804708600044
30	361	187	144	89	162	4	Query_1	-0.792988002300262	-2.2506263256073
59	653	202	206	160	195	6	Query_1	-3.8395721912384	-1.90957677364349
24	322	125	130	45	107	3	Query_1	-0.112053275108337	-0.596743762493134
1	31	730	254	71	43	3	Query_1	7.35471534729004	-4.82197856903076
20	175	92	64	63	74	2	Query_1	-2.11044192314148	-3.00073766708374
18	298	158	81	89	94	3	Query_1	-1.13359653949738	-2.62093806266785
67	477	180	192	94	230	5	Query_1	-1.64869511127472	-1.07624697685242
38	309	111	136	56	89	3	Query_1	-2.63924193382263	-0.511015176773071
54	119	2998	215	93	95	8	Query_1	6.47510147094727	-4.7689380645752
4	185	48	91	83	77	2	Query_1	-0.598235249519348	2.91869926452637
10	41	431	53	11	42	2	Query_1	2.80207371711731	-0.779830694198608
25	353	204	121	116	154	4	Query_1	-0.894480228424072	-2.78485631942749
27	97	127	189	82	944	5	Query_1	3.28717541694641	-10.2181558609009
8	233	100	52	64	43	2	Query_1	5.60122394561768	-4.92942571640015
20	71	255	140	51	63	2	Query_1	5.55667495727539	-4.37195634841919
15	173	80	91	43	81	2	Query_1	-1.17014575004578	-1.81073033809662
15	181	104	65	70	61	2	Query_1	4.53112459182739	-5.24150276184082
41	461	139	105	102	142	4	Query_1	-2.09606146812439	-2.21231317520142
25	371	82	126	57	77	3	Query_1	-2.57063269615173	0.910676538944244
33	313	122	163	230	143	4	Query_1	3.41676163673401	-6.73315715789795
86	304	274	323	333	5709	16	Query_1	3.25900506973267	-10.7561330795288
21	68	2972	60	63	92	7	Query_1	6.70746564865112	-5.00688457489014
17	264	131	145	73	103	3	Query_1	-1.01127517223358	-1.82171249389648
11	65	145	882	0	142	4	Query_1	7.14006662368774	4.15528106689453
11	26	1057	939	32	22	5	Query_1	8.32016658782959	5.50557994842529
25	213	1269	616	84	47	6	Query_1	6.83041095733643	-4.44610595703125
19	122	424	43	85	111	3	Query_1	5.42808485031128	-5.51985263824463
26	340	2425	2049	118	82	12	Query_1	8.57362747192383	5.36511850357056
23	39	513	354	16	62	3	Query_1	7.56225299835205	5.69832229614258
24	59	526	137	38	67	3	Query_1	5.8293604850769	-4.3750786781311
0	0	26	1763	62	0	4	Query_1	8.49300479888916	5.28143501281738
20	211	80	57	83	40	2	Query_1	-3.61625838279724	-1.84100651741028
0	0	853	795	0	27	4	Query_1	8.27409648895264	4.47266626358032
18	49	1195	58	75	38	4	Query_1	6.60610246658325	-4.97401809692383
21	338	131	129	43	92	3	Query_1	0.0612363293766975	-0.527232468128204
40	310	96	113	56	131	3	Query_1	-2.11788487434387	-0.706246852874756
21	384	163	132	136	135	4	Query_1	-1.82231199741364	-2.38199710845947
0	280	73	33	66	38	2	Query_1	0.477757602930069	1.91940689086914
49	717	261	250	159	277	7	Query_1	-0.931934356689453	-1.64045453071594
34	73	728	88	23	32	3	Query_1	5.91130018234253	-4.38835859298706
23	172	72	91	54	76	2	Query_1	-3.88142609596252	-1.88729882240295
29	466	225	207	120	180	5	Query_1	-0.276354104280472	-1.75852203369141
33	535	264	161	103	147	5	Query_1	0.184065148234367	-1.43790638446808
14	72	72	58	46	265	2	Query_1	2.97639489173889	-9.5842170715332
12	340	110	112	57	113	3	Query_1	0.882894337177277	0.36018967628479
20	283	102	153	67	110	3	Query_1	-1.52008152008057	-1.41931855678558
47	469	14755	349	129	228	17	Query_1	6.99302387237549	-4.94966697692871
53.2	1021.06666666667	1645.46666666667	1939.46666666667	202.533333333333	252	14	Query_1	7.21283578872681	5.55112075805664
4	86	248	466	88	81	3	Query_1	7.26972055435181	-4.5956974029541
262	562	838	267	297	542	10	Query_1	-1.95098996162415	-2.46849489212036
11	47	1984	206	78	68	6	Query_1	7.01859092712402	-4.75458908081055
42	101	427	1004	140	125	6	Query_1	7.18454551696777	6.27811861038208
202	534	276	179	189	162	6	Query_1	-4.64790439605713	-1.83021938800812
3	179	81	113	41	68	2	Query_1	0.791911363601685	1.9835923910141
4	208	74	34	106	67	2	Query_1	5.48099899291992	-6.72630167007446
39	369	151	148	126	143	4	Query_1	-3.59494543075562	-2.74437928199768
25	89	575	74	65	57	3	Query_1	5.76579618453979	-4.86228322982788
19	39	2611	91	41	60	6	Query_1	6.84071826934814	-4.80275249481201
19	78	1352	134	94	102	5	Query_1	6.37601041793823	-4.8898286819458
48	498	184	197	108	195	5	Query_1	-1.72380435466766	-1.5934454202652
16	85	1433	89	79	42	5	Query_1	6.74160861968994	-4.91276168823242
14	412	350	202	33	80	4	Query_1	2.44889330863953	-0.408984482288361
41	507	193	224	135	152	5	Query_1	-2.71779632568359	-2.09876585006714
10	92	156	104	195	5926	10	Query_1	3.96719670295715	-11.4951276779175
12	49	1196	587	196	22	5	Query_1	7.09454393386841	-4.66012668609619
12	134	1491	652	81	97	6	Query_1	7.18293285369873	-4.53085565567017
1	7	2742	2233	0	48	7	Query_1	8.23250484466553	4.42458009719849
48	262	824	504	170	1679	11	Query_1	2.75218200683594	-0.28207603096962
28	228	49	71	38	73	2	Query_1	-3.47099637985229	0.0926396250724792
18	16	1483	735	44	66	5	Query_1	8.06130218505859	5.64321231842041
21	175	63	92	64	71	2	Query_1	-5.35004281997681	-1.65325343608856
32	176	84	66	63	69	2	Query_1	-4.09626722335815	-2.38931703567505
14	388	199	139	80	169	4	Query_1	1.36526918411255	-0.28631865978241
26	57	1010	86	51	91	4	Query_1	5.94406080245972	-4.7064208984375
30	125	16025	211	107	109	16	Query_1	7.19972372055054	-4.89657020568848
111.111111111111	750.222222222222	312	297.777777777778	173.333333333333	333.333333333333	8	Query_1	-2.22381734848022	-1.44061553478241
30	278	106	137	82	106	3	Query_1	-3.96142244338989	-1.83315312862396
59	327	130	52	92	100	3	Query_1	-3.02349019050598	-2.87019038200378
36	127	106	201	139	4119	11	Query_1	4.12372922897339	-11.1819372177124
65	871	1846	1429	339	285	15	Query_1	5.93844413757324	-4.21837663650513
63	278	334	310	731	407	8	Query_1	3.52627277374268	-7.29610300064087
60	1085	766	570	222	207	10	Query_1	5.74416494369507	-4.5692892074585
42	452	167	103	108	131	4	Query_1	-1.92653322219849	-2.52288842201233
0	8	692	28	31	0	2	Query_1	7.60079669952393	-4.942458152771
9	193	80	74	80	50	2	Query_1	5.31518888473511	-4.85691785812378
35	2	1386	77	20	6	4	Query_1	6.51416301727295	-4.26606416702271
34	280	115	158	65	93	3	Query_1	-3.07107400894165	-0.536337018013
8	54	5951	288	61	51	9	Query_1	7.2998743057251	-4.78424072265625
7	45	391	87	74	0	2	Query_1	6.50353050231934	-4.70525026321411
9	233	52	77	59	55	2	Query_1	-2.1331729888916	0.723245680332184
51	826	228	248	183	209	7	Query_1	-2.1161949634552	-0.219678848981857
6	9	374	336	0	40	2	Query_1	7.92661809921265	4.50609970092773
39	144	255	191	202	1163	7	Query_1	3.2376024723053	-9.53244686126709
23	0	2532	1121	67	28	6	Query_1	8.15466594696045	5.7267165184021
22	288	123	145	81	80	3	Query_1	4.6316032409668	-4.85270738601685
36	657	1022	590	196	143	9	Query_1	6.02995347976685	-4.55214262008667
18	106	543	43	81	64	3	Query_1	5.65065717697144	-5.27209424972534
16	136	17253	284	70	107	15	Query_1	7.27618789672852	-4.95435762405396
545	396	236	260	113	153	6	Query_1	-7.34297180175781	-0.372176736593246
52	145	71	100	38	107	2	Query_1	-2.15677237510681	-0.101080060005188
13	146	7532	145	155	78	11	Query_1	7.30909633636475	-5.01103401184082
71	522	2150	832	282	171	13	Query_1	6.15070867538452	-4.38653755187988
61	401	101	191	86	139	4	Query_1	-4.88600921630859	0.641694307327271
87	222	160	5776	260	149	12	Query_1	6.78079414367676	4.57421064376831
9	186	91	74	64	67	2	Query_1	5.20411777496338	-5.12766933441162
29	288	140	150	41	100	3	Query_1	-0.302037835121155	-0.607852637767792
22	342	90	115	82	87	3	Query_1	-3.01658630371094	-0.513589203357697
15	84	1130	281	65	92	5	Query_1	6.60030841827393	-4.56100606918335
10	178	90	75	49	88	2	Query_1	0.472663193941116	-1.7121649980545
12	79	845	1104	17	80	6	Query_1	8.06156826019287	4.6506404876709
13	13	1243	776	44	15	4	Query_1	8.27511787414551	5.70140409469604
2	44	18	2562	231	0	5	Query_1	8.44514465332031	5.26581382751465
10	313	118	117	49	120	3	Query_1	1.36966252326965	0.230380177497864
6	181	88	87	49	79	2	Query_1	1.36573803424835	-0.260869741439819
11	36	765	304	21	27	3	Query_1	7.89770984649658	5.54579639434814
0	253	396	1248	51	24	5	Query_1	8.73679161071777	5.25238990783691
12	22	399	85	28	60	2	Query_1	5.85601282119751	-4.48167276382446
85	884	3164	643	659	9979	28	Query_1	2.9263322353363	-0.00489675719290972
15	193	84	94	36	71	2	Query_1	-0.44419264793396	-0.92658519744873
9	194	73	89	38	92	2	Query_1	1.12160193920135	-0.27209061384201
23	281	105	163	42	132	3	Query_1	0.614193558692932	0.559088528156281
78	1236	283	391	209	296	10	Query_1	-2.08620715141296	0.325742602348328
8	257	166	115	178	1043	6	Query_1	3.4354465007782	-11.1871824264526
3	23	1260	1155	2	8	5	Query_1	8.17022705078125	4.68553638458252
64	391	134	140	103	147	4	Query_1	-4.16959095001221	-1.65077424049377
24	98	2944	97	129	78	7	Query_1	6.75234413146973	-4.98826789855957
62	448	239	126	539	125	6	Query_1	3.73366117477417	-6.70584344863892
34	280	139	87	106	94	3	Query_1	-2.88404178619385	-2.86513018608093
5	179	69	108	59	64	2	Query_1	6.27956771850586	-5.08595085144043
27	355	189	152	126	135	4	Query_1	4.5782790184021	-5.14702367782593
1	129	1322	1509	71	46	6	Query_1	8.70405673980713	5.35990524291992
25	195	60	104	57	62	2	Query_1	-5.94697618484497	-0.273779004812241
67	468	103	164	112	84	4	Query_1	-6.02662563323975	-0.0391093529760838
21	42	981	1019	42	89	5	Query_1	7.98502826690674	5.63116073608398
0	93	2284	1544	70	29	7	Query_1	8.75876426696777	5.20841598510742
32	186	96	55	61	62	2	Query_1	-3.44559621810913	-2.73195362091064
273	303	278	837	91	175	7	Query_1	4.75983428955078	5.73515510559082
7	30	21	63	36	429	2	Query_1	3.85937714576721	-10.7912340164185
25	272	130	133	74	108	3	Query_1	-1.62810218334198	-2.30302691459656
16	48	315	96	17	27	2	Query_1	5.80762100219727	-4.12474203109741
[truncated: 15,480 more rows]
