# Supplementary material for: Organelle landscape analysis using a multiparametric particle-based method
Source: PLoS Biol. 2024 Sep 17;22(9):e3002777. doi: 10.1371/journal.pbio.3002777 (PMC11407678; doi:10.1371/journal.pbio.3002777)
Supplement: S9 Data — Data obtained from fluorescent images of particles of endosomes containing EGF or transferrin. Results for experimental replicates, experimental condition, fluorescent intensities of organelle markers on particles normalized by size factors, UMAP1, UMAP2, clusters, and areas of particles. (CSV) [file pbio.3002777.s020.csv]

id	UMAP1	UMAP2	time	size_factors	cluster	condition	RAB5	RAB11	RAB7	LAMP1
rep1	4.18188810348511	-6.59587383270264	00m	5.62993247341858	4	untreat	264.834437542488	196.627580388689	572.120538782264	896.635976334327
rep1	3.01335883140564	4.82189559936523	00m	0.801463654769351	1	untreat	803.529887060609	540.261554498826	389.287771370978	197.139320117354
rep1	2.51353096961975	4.59616565704346	00m	0.480256501597407	1	untreat	710.037238154573	603.843985527349	391.457480272902	224.879829092944
rep1	4.10625267028809	-7.20082378387451	00m	9.38650193736982	4	untreat	220.635974276517	230.437282646116	431.577176143973	1047.56809998116
rep1	4.37725496292114	-7.03248691558838	00m	5.23049583616766	4	untreat	216.231889944238	335.341056553663	327.884784486621	1050.76080206325
rep1	-6.51526641845703	2.01823592185974	00m	0.463159991831804	3	untreat	457.725200230567	1288.97143649834	125.226705723457	58.2951905954024
rep1	0.301012128591537	5.33945846557617	00m	0.259556102805071	1	untreat	909.244658281983	627.99525127103	285.102138613842	107.876484880913
rep1	5.24593591690063	-5.85016298294067	00m	7.53438004609611	4	untreat	344.952070920109	358.35728798934	298.763798245928	928.145375892391
rep1	-0.316996723413467	7.39640378952026	00m	0.275098384410165	1	untreat	836.064524672291	610.690609325848	163.577841783709	319.88555726592
rep1	-3.00971603393555	0.603318572044373	00m	0.117085188091709	2	untreat	384.335548615706	1024.89479630855	461.202658338847	59.7855297846654
rep1	4.37859153747559	-7.39637804031372	00m	8.30838567002979	4	untreat	176.327876218431	279.356314473023	184.993819623023	1289.54052273329
rep1	3.85123133659363	-6.93076086044312	00m	6.36715469755354	4	untreat	209.669791832284	291.810092302909	498.966987753683	929.771661158892
rep1	1.55584037303925	-1.40105152130127	00m	4.73676935717917	7	untreat	340.94968072538	565.364238379298	855.224245584218	168.680368358872
rep1	1.05331838130951	5.17562103271484	00m	2.48676505681505	1	untreat	694.225212497988	686.484231922744	349.047851392805	200.561769449495
rep1	4.3937520980835	-6.53227090835571	00m	5.03051847951545	4	untreat	302.553306621906	235.959773298424	501.936333259075	889.769119868363
rep1	3.25667595863342	5.76320743560791	00m	1.45682986245082	1	untreat	834.002673418577	501.088026004577	358.998681644375	236.129151980239
rep1	1.64376485347748	7.55109643936157	00m	0.296857578657297	1	untreat	751.201977084908	542.347615742916	259.383642311829	377.285297908115
rep1	0.114780768752098	5.56640529632568	00m	0.374568986682767	1	untreat	651.415383213908	736.846908881306	320.368221252742	221.588019699813
rep1	2.88793730735779	6.97403192520142	00m	0.319134848957932	1	untreat	846.037344030678	460.620331750036	303.946749522132	319.614107744923
rep1	1.89307630062103	5.7790675163269	00m	1.08795971235659	1	untreat	691.202065167582	635.133812540956	345.601032583791	258.281622755439
rep1	4.77391815185547	-6.79483842849731	00m	5.82783752585678	4	untreat	250.178559977211	362.398572477277	273.858012156124	1043.78338843716
rep1	-4.18969488143921	3.30265045166016	00m	1.21229796519734	2	untreat	426.46281264346	1105.33881807009	253.238072498147	145.178829836071
rep1	1.24727988243103	5.39347457885742	00m	0.215001562203801	1	untreat	739.529510252036	651.158059341416	334.8812876613	204.649675793016
rep1	1.31324589252472	7.55890560150146	00m	0.441918873638175	1	untreat	859.886333596895	506.880365067644	230.811594807588	332.640239575641
rep1	2.05156970024109	-5.31605672836304	00m	8.03587766588714	6	untreat	278.87432999549	559.864172534453	278.501004252524	812.9790262653
rep1	5.22757482528687	-5.6971435546875	00m	5.51958227402241	4	untreat	349.664141991946	426.300376221269	242.771994958139	911.482019876415
rep1	2.69589614868164	6.10436010360718	00m	1.06361013784194	1	untreat	862.158010133855	515.226379011289	324.366972187764	228.46717171486
rep1	1.40075933933258	6.0532341003418	00m	1.29778051402536	1	untreat	678.851308429175	652.652733529525	312.07125983407	286.643231254998
rep1	0.561136543750763	6.92108201980591	00m	0.381303975378308	1	untreat	731.699688478706	655.644882149378	241.277316630971	301.596645788714
rep1	-2.35759878158569	6.03231906890869	00m	0.524292966145174	2	untreat	602.716458935864	806.800829524907	215.528353986559	305.172890600438
rep1	-0.972561061382294	5.90211534500122	00m	0.10568751491464	2	untreat	690.715455453368	766.410299886614	246.008244408049	227.084533299737
rep1	-0.738324701786041	6.67310380935669	00m	0.463678067885307	1	untreat	804.437444499237	690.134000642777	215.666875200868	219.980212704885
rep1	-1.88876616954803	6.27376174926758	00m	0.404099321732446	2	untreat	759.714217494442	794.359165523505	178.174018435179	197.971131594643
rep1	-2.70145082473755	4.43172359466553	00m	1.01957367329417	2	untreat	510.997894165593	970.994079124639	269.720577534622	178.505982222914
rep1	4.3457670211792	-6.40746212005615	00m	2.49712657788512	4	untreat	280.722653872715	294.338303275956	484.957394921338	870.200180977759
rep1	2.27784466743469	-6.8383731842041	00m	6.41999845501086	4	untreat	167.133996607509	389.563956677894	283.021874963508	1090.49870479886
rep1	-0.148902416229248	7.52095890045166	00m	0.321725229225447	1	untreat	885.849085215159	543.94242074615	149.195635404658	351.2313916818
rep1	3.86094260215759	-7.76147031784058	00m	6.48423988564525	4	untreat	167.328787820136	192.466661013392	339.129957987539	1231.2931262267
rep1	4.68264150619507	-6.72646713256836	00m	3.75449715973723	4	untreat	270.608807724097	411.772851123479	247.436596826463	1000.40027737373
rep1	2.10016274452209	5.68442630767822	00m	1.05221246466487	1	untreat	766.955369852067	587.333852005672	348.788873278449	227.140437911579
rep1	5.4065523147583	-5.91919612884521	00m	4.98078317837915	4	untreat	399.53556072031	318.42381874493	251.767634745361	960.491518837167
rep1	5.11503314971924	-6.73637104034424	00m	7.11681074697258	4	untreat	291.984720948771	249.128445737329	265.989931066421	1123.11543529525
rep1	4.0054497718811	-6.2282509803772	00m	5.89415126070518	4	untreat	249.399775299307	316.076041756877	552.072699880235	812.670016111348
rep1	0.43507781624794	7.42874002456665	00m	0.557449833569374	1	untreat	941.788782388548	539.958901902768	211.678240613045	236.792608143406
rep1	1.79588401317596	-5.70131158828735	00m	5.9811880376937	6	untreat	235.237546643414	541.364019922795	236.407882696366	917.209083785193
rep1	1.73736929893494	6.44228029251099	00m	1.11852619951327	1	untreat	778.703261827052	590.956206736718	303.077388931539	257.481675552458
rep1	-2.22879147529602	5.48778247833252	00m	0.792138285806295	2	untreat	555.458570661228	886.208901373141	247.431545112729	241.11951590067
rep1	4.09881401062012	-7.50328016281128	00m	10.1941825047812	4	untreat	194.816994797625	278.295978973244	353.338779084111	1103.76678019279
rep1	3.88084173202515	-6.93220186233521	00m	5.74805381361729	4	untreat	202.32935141366	303.059097302317	445.890049590034	978.940034741757
rep1	1.3951849937439	6.69144201278687	00m	0.624281644471279	1	untreat	832.957375257128	589.477527105044	275.516670277358	232.266960408238
rep1	-0.864206075668335	5.74552917480469	00m	0.773487547880182	1	untreat	629.615824242641	804.149984966987	265.033355174007	231.419368664133
rep1	-3.40885448455811	5.53793334960938	00m	0.498389163470017	2	untreat	692.230139190728	910.934733891566	154.497741210684	172.55591875479
rep1	-3.47985005378723	5.46870279312134	00m	0.717535334101843	2	untreat	549.101878715394	989.498309360228	163.05817210584	228.560172866306
rep1	5.41594743728638	-5.93469762802124	00m	2.54064496637938	4	untreat	456.576977637727	298.743039678478	214.906060163964	959.992455567599
rep1	5.44860076904297	-5.89973068237305	00m	4.24874171477922	4	untreat	446.720494540259	279.612195739635	237.482075337788	966.403767430086
rep1	2.04527854919434	7.2147536277771	00m	0.297893730764303	1	untreat	936.575601252743	480.036956914488	251.767634745361	261.838340135175
rep1	-5.77673387527466	3.76559495925903	00m	0.911295778112016	3	untreat	532.209203256491	1026.01155679344	154.724737441578	217.273035556258
rep1	1.49768102169037	4.46402406692505	00m	3.04162451011691	1	untreat	704.604677538083	649.958127590373	389.85276135881	185.615097029096
rep1	5.19420385360718	-6.52558708190918	00m	5.12688062546703	4	untreat	323.003424689481	276.386384532002	289.84486056073	1040.98386326556
rep1	4.17432880401611	-6.28080320358276	00m	6.0459475443816	4	untreat	265.467073311197	316.244887333962	502.485338765991	846.021233636618
rep1	2.36629223823547	7.14395713806152	00m	0.898343876774438	1	untreat	801.474823410838	494.242807770017	290.534623486429	343.966278380485
rep1	-3.14922642707825	-0.258306711912155	00m	1.64799992619348	2	untreat	279.126226093044	1128.64082724579	414.441766133802	108.009713575134
rep1	3.99974870681763	-7.52892589569092	00m	4.12129500561745	4	untreat	203.091503728596	191.929963499784	422.682675621523	1112.51439019787
rep1	0.785731196403503	7.12588739395142	00m	0.937199580787173	1	untreat	879.215075307552	572.983610971062	243.27795773073	234.741889038424
rep1	1.72972428798676	7.01641893386841	00m	1.3552869559642	1	untreat	798.354913133672	565.931809957048	275.21846820597	290.713341751078
rep1	3.77152633666992	-7.82699203491211	00m	6.54071017547709	4	untreat	154.876148433853	218.324916054829	302.413644227207	1254.60382433188
rep1	1.80984497070312	7.59606027603149	00m	0.355400172703151	1	untreat	858.187540203454	469.892849881891	227.912100840917	374.226042121506
rep1	5.23902988433838	-5.56692981719971	00m	3.14420356871053	4	untreat	475.160073879282	241.714629282634	372.113310869318	841.230519016534
rep1	1.88877296447754	-5.5900182723999	00m	6.00812799247587	6	untreat	309.414180644632	533.111146102613	142.140780134758	945.552426165764
rep1	4.31955003738403	-7.56172561645508	00m	4.873541435304	4	untreat	188.569239063559	251.357255552622	270.439888014984	1219.8521504166
rep1	-5.9210786819458	1.87106966972351	00m	0.269399547821631	3	untreat	463.994839674944	1262.06596391585	159.614224848181	44.5435046087946
rep1	1.01220893859863	5.84394645690918	00m	0.744475288884006	1	untreat	847.576822792722	601.766111903549	299.539828023418	181.335770328078
rep1	5.12318563461304	-6.54427719116211	00m	5.33359297081478	4	untreat	306.922558387489	335.796152762365	213.55210385055	1073.94771804736
rep1	1.30677771568298	7.43468236923218	00m	0.360062857184679	1	untreat	813.746806018699	549.903984954616	249.956356797553	316.6113852769
rep1	3.93178367614746	-7.82395648956299	00m	6.56091514156371	4	untreat	189.302859921457	148.150064286357	292.184849009205	1300.58075983075
rep1	3.17315173149109	6.73909854888916	00m	0.431039276514609	1	untreat	939.589550341762	431.515200897698	308.556568383838	250.55721342447
rep1	0.393520057201385	6.30160570144653	00m	0.106205590968143	1	untreat	781.503113380316	668.514711445812	263.639604513842	216.561103707798
rep1	1.19452977180481	7.48121976852417	00m	0.741884908616491	1	untreat	861.4693514968	533.176441468812	233.63911480094	301.933625281215
rep1	-8.22339344024658	1.05101251602173	00m	0.265254939393606	3	untreat	324.216394222867	1330.7951995427	60.3193291577427	214.887610124459
rep1	0.552245497703552	7.64402389526367	00m	0.326387913706976	1	untreat	836.428030987366	536.171814735491	196.085692246122	361.532995078788
rep1	1.41472971439362	7.53068733215332	00m	0.311363708155385	1	untreat	764.379385799283	571.678700303665	240.875856869522	353.284590075299
rep1	-8.38095188140869	0.463685095310211	00m	0.496834935309507	3	untreat	285.809209272975	1523.64486915241	52.3312636696997	68.4331909526842
rep1	1.74643325805664	5.50607538223267	00m	0.670908489286561	1	untreat	803.388254295558	591.734947969084	341.328219357482	193.767111425645
rep1	1.69337725639343	7.60820722579956	00m	0.258519950698065	1	untreat	796.843723061804	502.862543679779	220.485884536519	410.026381769666
rep1	0.209129750728607	7.39113807678223	00m	0.57661864754899	1	untreat	853.250241023811	599.058967129958	203.650318850631	276.488754059981
rep1	1.29232430458069	6.73066329956055	00m	0.689559227212674	1	untreat	881.722665734818	564.128481859941	265.386920772157	218.980464680851
rep1	-1.05588388442993	7.14701271057129	00m	0.413942766749006	1	untreat	903.506547384062	613.61139849078	108.710680834981	304.389906337946
rep1	3.67334318161011	-7.76295042037964	00m	9.55228627449082	4	untreat	155.774225901675	241.512862335459	343.477980634002	1189.45346417663
rep1	-8.21927261352539	1.15795743465424	00m	0.234688452236921	3	untreat	413.313902219941	1303.85622762167	55.3925848336004	157.655818372555
rep1	-1.02747428417206	7.20486783981323	00m	0.162157804746482	1	untreat	992.860012206679	561.181746029862	92.502485609318	283.674289201908
rep1	4.70498514175415	-7.05359411239624	00m	2.85304482664177	4	untreat	277.598162007233	267.08308011302	128.63450183921	1256.90278908831
rep1	-2.87299418449402	6.0064754486084	00m	0.651739675306945	2	untreat	509.405844969681	529.352459381145	42.9619387323828	848.498289964559
rep1	2.33403038978577	7.45076274871826	00m	0.318616772904429	1	untreat	929.015749239251	439.399340856402	247.946770911827	313.856672040287
rep1	2.69587230682373	7.32449865341187	00m	0.356954400863661	1	untreat	913.281918394154	431.427654701533	266.140436341855	319.368523610226
rep1	1.6374706029892	5.22835779190063	00m	0.770897167612666	1	untreat	819.824000595557	591.518582708187	341.160936956696	177.715012787328
rep1	3.30922079086304	-6.73847055435181	00m	4.77614313724541	4	untreat	190.739677145733	351.957625995585	474.022644410473	913.498585495977
rep1	-2.3657557964325	5.97764873504639	00m	0.188579683475141	2	untreat	593.913394783929	827.236514163329	228.020321211687	281.048302888823
rep1	0.204309403896332	7.60858726501465	00m	0.443991177852188	1	untreat	948.21703898846	477.486965001315	157.660790330623	346.85373872737
rep1	-2.28573417663574	6.07926273345947	00m	0.35850862902417	2	untreat	624.810623414306	797.749278109338	217.56798493891	290.090646585214
rep1	5.18177604675293	-6.48255348205566	00m	0.806644415304383	4	untreat	326.042051503894	280.173017642129	286.371535731557	1037.63192817019
rep1	0.575302124023438	7.45215272903442	00m	0.322761381332454	1	untreat	852.022626947249	566.982329932169	223.07501505528	288.13856111307
rep1	0.683135151863098	7.66349363327026	00m	0.208266573508261	1	untreat	888.284648293127	475.352325302809	201.664622855737	364.916936596095
rep1	-6.99055147171021	1.02367234230042	00m	0.414978918856012	3	untreat	231.33705264992	1453.08586195731	137.35637501089	108.43924342965
rep1	-1.31589949131012	6.77339887619019	00m	0.504088000058551	1	untreat	749.869070392658	763.755534659189	174.572693636386	242.021234359535
rep1	5.18489599227905	-6.50988912582397	00m	2.66239283895262	4	untreat	324.144501657954	318.134870109255	239.634058004374	1048.30510327619
rep1	1.09830522537231	7.43093681335449	00m	0.48232880581142	1	untreat	831.383063106504	557.710832856981	238.426564232538	302.698072851744
rep1	1.32624685764313	7.58766269683838	00m	0.434665808889131	1	untreat	724.69468165679	600.461307658483	213.957477441529	391.105066290966
rep1	-1.63088989257812	6.29345464706421	00m	0.510304912700589	2	untreat	678.026002471602	813.239280421141	211.638174181887	227.315075973138
rep1	0.649986743927002	7.67265319824219	00m	0.221736550899342	1	untreat	1019.22754315139	387.847649163804	180.394255425025	342.749085307548
rep1	3.82128405570984	3.23769426345825	00m	0.416533147016521	1	untreat	785.051567545547	508.963095778765	456.146170745119	180.057698978337
rep1	4.90938329696655	-7.20156002044678	00m	5.98274226585421	4	untreat	269.608806183413	202.081244064319	304.542619259875	1153.98586354016
rep1	1.43775379657745	7.56132411956787	00m	0.176663934244569	1	untreat	769.823227256588	560.386025723546	226.418596251938	373.590683815697
rep1	-0.106329143047333	4.60966300964355	00m	0.21811001852482	1	untreat	577.690107277954	784.008002734367	362.202527579035	206.317895456412
rep1	1.12455642223358	7.40790605545044	00m	0.63930585002287	1	untreat	800.868629595184	578.752720605895	242.450464037605	308.146718809085
rep1	-1.09261357784271	6.69020748138428	00m	0.20153158481272	1	untreat	739.338204175109	739.338204175109	198.48005481211	253.06206988544
rep1	0.704106986522675	7.56084489822388	00m	0.644486610557901	1	untreat	777.362930110074	589.616593696264	215.675543483633	347.563465757797
rep1	5.07695150375366	-5.68897771835327	00m	3.65243617719711	4	untreat	368.247365524716	308.834965287643	427.385975898946	825.750226336464
rep1	0.585464656352997	7.11109590530396	00m	0.880211214901828	1	untreat	795.263668707144	619.169570636276	245.395646343919	270.389647360429
rep1	4.46704196929932	-7.25982713699341	00m	5.35742446927593	4	untreat	191.323275928243	307.423839467138	248.44027342487	1183.03114422752
rep1	-1.15606713294983	7.09696626663208	00m	0.0828921685605017	1	untreat	880.662205703044	663.51262073517	120.638658315486	265.405048294068
rep1	0.236719325184822	6.98314571380615	00m	0.223290779059852	1	untreat	931.520776969688	568.765089784377	223.923263694637	206.009402599066
rep1	1.48253858089447	5.99136638641357	00m	0.835138598247055	1	untreat	811.841293676419	599.900424973283	305.33853965706	213.138274741007
rep1	2.69058632850647	2.68781542778015	00m	0.241423440932461	1	untreat	555.041380747641	646.167577586806	505.336182471733	223.673392241587
rep1	3.3211784362793	-3.05474448204041	00m	1.57495120264953	4	untreat	409.536497965727	608.90775433974	483.824513875789	427.949766866512
rep1	-0.26131546497345	7.38956642150879	00m	0.376123214843277	1	untreat	821.539292991405	592.890816624865	172.815708881687	342.97271454981
rep1	-2.75745630264282	4.89265775680542	00m	0.525847194305683	2	untreat	606.640110386441	931.82963664375	230.104869456926	161.643916560651
rep1	2.8780472278595	7.22371673583984	00m	0.288050285747744	1	untreat	1024.12673965664	361.048070929798	267.314437130716	277.729285330614
rep1	3.04473805427551	7.23344659805298	05m	0.329496370027994	1	untreat	880.131092112976	373.296980447917	291.353740837399	385.436719649476
rep1	5.36778926849365	-5.9554328918457	05m	3.23434880202008	4	untreat	443.675091290012	293.413004623151	171.28641155029	1021.84402558431
rep1	0.406011641025543	-3.07642316818237	05m	1.06412821389544	7	untreat	285.679860782143	888.050883023438	514.035802131027	242.451987111161
rep1	1.73509550094604	2.23348665237427	05m	0.330014446081498	1	untreat	624.215098599435	645.42629127029	518.159135245162	142.418007932881
rep1	3.82894515991211	4.02359247207642	05m	0.433629656782125	1	untreat	724.120214309437	509.651488415241	458.916951106936	237.529879216153
rep1	3.06022429466248	6.76525163650513	05m	1.6184695911438	1	untreat	819.292501543323	480.701030317274	332.412794743822	297.81220644335
rep1	3.79388999938965	-7.84054327011108	05m	4.01042673016777	4	untreat	142.87756354946	150.607414282503	291.739527666437	1344.99402754937
rep1	3.156170129776	3.87926173210144	05m	0.481292653704413	1	untreat	696.042205135632	577.611143366286	450.869129893827	205.696054652023
rep1	-6.82613039016724	2.10124659538269	05m	0.449171938387219	3	untreat	327.268886226092	1295.71763118085	115.768585603788	191.463430037034
rep1	3.29626798629761	4.93738842010498	05m	0.890572735971891	1	untreat	856.752030666345	492.94120768352	385.145408281201	195.379886416703
rep1	1.25392699241638	6.30413913726807	05m	1.29467205770434	1	untreat	726.052589461745	643.406177682589	300.46218861768	260.297577285753
rep1	0.237785890698433	4.71866226196289	05m	0.682824238517133	1	untreat	676.601640567579	732.25285775712	341.229831714818	180.134203008251
rep1	4.95171213150024	-7.18236351013184	05m	5.04450653296003	4	untreat	274.357856602456	197.838974630962	321.537892636693	1136.48380917766
rep1	1.33249998092651	5.09789085388184	05m	0.415496994909515	1	untreat	861.618746672196	582.435018700199	334.539122311272	151.625645364101
rep1	-2.29946088790894	3.49107599258423	05m	0.250748809895518	2	untreat	933.204827961111	705.885703201353	227.319124759758	63.808877125546
rep1	1.08878839015961	5.23614358901978	05m	0.422750059658559	1	untreat	641.04071379405	685.98452767629	357.185047169379	246.008244408049
rep1	4.19255971908569	-6.52595138549805	05m	6.96397831118915	4	untreat	278.719994989266	232.051268368189	542.075209214055	877.372060476258
rep1	0.697935581207275	2.03622984886169	05m	0.511859140861098	5	untreat	513.813232987412	779.511330653906	494.276608158993	142.617361247457
rep1	1.79565644264221	7.2857608795166	05m	1.05221246466487	1	untreat	712.783800977758	561.673635170473	286.063898792407	369.69719810713
rep1	4.33131170272827	-7.52510738372803	05m	4.81707114547216	4	untreat	181.022860918225	153.827912775693	123.51903927333	1471.84872008052
rep1	0.0206696335226297	5.62890338897705	05m	0.804054035036867	1	untreat	748.705900061054	715.126067334063	291.025216967254	175.361348685396
rep1	-0.680069983005524	4.22118186950684	05m	0.588016320726059	1	untreat	627.53360237412	814.603239938221	335.024714546617	153.05697618881
rep1	3.03709077835083	6.71318531036377	05m	1.88683298685842	1	untreat	856.991589219726	474.339809741283	324.353031912475	274.534102174284
rep1	1.97290515899658	6.07509851455688	05m	0.378195519057289	1	untreat	639.880664380219	597.574504751775	338.449277027554	354.31408688822
rep1	-1.13596093654633	6.87047243118286	05m	0.599413993903128	1	untreat	819.371689914585	689.244597799006	183.035909788948	238.804663552767
rep1	0.495705127716064	4.04027795791626	05m	1.07863434339353	1	untreat	583.144792164768	762.074752240761	382.891572597852	202.107416044387
rep1	-6.24021482467651	3.31366062164307	05m	0.727896855171906	3	untreat	605.855069803605	1090.81388985048	104.410397517175	129.139175876505
rep1	-0.737153947353363	2.04961323738098	05m	0.499425315577023	2	untreat	638.734141122654	804.925155897513	402.462577948757	84.0966580788447
rep1	3.13503265380859	-1.61723804473877	05m	6.13505662558414	5	untreat	363.973820663373	222.328836267282	1204.55285924869	139.363016868421
rep1	-5.53293800354004	0.121301166713238	05m	0.912850006272526	3	untreat	238.812508629065	1387.96077262856	248.671740636687	54.7735111534554
rep1	-0.845653891563416	5.25933456420898	05m	0.474557665008873	1	untreat	474.125731370904	910.321404232135	273.939311458744	271.832085985985
rep1	0.677510023117065	7.12788581848145	05m	0.219146170631827	1	untreat	862.438067957513	584.085040733131	237.284547797834	246.41087655929
rep1	-3.23107123374939	1.70616054534912	05m	0.226917311434374	2	untreat	365.772005120924	1092.90912373481	365.772005120924	105.765399071111
rep1	2.68412256240845	1.01809871196747	05m	0.359544781131176	5	untreat	937.296319361812	394.943849701417	525.664701363153	72.3136626213861
rep1	-2.32403993606567	-1.13002181053162	05m	1.65007223040749	2	untreat	258.170516508116	823.600309705468	812.085662255576	36.3620445786079
rep1	-1.56860160827637	-2.19601035118103	05m	3.41619349679968	7	untreat	179.146761029001	833.383706943736	808.502212356375	109.185852718656
rep1	2.38766193389893	7.08694505691528	05m	0.920621147075073	1	untreat	788.598005060596	508.352433014269	303.056258143122	330.211836829781
rep1	1.4144880771637	0.363443493843079	05m	0.404617397785949	5	untreat	519.008824507082	580.795589329354	738.96970727437	91.4444119369621
rep1	1.72578763961792	6.15784597396851	05m	0.766234483131138	1	untreat	793.49078302437	591.202836694144	309.304795356539	236.220117972715
rep1	3.71256303787231	3.82405781745911	05m	0.509268760593583	1	untreat	655.842309295986	541.953525046983	473.227534551894	259.195164152905
rep1	4.84841012954712	1.54932940006256	05m	0.601486298117141	5	untreat	729.858687345366	433.92509657663	545.315830180592	221.118918945179
rep1	5.23898410797119	-6.32647562026978	05m	1.04806785623684	4	untreat	325.360612837019	294.828238611844	170.790468322071	1139.23921327683
rep1	0.430210709571838	7.45053243637085	05m	0.321725229225447	1	untreat	798.818297895775	602.999026427161	217.57696829846	310.824240426372
rep1	-5.99146509170532	3.29940819740295	05m	0.39321972460888	3	untreat	384.009220672217	1192.71738076338	152.586445300219	200.905486311955
rep1	4.18700838088989	-6.4644603729248	05m	8.61508669370365	4	untreat	250.374729435567	277.304232091594	493.552781437195	908.986790083413
rep1	3.18207001686096	5.71039581298828	05m	0.38493050775283	1	untreat	797.54655403185	524.770045323888	363.702011610616	244.199922081413
rep1	5.02175045013428	-6.96600818634033	05m	5.41026822673325	4	untreat	306.823974419161	234.553990083081	303.127300028568	1085.71326851696
rep1	2.49371600151062	6.33937978744507	05m	0.547606388552815	1	untreat	818.105868311637	540.534234420189	315.920346468556	255.658083847387
rep1	3.67807793617249	-0.654428899288177	05m	1.64748185013997	5	untreat	537.183459668954	397.576458851034	843.711874508301	151.746740019479
rep1	-2.67783236503601	5.78465747833252	05m	0.476629969222885	2	untreat	600.04619614311	902.167357837544	199.316044173411	228.688934893703
rep1	0.943832874298096	-2.46794533729553	05m	0.372496682468755	7	untreat	424.16485149033	767.792072950851	442.956965163952	295.304643442635
rep1	5.65250825881958	0.0780367329716682	05m	0.0678679630089108	5	untreat	928.273034977171	235.751881898964	456.769271179243	309.42434499239
rep1	-2.18114924430847	1.49647915363312	05m	1.00299523958207	2	untreat	362.912988651543	984.05252692053	401.796523149923	181.456494325772
rep1	0.743626415729523	6.81237936019897	05m	0.352291716382132	1	untreat	703.962053229186	658.545146569239	255.470099962205	312.241233287139
rep1	-4.51521158218384	0.813572585582733	05m	0.756909114168082	3	untreat	422.772026403344	1200.936787502	265.553679084601	40.956040057824
rep1	-0.848322570323944	5.762047290802	05m	0.442955025745181	1	untreat	638.891046611133	787.890371969206	261.877602144493	241.559512322937
rep1	1.55215835571289	7.45353221893311	05m	0.266291091500612	1	untreat	717.260194187011	574.559213144569	259.114939261276	379.284186454912
rep1	1.9110279083252	7.01449060440063	05m	0.491654174774476	1	untreat	807.478142908286	551.200445159057	276.617197570597	294.922747409828
rep1	0.898850977420807	6.05313587188721	05m	0.731005311492925	1	untreat	867.298759711045	595.070915574613	280.435718834013	187.413138928097
rep1	1.72231292724609	7.4538106918335	05m	0.512895292968105	1	untreat	873.472629096364	503.026648006388	253.463039693141	300.256216251875
rep1	2.75991201400757	7.32167625427246	05m	0.225881159327367	1	untreat	973.963479978232	407.293818899988	265.626403630427	283.334830539122
rep1	-1.12452971935272	3.56127071380615	05m	0.413424690695502	1	untreat	621.636795730923	824.817693946477	348.310111226665	135.453932143703
rep1	-1.1457279920578	6.66135025024414	05m	0.331050598188504	1	untreat	709.861275846988	770.275001450987	196.344608212997	253.737647536796
rep1	1.80273938179016	5.85668182373047	05m	0.790065981592282	1	untreat	735.381618164428	617.669930575286	326.555004279557	250.611980028497
rep1	-0.168814778327942	-4.97297286987305	05m	1.58220426739858	6	untreat	241.435324041993	1075.71445423946	160.535529598603	452.533225167715
rep1	-1.86925029754639	5.35599803924561	05m	0.39477395276939	2	untreat	580.078797989421	858.719268639361	265.974994711307	225.445471707679
rep1	4.12014055252075	-6.31864309310913	05m	2.64115172075899	4	untreat	224.523262082645	447.532033358663	346.439772016224	911.723465590236
rep1	-3.50906419754028	2.34934520721436	05m	0.542943704071286	2	untreat	394.147677549831	1092.19426536004	300.215287105712	143.661303032181
rep1	1.88504791259766	3.28917527198792	05m	0.495798783202501	1	untreat	770.473855406737	572.813023391396	441.711451136323	145.220203113312
rep1	0.107794262468815	4.88363742828369	05m	0.584907864405041	1	untreat	494.09491235678	786.448649426017	381.256627873917	268.418343391054
rep1	-1.00605797767639	7.0040168762207	05m	0.359544781131176	1	untreat	831.60712014594	675.854616038339	169.658977688637	253.097819174851
rep1	4.75587129592896	-4.29315090179443	05m	4.15704225330916	4	untreat	381.761816045215	397.157377624859	534.514653593238	616.784685784456
rep1	-0.164573356509209	0.425461709499359	05m	0.377677443003786	2	untreat	405.107593355704	802.271900567179	579.859888528753	142.979150596131
rep1	1.78109431266785	-0.0756861940026283	05m	0.587498244672556	5	untreat	517.448354538379	512.341956302803	791.491726514296	108.93649569229
rep1	4.30266761779785	-7.420729637146	05m	7.56805498957381	4	untreat	209.565073481227	271.536081969685	300.077100804455	1149.0402767924
rep1	4.65177345275879	-7.15832185745239	05m	7.50588586315343	4	untreat	238.213054741124	276.982629086576	228.487353960307	1186.53549525976
rep1	1.51549470424652	5.66852521896362	05m	1.05065823650436	1	untreat	711.934646311504	643.406177682589	341.690558858061	233.187150195613
rep1	0.219243556261063	7.35705614089966	05m	0.405653549892955	1	untreat	801.176274892113	621.2197577625	214.468725894196	293.353774498958
rep1	-0.7176753282547	6.70679759979248	05m	0.331568674242007	1	untreat	784.151279050656	690.656318856154	226.197484341535	229.213450799422
rep1	-2.98148536682129	6.04001808166504	05m	0.465750372099319	2	untreat	837.35842924208	760.063805004349	126.677300834058	206.118997967281
rep1	-8.61274147033691	0.433804839849472	05m	0.216555790364311	3	untreat	309.389095010049	1468.44376437605	27.7064861203029	124.679187541363
rep1	3.64222455024719	-7.77655267715454	05m	5.8646209256555	4	untreat	146.983072039503	260.886427169884	284.076331807207	1238.27270203117
rep1	-8.40496253967285	0.854446887969971	05m	0.251266885949021	3	untreat	457.680683093801	1261.60675252813	39.7983202690261	171.132777156812
rep1	2.42862319946289	6.28469848632812	05m	0.192206215849663	1	untreat	723.181606721401	556.693754814316	332.97570381417	317.367467697881
rep1	4.36923551559448	-5.29666805267334	05m	4.213512543141	4	untreat	332.739011844703	370.00008521105	559.628095527682	667.851340464333
rep1	3.58056926727295	-7.72027158737183	05m	5.49367847134725	4	untreat	136.520548829293	176.566576485886	365.693043464067	1251.43836426852
rep1	2.09168601036072	-0.725564002990723	05m	0.530509878787211	5	untreat	414.695387959481	518.369234949352	859.550440497834	137.603469641101
rep1	3.13061237335205	6.63852977752686	05m	0.204640041133739	1	untreat	850.273480380536	469.116402968571	337.177414633661	273.651235065
rep1	1.89394187927246	-5.58879518508911	05m	2.28471539594883	6	untreat	286.687786654487	512.536485759396	182.079571371399	948.914689262485
rep1	-2.78171920776367	5.81135368347168	05m	0.511859140861098	2	untreat	418.08377132816	892.823754658735	183.644273387136	435.666733673737
rep1	4.84993028640747	-4.80844116210938	05m	0.730487235439422	4	untreat	598.230850313386	613.289292769787	202.604498504305	516.09389146029
rep1	-5.68533515930176	2.00524616241455	05m	0.353845944542642	3	untreat	344.782812638108	1271.73988268155	209.13055848541	104.565279242705
rep1	5.5616192817688	-5.019935131073	05m	0.447099634173206	4	untreat	597.182327142241	384.701723851931	281.816379100833	666.518102952763
rep1	3.60225892066956	5.36146926879883	05m	0.442436949691678	1	untreat	800.114005502236	497.245992120034	386.495748420572	246.362787004926
rep1	-5.88141298294067	1.18527793884277	05m	0.262146483072587	3	untreat	282.284923805405	1342.76071864193	198.362378890284	106.810511710153
rep1	-2.86220598220825	5.48296546936035	05m	0.356436324810158	2	untreat	418.026978814124	979.137017490801	213.221814697137	319.832722045706
rep1	-7.65656566619873	-1.5415678024292	05m	0.550714844873833	3	untreat	56.2904746232181	1735.92560450956	101.6860186742	36.3164352407859
rep1	-0.0563619807362556	6.62135648727417	05m	0.782294840789735	1	untreat	761.861089865212	682.607083872522	245.431760493491	240.318598816543
rep1	2.62766981124878	7.39009475708008	05m	0.361099009291686	1	untreat	985.87919335008	376.628006448345	216.007238992433	351.70409425691
rep1	-0.0713624432682991	0.286012530326843	05m	0.438292341263653	2	untreat	381.024225790753	791.709020056236	604.619280446405	152.866006754374
rep1	-3.35998582839966	1.90506756305695	05m	0.327942141867485	2	untreat	350.671613428899	1119.09984459484	335.425021540686	125.022053483347
rep1	-2.82020449638367	6.07055759429932	05m	0.282351449159209	2	untreat	672.920222530415	768.545727837368	131.042359124344	357.710223555641
rep1	-4.34006261825562	3.15333962440491	05m	0.625835872631788	2	untreat	393.074303915357	1134.48274707278	255.658083847387	147.003398212247
rep1	2.41776514053345	7.11755514144897	05m	0.532064106947721	1	untreat	825.088545285268	496.180810832143	287.559333550446	321.389843379911
rep1	2.81523871421814	5.97668933868408	05m	0.797319046341326	1	untreat	818.994608239241	526.765291669956	342.397439585471	242.061193553099
rep1	-6.36370325088501	0.146635621786118	05m	0.421713907551553	3	untreat	208.672273843002	1482.04739945314	187.330791290877	52.1680684607505
rep1	-1.45421040058136	-3.24781823158264	05m	1.4532033300763	7	untreat	99.7795676620058	829.890748968131	867.738171184754	132.810045232877
rep1	0.383333474397659	-2.64814972877502	05m	1.30762395904191	7	untreat	272.249523678687	787.68822862092	640.092278986126	230.188501762036
rep1	-2.54108858108521	4.38969135284424	05m	0.437256189156647	2	untreat	432.240880030839	990.266143139435	292.73456425369	214.976945623804
rep1	2.38003301620483	5.32809114456177	05m	0.260074178858574	1	untreat	692.110230973303	607.518980521011	372.970513357836	257.618808195618
rep1	5.18484735488892	-6.07549238204956	05m	1.52107129308521	4	untreat	339.89202370085	380.652769289734	173.561884442987	1036.1118556142
rep1	2.72735738754272	5.98550367355347	05m	1.04703170412984	1	untreat	807.043374777518	537.710556212713	340.96388733204	244.500714725497
rep1	-1.22716391086578	6.9677882194519	05m	0.332604826349013	1	untreat	769.682156480107	727.590163547601	150.328546187521	282.617666832539
rep1	0.276208132505417	5.35197019577026	05m	0.328460217920988	1	untreat	852.462443617311	663.702902530621	289.228329084445	124.824857815392
rep1	0.679120779037476	4.47043037414551	05m	1.19986413991326	1	untreat	717.581242208173	688.411273012719	363.374473406229	160.851544420647
rep1	0.949101805686951	2.50434017181396	05m	0.659510816109492	5	untreat	735.393549511522	623.189172885022	474.5941876229	97.0416230283246
rep1	2.37931871414185	6.4375	05m	0.214483486150298	1	untreat	792.601813087248	550.158905554678	312.378361628504	275.079452777339
rep1	-3.30408072471619	5.710280418396	05m	0.24608612541399	2	untreat	674.560582075641	910.250424005684	146.290246715199	199.117280251243
rep1	1.88460433483124	5.98234224319458	05m	0.337785586884045	1	untreat	633.537984773347	642.419358391665	331.571281750537	322.689908132219
rep1	-7.86666345596313	1.68532240390778	05m	0.41135238648149	3	untreat	418.132981970045	1205.77883172757	72.9301712738451	233.376548076304
rep1	-1.03433954715729	0.608068764209747	05m	0.403581245678943	2	untreat	485.651903051813	815.201408694115	550.075114681135	79.2901066207042
rep1	-0.144563630223274	4.77233028411865	05m	0.333122902402516	1	untreat	543.34300852511	804.50788002613	348.219828668027	234.147815828501
rep1	3.47014403343201	-7.1456561088562	05m	9.05855979550233	4	untreat	157.420167465034	199.148655053942	595.348501499949	978.301209028843
rep1	-6.29397916793823	3.12673354148865	05m	0.463159991831804	3	untreat	490.111417228013	1187.49462323968	116.590381190805	136.022111389272
rep1	-5.38256406784058	2.57052421569824	05m	0.424822363872571	3	untreat	371.920156367741	1216.97924583621	200.083628425683	141.235502418129
rep1	3.22731018066406	6.43125152587891	05m	0.25282111410953	1	untreat	1020.48438837362	403.447316333755	304.563170173521	201.723658166877
rep1	0.56893253326416	6.19280672073364	05m	0.791620209752792	1	untreat	589.929355322845	740.25396620811	298.122757722037	301.912453794775
rep1	0.687898635864258	4.0185399055481	05m	0.886946203597369	1	untreat	585.153866034925	744.126303628228	390.102577356617	210.835786027998
rep1	0.167194232344627	5.64309978485107	05m	0.617546655775738	1	untreat	764.31472113972	696.303665445084	293.095263826884	176.504882636079
rep1	2.71151804924011	4.34972238540649	05m	0.567811354639437	1	untreat	699.175873740843	582.940086166799	422.675591178343	225.426981961783
rep1	3.22083950042725	6.67074251174927	05m	0.229507691701889	1	untreat	915.002013408648	431.358092035506	322.429280915428	261.429146688185
rep1	-2.04917240142822	5.01139688491821	05m	0.203603889026732	2	untreat	785.83960632988	805.485596488127	221.017389280279	117.875940949482
rep1	-4.3246169090271	3.62853980064392	05m	0.460569611564288	2	untreat	412.532644858353	1113.83814111755	236.663464681897	167.184282389964
rep1	-5.8172664642334	2.02744960784912	05m	0.579209027816506	3	untreat	504.13578859566	1208.54469868823	164.016780536259	53.5212652276215
rep1	-3.38161706924438	5.64335489273071	05m	0.183916998993613	2	untreat	717.715060175508	929.767237045545	125.056412000278	157.679823826437
rep1	-0.887118697166443	-5.28200101852417	05m	0.919066918914563	6	untreat	84.8686840911645	1103.29289318514	571.231527536684	170.82542823478
rep1	3.79031586647034	4.05039262771606	05m	0.321725229225447	1	untreat	680.705086533754	528.401208724832	456.911633426766	264.200604362416
rep1	-1.30443465709686	5.89075374603271	05m	0.13884438233884	2	untreat	763.444643668147	749.04002774988	237.676162651404	180.057698978337
rep1	-2.44214653968811	-1.14708268642426	05m	0.123302100733746	2	untreat	235.194695203299	1013.77023794526	592.04181896003	89.2117809391825
rep1	-1.75022602081299	5.94456958770752	05m	0.230025767755392	2	untreat	769.47900979607	791.215704988049	204.324934804606	165.198883459043
rep1	0.0107465740293264	5.14995956420898	05m	0.288568361801247	1	untreat	557.926721401599	783.176639979884	325.746036097828	263.369135568457
rep1	4.1383228302002	-5.97843170166016	05m	2.93749122336278	4	untreat	291.745552525915	275.405078172071	657.704092742202	705.363809607579
rep1	4.16989040374756	-3.34477043151855	05m	1.11645389529926	4	untreat	366.338459404426	385.148013554775	758.652017397429	420.080042691138
rep1	0.357356667518616	6.88995027542114	05m	0.368870150094233	1	untreat	981.375153038331	542.196217148249	230.433392288006	176.213770573181
rep1	1.46369206905365	7.34162664413452	05m	0.390629344341364	1	untreat	1062.38818463504	437.755131500223	215.03760845625	215.03760845625
rep1	-2.66331601142883	4.97709035873413	05m	0.600450146010135	2	untreat	676.15938258619	892.663618389649	218.169653001948	143.225879069981
rep1	-5.05116033554077	0.811730086803436	05m	0.437256189156647	3	untreat	251.568766155515	1264.70479712727	308.743485736314	105.20148402867
rep1	1.72920966148376	7.61496877670288	05m	0.349701336114617	1	untreat	840.71740550525	486.129112026845	228.76664095381	374.605374561863
rep1	5.09995031356812	-5.3878231048584	05m	2.83024948028763	4	untreat	390.071620077748	389.718294334924	318.69982002729	831.728798607806
rep1	2.13291692733765	-2.38319635391235	05m	14.2294768855171	7	untreat	252.012075275224	439.088523792414	1049.7926325882	189.325301391928
rep1	2.57667112350464	-1.63674640655518	05m	11.4551796190078	7	untreat	238.756622852229	216.757840783212	1418.65955318888	56.0445162234484
rep1	1.99876308441162	7.54615783691406	05m	2.76963458202776	1	untreat	768.332405223653	493.205857864432	269.3496119816	399.330657978083
rep1	4.51632785797119	3.00003051757812	05m	0.769342939452157	5	untreat	829.27907345756	443.235366848006	454.933660987689	202.770431754513
rep1	4.81886911392212	-3.48974537849426	05m	3.26180683285574	4	untreat	450.05730726082	365.135049691851	643.81494907883	471.211227016267
rep1	1.0720112323761	0.13497619330883	05m	0.519630281663645	5	untreat	446.471285809653	665.858038319569	627.369134370461	190.520074548085
rep1	5.32504653930664	-5.5907769203186	05m	3.89075116180855	4	untreat	451.069710452574	297.628902965288	332.069553222066	849.450366407839
rep1	1.76534390449524	6.39721584320068	05m	0.704583432764265	1	untreat	780.603083217847	590.419786579317	306.564119954646	252.631543295958
rep1	2.76473021507263	-1.40574538707733	05m	5.38902710853962	5	untreat	373.165686402525	329.00187070695	1113.55906718128	114.491908757015
rep1	5.71277332305908	-4.564040184021	05m	3.76952136528882	4	untreat	668.254602081821	413.049787789359	326.831945122987	522.082198053602
rep1	3.63522100448608	3.98809242248535	05m	0.708209965138787	1	untreat	703.181294409501	540.800071804898	450.431391398857	235.805775434512
rep1	1.33755588531494	2.52580809593201	05m	1.22058718205339	1	untreat	627.56680658514	688.193364923652	473.542577292704	140.915784246272
rep1	4.00987482070923	5.02463865280151	05m	0.679715782196114	1	untreat	859.182639710287	454.601773408354	395.7536474008	220.680472528327
rep1	3.65529823303223	0.0464416071772575	05m	1.41072109368904	5	untreat	487.693848966898	559.288440166981	664.199326281953	219.036917631935
rep1	1.46486246585846	7.44019651412964	05m	1.53920395495782	1	untreat	864.732705313557	515.851065378636	250.129294925409	299.505467430165
rep1	-0.313588112592697	-4.30419635772705	05m	1.09987546158716	6	untreat	246.391532009395	1112.85326634502	298.215581177423	272.758153515935
rep1	-1.49996268749237	4.06412935256958	05m	0.976055284799908	2	untreat	558.37001088696	868.803246297509	333.997474402108	169.04780146119
rep1	0.691056787967682	1.28838551044464	05m	0.836174750354061	5	untreat	514.246573240731	724.728891590426	568.063075091505	123.179993125105
rep1	5.42096424102783	-5.86917543411255	05m	2.40283673614754	4	untreat	437.815846650766	334.60450637568	284.663535274833	873.134644746489
rep1	5.3921103477478	-5.70255994796753	05m	2.89293668276151	4	untreat	474.604234576394	386.112840511167	193.574924517684	875.926533442522
rep1	1.94994330406189	-5.69713973999023	05m	3.52188101171432	6	untreat	235.385578684407	422.217557905565	159.857757297131	1112.75763916067
rep1	0.730845510959625	6.33018207550049	05m	0.983826425602455	1	untreat	654.587011733946	697.277469020942	293.751003712904	284.603048579976
rep1	-4.38236141204834	1.88273203372955	05m	0.562630594104406	3	untreat	478.111220432642	1110.85320732491	268.382134889699	72.8719704005143
rep1	5.00710344314575	-5.35049057006836	05m	3.94463107137288	4	untreat	382.798789716592	378.996152732652	348.321547728872	820.102042869652
rep1	2.01149463653564	0.465078115463257	05m	0.467304600259829	5	untreat	714.737239509927	406.587052415827	753.25601289669	55.6382282253237
rep1	-0.184645503759384	7.48481798171997	05m	0.335713282670032	1	untreat	902.555888138077	551.065476255921	142.979150596131	333.618018057639
rep1	3.15545582771301	7.09153938293457	05m	0.597341689689116	1	untreat	845.412280302795	416.846847119596	333.142660951002	334.816744674374
rep1	-0.264653563499451	4.15799808502197	05m	0.638787773969367	1	untreat	713.852109545647	770.208855036092	324.051286570063	122.106281895966
rep1	1.19395577907562	6.85076808929443	05m	0.344520575579585	1	untreat	879.483030847329	563.101346483108	255.427414899554	232.206740817777
rep1	-1.01048731803894	7.17027854919434	05m	0.477148045276388	1	untreat	964.061373726355	567.957896260527	102.693494157807	295.505768903078
rep1	-5.05901622772217	0.8222736120224	05m	1.47599867643043	3	untreat	255.420283242895	1273.03637191883	296.748233581931	105.013644304108
rep1	-1.58928561210632	2.93906474113464	05m	0.617028579722235	2	untreat	609.372097754795	852.472668667612	366.271526841978	102.102239783383
rep1	1.8738055229187	2.40084195137024	05m	0.493208402934985	1	untreat	565.683792773453	667.060816567979	521.077902303862	176.396021402475
rep1	-4.85163307189941	2.22130417823792	05m	0.48906379450696	3	untreat	744.279180115877	950.796205367809	196.293410140451	38.8497374236309
rep1	5.65718364715576	0.0669434741139412	05m	0.24608612541399	5	untreat	1198.76729947177	117.844920965022	377.916470680931	235.689841930043
rep1	-4.66758680343628	-2.26864504814148	05m	1.59774654900367	3	untreat	95.133987361628	1004.5398007593	772.337765817427	58.2069791094171
rep1	-3.13220643997192	5.97789907455444	05m	0.17510970608406	2	untreat	719.548920603606	856.605857861436	114.214114381525	239.849640201202
rep1	1.00042903423309	4.28713369369507	05m	0.486473414239445	1	untreat	875.690197101543	594.071518690953	343.287002150136	117.169815105136
rep1	-0.985304594039917	3.06623363494873	05m	0.709246117245793	1	untreat	568.208961883309	843.148782149427	390.55553955751	128.305249457521
rep1	2.90067052841187	6.68292284011841	05m	0.236760756450933	1	untreat	772.932147806874	506.840752660245	325.222816290324	325.222816290324
rep1	1.91289567947388	4.81679439544678	05m	0.679715782196114	1	untreat	785.622482200845	592.894869526106	361.915974946457	189.785206374361
rep1	1.76270020008087	-6.91875314712524	05m	5.4019790098772	6	untreat	118.475099371878	467.236173147844	466.680821119538	877.826439408508
rep1	-0.220335572957993	4.36051607131958	05m	0.450208090494225	1	untreat	595.280284069968	788.524256883726	364.275994729383	182.137997364692
rep1	-1.62574553489685	0.263689637184143	05m	0.495798783202501	2	untreat	407.423347623458	901.57542766181	532.474078082143	88.7456796803571
rep1	-5.2880220413208	1.5983247756958	05m	0.475593817115879	3	untreat	349.037338219967	1274.19654795964	227.084533299737	79.9001135684261
rep1	1.2551109790802	4.8881630897522	05m	0.40306316962544	1	untreat	654.984180879962	679.794187731476	369.669102087555	225.771062348775
rep1	-3.41422462463379	5.34324932098389	05m	0.282351449159209	2	untreat	538.336178024332	977.505165359971	184.167639850429	230.209549813037
rep1	4.01768016815186	-6.45663213729858	05m	6.90336341292929	4	untreat	239.303641020256	309.704106840985	500.770391650742	880.440393535785
rep1	-5.6570611000061	3.49372911453247	05m	0.400472789357924	3	untreat	541.859536444199	1101.19841277369	157.314058967671	129.846524862204
rep1	-5.88674736022949	3.59327125549316	05m	0.279761068891693	3	untreat	482.554633261942	1086.6415445306	150.128108125938	210.894247129293
rep1	-1.3117493391037	1.02829599380493	05m	0.357990552970667	2	untreat	444.145798487113	899.465076181449	488.839715316005	97.767943063201
rep1	6.19941759109497	-0.698339998722076	05m	0.231061919862399	5	untreat	735.733521565293	380.850293516152	419.800891716667	393.833826249657
rep1	3.19329857826233	4.9634051322937	05m	0.232616148022908	1	untreat	799.600550438496	528.768105935135	386.90349214766	214.946384526478
rep1	4.7602162361145	2.02674627304077	05m	0.469894980527344	5	untreat	787.409985918053	434.139559803467	502.239882909893	206.429104416354
rep1	2.65754723548889	5.87322235107422	05m	0.941344189215198	1	untreat	775.486807443517	556.650804247127	349.500218697147	248.580702659977
rep1	3.70069193840027	0.793874561786652	05m	1.56355352947246	5	untreat	585.844988824306	521.24854355001	617.823427078908	205.301573594544
rep1	-0.90798020362854	1.60139214992523	05m	0.533100259054727	2	untreat	461.451660961857	845.994711763405	483.961498081948	138.810662240559
rep1	-6.45482921600342	1.6493798494339	05m	0.326905989760479	3	untreat	327.311225096848	1361.24761839343	165.185104254484	76.4745853030019
rep1	-8.43367767333984	0.831922352313995	05m	0.102579058593621	3	untreat	575.166128534436	1033.34931567204	19.4971568994724	302.205931941822
rep1	-3.41451668739319	3.31248211860657	05m	0.287014133640737	2	untreat	550.495538306042	1045.24469298616	250.858726316677	83.6195754388925
rep1	1.14097535610199	1.79633581638336	05m	0.253857266216537	5	untreat	661.789211330663	638.153882354568	519.977237474093	110.298201888444
rep1	2.69900703430176	3.71345806121826	05m	0.518594129556639	1	untreat	647.905521582468	607.411426483563	458.933077787581	215.968507194156
rep1	0.692306339740753	-1.68763864040375	10m	0.650185447146436	7	untreat	304.528501628253	673.653958147349	795.157754251551	156.878319020615
rep1	3.34470963478088	2.78951644897461	10m	0.396846256983402	1	untreat	700.523175179216	549.331122982263	503.973507323177	176.390727563112
rep1	-1.03258752822876	7.18839025497437	10m	0.353327868489139	1	untreat	786.804621975483	633.972069505425	110.37906567282	399.06277589404
rep1	0.069587379693985	-5.87350416183472	10m	3.057166791722	6	untreat	80.4666597406797	912.282577303885	471.678550187236	465.790745815967
rep1	-7.17426156997681	-2.25446271896362	10m	0.415496994909515	3	untreat	9.62702510248263	1800.25369416425	108.30403240293	12.0337813781033
rep1	-3.46656441688538	-0.710061073303223	10m	0.196350824277689	2	untreat	244.460394686789	1166.27979965155	412.526916033956	106.95142267547
rep1	-7.90009832382202	1.69254767894745	10m	0.397364333036905	3	untreat	890.870092175893	875.770599088166	50.3316436257567	113.246198157952
rep1	0.352798849344254	7.68466567993164	10m	0.233652300129914	1	untreat	847.413014508776	496.464190318273	175.474412095252	410.866916125467
rep1	-2.92256283760071	6.02161598205566	10m	0.71701725804834	2	untreat	637.362622545397	808.906610670307	112.967992179819	370.981307652244
rep1	-0.986925065517426	2.15370345115662	10m	0.339339815044554	2	untreat	530.441734272669	851.653673360008	442.034778560558	106.088346854534
rep1	0.0552850216627121	-5.88233804702759	10m	0.683342314570636	6	untreat	58.535816013579	866.330077000969	614.62606814258	390.72657189064
rep1	3.66180562973022	-7.86095809936523	10m	8.28144571524763	4	untreat	83.4395374623715	141.641935518613	206.847941639714	1498.28911842707
rep1	-2.06455135345459	3.2646656036377	10m	0.394255876715886	2	untreat	887.748339772298	684.83443353863	291.688740210898	65.9470195259421
rep1	-0.00217336718924344	-4.4275803565979	10m	0.364725541666208	6	untreat	126.122233693462	1025.42859568163	537.390387041708	241.277316630971
rep1	0.9298495054245	4.2367091178894	10m	0.284423753373222	1	untreat	850.843142072058	622.310893168406	351.588075236388	105.476422570916
rep1	-5.91929817199707	1.06607520580292	10m	0.512377216914601	3	untreat	267.381131473755	1344.71240573297	193.217022013882	124.907973827156
rep1	0.091439500451088	-1.09232258796692	10m	0.723752246743881	7	untreat	288.772851400847	677.027259265144	882.898813613116	81.5196087686602
rep1	-5.78215885162354	1.45663070678711	10m	0.367315921933723	3	untreat	364.808580293936	1309.49945612973	196.016550605697	59.8939460184075
rep1	5.79434537887573	-1.84996902942657	10m	0.365761693773214	5	untreat	642.494837487571	492.123705309629	355.422676056954	440.177314193613
rep1	-4.05645799636841	-0.515818119049072	10m	0.480256501597407	2	untreat	312.333095962422	1147.30357250196	439.34855498714	31.2333095962422
rep1	-2.05172276496887	3.30294251441956	10m	0.378713595110792	2	untreat	726.142402993346	810.638973523481	308.940586000806	84.4965705301348
rep1	-6.31110334396362	-2.37465238571167	10m	0.43777426521015	3	untreat	15.9899760134135	1279.19808107308	612.187653084973	22.8428228763049
rep1	-1.66398477554321	-2.03605103492737	10m	0.654848131627964	7	untreat	200.046382776311	865.849610947852	758.954597250586	105.367942073019
rep1	-3.90817642211914	0.635857999324799	10m	0.493726478988489	2	untreat	279.506985897788	1207.14611300784	358.498090608032	85.0673435341094
rep1	-1.64008831977844	2.91249442100525	10m	0.45590692708276	2	untreat	620.740732786953	844.470608208399	370.689695551219	94.3174965011978
rep1	-8.31876373291016	-1.08289194107056	10m	1.12733349242282	3	untreat	94.0271895694225	1759.01808411476	51.4488395757218	25.7244197878609
rep1	-0.427564263343811	0.366818845272064	10m	0.658992740055989	2	untreat	374.814447848112	837.642004907522	569.050275073045	148.711805219089
rep1	-1.38112890720367	-0.57233077287674	10m	0.567293278585934	2	untreat	336.686520376369	846.123192568885	664.559257496811	82.8495626057033
rep1	1.86108410358429	6.91720008850098	10m	0.389075116180855	1	untreat	737.646762962329	578.294500580223	290.43234918029	323.844920324925
rep1	-8.21291160583496	0.647743701934814	10m	0.399436637250918	3	untreat	297.919592000888	1497.10853795404	65.0916755632192	70.0987275296206
rep1	3.93457269668579	-5.48272800445557	10m	2.34377606604819	4	untreat	270.076996334933	393.808953581585	559.780441060714	706.552142070536
rep1	-0.710749208927155	-0.947883069515228	10m	0.415496994909515	2	untreat	324.912097208789	620.94311911013	931.414678665195	52.9486380636545
rep1	3.14532017707825	0.664137840270996	10m	1.2723947874037	5	untreat	517.921015178534	568.219869459909	669.603497620806	174.47415078852
rep1	-2.67197871208191	0.98656690120697	10m	0.909741549951507	2	untreat	370.434877925454	1044.25262323199	427.593968881311	87.9370630090099
rep1	2.64602136611938	0.327667534351349	10m	0.361617085345189	5	untreat	713.461864650894	378.853780841754	763.238273812584	74.6646137425354
rep1	1.40365242958069	1.92139518260956	10m	0.538281019589758	5	untreat	631.640328427566	652.07575081787	518.316622444973	128.185831357359
rep1	0.845519721508026	-1.08040678501129	10m	0.84757242353113	7	untreat	300.859245676761	612.337052965643	902.577737030283	114.444497375082
rep1	4.44091558456421	-3.67483854293823	10m	2.2971492212329	4	untreat	368.282561785839	369.153206139943	689.985650627134	502.797114494852
rep1	0.17427858710289	0.688767313957214	10m	0.3139540884229	2	untreat	474.591685518346	729.406013313431	627.480282195397	98.7405520205954
rep1	2.98002696037292	7.11155891418457	10m	0.332604826349013	1	untreat	1007.20125945639	363.795081773801	279.611095908789	279.611095908789
rep1	-1.22804701328278	-0.343171805143356	10m	0.528955650626702	2	untreat	378.103532428554	797.798453424249	697.601017330682	56.7155298642831
rep1	-4.94941425323486	-1.07052683830261	10m	0.547606388552815	3	untreat	162.525496160124	1336.72655268776	381.660996600741	49.3054875991388
rep1	-6.31034517288208	0.0442486852407455	10m	0.623245492364273	3	untreat	139.591863985998	1391.10512730874	226.235089908342	173.286451844687
rep1	-5.20405721664429	2.57251143455505	10m	0.841355510889093	3	untreat	683.42097075275	1010.27447850407	184.226522550741	52.2965612402105
rep1	1.25451290607452	-5.42575454711914	10m	3.2540356920532	6	untreat	128.763185057637	551.315403325537	718.185115703333	531.954828961262
rep1	-1.24979615211487	-4.81835794448853	10m	1.44491411322025	6	untreat	34.6041328979521	908.704529900222	838.804181446359	148.105688803235
rep1	-3.00280785560608	1.41235244274139	10m	0.671426565340064	2	untreat	366.384073402586	1078.30109407915	385.745833379145	99.7875321868831
rep1	4.51398849487305	3.05225801467896	10m	0.407725854106968	5	untreat	792.198965914141	461.094134959314	456.188878204428	220.736553969885
rep1	-1.46748387813568	5.91644906997681	10m	0.382858203538817	2	untreat	809.699249316384	733.953190509368	219.402377234117	167.163715987899
rep1	3.61706280708313	-7.87254762649536	10m	6.38891389180067	4	untreat	110.660436495684	158.399380104147	264.520703928862	1396.63801251908
rep1	1.18283069133759	-6.61776685714722	10m	3.04162451011691	6	untreat	99.2890473480542	562.857116092281	256.441910369147	1011.63045923829
rep1	5.49861669540405	1.08464026451111	10m	0.271471852035643	5	untreat	913.538542358486	349.944199693775	475.187386952599	191.548404042908
rep1	1.71363282203674	3.24441456794739	10m	0.373532834575761	1	untreat	757.630852777418	588.97098095771	447.082517363353	136.534181949287
rep1	-1.7839492559433	-1.84152138233185	10m	0.466786524206325	7	untreat	214.230691792205	880.488143265963	756.234342026484	79.2653559631159
rep1	-7.28067541122437	1.69069075584412	10m	0.491654174774476	3	untreat	390.518396570254	1336.30513826384	107.799349053247	95.5956491604269
rep1	0.21466825902462	3.78858137130737	10m	0.510304912700589	1	untreat	576.126140828471	776.00663866692	399.760995676898	178.324757875479
rep1	-0.445407271385193	1.55070221424103	10m	0.447099634173206	2	untreat	585.999137495383	787.296551138835	478.640516885542	78.2823275280091
rep1	3.78717494010925	4.51259756088257	10m	0.45435269892225	1	untreat	790.13506654977	501.81279992576	415.976399938459	222.294266633779
rep1	0.0679682418704033	-3.09166622161865	10m	1.02941711831073	7	untreat	240.913032811196	883.023979134585	577.99699404299	228.284527058996
rep1	-0.978431046009064	5.0431022644043	10m	0.397882409090408	1	untreat	716.292033748195	779.124668287511	278.97689735456	155.824933657502
rep1	-7.25744199752808	1.2040947675705	10m	0.791102133699289	3	untreat	284.413339840044	1456.19629998103	111.237217359662	78.3716758670345
rep1	-4.49774551391602	1.66905677318573	10m	0.362135161398692	3	untreat	392.118786398831	1181.87915900493	276.139990421712	80.0805972222965
rep1	-1.8794641494751	3.08484935760498	10m	0.431557352568112	2	untreat	674.302032553302	831.870892393936	335.992421718999	88.0531863815308
rep1	-5.64432811737061	-2.23022818565369	10m	1.32005778432599	3	untreat	65.9062057987268	1420.39236635187	374.983584716894	68.9363761802774
rep1	-5.9096884727478	0.24519969522953	10m	1.23509331155148	3	untreat	234.800073231482	1437.13837926166	210.510410483398	47.7696700712325
rep1	-7.12058973312378	-0.0629673451185226	10m	0.471449208687854	3	untreat	409.376018547494	1421.14990894726	84.8447706834184	14.8478348695982
rep1	-3.54021620750427	-0.747124910354614	10m	1.13096002479735	2	untreat	226.356364846646	1214.89705195036	366.944888325618	122.020227925145
rep1	2.11033821105957	5.71498823165894	10m	0.627390100792298	1	untreat	785.794993222584	576.993483867293	345.877309390062	221.552746567828
rep1	2.26486277580261	-4.35828018188477	10m	1.69669907522277	4	untreat	167.383836148264	560.500099214787	810.397094027689	391.937503657028
rep1	0.880592465400696	4.37673139572144	10m	0.681270010356624	1	untreat	820.52635739445	637.045508245423	346.411843193364	126.234824214531
rep1	0.79976624250412	5.29801225662231	10m	0.557967909622877	1	untreat	607.561822379938	725.848194878687	344.105810905452	252.702704883691
rep1	0.877068758010864	4.26045799255371	10m	0.56832943069294	1	untreat	814.668350775858	638.714063351267	355.427660597675	121.408458322968
rep1	-0.0703814253211021	5.17237949371338	10m	0.817524012427948	1	untreat	571.237043683972	788.967651340818	316.810266197321	253.203571825658
rep1	-5.08379125595093	2.33535695075989	10m	1.02164597750818	3	untreat	371.948804542673	1204.91836418955	228.063345943271	125.288018372269
rep1	-1.24200344085693	3.15261888504028	10m	0.804054035036867	2	untreat	635.529426796011	814.621868006629	363.159672454864	116.907565790264
rep1	-3.90763831138611	-0.0465793535113335	10m	0.475075741062376	2	untreat	366.257387950176	1098.77216385053	427.300285941872	37.8886953051906
rep1	-1.60773122310638	1.32635223865509	10m	0.484919186078935	2	untreat	393.880063901842	923.865280775	470.181437537277	142.29175083365
rep1	3.06128025054932	5.09619283676147	10m	0.519112205610142	1	untreat	722.387175541829	564.425179823349	389.125891891865	254.280285790724
rep1	1.78285753726959	2.43024444580078	10m	0.782294840789735	1	untreat	573.952398237383	678.772212614811	510.037877275536	167.456044920038
rep1	-1.34694039821625	-0.239782199263573	10m	0.554859453301859	2	untreat	484.807456012931	746.134895127709	657.824243288922	41.451938618206
rep1	1.86569261550903	-5.49707841873169	10m	0.927874211824116	6	untreat	326.55288415046	680.04907557406	176.7480957118	746.868477611448
rep1	0.330978602170944	-2.63512539863586	10m	0.883319671222847	7	untreat	293.212082146259	819.635318432014	592.084629198817	225.286503270678
rep1	-4.63742017745972	0.778254926204681	10m	0.284941829426725	3	untreat	445.705006721939	1224.81139642486	224.607247481922	35.0948824190503
rep1	-3.72641205787659	2.21331024169922	10m	0.716499181994837	2	untreat	346.127401443128	1147.24485478327	300.070126251099	136.776150570268
rep1	1.10336709022522	-2.09565711021423	10m	0.479220349490401	7	untreat	423.604715901294	732.439681188937	513.333793653785	260.840342303752
rep1	-5.16557788848877	2.8629949092865	10m	0.799909426608842	3	untreat	377.542744158307	1183.88403548979	195.022079763894	173.769673635777
rep1	4.10714626312256	-4.95701313018799	10m	2.96702155841246	4	untreat	296.93077136635	572.965166087167	420.623839574579	639.698756019672
rep1	0.452427238225937	0.938875496387482	10m	0.58646209256555	2	untreat	586.568176120523	632.606957385797	632.606957385797	78.4364421556514
rep1	5.29499101638794	0.865123867988586	10m	0.552269073034343	5	untreat	847.413014508776	347.656621336934	528.727778283254	206.421118918804
rep1	-1.99352610111237	0.159385740756989	10m	0.482846881864923	2	untreat	310.657489224426	985.819765805512	521.904581897036	111.836696120793
rep1	-0.847802579402924	3.60338521003723	10m	0.430003124407603	1	untreat	520.926447473133	844.179912646193	379.06701311661	186.045159811833
rep1	5.35452318191528	0.818697333335876	10m	0.624799720524782	5	untreat	1093.15029690848	240.076931971115	451.344632105697	145.646672062477
rep1	2.64286088943481	7.25269269943237	10m	1.70447021602532	1	untreat	914.653706085553	450.579888565558	271.051964215219	293.932974181438
rep1	-3.33505392074585	-0.587677836418152	10m	1.03511595489927	2	untreat	270.50109572241	1126.44384861546	390.294438113763	142.979150596131
rep1	4.78830766677856	0.664547920227051	10m	0.859488172761703	5	untreat	770.225840191454	383.949436953444	599.193818275829	176.849437627041
rep1	0.227120295166969	6.87896823883057	10m	0.461087687617791	1	untreat	941.252632969361	574.727990177144	225.553626333672	188.684283567591
rep1	-0.262004345655441	-0.317716807126999	10m	1.89253182344696	2	untreat	404.748808189047	678.456226781641	776.737268978981	70.2762290980983
rep1	-4.23236513137817	-0.543639183044434	10m	0.985380653762965	2	untreat	274.005785448421	1194.46225730664	429.27573053586	32.4747597568499
rep1	-0.496169030666351	2.65281510353088	10m	0.482846881864923	1	untreat	501.194082615408	834.633121049625	445.275734555011	149.115594827725
rep1	-2.85987281799316	5.80950117111206	10m	1.04806785623684	2	untreat	408.370505261713	967.494608260226	154.570144514947	399.783275010882
rep1	0.912661850452423	-3.71309566497803	10m	0.668836185072548	6	untreat	312.483093266447	822.323929648546	412.657099241816	382.754410890959
rep1	2.81060981750488	4.92603158950806	10m	0.629980481059813	1	untreat	787.325980585274	565.096873162011	376.202131852238	201.593547448246
rep1	-0.92901599407196	-0.924994885921478	10m	0.21966424668533	2	untreat	300.458545238568	769.355971898757	787.565580701094	72.8384352093497
rep1	-4.73056030273438	0.631474673748016	10m	1.01491098881264	3	untreat	319.239818635772	1242.47349166577	309.38673781368	59.1184849325503
rep1	0.277299612760544	3.65932321548462	10m	0.94497072158972	1	untreat	627.532670009499	738.647223721131	404.245328741364	159.793310575775
rep1	0.765369892120361	4.05092334747314	10m	0.828921685605017	1	untreat	617.669930575286	733.483042558152	389.662866359018	189.402693555312
rep1	-0.130947306752205	-6.2265100479126	10m	3.67626767565825	6	untreat	23.3932911276928	578.575932890727	545.66211630409	782.587192725258
rep1	1.95589554309845	5.97409820556641	10m	0.913886158379532	1	untreat	813.011547649939	574.469801502312	319.514632454619	223.222551440898
rep1	-3.76464819908142	2.25441765785217	10m	0.976055284799908	2	untreat	350.389988483194	1141.32879289555	297.114317719667	141.385433949359
rep1	3.65544271469116	-7.86089038848877	10m	8.69176194962211	4	untreat	127.131875723776	183.507096632961	301.664957599764	1317.91460309127
rep1	0.698362231254578	0.292622059583664	10m	1.10505622212219	5	untreat	425.317726456845	709.466164983333	661.504804340327	133.929837267262
rep1	2.5047345161438	5.64471673965454	10m	0.833584370086546	1	untreat	729.380278491636	585.423644578813	356.292668934237	259.121941043081
rep1	1.78393542766571	2.53686141967773	10m	0.453834622868747	1	untreat	707.306106288052	601.540707216941	493.571862331849	127.799857210925
rep1	-4.06087017059326	-1.73877513408661	10m	0.538799095643261	2	untreat	129.918555108984	1276.91379878545	447.291025446646	76.0951537066909
rep1	-1.07351219654083	6.69177055358887	10m	0.243495745146474	1	untreat	731.018933792559	735.125781735214	205.342397132741	258.731420387254
rep1	-5.66913461685181	-2.30313801765442	10m	7.14944953834328	3	untreat	40.7024342838334	1277.72074633271	587.178072589459	24.6172798417686
rep1	-6.11861991882324	1.56755816936493	10m	0.347629031900604	3	untreat	437.247715384889	1305.98988674171	152.461374443415	34.5195564777544
rep1	0.539217948913574	5.90328121185303	10m	0.688523075105668	1	untreat	721.834921689045	675.358628944479	302.095902839681	230.929079574564
rep1	-5.90841913223267	3.35737586021423	10m	0.431557352568112	3	untreat	611.737926440109	1052.00385834776	136.714157802903	129.762590456993
rep1	-5.03753566741943	0.821976900100708	10m	0.501497619791036	3	untreat	245.265371451318	1250.25518617867	319.04438562773	115.653589790052
rep1	4.47884750366211	2.08741092681885	10m	0.289604513908253	5	untreat	1125.67306220675	324.580576219124	366.016394459863	113.948500162033
rep1	-3.71956634521484	3.34216237068176	10m	0.430521200461106	2	untreat	459.907664913909	1054.53575692381	276.409152145228	139.365959064821
rep1	-3.81011891365051	1.63073098659515	10m	0.762089874703113	2	untreat	463.199960683795	1096.98347629363	303.113855291662	66.9212407786786
rep1	-2.10858273506165	4.68387699127197	10m	0.456425003136263	2	untreat	696.719061871953	836.939250424798	265.103793982724	131.456426768293
rep1	-2.21502685546875	3.32468271255493	10m	0.585425940458544	2	untreat	555.151348000464	915.572684702304	333.090808800279	126.403691544721
rep1	-7.198655128479	-0.395811766386032	10m	0.625835872631788	3	untreat	100.665370514908	1610.64592823853	134.220494019878	84.6867402744468
rep1	-3.50607991218567	5.19972944259644	10m	0.756391038114578	2	untreat	655.745474240886	930.735511825773	173.190840978944	170.546706002166
rep1	0.69352799654007	4.44813108444214	10m	0.614956275508222	1	untreat	689.479914079405	697.610573443549	374.010330750621	169.117714774194
rep1	-1.69940638542175	-3.0609028339386	10m	1.54438471549285	7	untreat	108.781185357942	913.632455595572	802.908749070524	104.89614302373
rep1	0.892392218112946	-1.40286731719971	10m	0.689559227212674	7	untreat	404.606289046076	723.650674673806	604.734130939834	197.227438388051
rep1	0.806733191013336	2.06005859375	10m	0.653811979520957	5	untreat	520.027180060413	749.450935969419	513.909213236173	146.831203781764
rep1	0.733210563659668	3.89319705963135	10m	0.409280082267477	1	untreat	574.178930716741	730.551065039598	417.806796393884	207.681740897545
rep1	-7.63473176956177	2.04321002960205	10m	0.388557040127352	3	untreat	532.740315121184	1150.41024569647	87.5032401648321	159.564732065282
rep1	5.77170610427856	-1.7207338809967	10m	0.677643477982102	5	untreat	615.367835077155	504.690166897811	413.196627869553	396.963903203249
rep1	0.626542389392853	3.63440155982971	10m	0.590606700993575	1	untreat	529.963509512238	758.542020004737	440.225279467035	201.487724063758
rep1	2.21464371681213	7.13715887069702	10m	0.445027329959194	1	untreat	1166.22051065401	370.763746161678	224.705300704048	168.528975528036
rep1	0.320820450782776	6.04767560958862	10m	0.620655112096757	1	untreat	715.373145804014	691.205134121446	291.627340969654	232.012912152653
rep1	-2.75847506523132	2.91876888275146	10m	0.511859140861098	2	untreat	711.133143754441	881.101779761684	285.234722494913	52.7488870367305
rep1	-6.09700441360474	3.34748196601868	10m	0.454870774975753	3	untreat	617.757867638295	1077.22902186037	118.715035062163	116.516608486938
rep1	-2.35071301460266	5.77608728408813	10m	0.373532834575761	2	untreat	562.19957273236	856.685063211215	240.942674028154	270.39122307604
rep1	-1.32943880558014	-4.1772313117981	10m	2.02515929314376	7	untreat	65.6738462254677	893.756854647342	719.943366892721	250.844465282237
rep1	-3.19520711898804	2.89276647567749	10m	0.938753808947682	2	untreat	511.316167694773	1022.63233538955	298.267764488618	98.0022654748315
rep1	4.91774892807007	0.542539477348328	10m	0.849644727745143	5	untreat	820.342876545301	341.319130843813	597.896960236748	170.659565421906
rep1	1.87838590145111	3.12939286231995	10m	0.39321972460888	1	untreat	724.785615176039	595.087136670853	465.388658165667	144.957123035208
rep1	2.45742797851562	4.4538836479187	10m	0.835656674300558	1	untreat	726.374860235583	601.921836406093	410.455645899184	191.466190506908
rep1	2.93828535079956	2.85705876350403	10m	0.394255876715886	1	untreat	563.086089798429	601.132447217242	497.139070272487	268.86092575961
rep1	-2.14235019683838	5.54955291748047	10m	0.627908176845801	2	untreat	603.591438964607	885.47978908792	237.295842759173	203.851462236068
rep1	-3.33862662315369	3.96641230583191	10m	0.395810104876396	2	untreat	631.616012122961	980.268050814835	212.222980073315	106.111490036657
rep1	-0.242584735155106	-1.82350289821625	10m	0.938235732894179	7	untreat	239.811800074957	754.607797569199	811.096799364634	124.702136038978
rep1	-8.36913585662842	0.43819397687912	10m	0.763126026810119	3	untreat	256.83831125415	1547.58186526097	55.0367809830321	70.7615755496127
rep1	3.47427797317505	-7.83034992218018	10m	9.36992350365772	4	untreat	91.8897576553206	161.047205925527	290.717421432164	1386.56414803476
rep1	-3.86864900588989	-1.05211973190308	10m	1.01024830433112	2	untreat	185.103008040991	1274.9340874695	374.165438713875	96.0159988234018
rep1	0.63119512796402	3.77514314651489	10m	0.28753220969424	1	untreat	563.415139376105	744.264443373374	424.300290147437	198.238660150852
rep1	-0.790538549423218	3.69943070411682	10m	0.443991177852188	1	untreat	538.298984128841	833.349891747578	376.133599788772	182.436057382578
rep1	0.834182679653168	6.18505191802979	10m	0.273026080196153	1	untreat	798.45852031198	629.976447218626	296.674954794818	205.108610722343
rep1	-5.86711883544922	2.05151414871216	10m	0.676607325875096	3	untreat	523.19859165307	1213.4069032406	147.796212331376	45.8168258227265
rep1	3.81167483329773	0.753289401531219	10m	0.620655112096757	5	untreat	623.534701410256	483.360233651361	634.813106862121	188.510491124031
rep1	-1.07732403278351	3.44883394241333	10m	0.459015383403778	1	untreat	448.786701814718	888.85909873983	366.000805363459	226.571927129761
rep1	1.82655799388885	4.38774061203003	10m	0.740848756509484	1	untreat	660.053750112139	654.654537432285	396.842131969261	218.668113534083
rep1	-7.73009729385376	-1.82257533073425	10m	1.25167174526358	3	untreat	36.7508495530618	1796.79697053991	85.4856717864699	11.1850411683232
rep1	-1.68835628032684	2.81348276138306	10m	0.490099946613967	2	untreat	573.352439520531	885.533661038828	371.352825596928	99.9796068914806
rep1	-2.55048012733459	-1.19584000110626	10m	0.440364645477666	2	untreat	238.438759964724	960.567575857889	683.52444523221	47.6877519929449
rep1	3.78573656082153	4.02408742904663	10m	0.473521512901866	1	untreat	699.017871377255	525.847280885005	456.156677394221	249.196703391287
rep1	1.21898436546326	3.71873164176941	10m	0.702511128550252	1	untreat	651.946967651827	688.957057518525	419.922173487531	169.392334389885
rep1	4.37978172302246	2.76127600669861	10m	0.466786524206325	5	untreat	760.518955862328	486.303670368306	482.019056532461	201.376850284673
rep1	-3.60226440429688	0.915262043476105	10m	0.422750059658559	2	untreat	333.530408283989	1128.32627483307	378.474222166229	89.8876277644794
rep1	-0.339044660329819	1.51575481891632	10m	0.271471852035643	2	untreat	615.165066830109	736.724630934263	500.972749035299	77.3560862480976
rep1	3.92397403717041	-7.75033187866211	10m	7.63644102863622	4	untreat	171.545880481179	209.128832922475	342.960809908555	1206.58300973556
rep1	-5.33931446075439	1.17486119270325	10m	0.433629656782125	3	untreat	318.243915843001	1305.26127802274	232.917648551762	73.7956906302611
rep1	-2.76129674911499	6.02014589309692	10m	0.319652925011435	2	untreat	663.219333883512	857.179705113595	165.804833470878	244.014660579783
rep1	-6.03134059906006	2.81948804855347	10m	0.528437574573199	3	untreat	459.846179931968	1205.44039759944	158.959173309816	105.972782206544
rep1	-6.61206150054932	1.55434381961823	10m	1.1076466023897	3	untreat	321.402150498132	1393.94640553122	148.061664836218	66.8083121821959
rep1	-1.47369813919067	5.90933084487915	10m	0.352291716382132	2	untreat	806.150093214068	743.70184655664	221.407419967244	158.959173309816
rep1	2.25806307792664	2.36312437057495	10m	0.36835207404073	1	untreat	551.103181728125	656.980147675893	521.240447742857	200.894755900893
rep1	1.43381631374359	7.49224138259888	10m	0.571955963067462	1	untreat	956.367334761892	479.057860557145	229.038612164183	265.754725564548
rep1	0.870343267917633	-2.3137047290802	10m	0.777632156308207	7	untreat	432.080897471053	774.144941302303	459.085953562993	264.906740711419
rep1	-1.86294162273407	6.16251754760742	10m	0.326905989760479	2	untreat	773.922803266379	807.5716207997	180.480021315085	168.244087666604
rep1	1.7623690366745	2.65039491653442	10m	0.736186072027956	1	untreat	618.050269202487	660.159188642657	483.573397441946	168.435677760678
rep1	0.141617253422737	-1.10039281845093	10m	0.407725854106968	7	untreat	375.252141748804	799.556851046471	566.55715518937	188.852385063123
rep1	4.99690675735474	-6.49209022521973	10m	3.57627899733215	4	untreat	313.454291691518	254.174800310071	360.430492408891	1002.15894863729
rep1	1.68719792366028	4.67255306243896	10m	1.80238659013741	1	untreat	724.040007366294	632.494719078602	381.716111163226	191.967695439646
rep1	1.32518076896667	-4.80072069168091	10m	5.37089444666701	6	untreat	233.294474959859	795.398241842391	393.04440274562	508.481413499899
rep1	2.76237201690674	1.5641987323761	10m	0.70872804119229	5	untreat	665.981833039873	554.514534713284	578.501168530398	131.220996764212
rep1	-3.21522116661072	5.87056112289429	10m	0.541389475910777	2	untreat	628.013685393532	936.479230866238	118.214340779959	247.511276008039
rep1	-3.61117839813232	-1.8230996131897	10m	0.957404546873795	2	untreat	156.673582227903	1072.69179298704	593.27063136966	107.58252646316
rep1	-0.334248811006546	-4.63113641738892	10m	0.996778326940034	6	untreat	214.691666357704	1184.81709331051	253.817717703267	276.892055676291
rep1	1.86080574989319	-4.26788663864136	10m	1.47651675248394	6	untreat	230.271684644295	715.87403137947	498.470470288827	485.602346735175
rep1	-2.59819650650024	2.88719201087952	10m	0.565739050425424	2	untreat	470.181437537277	991.623257362452	337.611483344436	130.802354803603
rep1	-4.98374557495117	-1.62926411628723	10m	0.798355198448332	3	untreat	127.762680318541	1298.9205832385	475.978612951429	27.5566565392932
rep1	2.06153845787048	7.06014204025269	10m	1.77855509167627	1	untreat	824.264599314893	533.016944168157	276.629046973347	296.30794259137
rep1	-7.09427928924561	0.806181609630585	10m	0.7268607030649	3	untreat	235.258281647305	1483.09021997541	132.074824784452	79.7952066406062
rep1	5.39745950698853	-4.68202352523804	10m	1.39155227970942	4	untreat	585.676881769892	478.602212587421	275.232203334808	590.707235355646
rep1	0.592519283294678	-4.13189220428467	10m	0.348147107954107	6	untreat	370.533021968991	956.492219501349	229.787920600925	373.405370976503
rep1	-2.38071870803833	6.01140451431274	10m	0.781776764736232	2	untreat	565.378788341361	793.065268714126	236.640443084054	335.134032908227
rep1	0.794245660305023	2.27492117881775	10m	0.935645352626663	5	untreat	519.427578660695	764.178433626331	475.607556592612	171.00496416813
rep1	4.2792387008667	-7.58464002609253	10m	6.70649451259809	4	untreat	196.824137784709	236.636292927525	282.860143467873	1213.89795886766
rep1	-0.365760117769241	1.85968995094299	10m	0.526365270359186	2	untreat	754.229092145634	685.835522077012	427.459812928886	62.6941058962366
rep1	-1.24344754219055	2.69783568382263	10m	0.657956587948983	2	untreat	522.830846746797	872.397982653086	410.36142041173	124.628283236155
rep1	-0.229715272784233	2.78537535667419	10m	0.972946828478889	1	untreat	618.738848186771	769.826241348657	433.733876968135	107.919566544204
rep1	5.34649181365967	-4.61252546310425	10m	0.92839228787762	4	untreat	545.028224175318	578.41928138764	301.596645788714	505.174381696096
rep1	-2.34646773338318	6.09947729110718	10m	0.704583432764265	2	untreat	625.901744907401	786.280196550341	200.118244970394	317.918346619632
rep1	-3.45123028755188	5.49228286743164	10m	0.486473414239445	2	untreat	565.292967612499	982.581958250089	162.393252514136	219.950354671045
rep1	-1.47574627399445	3.44429302215576	10m	1.19209299911072	2	untreat	595.59111623812	858.993384546247	336.383151565474	139.250880697927
rep1	3.06673860549927	-3.79891562461853	10m	2.30440228598195	4	untreat	282.068805413905	466.932360962095	867.904016658169	313.313350013599
rep1	-1.05143141746521	5.7833399772644	10m	0.632052785273826	2	untreat	648.679998811135	802.148193651818	257.88985318589	221.500487398924
rep1	-1.07461059093475	5.41061878204346	10m	0.967766067943858	2	untreat	803.913286247946	727.448526373463	256.260276336106	142.596444090253
rep1	-2.35864496231079	5.57295370101929	10m	0.410834310427987	2	untreat	579.30896704334	903.040448626383	228.802701269218	219.066416108826
rep1	0.672462642192841	5.96833324432373	10m	0.691631531426686	1	untreat	838.596815855959	630.393468471031	283.387889496152	177.840359224626
rep1	5.30954694747925	-6.33713674545288	10m	3.58249590997419	4	untreat	376.27398156882	266.573926111442	211.58433088217	1075.78629448534
rep1	-0.302717298269272	5.19144153594971	10m	0.405653549892955	1	untreat	502.892184855357	818.432379274405	315.540194419048	293.353774498958
rep1	-4.13462781906128	4.78917503356934	10m	0.387002811966843	2	untreat	527.127952800194	1036.16818172979	183.461199258891	183.461199258891
rep1	4.11428070068359	-5.96625518798828	10m	8.10944446548459	4	untreat	283.866547184307	298.41748227021	646.160168221447	701.774335371804
rep1	0.388982146978378	-3.25853061676025	10m	1.22369563837441	7	untreat	249.244984157311	810.659096013288	563.048505194713	307.265947682456
rep1	3.56705832481384	1.90917825698853	10m	0.418605451230534	5	untreat	666.498726139019	527.943435400441	556.610047277389	179.166324230919
rep1	-5.84726810455322	3.49347591400146	10m	0.443991177852188	3	untreat	414.422648869066	1144.16687839938	153.156196321176	218.472809458149
rep1	5.46616125106812	1.04240095615387	10m	0.255411494377046	5	untreat	802.626367697348	387.609806839207	505.067324063209	234.915034448004
rep1	3.00972819328308	6.85611438751221	10m	1.65680721910303	1	untreat	853.44871974032	466.56001439835	316.270954132905	293.938844776192
rep1	3.54339385032654	3.81102871894836	10m	1.01750136908016	1	untreat	689.925361608724	546.436611188676	464.864239374539	228.99232087583
rep1	-1.29132771492004	5.83408069610596	10m	0.294267198389781	2	untreat	761.212942610387	757.814670545162	241.277316630971	169.913603261247
rep1	-3.48076772689819	4.84197807312012	10m	0.724788398850887	2	untreat	812.650976386802	834.726384913438	169.704703048517	113.136468699011
rep1	3.53191733360291	-2.51410174369812	10m	1.1397673177069	4	untreat	448.337122903368	591.348768760998	529.93272452766	360.599916855742
rep1	-7.78579473495483	1.82804274559021	10m	0.622209340257266	3	untreat	523.939418629119	1195.73904128854	75.537278145916	135.00279498419
rep1	0.698445200920105	5.46200513839722	10m	0.667281956912039	1	untreat	882.685338482248	603.94260001417	295.227524076406	148.363070474945
rep1	1.66474986076355	3.94569063186646	10m	0.420159679391043	1	untreat	752.095014109858	618.812353381529	404.608077210999	154.703088345382
rep1	0.526413917541504	-4.96454524993896	10m	0.507714532433073	6	untreat	165.447302832666	892.233668847591	456.949693537839	415.587867829673
rep1	1.3461822271347	6.60631084442139	10m	0.359544781131176	1	untreat	781.543815254212	614.666132281782	275.348176904509	258.660408607266
rep1	1.7741425037384	2.80940055847168	10m	1.00973022827761	1	untreat	605.112120929803	671.466477889372	474.384134084085	179.255800144508
rep1	0.054044097661972	-4.64173316955566	10m	0.998850631154046	6	untreat	294.338303275956	891.024115359188	224.257754876919	520.598359535705
rep1	0.232927918434143	-5.56410551071167	10m	0.863632781189728	6	untreat	135.474246170719	920.530134236938	325.36977071771	548.844381922401
rep1	-1.9426281452179	0.952581286430359	10m	1.0076579240636	2	untreat	301.689683314407	966.597866934975	498.184937578396	163.746045219991
rep1	-3.45875000953674	3.36109662055969	10m	0.640342002129876	2	untreat	513.787942858184	1024.45255475674	271.729793487307	120.248241945532
rep1	2.5662214756012	4.35565423965454	10m	0.789547905538779	1	untreat	651.00546324577	609.209392648278	426.826539131954	243.177138021766
rep1	3.20711588859558	4.87583255767822	10m	0.406171625946459	1	untreat	748.452084243012	546.5669825722	401.308189906615	233.891276325941
rep1	5.42007303237915	-3.96362328529358	10m	1.01491098881264	4	untreat	584.287692750039	346.828444937629	446.344561240755	552.757834119345
rep1	-1.78126239776611	-1.60300600528717	10m	1.321093936433	7	untreat	247.522141296714	878.060195425651	710.774589228178	93.8616070972248
rep1	1.84139788150787	-5.61026239395142	10m	1.84642305468518	6	untreat	263.211618142877	549.169919335139	191.18045515316	926.656540416591
rep1	-1.78967916965485	2.89600372314453	10m	0.340894043205063	2	untreat	586.692563236404	888.839233303152	354.949000758024	99.7377357501886
rep1	3.16688752174377	-4.01036691665649	10m	2.2132209005654	4	untreat	273.357259478909	442.34174715678	829.560212236822	384.959314175257
rep1	3.16292262077332	3.75866198539734	10m	0.674535021661083	1	untreat	690.846264516329	575.211052859089	461.058343915404	203.102871756946
rep1	-7.55804300308228	2.13164615631104	10m	0.282351449159209	3	untreat	513.544380352158	1168.75617597388	92.0838199252146	155.834156796517
rep1	0.178202912211418	5.91207504272461	10m	0.463678067885307	1	untreat	621.1206005785	752.677394451029	299.776956529206	256.643581489033
rep1	-0.995282292366028	6.6173677444458	10m	0.561076365943896	1	untreat	718.262298077794	746.778915371205	221.003784023937	244.173535574833
rep1	4.9067587852478	1.83866512775421	10m	0.706655736978277	5	untreat	914.165082367198	375.005800042272	471.233703449345	169.813947188953
rep1	0.356524676084518	1.22060763835907	10m	0.484401110025432	2	untreat	569.775738097523	697.768838684648	571.840142945702	90.833813319895
rep1	-1.99526977539062	4.20339775085449	10m	0.98952526219099	2	untreat	535.610378280271	912.558814315254	308.228613916005	173.820726536239
rep1	-5.91529989242554	1.43776881694794	10m	0.494762631095495	3	untreat	299.133343341434	1354.18472999163	196.053610162967	80.846849551739
rep1	1.63820993900299	7.574134349823	10m	0.427412744140087	1	untreat	734.65287197212	542.800848081312	248.003835761289	404.760977233047
rep1	-3.64037775993347	-1.71569669246674	10m	0.629980481059813	2	untreat	161.90977826552	1157.17870936828	490.491387098487	120.638658315486
rep1	3.04683089256287	-4.91403913497925	10m	0.993669870619015	4	untreat	171.08297738171	330.089509301182	996.306750634667	432.739295730209
rep1	4.57006931304932	0.258212029933929	10m	0.360062857184679	5	untreat	613.781720580657	466.585199355432	597.11796346082	252.733649650859
rep1	-4.4060115814209	0.331989943981171	10m	0.630498557113316	3	untreat	570.976723005092	1042.03251948429	291.832547313714	25.3767432446707
rep1	-2.18587303161621	-1.8824942111969	10m	0.774005623933685	7	untreat	157.62159372947	904.386193529744	801.027771412059	67.1829743764953
rep1	2.85092902183533	7.39049911499023	10m	1.12785156847633	1	untreat	680.054026112833	490.312746336893	308.551240009473	451.300520588569
rep1	-3.12320971488953	4.01844835281372	10m	0.613402047347713	2	untreat	797.193296165843	850.991616765992	194.000004588416	88.0336155275164
rep1	3.14071464538574	5.09200620651245	10m	0.876584682527306	1	untreat	849.889365910512	505.37045516558	371.897897029298	203.060814942377
rep1	2.3758282661438	1.90268015861511	10m	0.399436637250918	5	untreat	703.490801279407	573.307450152969	535.754560404958	117.665721210435
rep1	1.45017957687378	7.5691990852356	10m	0.760535646542604	1	untreat	665.320557031451	603.52200726766	216.952355553734	444.423613194922
rep1	3.41500329971313	-7.66944599151611	10m	6.70908489286561	4	untreat	138.170855608902	193.469008177297	413.767308705838	1184.81136055573
rep1	-1.69393455982208	-0.115563042461872	10m	0.693703835640699	2	untreat	386.33201408275	875.013181150108	593.913394783929	74.9599430309813
rep1	1.06878089904785	5.78362798690796	10m	0.477148045276388	1	untreat	924.241447420267	565.862110665469	285.026840927792	155.08813403424
rep1	-0.0784856304526329	4.76630115509033	10m	0.248676505681505	1	untreat	591.129425745879	772.087413219107	341.809531893876	225.192162188906
rep1	3.49952220916748	-1.03306496143341	15m	0.906115017576985	5	untreat	413.854745507669	546.288264070123	740.524091295056	229.55143217492
rep1	0.328811585903168	3.7558114528656	15m	0.756909114168082	1	untreat	737.208721040831	704.17965647807	368.604360520416	120.225795008451
rep1	2.61265325546265	-4.11676597595215	15m	2.32460725206857	4	untreat	222.833340788666	527.83109874072	805.297324240121	374.256769278261
rep1	1.23227083683014	1.68144917488098	15m	0.476629969222885	5	untreat	786.773858579253	560.182987308428	503.535269490722	79.7264176693643
rep1	4.46052742004395	0.814518511295319	15m	0.998332555100543	5	untreat	620.033872317887	498.831774498074	560.935328752854	250.417557478953
rep1	1.21053898334503	-0.130406931042671	15m	0.796800970287823	7	untreat	421.686233487679	622.489201815145	739.205927155485	146.83717058946
rep1	4.56543350219727	-2.95476460456848	15m	2.50282541447365	4	untreat	428.715480430605	309.250495669421	769.530303177396	422.722253770345
rep1	-8.42468357086182	0.281268179416656	15m	0.454870774975753	3	untreat	222.04108409775	1596.05769361353	48.3653846549555	63.7543706815322
rep1	3.10076022148132	-4.92202425003052	15m	1.75575974532213	4	untreat	187.952822633745	322.937122525254	950.016085312386	469.312502576383
rep1	0.513341307640076	-3.31062722206116	15m	0.64759506687892	7	untreat	319.64418907271	900.253923813479	407.662154179689	302.65826598189
rep1	0.812138855457306	-2.6560525894165	15m	0.795764818180817	7	untreat	436.058483702849	845.727260899185	351.862753420166	296.570035025569
rep1	0.796525478363037	6.35303163528442	15m	0.840319358782087	1	untreat	560.501189312885	722.344420197284	302.266034151747	345.106889385852
rep1	-2.93539094924927	5.47470045089722	15m	1.72104864973742	2	untreat	429.389372643679	1009.26839009752	201.621261579643	289.939508726922
rep1	5.82476997375488	-1.63994598388672	15m	0.711318421459806	5	untreat	652.309831998663	506.102455861032	399.258604068147	372.547641119926
rep1	4.18043661117554	-5.02929306030273	15m	1.12059850372728	4	untreat	310.548335414065	486.3472494272	438.158714621569	695.164233584934
rep1	-8.040283203125	-0.547541737556458	15m	0.544497932231796	3	untreat	126.722244319977	1680.44715293883	73.4621706202766	49.5869651686867
rep1	0.471660941839218	-3.09796357154846	15m	0.478184197383394	7	untreat	294.865453044134	855.31893826277	495.624910435884	284.40923130498
rep1	3.8421003818512	-0.968685925006866	15m	0.839801282728583	5	untreat	545.367111743293	334.60296593857	887.114624997278	163.133830368627
rep1	1.31078660488129	-3.94490909576416	15m	2.16970251207113	6	untreat	459.970892068212	721.297040167086	279.300962518373	469.649638294096
rep1	4.6981258392334	2.38679766654968	15m	0.998850631154046	5	untreat	756.869922709602	454.522413902327	493.567290867505	225.258905568334
rep1	1.59339463710785	6.76443862915039	15m	0.691113455373183	1	untreat	924.594934495895	528.13325679343	269.130919900214	208.35942185823
rep1	-7.53085803985596	2.14778971672058	15m	1.0905500926241	3	untreat	535.509559762421	1123.28631970713	91.6968424250721	179.725811153141
rep1	-2.3977062702179	-1.02156794071198	15m	0.463159991831804	2	untreat	274.203303911708	893.859589129503	727.610341875948	34.5452981306088
rep1	4.05760812759399	-0.669701039791107	15m	1.41175724579605	5	untreat	533.377818489897	428.543931190422	721.795480798413	246.501302569036
rep1	-4.36782264709473	4.13424968719482	15m	0.941862265268701	2	untreat	521.307645614111	1062.78809217867	191.110745846314	155.012049408677
rep1	2.88967823982239	0.718838453292847	15m	0.474039588955369	5	untreat	734.115901093577	426.124747186502	670.830047551028	99.1478372166613
rep1	-1.54995560646057	-3.44974422454834	15m	1.46408292719986	7	untreat	82.6455918254706	846.946560856062	881.780653278368	118.845727087867
rep1	-8.33896541595459	0.934157729148865	15m	0.526365270359186	3	untreat	402.76213484855	1346.97336607369	49.3953561606712	131.087675964858
rep1	3.99661111831665	-4.92500448226929	15m	1.6682048922801	4	untreat	282.938865713834	558.08492368555	463.372337281343	625.82240636704
rep1	5.32822513580322	-0.417958676815033	15m	0.626872024738794	5	untreat	658.826656321263	409.972035531633	571.089450273637	290.330390921235
rep1	-0.72650820016861	4.79097080230713	15m	0.516521825342626	1	untreat	662.121101607158	784.090778219003	313.636311287601	170.370341934006
rep1	-3.85679531097412	-1.59788286685944	15m	0.858970096708199	2	untreat	173.463547300433	1203.76716717213	465.673952484383	87.3138660908218
rep1	-3.13315844535828	2.5442521572113	15m	0.720643790422862	2	untreat	466.249767867757	1046.28668146515	321.934363527737	95.7477201871287
rep1	-1.55812251567841	2.20215702056885	15m	1.17862302171963	2	untreat	436.950569019605	901.051464657903	418.284719469253	173.931779901008
rep1	-1.57944536209106	0.825619459152222	15m	0.592679005207588	2	untreat	359.385094002775	900.993615950619	529.797744210664	140.04207888371
rep1	2.21988463401794	7.14005517959595	15m	0.905078865469979	1	untreat	795.510786373436	533.655152525513	278.428775230703	322.623818918116
rep1	-0.108120121061802	-4.79411935806274	15m	1.0081760001171	6	untreat	252.932027711809	959.157924695371	192.426719121925	525.701861518662
rep1	-1.22595906257629	6.00491046905518	15m	0.603558602331153	2	untreat	793.626332472001	725.69589482826	228.643912069178	182.25239367833
rep1	2.32708835601807	6.27881288528442	15m	1.17965917382664	1	untreat	702.745350854897	565.4175500847	323.82234502602	338.233287082152
rep1	-3.24409699440002	4.98900699615479	15m	0.728933007278912	2	untreat	625.571891307592	934.242232413312	205.780227403813	164.624181923051
rep1	4.67505121231079	2.00795912742615	15m	1.01853752118717	5	untreat	684.314505358237	482.063733329834	532.135526404827	231.704767954869
rep1	0.670707643032074	6.69599628448486	15m	0.641378154236882	1	untreat	795.162723630341	626.775323332151	265.054241210114	243.226244875163
rep1	0.801984488964081	6.44732046127319	15m	1.19882798780626	1	untreat	736.552707295237	658.976940841719	279.439588837944	255.249296072868
rep1	-7.50325775146484	1.37770175933838	15m	0.375605138789774	3	untreat	327.471558020518	1397.74445496563	101.170074835607	103.832445226018
rep1	5.88228940963745	-0.6125408411026	15m	1.18743031462919	5	untreat	686.356066506951	440.446899120411	473.290931750805	330.124635669601
rep1	-1.90278923511505	5.12742710113525	15m	0.559522137783387	2	untreat	907.917606285432	702.385077303493	232.341119718713	87.5747297401302
rep1	2.40603542327881	-6.80332946777344	15m	2.45101780912334	4	untreat	162.381521063837	421.049572205727	399.0179085438	947.769531234404
rep1	0.93369448184967	6.6258282661438	15m	0.918030766807557	1	untreat	606.73347793883	681.894357611683	266.875587244189	374.715110253066
rep1	1.87475907802582	-4.80669212341309	15m	0.952223786338764	6	untreat	295.098698469218	617.50190284662	396.965508972827	620.652422759103
rep1	1.15223217010498	7.04680347442627	15m	0.465232296045816	1	untreat	806.048941974291	588.953093602548	266.533516812832	268.682980658097
rep1	0.198195293545723	4.78234004974365	15m	0.92683805971711	1	untreat	718.572131363786	719.651068497966	325.839014522317	166.156318663698
rep1	-0.434099137783051	5.79268169403076	15m	0.534136411161733	1	untreat	642.158057066328	765.721998076176	290.188043280702	232.150434624562
rep1	2.13710594177246	2.2388174533844	15m	0.448653862333716	1	untreat	581.740227627561	635.233581892164	537.162432407058	176.082291120986
rep1	3.53003811836243	0.770292460918427	15m	0.66417350059102	5	untreat	600.746641720795	495.35249405048	662.47749964198	171.641897634513
rep1	-4.83086919784546	2.88546180725098	15m	0.775041776040691	2	untreat	352.239077220615	1180.58152255261	233.535798450298	163.862134824242
rep1	3.02919888496399	-0.12999039888382	15m	0.761053722596107	5	untreat	580.773717908178	432.295369212196	775.240935669287	141.908510258107
rep1	2.62904381752014	-0.990948438644409	15m	0.546570236445808	5	untreat	397.021252769067	492.159986151516	859.907782495214	181.129511631971
rep1	2.9286003112793	2.77086758613586	15m	0.572474039120965	1	untreat	574.698549658566	600.900611193151	510.066797873256	244.552574322794
rep1	-4.07921695709229	3.43778085708618	15m	0.967766067943858	2	untreat	463.955097076257	1079.80640633561	242.827277979778	143.629751656124
rep1	4.25991868972778	3.00141072273254	15m	0.391147420394868	5	untreat	777.200574896055	490.863520986982	462.74113176377	199.413305400961
rep1	5.82424736022949	-0.0464019477367401	15m	0.704583432764265	5	untreat	816.085041545931	359.07741828021	475.458241596325	279.597831625302
rep1	-1.23902308940887	-2.54540061950684	15m	0.762089874703113	7	untreat	178.456642076476	913.278109450202	675.77331374548	162.710467775611
rep1	3.32251453399658	4.64102029800415	15m	0.512895292968105	1	untreat	684.350207171481	563.467834394752	430.88716747834	251.513324003194
rep1	0.334187805652618	4.75759649276733	15m	0.418605451230534	1	untreat	568.554468892783	752.49856176986	370.277070077233	238.888432307892
rep1	1.22404003143311	-2.85273671150208	15m	2.90122589961756	7	untreat	324.690331809107	765.19377560108	511.163229376757	329.171196260825
rep1	4.03397226333618	-0.620193481445312	15m	2.02101468471573	5	untreat	484.410136850491	501.728170343614	673.918903360949	270.161322492715
rep1	-1.14697897434235	0.281480401754379	15m	0.589570548886569	2	untreat	347.710719925125	898.959422245446	564.817901146667	118.730489730531
rep1	-2.74009847640991	3.3804976940155	15m	0.594233233368097	2	untreat	587.311480412965	950.80511872013	287.765796993172	104.336136921501
rep1	-1.94709169864655	0.969577610492706	15m	0.834102446140049	2	untreat	308.11562918837	955.518118533585	490.34744100406	176.237344321753
rep1	1.35740101337433	6.74883794784546	15m	0.520148357717149	1	untreat	876.672959232851	559.455770036753	265.3089218731	228.780881905064
rep1	1.87978851795197	-3.48909783363342	15m	1.34233505462663	4	untreat	363.545597887808	737.520782600266	416.438502498534	412.713650061159
rep1	0.565239548683167	7.6013388633728	15m	0.545016008285299	1	untreat	842.177097594036	550.442547447082	207.333359538401	330.265528468249
rep1	-4.81666421890259	-0.988990962505341	15m	0.979163741120927	3	untreat	180.766497539394	1281.7059571296	424.852333199932	42.8937451788393
rep1	1.84867596626282	-1.99485468864441	15m	4.53990045684798	7	untreat	264.102706963856	492.742081299539	1036.58660464713	136.787140137243
rep1	1.87101638317108	7.57526540756226	15m	0.665209652698027	1	untreat	721.5770217001	514.123627961321	260.068384904411	434.449498481935
rep1	-5.50194931030273	-0.158663526177406	15m	0.654848131627964	3	untreat	161.869592170145	1337.71474284007	306.941396473577	123.692801563979
rep1	3.58061528205872	-1.23395693302155	15m	1.05480284493238	5	untreat	416.191520632598	495.827255787811	786.87690689079	231.322849736569
rep1	2.10751533508301	-3.61813807487488	15m	0.609257438919688	4	untreat	269.180135561083	677.874365772728	651.612889132622	331.551142581334
rep1	-7.33597183227539	0.685116529464722	15m	0.615992427615229	3	untreat	196.430986121766	1529.23957790664	120.131346884386	84.4166221349739
rep1	1.13939261436462	-6.12831974029541	15m	8.03639574194064	6	untreat	146.707558694128	658.504156581278	216.514972118561	908.491845653801
rep1	-4.60258913040161	0.159040659666061	15m	0.648631218985926	3	untreat	353.051153408897	1237.99159907137	306.799910604238	32.3758699632613
rep1	-1.7671582698822	-0.71430116891861	15m	0.412906614641999	2	untreat	312.419310869714	925.148656994037	622.416766616407	70.2337985676101
rep1	4.34243774414062	-2.54766798019409	15m	0.736186072027956	4	untreat	452.33129592182	392.56379736158	751.168788723023	334.154651041345
rep1	4.89236402511597	1.38143968582153	15m	0.660546968216498	5	untreat	734.239991002484	419.349438160182	551.058467474029	225.570636411073
rep1	-5.81910133361816	0.902122735977173	15m	0.995742174833027	3	untreat	224.957831114828	1295.51608097379	239.017695559505	170.726925399646
rep1	-8.19538593292236	0.792244970798492	15m	0.473521512901866	3	untreat	335.781998637413	1446.60798155112	61.243257613113	86.5852952461253
rep1	-4.88426876068115	-1.64943218231201	15m	2.12722027568388	3	untreat	133.977662425381	1232.5944943135	540.61162031294	23.0347559959427
rep1	0.834372818470001	7.68070650100708	15m	0.345556727686592	1	untreat	908.678589770613	486.17198433587	211.253302717372	324.114656223913
rep1	-2.03412890434265	0.0402481742203236	15m	0.959476851087808	2	untreat	431.485136437244	895.279546375828	544.046476377395	59.4073738573017
rep1	-7.46536540985107	1.04090058803558	15m	0.532064106947721	3	untreat	248.090405416071	1464.10928650848	107.129947793304	110.888893329911
rep1	0.314866960048676	-2.83912229537964	15m	0.97968181717443	7	untreat	253.143414170199	809.446481600677	617.547441826494	250.081195450398
rep1	-2.83181643486023	4.76620149612427	15m	0.718053410155346	2	untreat	534.779160671243	956.753342138396	247.892423436149	190.79360680198
rep1	-3.25603055953979	4.99612951278687	15m	0.512377216914601	2	untreat	612.829746589483	948.519926249965	199.07208328703	169.79677692129
rep1	3.83100986480713	-6.50863790512085	15m	2.56292223668001	4	untreat	232.937227456947	256.738183696267	630.530250536728	810.012871357826
rep1	-3.30306172370911	-0.411694258451462	15m	0.317580620797422	2	untreat	399.898456275802	1057.99906542259	459.725784380056	12.5952269693166
rep1	5.38899564743042	-4.99604082107544	15m	1.19312915121772	4	untreat	458.45833155759	439.181290194108	333.576628811555	699.002282484515
rep1	4.99751710891724	-0.171678259968758	15m	0.453316546815244	5	untreat	619.875894613055	438.986843516007	606.640110386441	264.715684532265
rep1	-0.0457331202924252	5.08558416366577	15m	0.879175062794822	1	untreat	547.103779844417	789.376347634149	329.854669760667	263.883735808534
rep1	-2.18326830863953	-1.25622737407684	15m	0.771933319719672	2	untreat	244.83980050069	953.450228404804	608.860879551981	123.067624590294
rep1	4.41821813583374	2.06902670860291	15m	0.634125089487838	5	untreat	960.378338746806	391.09002957177	452.592090673782	126.15807405541
rep1	0.957499027252197	-2.07717418670654	15m	1.26928633108268	7	untreat	319.864785476487	733.483042558152	656.274301236241	220.596403776888
rep1	0.0536810271441936	5.15615940093994	15m	0.77970446052222	1	untreat	489.929222341693	745.154131362627	345.002515209202	350.132664134246
rep1	2.20374631881714	7.51037979125977	15m	0.729969159385919	1	untreat	695.919811773077	501.391045490052	282.203703199319	450.70397258532
rep1	2.85244250297546	-3.85600566864014	15m	2.78932147206088	4	untreat	278.562370018224	515.179054975788	736.379804398238	400.097303655518
rep1	1.02032148838043	-5.33403635025024	15m	0.765198331024132	6	untreat	165.970043125976	750.13232090008	433.874443447433	580.241725574278
rep1	-6.29177618026733	3.20219945907593	15m	0.543979856178293	3	untreat	433.839594094546	1189.38227703039	115.813111982866	191.183549939969
rep1	0.468790084123611	3.61273503303528	15m	1.24804521288905	1	untreat	489.565597215519	781.221697684339	431.074126517102	228.357111630807
rep1	3.78513336181641	-2.72518849372864	15m	0.811825175839414	4	untreat	392.941743485793	554.306534697827	593.72388827634	389.246366587808
rep1	0.892201840877533	3.54196381568909	15m	1.04185094359481	1	untreat	549.982704841557	728.511122119968	447.280873396449	204.443832689793
rep1	-6.02670955657959	3.07658982276917	15m	0.836692826407564	3	untreat	327.479800653306	1238.20829736067	155.373628047189	209.1568069866
rep1	5.80605173110962	-1.37266325950623	15m	0.907151169683991	5	untreat	640.466572073531	532.436065940646	426.610264014555	330.705631019035
rep1	-6.21443557739258	-1.43974411487579	15m	1.3542508038572	3	untreat	106.331854919234	1635.59068504239	186.819161767821	1.4768313183227
rep1	-0.232214748859406	5.28006553649902	15m	0.445545406012697	1	untreat	671.087606257305	745.154131362627	318.710501968352	195.266293459484
rep1	1.19316494464874	5.58103513717651	15m	0.719089562262353	1	untreat	752.340220734036	645.260374160061	321.239539721927	211.378398431744
rep1	2.82541632652283	3.03491401672363	15m	2.04018349869535	1	untreat	540.147491980356	634.256673886189	485.740621191046	270.073745990178
rep1	3.48689937591553	-2.5658061504364	15m	0.786957525271264	4	untreat	415.524331999092	612.485406799884	537.513126714421	364.695667534371
rep1	1.52420818805695	3.50438785552979	15m	0.568847506746443	1	untreat	750.640540629688	625.82677392077	411.358048026573	142.393170470737
rep1	2.86393213272095	1.3703727722168	15m	0.679197706142611	5	untreat	780.33243517568	468.199461105408	578.623862309514	103.062774457165
rep1	1.9246267080307	5.28721523284912	15m	0.594233233368097	1	untreat	619.285457856651	651.259435300337	373.590683815697	286.082956075083
rep1	2.44590330123901	4.66091871261597	15m	0.491654174774476	1	untreat	874.598492318799	522.725145409143	396.620246516665	136.274648803162
rep1	-0.999366998672485	3.50956344604492	15m	0.385448583806333	1	untreat	485.149013010662	866.52283607252	376.185063564417	202.361620400169
rep1	0.470419675111771	5.91791677474976	15m	0.886946203597369	1	untreat	629.124965794775	732.851662664164	301.032913740511	267.208990848318
rep1	0.0767979472875595	3.39448857307434	15m	0.669872337179555	1	untreat	562.79380275252	774.774492383443	428.439844535738	164.210393376067
rep1	0.505004048347473	2.15922045707703	15m	1.08485125603557	5	untreat	470.110530971519	785.361122328891	500.529447681441	174.217432065916
rep1	-6.3622989654541	1.75551760196686	15m	0.510304912700589	3	untreat	344.89183940752	1338.41549042805	166.567081532041	80.3441216801609
rep1	6.3006420135498	-0.878962755203247	15m	1.24338252840753	5	untreat	698.095702785609	414.99698460527	371.567067611695	445.558778045193
rep1	-0.137782856822014	4.78175973892212	15m	0.69059537931968	1	untreat	580.658388411219	786.278067100479	334.493984346612	228.788093189458
rep1	1.32639920711517	6.66243886947632	15m	0.554859453301859	1	untreat	823.631997761746	589.338431658842	272.140988319527	245.107115307653
rep1	5.07688760757446	-0.230595782399178	15m	1.07863434339353	5	untreat	606.322248133161	471.893003516481	566.457023867525	285.546257530602
rep1	0.318527698516846	4.82005023956299	15m	0.82115054480247	1	untreat	557.753998823898	745.295736419706	371.430064718971	255.738733085193
rep1	1.15377485752106	6.67545461654663	15m	0.842909739049602	1	untreat	567.083256789695	665.551688407989	303.709861376908	393.873726473177
rep1	0.890035450458527	3.95312905311584	15m	0.925283831556601	1	untreat	594.412202226356	718.698389964595	409.604044806889	207.503896049928
rep1	0.642820417881012	-5.9797887802124	15m	0.781258688682729	6	untreat	40.9595444678571	422.395302324777	860.150433825	606.713252430134
rep1	2.55605936050415	-4.69450235366821	15m	2.76289959333222	4	untreat	147.309008616246	495.13199947672	900.503227118479	387.274297836323
rep1	0.68791800737381	-4.07364940643311	15m	1.31487702379096	6	untreat	356.687349093539	908.830239161577	296.605684747293	368.095260045358
rep1	4.99589443206787	-1.46193146705627	15m	0.839801282728583	5	untreat	516.788922481636	558.465448488219	531.078017112464	323.886144965449
rep1	-0.740302503108978	0.721316933631897	15m	0.335195206616529	2	untreat	554.900536548508	739.867382064678	581.750562510533	53.7000519240492
rep1	-6.82538795471191	0.618411302566528	15m	0.313436012369397	3	untreat	181.855299807806	1448.4615107499	133.998641963647	165.90308052642
rep1	1.01923775672913	0.901628136634827	15m	0.538799095643261	5	untreat	597.625353501328	616.185147088326	627.321023240525	89.0870092175893
rep1	3.71435976028442	6.15753602981567	15m	0.854307412226671	1	untreat	877.904123581459	426.076134644868	351.161649432584	275.076625388857
rep1	-7.64120960235596	0.109508112072945	15m	0.738258376241969	3	untreat	189.635505001184	1590.22916336707	98.8813704649032	51.4724942146072
rep1	2.34647011756897	-2.74881219863892	15m	0.654848131627964	4	untreat	424.525911540569	670.38444304428	526.839710365095	308.468468097824
rep1	1.53204941749573	3.29344892501831	15m	0.649149295039429	1	untreat	805.669826643242	571.5172192823	428.252795041723	124.778692080502
rep1	3.74149918556213	-3.40344309806824	15m	1.93915866826224	4	untreat	351.183227626377	502.279682390736	636.358447710645	440.397175320009
rep1	2.38012671470642	2.2864990234375	15m	0.320689077118441	1	untreat	517.635341657398	648.603319667101	551.936478755178	212.043392968091
rep1	-3.31952548027039	5.29351234436035	15m	2.72093543299847	2	untreat	683.58843706566	896.01538148714	176.77743990784	173.837274587128
rep1	-1.75502216815948	-0.112995639443398	15m	1.00921215222411	2	untreat	351.759537593407	919.529157427274	572.72397951828	86.2058585088069
rep1	-4.00833559036255	1.15054786205292	15m	0.666763880858536	2	untreat	311.954510391558	1199.82503996753	329.951885991071	88.4870966976055
rep1	4.2982177734375	0.0357634611427784	15m	0.385966659859836	5	untreat	557.042932356067	512.997677239541	590.724598033411	269.453325418749
rep1	-1.40117251873016	3.2002272605896	15m	1.05583899703939	2	untreat	565.427116893777	859.979601573785	368.427384374672	136.384430205534
rep1	3.98482227325439	-2.94069075584412	15m	3.05923909593602	4	untreat	431.15296275868	541.637952457265	526.928412408637	430.499205423186
rep1	2.31830549240112	-2.68985819816589	15m	1.3381904461986	4	untreat	428.190173997821	675.53912267719	530.5672313062	295.922005066557
rep1	3.15134263038635	7.19081258773804	15m	0.53361833510823	1	untreat	777.709408946431	434.767669579691	337.319743639416	380.42171088223
rep1	-5.49926900863647	3.40267634391785	15m	0.396846256983402	3	untreat	458.615891664091	1154.09933177008	176.390727563112	141.11258205049
rep1	4.21986436843872	-3.23427629470825	15m	1.14132154586741	4	untreat	410.927141170859	443.34570028242	664.142373150344	411.803318444145
rep1	-4.51453399658203	1.95867967605591	15m	0.693703835640699	3	untreat	514.628839655006	1097.00993551109	247.94442694863	70.6353309330401
rep1	0.912264764308929	4.2296028137207	15m	0.710282269352799	1	untreat	796.866294460275	644.814068662201	361.827981760231	126.710188165061
rep1	-0.292968511581421	-4.71615934371948	15m	1.21747872573237	6	untreat	226.698006434546	1104.74209657415	232.447593554263	366.33083648481
rep1	5.10601186752319	-1.16872799396515	15m	0.831512065872533	5	untreat	553.209049970077	453.390895301563	582.072130838081	341.546456938047
rep1	0.339828222990036	5.9150562286377	15m	0.758981418382094	1	untreat	736.513419777271	687.763873208829	292.497279410652	213.443960651016
rep1	5.24851131439209	-3.47721672058105	15m	0.810789023732408	4	untreat	557.48164660549	333.008948193545	548.848081281953	490.879856966781
rep1	1.36491191387177	4.54108333587646	15m	1.03874248727379	1	untreat	832.737671364748	594.950151333427	362.938846363595	139.591863985998
rep1	-1.44524872303009	3.09959125518799	15m	1.53091473810177	2	untreat	611.399169858785	835.448224625413	367.100783611792	116.270354951778
rep1	0.165156006813049	3.74266052246094	15m	0.878656986741319	1	untreat	525.802454167493	803.498988403139	391.506589250255	209.41050122688
rep1	2.89678716659546	-0.199695110321045	15m	1.05273054071837	5	untreat	506.30240064688	497.753204388302	777.976859530572	148.186068482014
rep1	1.4715770483017	3.5121169090271	15m	0.589570548886569	1	untreat	658.106143077798	668.283042197558	435.910512296376	167.918835476036
rep1	-3.48502969741821	2.32199311256409	15m	0.444509253905691	2	untreat	402.691279039103	1077.59286402084	314.954072991477	134.980316996347
rep1	0.922836661338806	-2.23525047302246	15m	0.592160929154084	7	untreat	408.672690286579	785.259508195286	474.533165167474	261.753169398429
rep1	4.05141305923462	-0.845067501068115	15m	1.62883111221386	5	untreat	446.332338907674	510.181806921977	669.805476957734	303.898910260383
rep1	-6.13685321807861	-1.856574177742	15m	0.458497307350275	3	untreat	71.974250384832	1565.98520534271	253.000395292137	39.2586820280902
rep1	-2.41497206687927	4.42103099822998	15m	1.04806785623684	2	untreat	457.985613377622	915.017090060707	306.277878946284	250.937950663155
rep1	4.87854051589966	-2.24996542930603	15m	0.585425940458544	4	untreat	606.396087815892	326.258176824888	667.889775594405	329.674492812583
rep1	4.14741373062134	-6.22641849517822	15m	0.919584994968066	4	untreat	249.025376939684	399.093071340017	409.967541948737	872.13254281933
rep1	2.76741862297058	5.48701238632202	15m	0.705619584871271	1	untreat	1011.87667591491	447.833374774666	308.94834082556	161.560141532633
rep1	3.95894122123718	0.933683335781097	15m	0.678161554035605	5	untreat	597.202831080478	526.423236285755	582.457082164911	224.135383516624
rep1	-8.54880714416504	0.292055130004883	15m	0.483364957918426	3	untreat	252.397278705067	1547.48495468353	41.3766030664045	88.9596965927696
rep1	4.59722566604614	1.59691369533539	15m	1.19727375964575	5	untreat	740.849778802843	446.848513708592	557.098988118936	185.421252417397
rep1	0.0676297694444656	0.538800239562988	15m	0.502533771898042	2	untreat	441.76135498619	770.097497205656	602.944552075746	115.415128780176
rep1	1.22544121742249	-3.55092597007751	15m	1.17603264145212	6	untreat	479.578525391604	738.074751843816	306.11395237762	406.451303434728
rep1	2.69681549072266	2.7245831489563	15m	0.977609512960418	1	untreat	581.009076190319	626.016821529006	508.382941666529	214.809693661914
rep1	2.88603210449219	-3.92505955696106	15m	1.6858194780992	4	untreat	275.830245195824	511.91720775053	720.717737447154	421.75334265426
rep1	2.47189092636108	4.5640172958374	15m	1.68633755415271	1	untreat	662.382212416085	611.977120155237	396.717726147145	259.141474329301
rep1	-1.12992537021637	6.69278192520142	15m	0.940826113161695	1	untreat	710.014306209201	757.844611268204	199.824385579835	262.535229990528
rep1	2.13300609588623	-1.89776384830475	15m	1.82673616465206	7	untreat	314.769046086916	501.988200455134	900.513184022569	212.948102483149
rep1	4.11083555221558	4.89435529708862	15m	0.440364645477666	1	untreat	996.901101185847	370.147789278572	408.752159939527	154.417482643821
rep1	0.867047965526581	-1.2188972234726	15m	0.49061802266747	7	untreat	267.010166662363	562.555770983299	980.396108126691	120.256487275415
rep1	5.36971187591553	-1.48479104042053	15m	0.763644102863622	5	untreat	529.042257361803	523.804215209706	526.423236285755	350.948824190503
rep1	4.50504016876221	0.471187442541122	15m	0.934609200519657	5	untreat	615.230408260791	466.505144350791	620.580237897841	227.902742538345
rep1	-1.7576117515564	2.87381172180176	15m	0.322243305278951	2	untreat	614.442555536106	862.702173934533	366.182937137679	86.8908664394494
rep1	-2.90307974815369	4.92151689529419	15m	0.389075116180855	2	untreat	542.311731655232	953.543376512279	226.177404671376	208.18602020888
rep1	-1.94756722450256	5.20987701416016	15m	0.664691576644523	2	untreat	953.825837842779	702.581492543498	192.570516157533	81.2406865039591
rep1	-2.62122392654419	4.59081792831421	15m	0.730487235439422	2	untreat	429.850084664538	966.478215838102	273.789862843655	260.100369701472
rep1	4.43642807006836	-5.3406457901001	15m	1.7681935706062	4	untreat	347.247049308916	329.149483221155	560.458999780351	693.363000737347
rep1	3.91654825210571	-2.68361878395081	15m	0.846018195370621	4	untreat	434.978824348793	460.982993195732	728.116727714284	306.13998778896
rep1	0.816064357757568	6.01188325881958	15m	0.380267823271302	1	untreat	849.401343561893	610.096321072319	284.010356361252	186.710512052305
rep1	2.01445508003235	3.99930620193481	15m	1.5697704421145	1	untreat	516.636049604535	702.013473075459	419.806605042402	291.762405325372
rep1	-8.22812747955322	-0.750639498233795	15m	0.801463654769351	3	untreat	123.52400437733	1711.86802025956	61.1381435806985	33.6883648301808
rep1	0.739574372768402	5.36693477630615	15m	0.480256501597407	1	untreat	624.666191924844	718.366120713571	333.155302359917	254.030918049437
rep1	3.52769756317139	-2.49672675132751	15m	1.17862302171963	4	untreat	452.22262774262	582.03512688825	531.976712185033	363.984066231865
rep1	-7.44452142715454	1.18810963630676	15m	0.831512065872533	3	untreat	295.846578897041	1444.3566717697	102.223411407514	87.7918709735122
rep1	0.611104905605316	3.86539268493652	15m	0.658474664002486	1	untreat	557.348703090898	744.144044998746	408.519894091148	220.205890866976
rep1	2.39106631278992	2.87017750740051	15m	0.514967597182117	1	untreat	633.049539007618	617.514580995161	495.176786647063	184.477626397925
rep1	0.969517171382904	-4.45644426345825	15m	1.74177169187754	6	untreat	179.127954286408	715.937689087022	653.357730698501	381.795158975838
rep1	-1.98820531368256	5.55728960037231	15m	0.398918561197415	2	untreat	676.829875224542	839.770400741561	238.143844986413	175.474412095252
rep1	-8.63808250427246	-0.503468334674835	15m	0.64604083871841	3	untreat	140.857968329869	1704.22662781523	37.1493542848007	47.9845826178675
rep1	2.34188508987427	7.38593339920044	15m	0.706137660924774	1	untreat	910.587319698984	468.747127247844	263.404730115103	287.479355985838
rep1	2.63548231124878	-3.33590841293335	15m	0.898343876774438	4	untreat	376.24790321231	636.727220820832	447.490109737718	469.753299276908
rep1	-2.8581964969635	5.16346454620361	15m	0.364725541666208	2	untreat	430.460667171164	973.334629590849	241.277316630971	285.145919654784
rep1	-6.44998693466187	-0.676410675048828	15m	0.8921269641324	3	untreat	152.444669276711	1539.01860968327	197.281336711038	41.4739173767523
rep1	1.53438305854797	-4.07416152954102	15m	1.10298391790818	6	untreat	445.156082539434	673.627228771485	275.615985930729	535.819235806121
rep1	-6.13174867630005	3.36244988441467	15m	0.282351449159209	3	untreat	570.211346459983	1083.75572681214	127.500673742605	148.750786033039
rep1	-0.992220818996429	1.73344480991364	15m	0.91025962600501	2	untreat	442.730830289272	849.208267527561	472.392697330985	165.88673789995
rep1	0.328956186771393	3.72641682624817	15m	0.642414306343889	1	untreat	518.35707379428	787.653691711428	409.393124348035	214.814643194026
rep1	5.26742506027222	1.10784184932709	15m	0.706655736978277	5	untreat	819.352295186699	386.326729854869	529.253468738904	195.286039267296
rep1	0.869960129261017	6.38158178329468	15m	1.01180253249162	1	untreat	561.374360865915	709.62463222135	300.453883280349	358.765656680153
rep1	0.631760001182556	-5.81302309036255	15m	3.7664129089678	6	untreat	128.238727848978	780.05255159482	265.239107911241	756.688145692729
rep1	-2.84881043434143	-1.0089339017868	15m	0.413942766749006	2	untreat	227.084533299737	1084.69101544236	463.832238229251	154.610746076417
rep1	1.46601569652557	7.57021713256836	15m	0.773487547880182	1	untreat	752.436159567181	570.144925032864	227.540831759147	380.096616688576
rep1	3.03433513641357	-5.51113414764404	15m	0.62117318815026	4	untreat	214.110979896041	492.616239460064	597.256943920535	626.234369771127
rep1	1.80117177963257	-4.02948236465454	15m	0.476629969222885	6	untreat	411.22047008409	719.635822647157	314.709543431701	484.65269688482
rep1	2.8400514125824	-3.89294099807739	15m	1.35269657569669	4	untreat	275.006240633386	546.31616082815	608.414344196979	500.481787389253
rep1	2.88748049736023	6.41390705108643	15m	0.851717031959155	1	untreat	699.762923173035	535.389082159235	345.18506612898	349.881461586518
rep1	0.988469660282135	2.20315384864807	15m	1.98526743702402	5	untreat	534.940522467831	723.831949892913	508.747577864887	162.698482822137
rep1	0.808435022830963	-2.44343161582947	15m	0.582317484137525	7	untreat	420.732687363615	796.816191578438	439.622726388104	273.046927717611
rep1	5.24084949493408	-4.72355127334595	15m	1.04754978018334	4	untreat	410.481686058625	541.263060454048	356.068997441552	622.404789093543
rep1	-3.24394297599792	4.96767282485962	15m	0.664691576644523	2	untreat	576.207091315117	958.339209315221	210.624002047301	185.048230370129
rep1	0.524485409259796	-0.578817665576935	15m	2.37537870531188	7	untreat	421.406488894398	538.861444340489	913.959527861877	55.991071951004
rep1	3.01787972450256	7.12256050109863	15m	0.768306787345151	1	untreat	1078.99606466392	348.818993160352	259.011118055634	243.392357167857
rep1	1.63887429237366	7.5815372467041	15m	1.08433317998206	1	untreat	756.225130004381	533.046494076259	237.934248220891	403.012660746237
rep1	4.32073831558228	-2.62998604774475	15m	2.16607597969661	4	untreat	424.269512525927	378.564744582437	797.294285236426	330.089990702979
rep1	5.23801374435425	-3.42463517189026	15m	0.77970446052222	4	untreat	528.405339279522	427.084898009905	537.383099898349	437.345195859993
rep1	1.83355093002319	-4.73284244537354	15m	3.63844812375252	6	untreat	375.434788002741	704.421201794309	276.491505659413	573.871037591306
rep1	-1.91843605041504	5.66154193878174	15m	0.889018507811381	2	untreat	653.529701457315	838.002801352324	235.090718768638	203.595311469491
rep1	3.42030072212219	3.64496254920959	15m	0.811825175839414	1	untreat	634.37303415418	566.624457691112	493.948712030731	235.272329171745
rep1	-1.76125717163086	-1.70135045051575	15m	1.652662610675	7	untreat	225.091314825633	744.253540955723	895.524585865422	65.3490914009903
rep1	3.87555480003357	-0.596838712692261	15m	0.851198955905652	5	untreat	492.24684439867	469.925388447418	729.559165564616	238.487134637064
rep1	-5.26760292053223	-2.0311427116394	15m	0.998332555100543	3	untreat	85.1419695428439	1245.07609578535	574.958711971676	25.0417557478953
rep1	3.55096387863159	3.32373476028442	15m	0.559522137783387	1	untreat	743.491583099881	530.810096588136	462.895000054974	193.021853304777
rep1	0.903847396373749	0.130450174212456	15m	0.500461467684029	5	untreat	437.596127057413	667.384047658338	713.341631778523	111.896726553494
rep1	1.02874159812927	5.73673009872437	15m	0.338821738991051	1	untreat	994.623311371709	528.301402776071	271.529212599992	135.764606299996
rep1	2.07299280166626	5.42746543884277	15m	0.723752246743881	1	untreat	603.797780201771	610.706221622844	385.491031295868	330.223499927285
rep1	3.96616053581238	0.178164750337601	15m	1.03874248727379	5	untreat	542.96421578002	555.479348413248	576.65880363871	255.11616521579
rep1	-5.04590559005737	2.02438879013062	15m	1.23820176787249	3	untreat	365.045513363009	1210.62660294502	242.286845152439	112.259571587297
rep1	-3.96787524223328	-0.155983105301857	15m	0.516521825342626	2	untreat	315.572337900488	1155.8078878932	414.309695157696	44.5286120963878
rep1	2.51687097549438	4.39096212387085	15m	0.656920435841976	1	untreat	713.937296529498	599.768219259322	418.619949990644	197.893067268304
rep1	2.69012093544006	4.59188985824585	15m	0.459015383403778	1	untreat	692.787238723691	588.215580048417	398.679448699483	250.536265576178
rep1	3.13379645347595	-7.71753692626953	15m	8.79019639978771	4	untreat	98.2913191815449	210.234210471638	412.391240779051	1209.30176261553
rep1	-1.45366787910461	4.90375709533691	15m	0.407207778053465	2	untreat	655.684921531494	830.043084185936	279.95535975502	164.535167575319
rep1	1.04647278785706	-6.16656160354614	15m	1.05117631255786	6	untreat	125.573605895666	684.946941249085	230.218277475387	889.479708427631
rep1	-3.42038011550903	5.26880741119385	15m	0.561594441997399	2	untreat	519.948165728734	991.818932571593	192.309595543505	226.141839203936
rep1	-0.285282254219055	-0.284228563308716	15m	1.57132467027501	2	untreat	421.300583210558	686.68176629032	749.685932057458	72.5502514894314
rep1	0.846729815006256	6.32014322280884	15m	0.548124464606318	1	untreat	550.969751399268	696.922003425565	326.568163908838	355.758614314097
rep1	0.0982620939612389	-4.48813390731812	15m	0.716499181994837	6	untreat	279.135001163813	964.411429020975	272.156626134718	414.515476728263
rep1	2.44801473617554	3.98610591888428	15m	0.81286132794642	1	untreat	615.1110685302	632.334178449046	442.879969341744	239.893316726778
rep1	-0.00879911798983812	-3.76649951934814	15m	0.774005623933685	6	untreat	196.381002023602	940.561641270934	524.543992247251	268.731897505981
rep1	1.53831958770752	-2.21098327636719	15m	2.28160693962781	7	untreat	345.370618538066	693.809250184972	598.700843810911	292.33782051382
rep1	3.28967142105103	5.27857208251953	15m	0.66572772875153	1	untreat	701.487980492846	548.272190320961	396.558515738997	283.899846494964
rep1	-6.91167259216309	0.363650470972061	15m	0.336749434777038	3	untreat	115.813111982866	1386.78777682047	136.600080800304	291.017563444125
rep1	6.17671298980713	-0.418965846300125	15m	1.07241743075149	5	untreat	872.794467117252	330.095343332807	400.963270150019	326.36545244769
rep1	-2.33468079566956	5.55590915679932	15m	0.395810104876396	2	untreat	591.192587347091	907.000593408572	222.328836267282	209.696516024823
rep1	2.40760350227356	-2.79547357559204	15m	1.57236082238202	4	untreat	449.006353980799	688.137216724114	465.541998744964	327.532963597891
rep1	-6.59351015090942	1.8622750043869	15m	1.00454946774258	3	untreat	344.433013117343	1336.9177358861	148.325199290416	100.542584753906
rep1	-6.14756011962891	3.45262551307678	15m	0.364725541666208	3	untreat	573.033626998556	1063.81362332746	120.638658315486	172.732624406263
rep1	0.0490392260253429	6.97700119018555	15m	0.479738425543904	1	untreat	860.885803616337	627.425246703432	227.207149138452	214.700333589547
rep1	3.68482899665833	4.28906965255737	15m	1.00506754379608	1	untreat	713.384890822294	533.29749160495	437.781522959288	245.754627661236
rep1	1.89475417137146	2.42315316200256	15m	1.69359061890175	1	untreat	570.070863579031	665.253251932442	513.780203800132	181.153577833911
rep1	-6.42233467102051	-2.01988792419434	15m	1.15012883877696	3	untreat	56.5154074991464	1559.82524697644	229.539501227302	84.33837734488
rep1	-3.40159296989441	2.48192524909973	15m	0.872958150152784	2	untreat	422.700675783161	1058.46998488792	310.438707688988	138.609164687703
rep1	2.67463803291321	6.14623498916626	15m	1.13769501349289	1	untreat	733.940107055959	543.203576240219	347.193224295933	305.881625455657
rep1	2.41593599319458	-6.79846668243408	15m	2.89604513908253	4	untreat	163.67148205092	413.322286951374	398.819750567115	954.40501347836
rep1	-8.65697193145752	-0.228388428688049	15m	0.669872337179555	3	untreat	203.023759083137	1646.58239903456	34.3349004331776	46.2774744968916
rep1	3.92661738395691	4.24294471740723	15m	0.474557665008873	1	untreat	807.067356066916	480.447407789182	440.410123806751	202.293645384919
rep1	-8.7734317779541	-1.38914442062378	15m	1.12888772058333	3	untreat	37.2047629132658	1868.21059485899	9.74410457252201	15.0590707029886
rep1	0.693860709667206	6.37539148330688	15m	0.557967909622877	1	untreat	770.653639007001	645.198395447722	279.58597136068	234.780527232366
rep1	5.77414560317993	-1.90628159046173	15m	2.07800305060108	5	untreat	615.975996584678	504.330347203705	357.554816767512	452.357372491873
rep1	-1.17648828029633	6.96628570556641	15m	0.699402672229233	1	untreat	860.734486588708	674.861590813738	157.277065655744	237.345389989577
rep1	0.909497380256653	0.312155455350876	15m	0.420677755444546	5	untreat	442.143654121779	679.855296122736	639.444316982573	168.775265820679
rep1	4.042311668396	-2.76356530189514	15m	2.07489459428006	4	untreat	385.079802223512	375.92271055612	856.910999190744	312.305021077392
rep1	0.325017958879471	-1.83268415927887	15m	1.42729952740114	7	untreat	257.128929810719	715.336886476142	790.303631679812	167.449085081095
rep1	-2.84585022926331	-1.19681668281555	15m	0.620655112096757	2	untreat	232.012912152653	1076.2821202637	560.697871035579	61.2256295958391
rep1	6.01287651062012	-0.404418230056763	15m	0.964139535569336	5	untreat	783.081672461615	374.42713080615	458.439866527197	314.269863252807
rep1	-4.89210748672485	1.82830607891083	15m	1.02268212961519	3	untreat	338.326044799659	1228.14309904154	259.122548762745	104.626840443825
rep1	2.4212601184845	-2.05444049835205	15m	0.966729915836852	7	untreat	282.39531592821	424.110181430646	1059.24103849995	164.471997188958
rep1	-2.33739471435547	2.53006029129028	15m	0.633088937380832	2	untreat	432.798590879778	1009.33685975247	347.502518224639	140.580564190877
rep1	0.120027340948582	-5.59524774551392	15m	1.47496252432343	6	untreat	122.036998928205	992.56759128273	282.719047517007	532.894895319826
rep1	5.44275426864624	-4.99188661575317	15m	0.950669558178254	4	untreat	487.02516664911	406.029620575716	320.82651366734	716.337232155602
rep1	0.730588734149933	0.53076308965683	15m	1.41072109368904	5	untreat	486.984991628284	697.515621196843	579.845302986807	165.872617235835
rep1	4.67349529266357	-0.00539834704250097	15m	1.42626337529413	5	untreat	591.756063164663	465.552163437602	612.088913676245	260.821392769259
rep1	-0.788989186286926	-2.40482521057129	15m	0.664691576644523	7	untreat	207.61508773234	755.237493055323	815.415779354552	151.950172905553
rep1	3.09606218338013	-6.77718782424927	15m	3.06804638884557	4	untreat	165.903619270739	319.421506650931	674.370507408955	770.522899717143
rep1	-2.73704504966736	3.68096971511841	15m	0.938235732894179	2	untreat	692.789644660988	878.244103385622	267.523385861397	91.6613991397615
rep1	-6.71979904174805	0.116349123418331	15m	0.679715782196114	3	untreat	173.601971722284	1505.04082264319	172.130768572095	79.4449701101978
rep1	2.9474573135376	6.22331857681274	15m	4.14927111250662	1	untreat	822.072095920332	502.738901228324	334.275578141747	271.131957757365
rep1	2.26218509674072	3.00834798812866	15m	0.998332555100543	1	untreat	671.119054043593	615.025521168308	475.79335921001	168.280598625856
rep1	4.07905340194702	-0.326964437961578	15m	0.467822676313332	5	untreat	536.528075077508	480.951461722866	666.919360255707	245.819635991687
rep1	0.406940668821335	2.63420438766479	15m	0.959994927141311	1	untreat	675.003566872614	677.086911214813	472.91916567927	105.208889281071
rep1	-6.64468431472778	1.88380110263824	15m	0.357990552970667	3	untreat	413.41873066725	1338.02413506495	117.321531675841	61.4541356397263
rep1	-6.22341299057007	3.10157084465027	15m	0.559522137783387	3	untreat	430.724691170845	1206.38658315486	137.617432448776	155.489826273292
rep1	5.54224967956543	-1.32015073299408	15m	0.992115642458505	5	untreat	608.799996846398	475.750990913079	494.90198419136	350.765561096931
rep1	-6.55773067474365	-0.574180662631989	15m	0.764680254970629	3	untreat	136.004557884125	1553.59052659942	189.621739357674	51.0017092065467
rep1	1.8035751581192	-2.27789044380188	15m	1.37549192205083	7	untreat	324.247633046819	578.702053599255	765.544299547759	261.724546853935
rep1	1.05113160610199	6.00479698181152	15m	1.30866011114892	1	untreat	1161.49333738425	424.097896215959	220.836562173715	123.790737273847
rep1	0.397299498319626	3.7411060333252	15m	0.909223473898004	1	untreat	545.520451505238	773.187252839077	414.63953672878	196.871291974673
rep1	0.919285833835602	-0.313234478235245	15m	1.92102600638963	7	untreat	384.690263193716	648.091174122026	762.613309308247	134.823786423779
rep1	6.18089580535889	-0.550474345684052	15m	0.842391662996099	5	untreat	766.864189636444	395.303057506093	421.419175419408	346.632110485823
rep1	1.56227016448975	3.24004316329956	15m	0.445545406012697	1	untreat	778.820733683227	588.043320533157	442.154710477221	121.199768354162
rep1	5.42333030700684	-5.68495035171509	15m	1.23612946365848	4	untreat	456.262888784133	360.803631910857	270.198235556561	842.953776796217
rep1	4.11799383163452	-0.271089911460876	15m	1.00454946774258	5	untreat	654.02453646848	361.356022432357	776.467486218287	138.370487928644
rep1	0.736838281154633	-4.95072793960571	15m	1.24131022419351	6	untreat	99.088847898529	677.509927501324	839.43560577453	314.184151873385
rep1	-2.34393811225891	2.49551653862	15m	1.08277895182155	2	untreat	426.679886252665	1004.82189662965	348.178175578473	150.538574586979
rep1	-2.98257493972778	4.79552030563354	15m	0.790065981592282	2	untreat	530.335452686567	979.66501283867	236.689092249136	183.528975273394
rep1	1.31700086593628	-3.96710848808289	15m	1.01801944513366	6	untreat	499.008150019474	685.64505652282	255.397872057211	490.167454448263
rep1	5.15534067153931	-0.188865646719933	15m	1.73555477923551	5	untreat	691.421564076813	349.16788985879	626.312700126246	263.316378985919
rep1	0.15213280916214	-3.72605752944946	15m	0.38493050775283	6	untreat	194.84036336283	870.286956353973	563.738117996454	301.35309533451
rep1	4.14028453826904	-4.86435031890869	15m	0.870885845938771	4	untreat	315.770432235655	514.418740514813	475.378032529313	624.651327767987
rep1	1.20965886116028	7.05016851425171	15m	0.770379091559163	1	untreat	633.454367267862	617.877620531767	260.910507829591	417.976037418548
rep1	5.11249399185181	-0.8877192735672	15m	0.626872024738794	5	untreat	591.82733533944	403.591147819079	633.303105471045	301.496944418205
rep1	3.43509984016418	0.396630346775055	15m	1.67390372886863	5	untreat	492.859885411454	610.548851988492	595.613703945721	231.1960917021
rep1	3.86526584625244	-3.00318050384521	15m	1.93501405983421	4	untreat	385.526914498965	471.831196967232	712.13952839085	360.720893190721
rep1	-1.36041879653931	3.15896821022034	15m	0.613402047347713	2	untreat	617.865560832014	836.319347511406	360.285722807058	115.74790189729
rep1	-5.6241397857666	-2.37598037719727	15m	0.342966347419076	3	untreat	46.6518074452633	1338.32372608599	484.012502244606	61.230497271908
rep1	-3.13590884208679	5.98370409011841	15m	0.296857578657297	2	untreat	784.888164398133	808.46849551739	90.9527057457063	245.909167386539
rep1	0.7145836353302	7.67750120162964	15m	0.527401422466192	1	untreat	993.550600507888	419.035654030999	187.712804294429	329.919474214451
rep1	3.59508919715881	4.71534156799316	15m	0.629980481059813	1	untreat	763.515719075638	517.47635014274	414.298550267654	234.927913561735
rep1	3.27294325828552	5.36770153045654	15m	0.363689389559201	1	untreat	648.905375782441	558.168607134896	406.940659388988	316.203890741443
rep1	-0.757008612155914	7.01873970031738	15m	0.548124464606318	1	untreat	682.326778222935	695.097600275236	180.615911882542	372.178242667055
rep1	2.08596158027649	4.81158447265625	15m	0.837210902461068	1	untreat	584.082216992796	653.359862362085	402.527008438798	290.249445254089
rep1	5.02530384063721	-1.31849384307861	15m	0.609775514973191	5	untreat	503.463967413479	460.825325222109	592.0211473494	373.908093062779
rep1	5.10114622116089	-0.914028167724609	15m	1.13355040506486	5	untreat	590.181077974843	385.51439622572	657.227059927142	297.295998920063
rep1	1.64215314388275	-6.93239688873291	15m	3.62135161398692	6	untreat	109.62757619742	477.44604343914	324.18834875509	1018.95656465612
rep1	2.93559622764587	-0.0889685899019241	15m	0.868295465671256	5	untreat	588.509349873156	438.790728574701	775.081785645076	127.836668954834
rep1	2.66819190979004	5.91756200790405	15m	0.557967909622877	1	untreat	801.121341014255	548.418636130564	342.313593140319	238.364962762631
rep1	0.953961253166199	0.480608582496643	15m	0.894199268346413	5	untreat	475.285559991484	678.819611564308	655.334913305905	120.778448186071
rep1	-2.33712768554688	5.79320096969604	15m	0.800945578715848	2	untreat	563.084449162059	846.49946015937	243.462234116633	277.172389609705
rep1	-0.383686751127243	-4.32536220550537	15m	1.70395213997181	6	untreat	154.347058130606	1177.849983529	390.269177402483	207.752313985683
rep1	-8.22062397003174	-1.34067761898041	15m	0.436738113103144	3	untreat	50.3734373986369	1785.96732595167	57.242542498451	36.6352271990086
rep1	5.06860399246216	-0.864612579345703	15m	0.775559852094195	5	untreat	584.094185351128	401.000643806183	655.010697921353	290.113005969103
rep1	3.11443614959717	5.08185148239136	15m	0.713390725673818	1	untreat	824.232750495343	521.45337276236	377.072465787836	207.459944002229
rep1	1.22351205348969	5.31143236160278	15m	0.843945891156608	1	untreat	584.160673291927	700.281861897625	355.473026343972	290.302971514244
rep1	0.78909969329834	-3.72630262374878	15m	1.34337120673363	6	untreat	352.843650082778	877.64274988944	338.700128244016	361.032004831534
rep1	1.44617593288422	0.666422843933105	15m	0.72530647490439	5	untreat	505.993001163236	612.155020480864	663.167938854269	148.902572549399
rep1	-0.965686202049255	3.64722299575806	15m	0.748101821258528	1	untreat	498.595230489486	864.855533851735	355.56657187722	211.201196829326
rep1	3.5795693397522	1.88338255882263	15m	0.810789023732408	5	untreat	647.517399265226	527.880851210508	561.181746029862	193.638536542172
rep1	3.75903415679932	-0.7800572514534	15m	1.7023979118113	5	untreat	531.015688945582	413.534341833728	795.936126682814	189.732375585645
rep1	-2.33047413825989	4.75516223907471	15m	0.263182635179593	2	untreat	653.538558433496	885.316768110492	246.976780803356	144.386425700424
rep1	2.34854745864868	7.03352928161621	15m	2.14949754598451	1	untreat	838.335453495319	513.143177139477	293.091751222004	285.648151190969
rep1	1.23237907886505	5.51792001724243	15m	0.745511440991013	1	untreat	791.40301215996	629.098326615291	327.292093164458	182.425101108059
rep1	1.87361633777618	-3.46370315551758	15m	0.911813854165519	4	untreat	357.529114644075	731.50895542208	417.848443801818	423.332019179795
rep1	0.899572849273682	-0.997712135314941	15m	1.27032248318969	7	untreat	405.408868074878	651.802995662134	697.460693425906	175.54597588485
rep1	2.15270853042603	-5.28533458709717	15m	1.1402853937604	6	untreat	417.439355625051	585.818255372971	227.136119972454	699.824802077292
rep1	-1.61320996284485	5.06249856948853	15m	0.671944641393567	2	untreat	772.38505678627	758.991096263964	266.390992610293	132.451387387241
rep1	-2.00116586685181	2.68822407722473	15m	0.930464592091632	2	untreat	458.910530964029	938.240968458074	364.334121772379	168.732911853285
rep1	-0.0510545298457146	5.19949817657471	15m	0.426894668086584	1	untreat	571.569565611232	782.394405385867	316.237259661952	260.017302388716
rep1	0.771548330783844	-3.75461483001709	15m	1.35269657569669	6	untreat	301.619747791455	856.807077672295	382.199533353388	389.592174230629
rep1	-1.80826807022095	0.247828185558319	15m	0.247640353574499	2	untreat	319.011012784045	932.804353836892	549.183515678863	129.219650747968
rep1	-2.75429272651672	3.22068071365356	15m	0.946524949750229	2	untreat	480.705764935268	1000.50188877736	308.496886507908	140.513992827232
rep1	1.31990718841553	6.83153486251831	15m	0.80457211109037	1	untreat	577.946952908701	612.748059750515	285.866234772046	453.657285616507
rep1	1.7355078458786	3.98333764076233	15m	0.73359569176044	1	untreat	605.238014599724	680.211192083924	422.576091274582	222.193235089538
rep1	-1.96280658245087	4.34094095230103	15m	0.678161554035605	2	untreat	521.999511611085	900.965258741166	299.338702986017	207.9150597095
rep1	1.98076927661896	-4.14264822006226	15m	0.757945266275088	6	untreat	258.59387045616	662.316953923431	531.700662213432	477.607046454745
rep1	4.526282787323	0.0321285277605057	15m	0.669354261126052	5	untreat	660.337919200552	386.94009292521	699.181326212349	183.759194709656
rep1	1.27239263057709	4.27466297149658	15m	0.604076678384657	1	untreat	650.579659938056	680.377201614608	397.300555687362	201.961115807742
rep1	4.12426519393921	-1.86540973186493	15m	1.49983017489158	5	untreat	442.716789617865	420.04755641454	772.754155372146	294.700031643217
rep1	-2.65158462524414	4.60020685195923	15m	0.677643477982102	2	untreat	402.866712172814	991.671906886927	271.529212599992	264.150701388036
rep1	-7.10046291351318	-0.146663159132004	15m	0.656920435841976	3	untreat	135.480638360608	1552.69945087439	144.614164542222	97.4242792705498
rep1	-6.36465120315552	2.42527341842651	15m	0.553305225141349	3	untreat	339.77629607957	1317.53680767025	146.392978630027	126.512450667925
rep1	2.76229381561279	-3.93756175041199	15m	1.12940579663684	4	untreat	253.23050479434	510.888116315854	838.494014126714	327.60589781086
rep1	4.87976694107056	-0.373725026845932	15m	0.681788086410127	5	untreat	658.562402232863	328.547835412386	689.363761802774	253.744533599745
rep1	-0.680282711982727	6.99199676513672	15m	0.47248536079486	1	untreat	698.434337615969	683.619063787751	201.064430525809	347.100701118239
rep1	-5.33402919769287	3.16532564163208	15m	0.590088624940072	3	untreat	654.139028758945	1025.26972124135	167.771408930403	83.0383741170682
rep1	2.75989317893982	5.72560787200928	15m	0.382340127485314	1	untreat	978.186627858896	468.169535793429	300.779310705276	183.083058690168
rep1	3.41105961799622	0.537764191627502	15m	0.741366832562988	5	untreat	515.264486110585	575.963182118377	632.615298392315	206.375566426491
rep1	2.72207617759705	-6.97083854675293	15m	4.87872219583903	4	untreat	133.846522467898	370.178896748887	543.175014609386	883.018099221598
rep1	4.16291284561157	-4.77789783477783	15m	3.00535918637169	4	untreat	328.413323930037	495.781005730249	491.788138570005	614.236064817476
rep1	3.66777372360229	-1.11778593063354	15m	2.59711525621122	5	untreat	448.189581581409	479.763074441955	765.079637974449	237.186239049955
rep1	-2.53937172889709	4.40586185455322	15m	0.885910051490362	2	untreat	437.967713931306	989.942487416896	295.741085180418	206.567246519147
rep1	2.47793793678284	2.44782280921936	15m	0.476629969222885	1	untreat	518.221714850868	658.791977583695	530.810096588136	222.394744025069
rep1	0.489851653575897	-3.09357905387878	15m	1.3552869559642	7	untreat	310.63532202336	862.547960677691	468.535461959225	288.499788387491
rep1	3.50915050506592	-2.9554226398468	15m	1.20090029202027	4	untreat	393.871167442448	583.728728070097	523.773708924524	428.844928610699
rep1	2.55038833618164	6.74959754943848	15m	1.33197353355656	1	untreat	868.635878154908	500.009935048547	303.309329969389	258.263389874925
rep1	-2.76557445526123	5.85343170166016	15m	0.55019676882033	2	untreat	488.915993775753	896.043066659651	172.665499660582	372.593972951782
rep1	4.94897222518921	-4.85983228683472	15m	0.242977669092971	4	untreat	493.872545769152	625.571891307592	189.317809211508	621.456286759516
rep1	-6.21669912338257	2.89649438858032	15m	0.426376592033081	3	untreat	438.57942366942	1214.88845700941	140.720670696071	136.029981672868
rep1	-0.778128266334534	3.61952233314514	15m	1.1076466023897	1	untreat	541.68901769348	826.978567012046	387.307647650838	174.243300691403
rep1	-1.24929010868073	5.64327383041382	15m	1.02060982540118	2	untreat	735.83457782684	774.047025943014	254.749654107827	165.587275170088
rep1	5.54314279556274	-3.27718186378479	15m	1.72156672579092	4	untreat	520.456155766115	446.105276370956	456.5608687859	507.096232124797
rep1	3.35031795501709	4.73515939712524	15m	0.836174750354061	1	untreat	833.557817555325	505.875117397277	404.221725012482	186.563873082684
rep1	-7.89273071289062	-1.04731976985931	15m	0.658474664002486	3	untreat	83.5263723978184	1716.08728744609	83.5263723978184	47.0785008060431
rep1	3.00185585021973	-0.0187259316444397	15m	0.493208402934985	5	untreat	512.9677404003	523.105442779752	721.804409417022	172.340940450694
rep1	5.83681106567383	-1.288445353508	15m	0.685414618784649	5	untreat	672.585596171596	517.934678179862	421.642597166141	318.055661530169
rep1	1.68009638786316	-5.3539719581604	15m	1.96506247093739	6	untreat	240.70481574785	599.980925511025	371.489461936428	718.043329852465
rep1	1.4128270149231	-5.77390241622925	15m	3.31568674242007	6	untreat	203.577735907382	661.099847568861	165.274961892215	900.265987679311
rep1	-2.17103171348572	4.64849615097046	15m	0.373014758522258	2	untreat	686.299922861429	852.513185429431	268.085907367746	123.319517389163
rep1	4.42549514770508	3.18761324882507	15m	0.448653862333716	5	untreat	815.7736525352	463.609070293228	445.777952205027	205.057858014313
rep1	3.9899697303772	-7.63550233840942	15m	3.73170181338309	4	untreat	125.679923920506	265.830457418213	188.921847257903	1349.78630445115
rep1	4.65765237808228	-1.84119498729706	15m	1.34751581516166	5	untreat	526.153379442856	359.179457898931	735.427361111241	309.45833459474
rep1	3.75439238548279	-1.2891104221344	15m	0.374050910629264	5	untreat	441.116423757454	467.850752470027	753.908069694558	267.34328712573
rep1	5.64907264709473	-1.45895731449127	15m	2.12618412357687	5	untreat	586.96703928938	565.332036238649	427.996799481839	349.922658037899
rep1	2.46503090858459	-3.72602868080139	15m	3.44986844027738	4	untreat	278.561347087987	596.544487312255	690.171246010923	364.941452636603
rep1	-1.20667326450348	0.77643209695816	15m	0.672980793500574	2	untreat	563.166146285684	812.8017995205	497.78537996228	56.4652072793034
rep1	2.36671710014343	4.28109645843506	15m	1.27912977609924	1	untreat	692.658412426214	621.516295574312	415.907760057275	200.136064989967
rep1	-7.97597932815552	-1.83713757991791	15m	0.509268760593583	3	untreat	23.5631967411732	1834.00214635464	47.1263934823463	25.5267964696043
rep1	-3.36807751655579	3.25901937484741	15m	0.275616460463668	2	untreat	591.401543020275	1023.16095172833	246.719662118888	68.9363761802774
rep1	-5.85002470016479	3.62862014770508	15m	0.771933319719672	3	untreat	457.293384003934	1050.60887939714	156.749290267638	265.566979379055
rep1	-2.60983681678772	4.67854261398315	15m	0.423786211765565	2	untreat	533.287760964298	932.073741508397	266.643880482149	198.213150092925
rep1	6.29095363616943	-0.859326362609863	15m	0.554341377248355	5	untreat	696.321825940597	409.494959814807	378.827936392553	445.573810899812
rep1	3.92145347595215	4.07714176177979	15m	0.824259001123489	1	untreat	731.566169344943	491.350412246603	465.872983463446	241.428967992776
rep1	2.62080669403076	-3.95175290107727	15m	1.13614078533238	4	untreat	284.295752929516	577.393231955921	555.388916713699	513.140631448631
rep1	-2.53256988525391	4.42791032791138	15m	1.04185094359481	2	untreat	409.847495580008	965.589181624095	296.587531930264	258.194323913401
rep1	0.403564810752869	3.84494829177856	15m	0.929946516038129	1	untreat	526.912022948973	781.765389150823	394.64635188219	226.894769065782
rep1	2.40845227241516	2.33305478096008	15m	0.915440386540041	1	untreat	466.442169559364	672.90017903646	547.277580677381	243.598603774563
rep1	2.87117505073547	2.71678018569946	15m	1.49205903408903	1	untreat	563.650620240685	598.501788198492	526.78880797762	241.277316630971
rep1	0.448313593864441	-3.12870573997498	15m	0.92839228787762	7	untreat	287.593944377095	875.707403665087	493.32594204011	273.591242965476
rep1	3.01534533500671	6.93717288970947	15m	0.799909426608842	1	untreat	848.846103587717	448.800811764345	315.035667310905	317.535950384801
rep1	2.89701557159424	5.03415107727051	15m	1.66146990358456	1	untreat	755.957118025568	563.35657840122	382.191695817067	228.713140803914
rep1	-1.46390080451965	-2.49573230743408	15m	1.19261107516422	7	untreat	192.854154040394	1014.58054951685	554.246068785654	168.537760704866
rep1	3.49175500869751	-3.20254755020142	15m	0.713908801727321	4	untreat	473.449828860773	546.288264070123	442.633567810664	467.846872306208
rep1	1.06412386894226	-1.67507231235504	15m	0.640342002129876	7	untreat	427.896341468518	755.846092229061	520.034604777433	226.441494572756
rep1	2.7889564037323	-5.99601984024048	15m	2.34895682658322	4	untreat	221.374864840062	543.645581539921	395.068989560725	770.129097107061
rep1	2.4242696762085	-1.03450536727905	15m	0.751210277579547	5	untreat	378.056595438321	436.628744027357	991.732970427991	123.800223154098
rep1	-1.50710237026215	2.35936808586121	15m	0.913368082326029	2	untreat	481.733496619976	873.689387051684	410.568320982934	164.227328393174
rep1	-2.40634417533875	5.8797173500061	15m	1.06309206178843	2	untreat	509.833550151993	845.64642359159	251.154165849783	323.584393454402
rep1	1.09832048416138	6.53278970718384	15m	0.740848756509484	1	untreat	600.662410633746	653.304734262322	305.055516411745	371.195871739955
rep1	-0.321979731321335	5.24571132659912	15m	0.642414306343889	1	untreat	505.904051000423	807.889853751445	300.42917490179	315.99545339411
rep1	-2.48601627349854	6.0957555770874	15m	1.85730265180874	2	untreat	631.561043030692	748.397143915313	177.677019778456	372.583326323307
rep1	-3.00938582420349	5.8917441368103	15m	0.382858203538817	2	untreat	632.087801079242	911.56463874651	159.327916800966	227.23817642105
rep1	5.40069389343262	-4.37933921813965	15m	1.76871164665971	4	untreat	548.987169182596	317.745405850277	439.302812002963	624.183146011932
rep1	3.22385144233704	5.66214656829834	15m	0.588016320726059	1	untreat	821.405772213279	508.489287560601	365.636109784379	234.687363489508
rep1	4.19950819015503	-3.10304641723633	15m	0.492690326881482	4	untreat	446.527946656687	501.329103746371	548.011570896843	434.349911747868
rep1	-2.1854932308197	5.49546527862549	15m	0.383376279592321	2	untreat	545.156315414843	884.248760409721	253.01513203464	247.798325188565
rep1	2.29427671432495	2.72643375396729	15m	1.34233505462663	1	untreat	640.674619228514	611.620770216989	509.559813432911	168.363330169354
rep1	-2.67191672325134	6.06656980514526	15m	0.569883658853449	2	untreat	575.556071672425	770.332669098155	157.926970885726	426.402821391461
rep1	5.76772165298462	-1.80435979366302	15m	0.454870774975753	5	untreat	580.384615859465	514.431818602708	415.502622717572	419.899475868022
rep1	2.34068298339844	-2.68561887741089	15m	1.04858593229035	4	untreat	452.037344201898	669.47302875471	514.979252888239	293.728907202921
rep1	-5.67659902572632	1.02511239051819	15m	0.526365270359186	3	untreat	265.974994711307	1240.58336818917	231.778209676996	191.8819604703
rep1	1.62269866466522	-3.06737303733826	15m	0.896789648613928	7	untreat	152.767151373509	527.436953282261	1016.96089089518	233.053537496813
rep1	-2.01594686508179	1.01606559753418	15m	0.946524949750229	2	untreat	306.383894134566	940.281606137117	465.914818321875	217.638214454209
rep1	2.43973255157471	-3.77290892601013	15m	0.706137660924774	4	untreat	281.8147381339	597.617183379426	589.12025660152	461.666354932922
rep1	-4.1661057472229	3.88916063308716	15m	0.437256189156647	2	untreat	409.37099219852	1063.44978420286	240.133822239355	217.263934407035
rep1	5.00473928451538	-4.80269241333008	15m	1.7008436836508	4	untreat	421.555494424383	369.228522313128	444.485291192237	694.949225118021
rep1	-2.33396172523499	6.02184772491455	15m	1.30606973088141	2	untreat	599.508572541215	776.375086279427	241.181609643017	313.153264584108
rep1	2.54495239257812	-3.01962423324585	15m	1.03874248727379	4	untreat	398.558839242781	651.749599438074	480.388552613883	399.521541753029
rep1	3.42566084861755	3.31892871856689	15m	1.39932342051197	1	untreat	719.633492328435	548.122034375283	468.083353997145	194.379652346906
rep1	5.37000894546509	-6.15512323379517	15m	1.51692668465718	4	untreat	384.329714742776	285.445568582542	277.534836889723	982.908412832726
rep1	0.486632436513901	-2.62640976905823	15m	1.17758686961263	7	untreat	265.797800635262	773.615962871323	647.935213689154	242.869555852029
rep1	2.02410078048706	6.91237878799438	15m	1.52573397756674	1	untreat	823.21034889915	547.933002929689	284.453257501776	274.621923717153
rep1	-3.78381037712097	1.21132659912109	15m	0.543979856178293	2	untreat	477.958874849924	1082.76068187156	316.188178746872	53.3107975794145
rep1	4.03373432159424	-2.98136329650879	15m	1.29933474218586	4	untreat	417.906165647902	427.141661021336	705.745771453271	379.424934925259
rep1	-2.22812390327454	-1.68950164318085	15m	1.09987546158716	7	untreat	183.65715670073	788.271063661053	921.013365038808	37.2769476471778
rep1	1.27002263069153	6.72833871841431	15m	0.841873586942596	1	untreat	533.334228515968	668.746482526704	320.713233183321	407.424588821775
rep1	-6.24409198760986	3.36407494544983	15m	0.23624268039743	3	untreat	732.297820651894	960.876331144393	84.6587075898144	152.385673661666
rep1	3.40834975242615	2.99034190177917	15m	0.508232608486576	1	untreat	765.3975630536	541.090822210129	462.386702615928	161.343445168111
rep1	2.24246335029602	-0.276993602514267	15m	0.481292653704413	5	untreat	500.7348401125	444.635916116493	899.660521861877	85.1872549568983
rep1	1.79794275760651	-4.92566633224487	20m	1.33041930539605	6	untreat	361.540153580988	704.289238888535	260.820027635349	603.569112942896
rep1	0.630137324333191	0.46091765165329	20m	1.66043375147755	5	untreat	469.756772473404	711.259933706525	564.310379240486	184.891447627353
rep1	-1.73235607147217	5.06066656112671	20m	0.56004021383689	2	untreat	794.585797600608	760.659662422155	253.553220807385	121.419852217621
rep1	2.90202021598816	-3.48964214324951	20m	0.835656674300558	4	untreat	299.165922667044	555.251952470034	712.014895947565	363.785761963126
rep1	4.62279367446899	2.7190043926239	20m	0.768824863398654	5	untreat	799.922100959823	439.631983942147	483.855319604966	206.809128540832
rep1	2.65650653839111	-3.86262631416321	20m	1.87854377000237	4	untreat	256.581724470222	565.863844630385	721.835722783445	385.937241163715
rep1	-1.38844418525696	-0.109336242079735	20m	0.846018195370621	2	untreat	405.428632477272	832.133403102038	626.46406767625	66.1924297922076
rep1	0.521287977695465	2.09063029289246	20m	0.784367145003748	5	untreat	448.769434367777	787.896336475245	516.339832156107	177.212930048639
rep1	4.06713533401489	0.299919337034225	20m	0.357990552970667	5	untreat	793.317023712831	310.064048000437	731.862888073105	94.9745732613952
rep1	-0.0441415049135685	5.30081987380981	20m	1.64489146987246	1	untreat	533.165875112722	764.792099078454	319.169993653568	313.090565203024
rep1	-1.00642347335815	-2.42287492752075	20m	1.82777231675906	7	untreat	238.541746147627	932.282420723752	578.299600178994	181.094765997395
rep1	3.65154123306274	3.52626061439514	20m	0.880729290955331	1	untreat	675.576486566719	535.91949858738	497.315127926425	221.407419967244
rep1	-8.4576473236084	-0.641422390937805	20m	0.562630594104406	3	untreat	136.857115142429	1718.7120823731	47.9888585564362	26.6604769757979
rep1	3.04595947265625	-4.2760910987854	20m	1.77492855930174	4	untreat	240.573062933858	423.115621225591	871.020972589565	395.508876298755
rep1	2.22466278076172	0.266626685857773	20m	0.520666433770652	5	untreat	593.470175832597	474.392017574924	766.3255668518	96.0307727884462
rep1	5.71628332138062	-1.40608704090118	20m	1.05428476887888	5	untreat	586.179387431705	556.775567026555	446.748368091154	340.515210498353
rep1	3.58108568191528	-2.4715518951416	20m	0.949633406071248	4	untreat	467.548842702242	571.799598169633	521.253777336959	369.616314838934
rep1	3.2966742515564	-4.41613817214966	20m	1.85678457575524	4	untreat	226.736049780444	302.673776666531	1016.81154865909	383.997157941702
rep1	3.05838131904602	6.68062925338745	20m	1.238719843926	1	untreat	737.051242439403	495.673015178306	353.590847961072	343.903427468988
rep1	4.31176424026489	-3.32823204994202	20m	1.77026587482022	4	untreat	382.428430457518	366.046710393607	766.551521611303	415.191870585341
rep1	-7.13335275650024	0.933739483356476	20m	0.556413681462368	3	untreat	287.555833601157	1473.72364720593	116.81955740047	52.1194948402097
rep1	1.67606091499329	-3.98790884017944	20m	2.53339190163033	6	untreat	183.153660395535	612.617415805754	835.243847838257	299.203609008222
rep1	-3.2219660282135	5.80490446090698	20m	0.383376279592321	2	untreat	620.800014682931	949.458845985659	135.636977997951	224.322694381227
rep1	4.99912261962891	-3.40642952919006	20m	1.56666198579348	4	untreat	478.72483458526	331.277585533	621.065685401944	499.150427527564
rep1	2.68622756004333	-0.289820939302444	20m	1.71327750893487	5	untreat	540.484536317579	402.153180910164	886.604763138663	100.976052681362
rep1	2.41339230537415	4.82682704925537	20m	0.833584370086546	1	untreat	1019.69282354916	433.069540354409	367.089416477699	110.366752666498
rep1	5.70841073989868	-1.79745697975159	20m	0.749656049419038	5	untreat	578.932165406172	529.576197387674	420.192700698028	401.517469555894
rep1	2.88649988174438	-6.7645468711853	20m	1.68374717388519	4	untreat	172.234884487339	386.637620004338	506.014212355907	865.331816200184
rep1	2.44998693466187	-4.40830087661743	20m	2.07489459428006	4	untreat	173.98474168046	533.521077673877	831.84948515367	390.86322853976
rep1	0.543618500232697	7.64795255661011	20m	0.598377841796122	1	untreat	882.385615107551	513.053757268974	197.199815497521	337.579345173722
rep1	2.57373380661011	-2.85040831565857	20m	1.41175724579605	4	untreat	451.919054709899	657.336806850763	455.460740091638	365.501931395467
rep1	0.612768769264221	3.76513361930847	20m	0.888500431757878	1	untreat	567.247895426283	741.699133106985	429.93788899373	191.33361552077
rep1	2.10735392570496	-5.483717918396	20m	3.70424378254742	6	untreat	342.207241756454	444.535177307971	184.344547212154	959.003014088335
rep1	4.1891188621521	-5.87712574005127	20m	1.8500495870597	4	untreat	334.04510037063	249.723036199403	751.331212807728	595.119183670006
rep1	4.69010829925537	0.475905030965805	20m	1.66198797963806	5	untreat	785.20423492124	360.411752274194	620.341430041225	164.26111581111
rep1	2.16304445266724	-6.52814960479736	20m	1.3381904461986	4	untreat	111.344390795245	453.597618877273	582.129398855676	783.147124519575
rep1	5.18284702301025	-6.5422511100769	20m	4.05239089050153	4	untreat	322.772416418624	294.394107635641	246.521134558261	1066.53087443524
rep1	2.86873006820679	-4.47807121276855	20m	1.92983329929918	4	untreat	189.135507265083	405.734526544001	933.241228998397	402.107270240287
rep1	2.59091567993164	-3.60111331939697	20m	1.34907004332217	4	untreat	332.080607836175	620.427385622497	475.14211969417	502.568419894926
rep1	3.92036724090576	-2.7525417804718	20m	0.755354886007572	4	untreat	438.204618956661	467.330001485502	692.389775572005	332.294137033601
rep1	4.70911598205566	1.94782531261444	20m	0.707691889085284	5	untreat	664.130827622585	481.848111104897	532.717706412158	251.521887908128
rep1	1.63545191287994	-1.39972841739655	20m	1.47444444826992	7	untreat	360.135643376094	569.706102515856	800.979651275268	199.397135880549
rep1	-2.47732210159302	5.85238790512085	20m	0.179772390565588	2	untreat	456.132333457974	884.451719753876	250.316524458644	339.317955377273
rep1	1.04758477210999	5.24805736541748	20m	1.56148122525845	1	untreat	646.821738015344	684.606374196438	351.589241752895	247.201179083092
rep1	-4.60405778884888	-2.14236879348755	20m	0.773487547880182	3	untreat	117.648952784559	1164.85391713064	588.244763922796	59.4708992097772
rep1	5.86815118789673	-1.55599498748779	20m	0.938235732894179	5	untreat	657.617247316661	450.84618414092	409.278805461261	412.476296128927
rep1	4.14968109130859	-5.96702194213867	20m	1.30969626325593	4	untreat	316.103826219057	235.169030133984	745.974488444489	632.971188250237
rep1	4.17713308334351	-6.60837507247925	20m	7.18001602549996	4	untreat	214.066374579293	366.99082434381	351.113422455691	998.047911668974
rep1	2.72035479545593	-0.594354391098022	20m	1.68271102177819	5	untreat	443.926491436787	509.891472092052	817.133769378288	159.266800140641
rep1	4.44053411483765	-3.45693969726562	20m	1.54024010706482	4	untreat	384.355658111093	362.281177746604	735.599595675453	447.982101514618
rep1	3.06867504119873	-3.9020631313324	20m	1.73918131161003	4	untreat	166.170138829552	321.990580430965	1236.21383558317	205.843978204081
rep1	3.82382273674011	0.194880858063698	20m	0.8755485304203	5	untreat	544.801325599873	471.704292395697	717.264638315975	196.448276736223
rep1	3.90665221214294	-3.73920917510986	20m	2.76808035386726	4	untreat	313.213450898824	347.533263857749	831.261995984075	438.20982230712
rep1	1.82217526435852	-5.70707654953003	20m	3.45401304870541	6	untreat	235.9574177942	484.364122662204	160.393140439248	1049.50385215212
rep1	-2.91075658798218	-0.620008766651154	20m	0.937717656840676	2	untreat	298.597342128936	1076.0168507432	494.818452670809	60.7858875048192
rep1	2.99873638153076	-2.42917037010193	20m	1.72260287789793	4	untreat	251.944313787288	351.793212338932	1120.97804129782	205.502965623732
rep1	3.53840398788452	-2.40716934204102	20m	1.16100843590053	4	untreat	463.390259160955	602.924129019829	531.434553721764	332.46959114522
rep1	2.83742380142212	7.29568195343018	20m	0.125374404947759	1	untreat	909.276499039031	334.996604909117	239.283289220798	446.662139878822
rep1	0.660175323486328	-5.7865195274353	20m	0.974501056639399	6	untreat	61.5699691562286	521.292405522736	905.078546596561	442.277611772242
rep1	4.475754737854	-1.29383230209351	20m	0.776596004201201	5	untreat	502.191613001087	520.219004237023	576.876519549967	330.931396259691
rep1	1.83846867084503	3.9980354309082	20m	0.668836185072548	1	untreat	560.675406578554	708.693713915292	423.123040164615	237.726372389307
rep1	0.968037128448486	7.18357706069946	20m	0.375605138789774	1	untreat	812.022969075268	588.383856280768	255.587557479429	274.224150212304
rep1	5.55670833587646	-4.55624723434448	20m	1.08485125603557	4	untreat	578.881202843361	461.814462777904	340.138795938217	549.384071488285
rep1	0.508061826229095	-1.22650754451752	20m	2.8255867958061	7	untreat	196.419377675378	533.340544426657	1136.04721141975	64.4113995259798
rep1	4.66166162490845	0.14677993953228	20m	0.268363395714624	5	untreat	830.962804767668	272.01921411677	689.363761802774	137.872752360555
rep1	4.52976703643799	-2.56609010696411	20m	1.22732217074893	4	untreat	531.237857132606	179.252037682781	928.851467992594	290.877170239786
rep1	4.52927303314209	-1.60069310665131	20m	0.970874524264877	5	untreat	497.489621911458	556.199577292313	535.599592948153	340.929740895844
rep1	-7.67504501342773	1.74965190887451	20m	0.120193644412728	3	untreat	415.995373501674	1314.54538026529	91.5189821703683	108.158797110435
rep1	5.75212955474854	-4.51102924346924	20m	1.06879089837697	4	untreat	715.762083267834	407.937605627158	322.794665003141	483.724179149635
rep1	-6.69891452789307	1.61576795578003	20m	0.441400797584672	3	untreat	308.110000580395	1381.96397319148	147.258456159748	92.8861031161485
rep1	5.6118369102478	-4.72913360595703	20m	1.25374404947759	4	untreat	593.422557267578	351.746435154573	374.877153112583	610.172387513034
rep1	3.78574228286743	-6.206130027771	20m	3.94411299531937	4	untreat	234.780291816923	386.652208445796	465.250362293794	843.535670491255
rep1	3.4469165802002	-7.46116495132446	20m	7.92086478200945	4	untreat	142.913688234029	209.825574067983	475.705633627051	1101.7736371187
rep1	1.55129361152649	0.365210592746735	20m	0.538799095643261	5	untreat	515.962261718538	588.345456707829	712.696073740714	113.214740880686
rep1	-5.70244312286377	0.490472227334976	20m	0.623763568417776	3	untreat	240.475730861433	1397.96558207446	229.253530087899	62.5236900239725
rep1	-2.6440122127533	3.86688542366028	20m	0.722716094636875	2	untreat	575.606386916037	949.197070731734	285.035855059384	120.379220340614
rep1	5.26126384735107	-5.72430610656738	20m	2.78465878757936	4	untreat	452.838245613625	254.250180725176	319.249167605482	903.880939103485
rep1	2.81123852729797	3.2827787399292	20m	2.42615015855519	1	untreat	547.369253018884	613.317355792244	452.56885528218	316.963068954459
rep1	2.57381892204285	-2.19826340675354	20m	0.589052472833065	7	untreat	266.52973587379	405.736349514878	1074.60715164401	183.345296015091
rep1	5.54594278335571	-1.48228800296783	20m	1.06257398573493	5	untreat	582.547670383505	513.846571937631	479.966578183501	353.857712543131
rep1	2.73476767539978	-0.210695907473564	20m	1.07967049550054	5	untreat	523.307807664102	448.284918423762	831.735241207724	126.890565752181
rep1	1.42411088943481	-2.29954600334167	20m	1.5687342900075	7	untreat	252.432806831875	634.26929999423	807.020033962508	236.496392259155
rep1	4.49921989440918	-3.59248113632202	20m	1.61277075455526	4	untreat	406.75340754235	419.154426064983	634.93214835879	469.378551081645
rep1	4.03795671463013	-1.51748156547546	20m	2.08473803929662	5	untreat	462.408217161543	408.684440893812	802.978584573053	256.147290419361
rep1	5.47196817398071	-0.162844598293304	20m	0.916994614700551	5	untreat	777.540007945231	172.301993345507	765.544299547759	214.832232209271
rep1	1.54845035076141	-1.54020142555237	20m	0.83928320667508	7	untreat	318.128610076391	588.597503287406	837.619523909001	185.87289577497
rep1	-8.63949871063232	0.0581664144992828	20m	0.372496682468755	3	untreat	287.250880439654	1557.06084724298	29.5304643442635	56.3763410208667
rep1	0.38682609796524	-1.1642781496048	20m	1.31073241536293	7	untreat	278.470262672899	626.367357957398	937.643706369845	87.7372060476258
rep1	3.48972868919373	-7.13944387435913	20m	7.28311316014709	4	untreat	147.87632380797	158.860637554152	658.097697318107	965.383874367539
rep1	2.92537951469421	-5.07983827590942	20m	1.19468337937823	4	untreat	141.460074624923	286.26831669659	1052.16162013922	450.328521587033
rep1	0.84520411491394	-4.88437652587891	20m	4.34354963257029	6	untreat	128.926810413496	663.052167840836	782.539693920487	355.699860872949
rep1	-1.24111914634705	-2.73928260803223	20m	0.885910051490362	7	untreat	138.840280447296	784.504023665613	871.420296791156	135.453932143703
rep1	1.58032751083374	-3.10557532310486	20m	0.459015383403778	7	untreat	135.071725788896	535.92975071078	1056.60946786475	202.607588683344
rep1	4.27201175689697	2.13984870910645	20m	0.588534396779562	5	untreat	779.903438969125	468.961545001042	513.139081848966	168.214467228635
rep1	-6.27440690994263	2.85553216934204	20m	0.592160929154084	3	untreat	467.778244666869	1222.64061060943	124.966029261185	114.833648510278
rep1	2.99374103546143	-3.60911822319031	20m	1.28223823242026	4	untreat	304.15564763177	552.159483393059	659.783789478146	414.119612544794
rep1	-5.60327053070068	0.730833470821381	20m	0.313436012369397	3	untreat	258.425952358462	1365.50997048669	232.902401508243	73.380208694378
rep1	-5.78856658935547	3.41422653198242	20m	0.417569299123528	3	untreat	440.645421936463	1168.66829296192	158.057596998949	162.847221150432
rep1	4.992027759552	-1.18939614295959	20m	0.715981105941334	5	untreat	525.15352273948	414.815415568153	649.458478919835	340.7911158203
rep1	3.05521178245544	-6.58277416229248	20m	3.87935348863148	4	untreat	144.869499942955	236.121818412361	973.873613495522	575.353601196931
rep1	3.14221000671387	-2.04797124862671	20m	3.00276880610418	4	untreat	345.014906873273	274.746426805453	1117.96818761928	192.48901174976
rep1	0.922024548053741	-2.37574338912964	20m	0.695258063801208	7	untreat	481.835475835322	734.978890005521	458.822438183486	254.581729023439
rep1	-7.18511962890625	-0.102578192949295	20m	0.512377216914601	3	untreat	271.284505655854	1528.17099229161	109.294477098761	21.4685580015424
rep1	1.83636748790741	6.45178651809692	20m	1.92206215849663	1	untreat	762.722471549334	589.991325195733	305.401153342059	272.103582960642
rep1	4.01594305038452	-7.53645610809326	20m	7.01526784048596	4	untreat	188.731211709271	273.973858689743	356.365581022038	1111.14788162672
rep1	0.98046088218689	-2.23170709609985	20m	3.15301086162009	7	untreat	367.585159349715	798.601752582037	512.525985771474	251.505635344542
rep1	5.81503582000732	-1.67673528194427	20m	1.01905559724067	5	untreat	612.331654612002	429.809719102655	452.379635859187	435.697523473924
rep1	4.04808473587036	-3.7092010974884	20m	2.58209105065963	4	untreat	315.248371970482	288.525844125318	928.317380360253	398.126936591715
rep1	2.91326475143433	-4.33001232147217	20m	2.83543024082266	4	untreat	165.05431636513	401.702705854451	1081.3173802895	282.144130538683
rep1	-6.79989767074585	1.86402750015259	20m	0.6113297431337	3	untreat	356.599695088486	1347.88141629776	130.862273426967	94.8751482345513
rep1	0.74937504529953	-1.25589418411255	20m	0.765198331024132	7	untreat	375.06616045004	726.609007701123	641.663710038222	186.879654858382
rep1	0.0822973698377609	-5.0314564704895	20m	1.87077262919982	6	untreat	371.504259337635	770.269982310117	152.878011756206	635.566279643809
rep1	2.09987854957581	-1.77866506576538	20m	1.92050793033612	7	untreat	341.57630366316	507.678195231069	873.206495797439	207.757538356099
rep1	1.92138063907623	-2.16851735115051	20m	1.19779183569925	7	untreat	389.884106805064	597.76663912725	652.868033236745	289.699753878709
rep1	1.5432208776474	-4.32605171203613	20m	7.3188604078388	6	untreat	104.114569419013	371.77919079939	1240.63030226331	213.694470566059
rep1	-4.45431756973267	1.09371709823608	20m	0.653811979520957	3	untreat	435.905136227111	1171.59064684199	270.720031972627	52.0027180060413
rep1	2.90030074119568	2.57197308540344	20m	1.04599555202283	1	untreat	499.046099183227	606.121124295337	546.847449679704	278.2038598895
rep1	2.20115232467651	3.73128962516785	20m	0.981236045334939	1	untreat	572.746998718504	667.525416655907	448.414020349006	241.532097324351
rep1	2.73091053962708	7.12844276428223	20m	1.49102288198203	1	untreat	883.286243232769	458.745474845265	289.063303594019	299.123511375714
rep1	3.07195711135864	-2.01168918609619	20m	0.837210902461068	4	untreat	345.193784684904	316.527172807957	1082.16459835475	186.332977200156
rep1	4.65543079376221	-1.29311859607697	20m	1.65110838251449	5	untreat	500.270005741279	494.213468141506	582.033263338219	353.701795826764
rep1	-3.8864049911499	3.34609580039978	20m	0.663655424537517	2	untreat	458.069035165122	1074.35270418662	265.197862464018	132.598931232009
rep1	5.39247465133667	-3.77084589004517	20m	1.3547688799107	4	untreat	507.097564896297	392.68690614968	489.382366122627	541.051695879164
rep1	4.37462091445923	-0.0970115587115288	20m	0.722716094636875	5	untreat	565.920702520815	464.912850970645	651.708192878494	247.676786677814
rep1	5.3408522605896	-3.34453821182251	20m	0.936163428680167	4	untreat	649.459251850051	337.547900632593	512.730988302672	430.480392262452
rep1	-1.67904078960419	-2.02033519744873	20m	1.8992668121425	7	untreat	198.49765056165	818.73699369593	826.634778201035	86.3491105891527
rep1	5.2148380279541	-3.82085871696472	20m	5.16210979710525	4	untreat	488.559929781862	307.044999486222	531.565601634191	603.048002145494
rep1	4.21292924880981	1.97561311721802	20m	0.410316234374484	5	untreat	801.820577490803	448.434608687865	523.986091673321	155.977255195779
rep1	1.5517863035202	-2.73013687133789	20m	4.98285548259316	7	untreat	132.052796292933	447.133176505555	1253.29743594129	97.7351243079916
rep1	-8.20766067504883	0.0387745648622513	20m	0.623763568417776	3	untreat	245.285245478662	1599.96519599807	56.1110038676677	28.8570877033719
rep1	3.80025124549866	-3.06173944473267	20m	0.841355510889093	4	untreat	353.001788371421	469.480492951889	744.037439462994	363.698812261464
rep1	3.82698273658752	4.87549877166748	20m	0.55175099698084	1	untreat	850.021119248266	476.664295015552	393.293353682034	210.239765101917
rep1	6.00604629516602	-0.86189603805542	20m	0.771415243666169	5	untreat	692.234181764613	442.044674123095	427.785168506221	368.154508653839
rep1	-8.5046443939209	-1.18460321426392	20m	1.19986413991326	3	untreat	75.8419199081809	1790.20268090959	40.0045291823372	24.169403047662
rep1	2.40152478218079	-3.34024548530579	20m	2.74528500751312	4	untreat	328.199074971889	634.54249567262	605.401623311076	362.075339092184
rep1	-6.8943042755127	-1.36152946949005	20m	3.0390341298494	3	untreat	90.7409045439114	1615.99331027348	176.836370288647	46.7640839117086
rep1	-7.25153779983521	-0.1628647595644	20m	0.351773640328629	3	untreat	153.507806751958	1580.56186211275	122.237697969152	73.9111662139057
rep1	0.667268216609955	-4.06367254257202	20m	1.17396033723811	6	untreat	384.169708033779	938.702922956152	278.544333762851	328.801568294986
rep1	1.04396557807922	-0.646232664585114	20m	0.746547593098019	7	untreat	372.380813454045	594.737702063296	851.921573225802	111.178444304625
rep1	3.65335702896118	-0.8305983543396	20m	0.896789648613928	5	untreat	485.063582828295	407.007374097305	854.157941256262	183.989634865905
rep1	3.08258605003357	-3.65386581420898	20m	2.1474252417705	4	untreat	199.308451663316	290.114872397771	1269.89286842491	170.902340561769
rep1	2.71572661399841	-4.06083059310913	20m	3.50374834984171	4	untreat	233.17884688748	494.898556307087	861.07782259428	341.063307258921
rep1	-8.87772846221924	-1.02748250961304	20m	0.488545718453457	3	untreat	106.438349648445	1795.12370464782	14.3282393757523	14.3282393757523
rep1	2.85515141487122	-5.11230707168579	20m	5.59625752994087	4	untreat	152.065911092728	351.127515037851	982.084897021897	444.940209895292
rep1	5.10288953781128	-3.10080504417419	20m	0.841873586942596	4	untreat	699.629979055468	248.255799019682	561.842071465597	420.490683507021
rep1	-8.66412734985352	-1.50143373012543	20m	0.998332555100543	3	untreat	13.0217129889055	1891.15339408105	12.0200427589897	14.0233832188214
rep1	4.87364292144775	-5.36624574661255	20m	6.48838449407327	4	untreat	352.476028831064	419.981276154197	366.038726923383	791.722501139124
rep1	1.6709178686142	-1.15998685359955	20m	1.99096627361255	7	untreat	405.330823879664	605.233758085496	724.773703665868	194.880247416741
rep1	-2.48914527893066	4.412024974823	20m	0.905596941523482	2	untreat	439.489116792341	944.128630295104	312.501055407619	234.099730552704
rep1	2.53323888778687	-1.76573431491852	20m	8.16280629899541	7	untreat	172.857219480223	117.239092163412	1587.68927318476	52.4329482193732
rep1	1.83927655220032	1.29207277297974	20m	1.67649410913615	5	untreat	637.043693848893	580.974305064439	604.237136581393	107.963397553043
rep1	5.72078514099121	-1.96687746047974	20m	1.05065823650436	5	untreat	532.047416160603	559.649160469471	388.327988897184	450.19396752051
rep1	4.69106674194336	-3.50282502174377	20m	6.52361366571149	4	untreat	444.538893411573	380.0041092301	653.778751862193	451.896778543902
rep1	5.90304517745972	-1.3629412651062	20m	0.827885533498011	5	untreat	680.04570344549	444.505894969699	417.932172987815	387.734761644764
rep1	5.04562473297119	-1.32594537734985	20m	1.04599555202283	5	untreat	498.090072173297	466.541180845622	576.484286987521	389.102993041328
rep1	4.47783279418945	-5.5625147819519	20m	1.64540954592596	4	untreat	348.241567832611	294.759442231791	601.673913009222	685.543609974144
rep1	0.486616313457489	-0.305585354566574	20m	2.88982822644049	7	untreat	406.944602879917	615.953565583547	832.575437524727	74.7449270595765
rep1	2.63836073875427	-2.01369571685791	20m	0.699920748282737	7	untreat	240.027175094023	320.036233458697	1241.56913783754	128.585986657512
rep1	-8.45860290527344	0.315641522407532	20m	0.62117318815026	3	untreat	222.160264854539	1566.39085292367	48.2957097509867	93.3717055185743
rep1	0.371074974536896	-1.22699666023254	20m	2.87584017299591	7	untreat	225.325456569078	658.937870676548	956.590017008541	89.3651887936005
rep1	4.43489217758179	-3.72619128227234	20m	1.77596471140875	4	untreat	414.985723120247	470.730073987145	530.97901886349	513.523717076886
rep1	4.56499147415161	-0.703671276569366	20m	1.2226594862674	5	untreat	531.627985797055	506.27342032058	576.611892287575	315.705234642559
rep1	6.27449035644531	-0.798375248908997	20m	0.905078865469979	5	untreat	742.47673394854	362.399358236788	382.287127896123	443.055312966316
rep1	3.86957097053528	-3.01641464233398	20m	1.97542399200746	4	untreat	358.404070652457	377.640447325894	885.88576785565	308.288247213766
rep1	3.94385600090027	5.40920686721802	20m	1.06464628994894	1	untreat	788.994436866241	460.246754838641	400.132892982165	280.844448360721
rep1	5.18185615539551	-0.861052393913269	20m	1.09573085315913	5	untreat	601.425065379895	433.50061616912	570.395547590948	324.897303907804
rep1	1.56102359294891	7.52704906463623	20m	0.764680254970629	1	untreat	699.638831423141	574.096162607026	249.777601498729	406.705937518873
rep1	-1.32119643688202	-2.91703104972839	20m	5.52424495850394	7	untreat	109.698249181933	683.894365361949	1025.11746719024	111.508451313648
rep1	3.6606183052063	-6.69143867492676	20m	4.14098189565057	4	untreat	224.101438592309	180.391998522042	723.258414422378	802.466681511039
rep1	4.52576160430908	1.81154453754425	20m	0.795764818180817	5	untreat	706.238812221905	478.784675189583	537.84735165654	207.347693979741
rep1	-0.214624896645546	1.77618002891541	20m	0.55019676882033	2	untreat	897.860598235026	565.252319941484	434.390046514517	32.7155683567418
rep1	4.05460357666016	1.90966320037842	20m	0.90197040914896	5	untreat	747.252895619871	482.277462306593	545.472440126078	155.215734995225
rep1	3.84422945976257	0.354005336761475	20m	1.66354220779857	5	untreat	589.705506359346	443.030538416756	718.346666768011	179.135821503655
rep1	2.38320016860962	-6.99946928024292	20m	4.20781370655247	4	untreat	141.403598518028	410.902221575916	416.843549244741	961.069163709083
rep1	3.89295506477356	-7.63043832778931	20m	5.78017452893449	4	untreat	174.735208243994	204.319090035799	419.018489472232	1132.14574529574
rep1	1.69814884662628	2.5238356590271	20m	0.670908489286561	1	untreat	547.019460717012	699.052117374057	497.832424739733	186.314530216966
rep1	2.88747930526733	4.7975001335144	20m	1.17447841329161	1	untreat	924.66578160118	478.510284769672	375.485828440258	151.556638236658
rep1	3.31429004669189	6.72373342514038	20m	0.662101196377008	1	untreat	1002.86784502638	374.565098744794	306.599657440295	246.185931836296
rep1	4.64994049072266	-1.49334979057312	20m	0.527401422466192	5	untreat	549.865790357419	367.841252859791	737.578594651848	274.93289517871
rep1	-1.248215675354	0.404196739196777	20m	0.373532834575761	2	untreat	457.791080653493	851.330781566145	548.813868619684	72.2828022084462
rep1	0.74512904882431	-2.64838671684265	20m	1.4697817637884	7	untreat	412.30610892737	857.270127472749	367.401483202607	293.240813445043
rep1	3.37688851356506	-4.29371070861816	20m	2.38211369400742	4	untreat	274.546089737547	416.01708704879	765.286730262306	474.368625999125
rep1	-7.5075044631958	0.413981467485428	20m	0.848090499584634	3	untreat	201.629425260335	1554.07942978434	107.299869582985	67.2098084201117
rep1	4.44582653045654	-5.43104600906372	20m	2.96443117814494	4	untreat	357.910147424621	281.672924693269	741.120258145045	549.515202784833
rep1	2.51838207244873	-4.36139965057373	20m	5.25070080225428	4	untreat	188.927161794118	518.026088790324	810.368017574569	412.897264888758
rep1	3.8130943775177	0.220684587955475	20m	0.535690639322243	5	untreat	548.824225063872	462.953768081089	729.898884353653	188.541655549153
rep1	-3.60655069351196	-1.76190793514252	20m	0.695258063801208	2	untreat	149.584744736936	1153.52851229829	499.095254074199	128.010021938339
rep1	4.3476448059082	-5.15580606460571	20m	3.97778793879708	4	untreat	335.110875820875	402.736401399131	541.758392643649	650.612863184114
rep1	3.22095942497253	5.82516527175903	20m	1.87025455314632	1	untreat	802.56454795144	510.090991835892	357.170631599975	260.392361660461
rep1	4.86523389816284	-1.31908619403839	20m	0.63930585002287	5	untreat	473.951552279962	472.387355737784	616.293437618169	367.586187411852
rep1	5.64254426956177	-1.1315780878067	20m	0.54346178012479	5	untreat	623.778915827639	502.335233100134	485.77473091002	318.329653209975
rep1	5.22543096542358	-4.76495695114136	20m	2.7924299283819	4	untreat	425.07781052462	579.06555991433	319.435052222376	606.640110386441
rep1	3.060551404953	4.95961618423462	20m	0.677125401928599	1	untreat	781.243767392708	541.997093824431	386.929805400547	220.047866430082
rep1	-7.59428405761719	1.34520399570465	20m	0.648113142932423	3	untreat	339.446904292973	1399.44700997148	97.2052498657149	94.119368917597
rep1	-8.04092788696289	0.786177098751068	20m	0.430003124407603	3	untreat	316.276771680116	1467.43119801583	69.7669349294374	76.7436284223811
rep1	3.7315878868103	-0.245596915483475	20m	1.38119075863936	5	untreat	456.128160472653	590.794569755056	625.547191505353	257.748611314706
rep1	3.86637854576111	-0.0207723509520292	20m	1.21488834546485	5	untreat	532.559228521069	523.504898515301	650.26551859605	223.888887415349
rep1	2.86524820327759	5.49545621871948	20m	0.741884908616491	1	untreat	760.225735083059	553.994285672229	366.633687841475	249.364824451004
rep1	2.21715474128723	-2.89912056922913	20m	1.27861170004574	4	untreat	387.138644189078	698.413756082519	501.324991768079	343.341141008092
rep1	2.7906973361969	-6.09968566894531	20m	2.08059343086859	4	untreat	205.710540872621	484.477161681312	389.312004922483	850.718825571352
rep1	-8.62856674194336	-1.31652212142944	20m	0.516003749289123	3	untreat	38.7594082941319	1835.25798272714	19.3797041470659	36.8214378794253
rep1	2.76316499710083	-3.64777040481567	20m	0.913368082326029	4	untreat	331.739203354211	598.882324207107	503.630473739066	495.966531747385
rep1	0.414473712444305	-5.8294153213501	20m	4.63056376621103	6	untreat	43.4072415688746	625.40980887294	981.737911304	279.663571301953
rep1	2.82966661453247	-5.78777170181274	20m	2.973756547108	4	untreat	191.004203270232	495.669358486483	550.482184424947	693.062786866106
rep1	-8.19048404693604	-1.52757382392883	20m	1.48273366512598	3	untreat	74.8617250762761	1791.28596218549	53.9543964513702	10.1164493346319
rep1	2.49365282058716	6.42130851745605	20m	1.87180878130683	1	untreat	818.99391396685	525.694723642127	313.600409327163	271.929486111629
rep1	1.93542397022247	-2.6483256816864	20m	1.26980440713619	7	untreat	247.282178448388	477.238853948163	958.415322202829	247.282178448388
rep1	3.06038880348206	-6.8810658454895	20m	11.5733009592066	4	untreat	137.385176934776	259.562938057903	756.050501999551	777.219916055538
rep1	5.43998146057129	-0.596137881278992	20m	1.07708011523302	5	untreat	633.193381211437	458.647405159018	531.993852542747	306.383894134566
rep1	2.95145177841187	-6.57085800170898	20m	2.41837901775264	4	untreat	133.14703676979	237.349065546148	1040.36628730681	519.356143425021
rep1	3.07233071327209	6.75230360031128	20m	0.669872337179555	1	untreat	819.55914512237	480.688606064487	332.899252026026	297.071529834885
rep1	4.44475650787354	-5.41648578643799	20m	3.69440033753086	4	untreat	351.613220365874	296.123836089505	727.316953905392	555.164522686997
rep1	4.10560035705566	-5.03155517578125	20m	1.51589053255018	4	untreat	299.493921395655	558.087791851815	403.723083467271	668.913736333027
rep1	1.13061738014221	-1.14044392108917	20m	1.43196221188267	7	untreat	303.080623495923	577.529206523337	923.907061947249	125.701641081258
rep1	-2.36808180809021	2.761225938797	20m	0.974501056639399	2	untreat	459.722436366507	992.302669567885	327.347002680616	150.84642443276
rep1	4.83846187591553	0.179049089550972	20m	1.2055629765018	5	untreat	661.931409270356	437.96965425407	586.448002950052	243.869466573289
rep1	3.30638670921326	5.45908260345459	20m	0.762607950756616	1	untreat	694.98357507834	527.1384852481	384.207900939535	323.888571781793
rep1	0.769608020782471	-3.53028202056885	20m	0.939789961054689	6	untreat	299.002981139153	832.100822956645	446.908370385922	352.206358566048
rep1	1.84424161911011	-6.29475402832031	20m	9.31500744198638	6	untreat	178.982009449095	544.537943913691	354.220060536676	852.478519148306
rep1	5.24720191955566	-4.68769454956055	20m	1.77648278746225	4	untreat	437.944012455866	508.307767670497	369.268987366385	614.69776555502
rep1	2.00590753555298	-7.01594686508179	20m	11.7810494566613	4	untreat	137.169443685365	380.101960905361	254.90089070987	1158.04623774717
rep1	1.73466682434082	6.41731119155884	20m	1.28120208031326	1	untreat	749.296316913003	607.242223498247	302.840594752339	270.839397884179
rep1	3.34995412826538	2.70290660858154	20m	1.14287577402792	1	untreat	692.11371697225	552.990984989206	514.49161261654	170.622218469771
rep1	3.05350160598755	6.75362110137939	20m	1.15530959931199	1	untreat	792.861065592715	487.315261930894	337.571851071134	312.470354453024
rep1	-2.46787142753601	-0.32924348115921	20m	0.786957525271264	2	untreat	325.303452574212	1014.03185607118	498.120911754263	92.7623126481152
rep1	4.09889888763428	-2.10349559783936	20m	1.54645701970686	4	untreat	446.181168443203	532.830844633622	598.141421463714	353.06509850723
rep1	3.59779024124146	-0.981834053993225	20m	0.599413993903128	5	untreat	463.786302668349	490.47903951257	759.074704007549	216.8784868593
rep1	3.98101282119751	-5.36329793930054	20m	1.24027407208651	4	untreat	310.415261162653	324.928182463764	742.577806573515	552.297282847837
rep1	2.56689453125	-5.33729362487793	20m	0.830475913765527	4	untreat	133.658301415036	455.160702116068	857.339735202752	484.059794313913
rep1	1.20271909236908	-0.386657476425171	20m	3.32397595927612	7	untreat	405.538432442081	588.752753923703	814.987843832045	120.939502849938
rep1	2.36504125595093	-1.80455160140991	20m	6.17080387327585	7	untreat	115.544103271183	164.484242384643	1611.78352192873	38.4066654632122
rep1	4.58647918701172	-5.25809192657471	20m	2.01272546785968	4	untreat	377.597447906384	296.61273210541	698.058439879566	557.949913156408
rep1	3.68180561065674	-7.01555585861206	20m	6.68318109019045	4	untreat	200.054432456191	162.647096544413	606.597359145399	960.919644901765
rep1	5.43861103057861	-3.81677675247192	20m	1.12785156847633	4	untreat	499.179161279694	433.567690702967	430.907766220126	566.563914844981
rep1	-2.47404408454895	-0.105488926172256	20m	0.658992740055989	2	untreat	341.430165043827	1003.04595152875	515.938916066227	69.8035004089602
rep1	1.77741384506226	-0.569779813289642	20m	0.677643477982102	5	untreat	433.85645926303	576.999576774983	757.035250346716	162.327246663039
rep1	2.44646716117859	-4.24205636978149	20m	1.32420239275402	4	untreat	222.020441594696	570.90970695779	663.040638503889	474.247745991392
rep1	-0.469522297382355	0.100997142493725	20m	0.699920748282737	2	untreat	614.355269585892	597.210471364891	668.647130619064	50.0056614779214
rep1	3.60390043258667	-6.88110208511353	20m	7.32974000496237	4	untreat	175.995328500963	172.175274859081	749.003374783167	833.044554904557
rep1	3.21055221557617	-5.29417657852173	20m	4.2300909768531	4	untreat	184.15679574332	304.957980114099	855.537155064283	585.566602126065
rep1	2.95702314376831	4.97631072998047	20m	0.834102446140049	1	untreat	851.214384139078	522.717565471321	375.253665120467	181.032918316902
rep1	0.174407675862312	-5.61325120925903	20m	2.62871789547491	6	untreat	123.634415301641	928.969975897251	330.57940583731	547.034736011567
rep1	-1.08338284492493	1.10673153400421	20m	0.796800970287823	2	untreat	527.107791859599	815.762058830331	509.537532130945	77.8111502268931
rep1	2.40808820724487	2.9342679977417	20m	0.766752559184641	1	untreat	650.796654047862	605.149594144706	498.205053800167	176.067231055033
rep1	2.65180110931396	6.88281631469727	20m	1.67545795702914	1	untreat	852.304287319794	491.20898351834	304.991240070318	281.714022139316
rep1	-2.02523565292358	5.58880424499512	20m	0.392183572501874	2	untreat	617.057972255693	859.291473761027	242.233501505334	211.635585525713
rep1	0.133317872881889	-1.06170225143433	20m	1.32731084907503	7	untreat	314.922461676021	614.776862984769	933.466339752609	67.0528686343682
rep1	3.80074906349182	-3.55253481864929	20m	3.37630164067994	4	untreat	319.580450691812	404.584704026891	834.64106584757	371.412312481495
rep1	4.73862171173096	-4.19836473464966	20m	2.78103225520483	4	untreat	395.177005927626	390.862061367907	564.179001183299	580.000464568936
rep1	3.79544448852539	-3.19717025756836	20m	1.59567424478966	4	untreat	372.88312570241	491.328353866705	664.29598864631	401.711064832344
rep1	3.32413721084595	-3.4365861415863	20m	1.6189876671973	4	untreat	358.248559733666	558.991287170634	591.727793491124	421.250892652345
rep1	3.79643607139587	6.04649829864502	20m	0.707173813031781	1	untreat	875.3152175506	424.223853417092	363.418434427309	267.261027652768
rep1	4.72169733047485	2.05019450187683	20m	1.29156360138332	5	untreat	664.311071542312	491.652133367562	511.00851657101	263.246811566884
rep1	2.85078430175781	-3.80379700660706	20m	2.53390997768384	4	untreat	280.98867215907	546.586110871224	677.608918675735	425.034831341739
rep1	4.4703803062439	-5.56391954421997	20m	1.83865191388263	4	untreat	436.189141590394	223.533338146698	705.408125489703	565.087927820972
rep1	-8.54012393951416	0.312943071126938	20m	0.344520575579585	3	untreat	249.62224637911	1549.97999495866	40.6361796431109	89.9801120668884
rep1	0.55596387386322	-0.786812663078308	20m	0.808716719518395	7	untreat	401.87125127516	508.212566997202	968.200583841385	51.9341309340207
rep1	2.18996500968933	-3.61860609054565	20m	1.91221871348007	4	untreat	282.917427899984	633.818710933052	668.333591231386	345.148802983345
rep1	0.951959252357483	4.02570056915283	20m	0.956368394766789	1	untreat	578.229062175198	721.479300001603	403.610159131332	226.900011739635
rep1	2.18589425086975	5.18112087249756	20m	1.10505622212219	1	untreat	577.346190381845	609.923718365774	409.933893797768	333.014730502381
rep1	3.80653166770935	4.03471565246582	20m	1.15375537115148	1	untreat	728.924017194959	513.107037074216	450.702127159784	237.485351618809
rep1	5.70660972595215	-1.614466547966	20m	1.52210744519221	5	untreat	584.715620970903	450.033932994459	476.31328674596	419.155692336445
rep1	-5.73670148849487	1.25335681438446	20m	0.613920123401216	3	untreat	283.424493460179	1316.13213055071	210.125055496339	120.536853540536
rep1	-0.513579905033112	1.43323123455048	20m	0.967766067943858	2	untreat	492.887708920656	798.746748418589	509.420629974598	129.163445733925
rep1	3.48568439483643	-4.16407060623169	20m	2.69192317400229	4	untreat	311.673084916682	259.665657159428	1065.78078739685	293.099003574805
rep1	2.43831491470337	-1.76920807361603	20m	6.95879755065412	7	untreat	133.78748170544	113.525360416002	1641.37552743237	41.5301634939551
rep1	4.38886594772339	-1.22414791584015	20m	1.31850355616548	5	untreat	476.297539785461	514.977754003707	602.956280460894	335.986958797706
rep1	-0.6026571393013	0.032432846724987	20m	0.669354261126052	2	untreat	376.48225257588	814.21757005498	615.518603417709	124.000106999199
rep1	5.86230087280273	-1.04576337337494	20m	0.833584370086546	5	untreat	664.599793230866	475.056891912316	457.062312673213	333.499535231373
rep1	4.2874813079834	-2.68842434883118	20m	2.09095495193866	4	untreat	426.121088440426	384.991555773898	770.939612307483	348.16627652596
rep1	1.07989072799683	-4.37692022323608	20m	0.976573360853411	6	untreat	195.581824834018	720.887982634286	637.944905086875	375.803820492589
rep1	-0.307134121656418	5.25527095794678	20m	0.654330055574461	1	untreat	537.954808893756	796.234248391043	305.656141416907	290.373334346062
rep1	4.77062129974365	-4.19678926467896	20m	3.55400172703151	4	untreat	410.804527441653	409.397662621648	544.17531237819	565.841030606277
rep1	5.15566539764404	-0.573116481304169	20m	1.67442180492214	5	untreat	624.693250485138	418.651977619581	601.998849415888	284.874455527161
rep1	4.95642137527466	-1.04369258880615	20m	1.2547802015846	5	untreat	545.912343161734	485.343966402184	569.023960609458	329.938262874391
rep1	3.75078105926514	-0.536534786224365	20m	0.599413993903128	5	untreat	565.552361886943	402.059348716087	804.118697432173	158.488125012565
rep1	3.76129198074341	-2.93717670440674	20m	2.71212814008892	4	untreat	348.434864131832	435.451401629305	860.947521426273	285.384745860358
rep1	2.73363637924194	1.11655390262604	20m	0.992115642458505	5	untreat	794.262247541327	442.488739429749	609.807943861044	83.6596022156474
rep1	3.28049778938293	-3.1310453414917	20m	1.43248028793617	4	untreat	460.041234458763	594.772582335153	420.250110992679	455.154605261174
rep1	-5.51864004135132	2.43979787826538	20m	0.547606388552815	3	untreat	392.617771622772	1219.8542857861	199.048079566894	118.698396072001
rep1	2.39859628677368	-3.44633650779724	20m	1.38326306285337	4	untreat	327.486515157543	636.89982307681	575.450918466675	390.38127634674
rep1	3.29623103141785	-3.09952020645142	20m	1.25218982131708	4	untreat	468.778766611105	587.770310435729	429.647319313074	444.022136687861
rep1	2.35209465026855	1.73983609676361	20m	0.911295778112016	5	untreat	551.961297397969	616.70427263948	577.200084356524	184.352878653795
rep1	5.3391489982605	-5.29366540908813	20m	3.9808963951181	4	untreat	465.221853618489	314.753230336915	374.53876012158	775.704688970784
rep1	4.6911358833313	-3.60760736465454	20m	1.59152963636163	4	untreat	417.837019686447	324.216394222867	666.025926116743	522.139193021711
rep1	3.42178201675415	0.593735933303833	20m	1.3216120124865	5	untreat	518.306426945402	582.621822989722	612.887891716461	216.402391396183
rep1	-0.259130239486694	-4.12619686126709	20m	1.91170063742657	6	untreat	246.900582005026	1086.9902741662	354.658039405525	241.669637471021
rep1	2.47403788566589	-7.22550964355469	20m	3.23072226964556	4	untreat	101.834813562013	354.100385151803	504.221614870881	970.06171946307
rep1	-7.30391979217529	1.82006001472473	20m	0.425340439926075	3	untreat	406.733016098982	1314.24136415798	105.797605343666	103.44654744714
rep1	3.44139981269836	-6.57800769805908	20m	4.30417585250405	4	untreat	169.602735811853	199.805962737251	788.304222752898	772.505611745767
rep1	1.7394232749939	-2.05757999420166	20m	2.27435387487877	7	untreat	282.717657573967	543.890734710726	914.105769978658	189.504370784416
rep1	1.62917864322662	2.80692625045776	20m	0.883319671222847	1	untreat	558.121839761026	689.44462558715	485.667888960406	196.984178739186
rep1	4.26907253265381	-3.45765256881714	20m	3.05457641145449	4	untreat	354.877355804576	326.068123968042	782.759924104005	466.513129171145
rep1	4.12528991699219	-3.02893471717834	20m	4.45649021223397	4	untreat	409.515092166028	400.763810744398	729.49784363384	390.441786503501
rep1	3.69013285636902	-6.96998929977417	20m	4.15289764488114	4	untreat	205.15795785388	161.81472732137	595.006236921287	968.239610951232
rep1	5.05369520187378	-5.28673648834229	20m	2.13758179675394	4	untreat	403.727240431465	317.648663097294	461.268898105938	747.573731413072
rep1	1.0833146572113	-1.02651333808899	20m	2.03655696632083	7	untreat	331.441747597874	596.595145676174	882.371585827229	119.810053946491
rep1	1.95336580276489	-0.0453937985002995	20m	3.14783010108505	5	untreat	529.888827044713	429.184535573985	908.880056459787	62.2651139692828
rep1	1.70745134353638	-1.99877154827118	20m	1.80394081829792	7	untreat	289.920819294653	539.929021019106	931.84875188205	168.519940851959
rep1	4.40089893341064	-3.4045991897583	20m	1.40346802894	4	untreat	443.18786546907	440.337782732935	595.66729185232	451.025592993443
rep1	3.09695267677307	-0.839451730251312	20m	1.30088897034637	5	untreat	435.087092674248	461.991771549864	841.732096251416	191.40757257224
rep1	4.85373878479004	-3.53309416770935	20m	1.60862614612724	4	untreat	453.803391022503	399.098324707461	614.810347563363	462.506469754441
rep1	-1.29443764686584	-4.17444705963135	20m	3.37681971673344	7	untreat	47.0857236505976	637.286020730101	1109.92007699648	135.926711670593
rep1	3.53006458282471	-7.55730295181274	20m	10.5723780238385	4	untreat	163.350193883153	266.449042367598	395.653654321498	1104.76564247552
rep1	2.50061941146851	6.4129843711853	20m	1.96920707936542	1	untreat	822.158328072701	527.623534816267	311.80062596457	268.63604419423
rep1	4.24107837677002	-5.44959926605225	20m	2.72508004142649	4	untreat	293.569358638444	409.896216998927	479.985901373856	746.767056036541
rep1	-0.601436853408813	1.30135524272919	20m	0.970874524264877	2	untreat	506.75961486633	808.54938550827	518.089606255618	96.8199264175508
rep1	4.41282176971436	-3.87022638320923	20m	2.69969431480484	4	untreat	353.002928803401	395.229931829201	658.593082279588	523.392590135578
rep1	-7.73353624343872	1.11126565933228	20m	0.433111580728622	3	untreat	307.08022116669	1440.73727825575	85.4283322042672	96.9727014210601
rep1	0.243726417422295	-0.454365938901901	20m	0.908187321790997	7	untreat	393.090710951542	725.621228339121	687.082923343872	124.423670413233
rep1	4.28559064865112	-6.10373878479004	20m	2.37175217293736	4	untreat	290.502527145022	295.562077690364	545.588200472654	798.565727739728
rep1	0.0478631108999252	-6.14111614227295	20m	5.78898182184404	6	untreat	56.1411332772977	875.628937177299	280.532924437943	717.915538155229
rep1	-3.30589818954468	-1.13362598419189	20m	1.67338565281513	2	untreat	198.997762075823	1123.4708489566	430.265431515292	177.484490500058
rep1	3.44089818000793	3.64851689338684	20m	1.09780315737315	1	untreat	633.082529715998	582.071563292838	476.405989987722	238.658450051211
rep1	1.19213283061981	-4.71850538253784	20m	2.34895682658322	6	untreat	137.082127843269	522.785257737684	942.546059145955	327.80508832086
rep1	3.42793679237366	-4.62385320663452	20m	1.42988990766866	4	untreat	265.754725564548	346.879852315831	803.558367562277	514.025587605112
rep1	0.522039532661438	-1.92212545871735	20m	1.37600999810433	7	untreat	284.881650961869	729.645861137033	731.099338948063	184.591682000803
rep1	2.68947291374207	-0.563093066215515	20m	0.90197040914896	5	untreat	466.755888807071	484.494829949382	840.382336617006	138.585477674308
rep1	4.16334772109985	-6.4911994934082	20m	2.28937808043036	4	untreat	243.734315781999	318.427089973257	454.708642883622	913.34848440889
rep1	4.36200857162476	-5.33344030380249	20m	1.98008667648899	4	untreat	329.783543192096	327.258401207471	618.659786233259	654.516802414942
rep1	2.36420917510986	6.07522392272949	20m	0.328460217920988	1	untreat	788.527760346013	566.278623260071	328.806942538106	246.605206903579
rep1	2.35074400901794	-1.87765920162201	20m	6.08998400892936	7	untreat	95.2383453141391	85.057694608145	1719.21633696386	30.7061561616276
rep1	6.05272769927979	-0.569832921028137	20m	1.08381510392856	5	untreat	728.906616208287	421.658637477452	439.189302930563	340.463976431466
rep1	4.41207313537598	-5.32922744750977	20m	1.31021433930943	4	untreat	330.480278691057	348.034658390582	549.52840798513	702.175187980999
rep1	-1.1484260559082	7.01900243759155	20m	0.474557665008873	1	untreat	703.813307901697	739.63614093861	160.149135929727	326.619948277734
rep1	2.31879377365112	-0.551796793937683	20m	0.931500744198638	5	untreat	460.547136083144	463.767745426383	902.844152554601	103.059498983641
rep1	-0.0289995055645704	-5.39310169219971	20m	4.63574452674606	6	untreat	133.959064486216	1083.53684527257	266.192408334929	446.530214954055
rep1	3.44437122344971	0.232144445180893	20m	1.33249160961007	5	untreat	461.541367738871	622.893228005306	607.883752631684	237.900184671906
rep1	5.92929601669312	-0.567203938961029	20m	0.79628289423432	5	untreat	714.570166105517	401.86722874124	453.356467423711	360.4246707773
rep1	3.57221102714539	-1.16262519359589	20m	0.890054659918388	5	untreat	426.94007133769	490.981082038344	778.603866939525	233.693512732209
rep1	3.32182645797729	-4.51259994506836	20m	2.13240103621891	4	untreat	228.850010720921	365.784853201472	906.020944083646	429.562725041729
rep1	-8.88552284240723	-1.0383734703064	20m	1.18380378225467	3	untreat	91.2313354788442	1801.81887570717	13.5157534042732	23.6525684574781
rep1	4.65281677246094	-2.76223492622375	20m	0.64759506687892	4	untreat	457.075748625711	355.160210080789	724.217993599523	393.764580741745
rep1	-1.05883884429932	-3.0542004108429	20m	1.42522722318713	7	untreat	128.400578534257	723.393423326881	886.17448463807	192.25004654856
rep1	-1.49464249610901	2.44061875343323	20m	0.838247054568074	2	untreat	458.09883602617	889.952426238341	394.871652928808	187.29561785445
rep1	2.75678777694702	0.833744466304779	20m	0.675053097714586	5	untreat	851.784847661141	382.192157733173	623.654644983201	72.5868826702537
rep1	4.43014526367188	-5.82124805450439	20m	4.9885543191817	4	untreat	299.084645477959	449.228344849938	323.741087430901	858.16445528897
rep1	4.13358068466187	-5.96275281906128	20m	3.30998790583154	4	untreat	268.581041771712	223.565771553506	754.081305131825	683.990414590726
rep1	5.04938411712646	-6.64398717880249	20m	4.36738113103144	4	untreat	299.264012181902	279.343607392441	302.698564731809	1048.91234874162
rep1	3.77121591567993	0.743022561073303	20m	0.540353323803771	5	untreat	682.886518403285	425.647423395002	679.18523646072	142.499354788761
rep1	2.81571245193481	2.76346397399902	20m	0.899380028881444	1	untreat	581.511689391695	613.756123411502	492.561526578434	242.389193666137
rep1	1.98117136955261	7.54250717163086	20m	0.41135238648149	1	untreat	670.957575719375	493.494158953019	267.410628004099	498.356170371275
rep1	1.91691815853119	-1.95281481742859	20m	4.94244555041992	7	untreat	179.263482209677	423.474569147692	1240.07435943918	87.4061222512197
rep1	4.03049612045288	-3.09809970855713	20m	4.81914344968617	4	untreat	421.029176903238	514.821778165073	537.64741121552	456.720166763937
rep1	2.10510277748108	-3.62794733047485	20m	1.86144726023677	4	untreat	374.439832322375	684.950912784833	401.837868833769	468.989919106791
rep1	3.86702656745911	-0.411783069372177	20m	1.59256578846864	5	untreat	472.193993770957	560.730367603011	636.080472991994	261.213698681806
rep1	-7.50887584686279	0.613849282264709	20m	0.563148670157909	3	untreat	182.900192183919	1534.23073831948	106.543801272186	106.543801272186
rep1	4.76785850524902	2.1316876411438	20m	0.809752871625401	5	untreat	748.376475385123	449.519863102615	497.682705577895	234.639488982134
rep1	-1.00260424613953	6.64519023895264	20m	0.566775202532431	1	untreat	663.402347738538	748.092009151969	227.603465048594	291.120711108667
rep1	3.4521369934082	0.896393239498138	20m	0.562112518050902	5	untreat	626.209146205359	487.446892216671	660.010208074398	156.55228655134
rep1	4.03021860122681	-0.607532382011414	20m	1.14857461061645	5	untreat	485.819549589831	511.93888021294	661.689709118766	270.770394126232
rep1	4.49812316894531	-7.26588439941406	20m	9.81495083361691	4	untreat	232.196782096377	282.935701571584	305.554256036435	1109.53179334337
rep1	1.67056655883789	-1.34724998474121	20m	2.2961130691259	7	untreat	265.666359467315	422.01754479316	1192.0144686263	50.5201601609975
rep1	4.32546138763428	-5.31971836090088	20m	5.32064106947721	4	untreat	321.01394882625	355.784195039866	609.888913314509	643.531475867143
rep1	2.72972416877747	4.11281967163086	20m	2.09147302799216	1	untreat	599.099287071799	596.708627506469	432.231249411737	302.179369057763
rep1	4.02644443511963	-0.1508629322052	20m	0.415496994909515	5	untreat	558.367455943993	471.724230021649	676.298513449405	223.828333632721
rep1	4.25184440612793	-3.54767465591431	20m	2.39195713902398	4	untreat	350.340725729701	353.267199572312	755.448319085405	471.16228866035
rep1	3.98950338363647	-7.57956266403198	20m	11.1878523754002	4	untreat	203.792463780917	176.530752617242	436.0086132997	1113.88670334991
rep1	2.06469178199768	-4.08843564987183	20m	0.82270477296298	6	untreat	264.979622294971	652.725032900914	522.666227462557	489.847650389327
rep1	0.186661913990974	5.08467388153076	20m	0.968284143997361	1	untreat	535.999688952269	735.321345922959	352.16935247153	306.72814570101
rep1	4.4378342628479	-6.8298807144165	20m	5.34136411161733	4	untreat	221.104567170651	364.888062163928	309.097070617058	1035.12883309613
rep1	5.25448703765869	-1.4834486246109	20m	1.0413328675413	5	untreat	524.328019424916	566.581559451832	507.042480322996	332.266473848024
rep1	4.07186031341553	-1.23585879802704	20m	1.25374404947759	5	untreat	500.102074471467	326.222884304354	886.145781081021	217.747793190926
rep1	4.11253643035889	-0.144168585538864	20m	0.780222536575723	5	untreat	713.898886392833	325.548145680035	776.701481425596	114.070019549304
rep1	2.217365026474	-0.773211538791656	20m	0.570401734906953	5	untreat	392.705677931608	478.610044979147	941.441736827113	117.4610733099
rep1	2.66728854179382	-3.52265810966492	20m	2.82869525212712	4	untreat	323.117168352685	599.216192951642	580.479639425721	427.40553231772
rep1	3.69347286224365	-7.08690690994263	20m	10.0315066239812	4	untreat	181.413720729242	259.107170193552	480.383532491033	1009.33756514531
rep1	4.57336807250977	-3.75159192085266	20m	1.36772078124828	4	untreat	405.053434586539	405.784577970269	603.924434961158	515.456085529802
rep1	0.525632619857788	5.226243019104	20m	0.674535021661083	1	untreat	607.826112557285	750.146373058503	333.56311054973	238.682936882251
rep1	-1.48059809207916	1.66460537910461	20m	2.23549817086603	2	untreat	393.200947983543	897.339137263922	458.958103107071	180.720344693233
rep1	4.99293041229248	-4.75639820098877	20m	2.20648591186986	4	untreat	415.592954873163	387.040767133786	452.302910538078	675.281900502741
rep1	3.63077974319458	-7.06275987625122	20m	16.6737597059449	4	untreat	177.764346630425	255.491267424294	547.14714382907	949.815775163979
rep1	3.58134818077087	6.42969083786011	20m	0.34866518400761	1	untreat	1107.07927749842	306.884670187387	301.148508127809	215.106077234149
rep1	2.72077441215515	-7.03670215606689	20m	4.626419157783	4	untreat	132.932183406985	381.072259100024	490.444104309674	925.769986231085
rep1	-6.10946035385132	0.159465357661247	20m	0.46419614393881	3	untreat	193.88355800703	1445.50963803019	219.734699074634	71.0906379359111
rep1	1.02285170555115	-4.73050880432129	20m	2.5437534227004	6	untreat	137.59195245758	589.286676382608	869.188019667742	334.151884539838
rep1	-2.86252880096436	0.346588224172592	20m	0.695258063801208	2	untreat	507.725143193638	944.972858578527	435.80940053165	41.7111307439533
rep1	-3.27013778686523	5.05952739715576	20m	0.379231671164296	2	untreat	627.584714296952	920.281786931245	197.768292320468	184.583739499104
rep1	4.77988719940186	-6.81123399734497	20m	5.51906419796891	4	untreat	250.585959936643	344.804831351723	299.50729701755	1035.32044474185
rep1	4.11390590667725	-0.613792955875397	20m	1.48169751301897	5	untreat	529.122842625682	446.109947672928	698.523140456098	256.46260229306
rep1	4.36752319335938	-5.45347785949707	20m	5.11962756071799	4	untreat	315.257307461961	403.740306396452	479.722395989204	731.498523200151
rep1	3.44285321235657	-5.53728103637695	20m	2.16711213180362	4	untreat	228.414576585858	450.368942924844	584.187583752922	667.247429784144
rep1	0.770203053951263	-2.62397456169128	20m	1.82673616465206	7	untreat	446.698333229432	858.361503068321	345.424814053642	279.733882696373
rep1	2.84862852096558	3.4695188999176	20m	0.894717344399916	1	untreat	594.601192577541	587.895164089824	466.068979896305	281.653196484098
rep1	3.96906733512878	-0.422944307327271	20m	1.15479152325849	5	untreat	502.25515889085	522.172173812384	644.272134853091	261.519065491443
rep1	5.72318887710571	-1.78769910335541	20m	1.4205645387056	5	untreat	565.972173803941	504.728916190828	439.261985638879	420.25545741412
rep1	-7.97229146957397	-1.1984703540802	20m	0.527401422466192	3	untreat	75.8435572906785	1734.92137302427	73.9474683584115	45.5061343744071
rep1	4.90375232696533	-2.75731587409973	20m	1.25322597342409	4	untreat	538.609966848798	322.368039417651	653.513426443209	415.72710033811
rep1	5.21593761444092	-3.59635019302368	20m	1.42419107108012	4	untreat	548.381474830959	316.670992508019	528.01903850561	537.14702720318
rep1	6.08230400085449	-0.174206435680389	20m	1.88061607421638	5	untreat	864.078544408436	372.218449899019	417.416404529614	276.5051342107
rep1	4.91217803955078	-7.20002222061157	20m	4.6761544589193	4	untreat	260.684288919259	218.769505795243	305.379134189255	1145.38560414401
rep1	5.59541940689087	-1.50370645523071	20m	1.15012883877696	5	untreat	563.415139376105	561.676203760747	456.470599031567	348.656590879349
rep1	2.02283000946045	5.70710563659668	20m	0.883319671222847	1	untreat	759.634390425251	601.141373048894	346.420452265465	223.022317308159
rep1	1.68890488147736	-2.12574124336243	20m	0.884355823329853	7	untreat	340.360737227521	603.829347772412	738.390569467014	247.637878580821
rep1	2.1736261844635	-3.70136404037476	20m	1.12059850372728	4	untreat	292.700729930498	695.164233584934	526.504361765226	415.84920776711
rep1	-2.39715647697449	1.28605031967163	20m	0.794728666073811	2	untreat	378.745618283819	997.824834880626	430.335553000219	123.312526883104
rep1	-2.24677538871765	1.20878124237061	20m	1.03511595489927	2	untreat	301.415506662114	1048.19174592434	398.023040848689	182.588239612627
rep1	1.01829075813293	1.7992959022522	20m	0.826331305337502	5	untreat	660.751924165568	655.911250728458	508.270710896591	105.284647257151
rep1	5.82458829879761	-1.28837049007416	20m	0.738258376241969	5	untreat	661.015188861271	501.179548931701	444.288897431346	323.73489782345
rep1	4.96599149703979	-2.88612651824951	20m	1.01853752118717	4	untreat	535.080925997474	333.811953833286	634.242712283244	427.082940933763
rep1	2.38544583320618	-1.8520610332489	20m	9.93825293435066	7	untreat	84.5218979179547	69.6299444752675	1750.30763605098	25.7590546035672
rep1	3.74308061599731	-2.97008109092712	20m	1.90237526846352	4	untreat	344.832069084786	444.181552403422	847.887389380733	293.317522178828
rep1	-1.58293163776398	-1.89954566955566	20m	0.634643165541341	7	untreat	237.928978359358	792.57136499839	797.298430793609	102.419758896412
rep1	2.88482260704041	2.65730834007263	20m	1.14546615429543	1	untreat	526.423236285755	604.993868567211	531.661278437852	267.14014975695
rep1	3.84257793426514	-0.0831180587410927	20m	0.689041151159171	5	untreat	512.30612192922	526.819043230331	676.302132631774	214.791235256443
rep1	2.51975727081299	7.05882024765015	20m	0.549678692766827	1	untreat	825.937053726378	493.015289779402	301.99460554753	309.271583994459
rep1	2.59771656990051	-4.77147197723389	20m	0.96983837215787	4	untreat	153.633846914593	453.683843237723	898.087789681948	424.813053213504
rep1	-5.51711130142212	3.3504536151886	20m	0.494762631095495	3	untreat	468.911727400086	1150.04643487349	177.863069013826	133.397301760369
rep1	4.43705987930298	-5.65763664245605	20m	1.72778363843296	4	untreat	299.227280835291	441.027442933253	366.944092939216	823.019716340008
rep1	2.77259826660156	7.07969808578491	20m	0.927356135770613	1	untreat	914.42755085168	443.195428537784	288.993612769163	283.601940889141
rep1	3.72357869148254	5.90134334564209	20m	0.977609512960418	1	untreat	1044.38427251816	360.061962709494	361.084866012646	164.687431807467
rep1	-3.544753074646	3.98769426345825	20m	0.581281332030518	2	untreat	531.870971301784	1056.57387021406	220.776629596967	121.857230621703
rep1	1.47636640071869	-5.75677537918091	20m	0.856379716440684	6	untreat	148.298701571123	604.871869400329	566.337561118069	610.710400958247
rep1	2.62622618675232	-4.38473129272461	20m	7.21835365345919	4	untreat	202.400723231378	502.192075094966	793.394210777619	432.231523943805
rep1	4.94824314117432	-1.47737979888916	20m	1.75990435375015	5	untreat	472.752964231894	436.955564296065	612.533287790843	407.976716728966
rep1	4.2353949546814	-6.74738073348999	20m	6.0956828455179	4	untreat	261.988696012008	259.691988595497	459.177432772455	949.360415667808
rep1	6.08194780349731	-0.189961105585098	20m	0.905078865469979	5	untreat	837.496077876479	387.81150835705	416.538286753869	288.372660060371
rep1	1.35986185073853	-5.86929702758789	20m	3.81511205799709	6	untreat	185.839888638086	718.19646666905	246.912799854834	779.269377885798
rep1	2.63510918617249	4.41779899597168	20m	1.03822441122028	1	untreat	685.786225314377	593.320666845023	420.910927615706	230.200713272663
rep1	3.47584366798401	-5.88710498809814	20m	12.2804747722383	4	untreat	179.960469036263	170.107429781336	1033.2662405435	546.884393686669
rep1	0.154611364006996	7.05975103378296	20m	0.365761693773214	1	untreat	921.364937163028	585.080405201448	213.253605634173	210.519585049119
rep1	3.10603475570679	-1.55202424526215	20m	10.8894405685824	5	untreat	407.642612312624	309.014956168502	1066.35413700703	147.206827559616
rep1	5.42334222793579	-0.846068739891052	20m	1.32316624064701	5	untreat	628.03899802768	386.194859196323	562.287622782905	353.69705304086
rep1	3.41606783866882	-3.206467628479	20m	0.833584370086546	4	untreat	473.857253296376	549.434486100608	415.074961115306	491.851832535478
rep1	1.98311913013458	5.43529081344604	20m	0.878138910687815	1	untreat	604.687929822044	630.879685727707	375.794758646468	318.856158851549
rep1	3.60558843612671	3.47403359413147	20m	3.13176974342646	1	untreat	623.28975624636	535.160671859067	497.482295200732	274.28580974161
rep1	6.03290367126465	-0.622990787029266	20m	1.08536933208907	5	untreat	730.626871936458	445.931155128935	426.582902530366	327.077603452008
rep1	4.14179801940918	-1.02407455444336	20m	0.281315297052203	5	untreat	565.202111886916	312.816263182695	842.471072435214	209.729085542943
rep1	-2.08912658691406	0.957593023777008	20m	0.430521200461106	2	untreat	276.409152145228	1001.1121392823	473.844260820391	178.852980799853
rep1	3.8227846622467	-3.33879280090332	20m	2.73181503012204	4	untreat	342.629347038254	461.597870315425	675.741212214333	450.250103479756
rep1	2.99548292160034	-2.16518688201904	20m	3.50685680616273	4	untreat	301.979823681133	374.694512102935	1042.52902302004	211.015174243662
rep1	4.25265502929688	-3.92428660392761	20m	2.50541579474117	4	untreat	423.482602060315	522.468167857636	438.649745206678	545.618017923139
rep1	1.89105606079102	4.16493034362793	20m	0.737740300188466	1	untreat	525.930330633802	699.433120121242	390.38127634674	314.473805945985
rep1	3.32132744789124	-7.42459630966187	20m	5.69883658853449	4	untreat	165.998793842108	313.572774414215	407.276110473079	1043.37085431837
rep1	1.98093235492706	0.889986515045166	20m	1.33197353355656	5	untreat	708.722790819562	488.748450024931	655.418428374446	77.3288638288293
rep1	0.140028059482574	-1.19637429714203	20m	1.03511595489927	7	untreat	314.940561448234	730.352958450507	749.674465287822	135.250547861205
rep1	4.59394264221191	0.163278624415398	20m	0.830475913765527	5	untreat	609.289193837911	426.261609918222	662.270862867294	232.396866424341
rep1	1.8508563041687	-2.01120972633362	20m	4.00317366541873	7	untreat	399.682885062305	584.536219403621	686.205553291344	259.793875290498
rep1	-2.72639560699463	5.8089075088501	20m	1.14598423034894	2	untreat	477.318959121668	909.262075694292	198.083004973709	345.5544932581
rep1	4.1939754486084	-6.68747997283936	20m	1.99044819755905	4	untreat	244.668512648168	228.591731529603	524.002584583244	932.955704286753
rep1	1.87233984470367	-4.65056037902832	20m	3.13176974342646	6	untreat	275.882351125438	645.641335619948	427.23447431231	581.460371990072
rep1	2.80145621299744	-0.645784795284271	20m	1.08122472366104	5	untreat	436.541996932701	500.358517670744	813.891858688086	179.426159756237
rep1	-4.71134567260742	0.0586105175316334	20m	0.547088312499312	3	untreat	354.604541109154	1261.22233693462	286.973778114109	27.4178768898831
rep1	4.84604835510254	-2.5325665473938	20m	1.60448153769921	4	untreat	537.868451411115	328.455010305513	691.189006506288	372.706064824852
rep1	-2.65242910385132	-1.12695276737213	20m	1.40709456131452	2	untreat	237.36855303312	998.511428178245	616.873964169905	77.4645876664973
rep1	-5.75458574295044	3.66720652580261	20m	1.71690404130939	3	untreat	436.832800176773	1071.11402603345	178.810226205692	243.461480631855
rep1	1.66918611526489	6.09135675430298	20m	0.564184822264915	1	untreat	645.178646491632	652.268521727804	319.04438562773	313.726979200601
rep1	3.47596573829651	-1.03218114376068	20m	1.54231241127884	5	untreat	408.477553181086	543.339983437699	756.00766191928	222.393334509703
rep1	2.2502179145813	2.37909889221191	20m	0.624799720524782	1	untreat	494.558479860498	707.426692874887	492.95796698069	235.275393331693
rep1	2.47947549819946	-2.20984530448914	20m	4.52902085972441	7	untreat	238.02054205279	391.254545934643	1141.96868598983	158.974759070509
rep1	2.9824423789978	-4.03357553482056	20m	7.70068245927061	4	untreat	256.860351074306	473.594388457024	821.875208265563	377.888585250875
rep1	3.92575764656067	-1.37434113025665	20m	1.31850355616548	5	untreat	453.544472598257	412.588951661291	828.970081187116	235.115027601103
rep1	1.25814235210419	-6.13441753387451	20m	8.37314517671768	6	untreat	134.955261870064	643.605226741395	300.484459172639	851.17358526367
rep1	-8.41307926177979	-1.4438099861145	20m	0.743439136777	3	untreat	45.7334007830133	1811.84973102115	41.6981007139239	30.9373005296855
rep1	2.2537784576416	0.951436221599579	20m	3.97986024301109	5	untreat	603.790046200701	555.547146129734	646.253848867334	124.627491849999
rep1	3.67179656028748	-7.82855558395386	20m	7.21369096897766	4	untreat	160.805335990765	129.75327110979	403.815468742326	1235.84445720489
rep1	1.75196492671967	-2.19598937034607	20m	2.26761888618323	7	untreat	337.358276852077	590.487232294028	751.008033305997	251.364990595665
rep1	1.09381878376007	-4.34128522872925	20m	1.45682986245082	6	untreat	181.215395705765	713.192409614734	706.328190080424	329.482537646845
rep1	-8.02927207946777	1.11954808235168	20m	1.04185094359481	3	untreat	320.583286940803	1420.54869662392	70.0676046307743	119.018944852274
rep1	2.89215707778931	-3.79162192344666	20m	2.70021239085834	4	untreat	279.237293537609	500.331012691392	842.526316708302	308.123910110465
rep1	1.2396959066391	-5.03380489349365	20m	1.92827907113867	6	untreat	147.800183212954	584.977567242849	781.525881059373	415.914901532593
rep1	4.5562481880188	1.18280184268951	20m	0.836174750354061	5	untreat	657.757244842796	473.585216286813	559.691619248052	239.184452670108
rep1	5.47854518890381	-1.80127060413361	20m	1.82155540411703	5	untreat	501.768981571576	513.846571937631	475.966856698639	438.636122839922
rep1	2.9122154712677	7.37099933624268	20m	1.11438159108525	1	untreat	737.628839686316	456.755571046636	299.717801040425	436.116321274391
rep1	4.63800573348999	-7.076575756073	20m	7.32559539653434	4	untreat	235.612248093384	275.062966343087	339.221573877207	1080.32174473409
rep1	4.1802659034729	-1.70209634304047	20m	1.27653939583173	5	untreat	454.353388460919	563.241528109312	576.558782598684	336.064833878852
rep1	5.74399566650391	-2.85287618637085	20m	1.38326306285337	4	untreat	615.211974390881	414.960838190794	422.913049375635	477.13267109046
rep1	3.4177520275116	-7.40023136138916	20m	12.726020178251	4	untreat	147.257349410988	230.865577678487	498.11330731924	1053.98229863905
rep1	-6.11673164367676	2.60998892784119	20m	0.465750372099319	3	untreat	386.473121188652	1266.77300834058	161.030467161938	115.941936356596
rep1	1.68625581264496	-2.04140472412109	20m	1.01698329302666	7	untreat	407.086333510838	623.412404458627	647.011612198386	252.708182879917
rep1	5.03751707077026	-3.54945755004883	20m	1.52107129308521	4	untreat	481.897201881476	355.670376832031	570.650438244367	522.000516089894
rep1	-1.97914302349091	5.10251092910767	20m	2.03759311842783	2	untreat	1245.58724558231	478.014963434662	169.317415179629	37.2989088511646
rep1	4.19217252731323	-1.63706696033478	20m	2.52251230450677	5	untreat	463.823307386709	338.947801551826	874.524971021437	252.922453087795
rep1	3.31145071983337	-4.08075428009033	20m	11.6023132182027	4	untreat	217.025687261187	203.493902948238	1253.6293174003	256.069625438041
rep1	3.07089424133301	-6.02389240264893	20m	4.62331070146199	4	untreat	223.000370637858	447.298512588837	415.935705855094	843.983943965978
rep1	1.47834062576294	-5.87616062164307	20m	5.34447256793835	6	untreat	178.876397595353	664.237668894879	338.48054733263	748.623919224905
rep1	2.38313412666321	6.98127365112305	20m	1.70861482445334	1	untreat	849.225922211131	503.916966935758	296.731593770533	280.344050130346
rep1	2.96312046051025	-6.80937051773071	20m	9.54503320974178	4	untreat	175.274403266876	373.283143359162	534.414065190874	847.246921230857
rep1	4.48636531829834	-3.07714867591858	20m	1.13717693743938	4	untreat	403.631119211356	347.351398885589	755.379371247395	423.856643703428
rep1	4.8739013671875	-2.71895527839661	20m	1.62468650378583	4	untreat	545.951479213447	292.979598766179	690.594768520279	400.692686547863
rep1	-2.0478892326355	-1.20177793502808	20m	0.343484423472579	2	untreat	253.286594834322	919.983493880987	660.874218705646	96.074225626812
rep1	2.80964326858521	-0.0155068356543779	20m	0.569883658853449	5	untreat	528.177980406707	508.87579507623	759.80420437244	133.360553192391
rep1	5.52290058135986	-4.22144460678101	20m	0.970874524264877	4	untreat	641.689512320576	315.179760465644	406.849690797155	566.499569464393
rep1	1.33932316303253	-2.08788204193115	20m	0.667281956912039	7	untreat	268.252420353688	614.43291812856	878.189487861795	169.343706703725
rep1	4.76703119277954	-3.58782887458801	20m	1.37549192205083	4	untreat	444.931729651689	398.4029213221	622.322811408245	464.561070665734
rep1	3.4432156085968	-4.2652587890625	20m	1.89564027976797	4	untreat	271.14849029422	380.873949401609	845.624571870886	432.571521481052
rep1	3.06224679946899	6.82867288589478	20m	0.955332242659783	1	untreat	747.38396561611	490.928683296856	337.055513905304	354.850370229497
rep1	0.867688655853271	5.23201942443848	20m	0.391665496448371	1	untreat	615.320987386921	707.236155627291	354.894677372539	252.766712661017
rep1	1.83035278320312	-2.20984125137329	20m	1.8013504380304	7	untreat	377.494564990648	635.634230756311	607.877277448176	309.212459852634
rep1	4.21388053894043	-0.495669424533844	20m	0.363171313505698	5	untreat	798.521219092515	181.732415379676	831.563476434274	118.401422141304
rep1	4.48348093032837	-2.93276906013489	20m	1.23353908339097	4	untreat	407.769811895434	345.347792977047	785.544627687227	391.55630048806
rep1	-0.178228408098221	4.74146223068237	20m	1.25426212553109	1	untreat	555.70521170355	798.078790409259	353.992989951759	222.4415409832
rep1	2.92746162414551	-6.87043046951294	20m	6.68887992677899	4	untreat	113.322410971281	247.874086266997	870.997844747603	698.024191061887
rep1	3.6426990032196	4.64538192749023	20m	2.32771570838959	1	untreat	762.55016607162	517.245295746609	418.865584180186	231.557487049354
rep1	1.73556005954742	-2.1323070526123	20m	0.925801907610104	7	untreat	297.039785443837	557.354651960072	840.352556637473	235.471539006387
rep1	2.8701183795929	-0.110330373048782	20m	0.397364333036905	5	untreat	500.799854076279	533.515422433021	744.908325661199	150.99493087727
rep1	-2.87137198448181	4.73750638961792	20m	0.789029829485276	2	untreat	498.08002855402	987.288402655424	250.941083088285	193.909018750038
rep1	3.28856420516968	-6.37265586853027	20m	4.16429531805821	4	untreat	163.773207208084	285.522497610574	763.874739191957	717.048089037153
rep1	1.32693529129028	5.22592878341675	20m	1.06827282232347	1	untreat	683.346037402944	657.135504461461	353.842194710018	235.894796473345
rep1	2.18366765975952	3.93683218955994	20m	0.711318421459806	1	untreat	566.553582533322	663.556553240019	428.781247326707	271.32714994772
rep1	3.37567377090454	-4.7422022819519	20m	2.50593387079467	4	untreat	219.080003027336	329.218583784248	857.564529154363	524.355417081821
rep1	3.13829159736633	-7.70869970321655	20m	8.7399430225979	4	untreat	109.039612447808	252.175557014658	404.808130997214	1164.19523258809
rep1	1.62594056129456	2.23179578781128	20m	1.31539509984446	1	untreat	493.387880247342	713.093731389841	535.960640330318	187.776281080267
rep1	5.37683439254761	-5.96707248687744	20m	7.21058251265665	4	untreat	394.6976537616	319.391671332735	277.231415976612	938.897791976821
rep1	0.469336062669754	-1.06402885913849	20m	1.22628601864192	7	untreat	348.205878162821	750.232805409356	670.316702224447	161.463147251144
rep1	4.29571962356567	-6.10081100463867	20m	1.89201374739345	4	untreat	293.866786520964	314.479744568297	534.351297073191	787.520704885316
rep1	3.17222929000854	-4.32558155059814	20m	2.45775279781888	4	untreat	211.982263009673	350.320016221359	1002.13495929525	365.781294521489
rep1	0.354759693145752	-5.37648630142212	20m	1.8339892294011	6	untreat	127.590716591293	914.945395043546	414.942458658009	472.739962754919
rep1	2.35290837287903	-6.75273418426514	20m	12.7643578062103	4	untreat	162.571590574647	408.378001147314	365.88161921995	993.391143722936
rep1	0.0689182132482529	4.33116722106934	20m	0.549160616713324	1	untreat	633.694386321343	752.056843536536	364.192176046749	180.275127143141
rep1	3.36406278610229	2.23903584480286	20m	0.970874524264877	5	untreat	631.389520148496	570.619566333225	519.119605472826	209.089841093221
rep1	-5.55336952209473	3.29071664810181	20m	0.408762006213974	3	untreat	491.728675719393	1149.8133213339	166.355969895118	122.320566099352
rep1	1.77168464660645	-6.45289993286133	20m	2.74891153988764	6	untreat	149.513723536116	549.672107696038	353.594499457676	877.438202357937
rep1	-5.12229108810425	1.77937984466553	20m	0.842909739049602	3	untreat	382.010060013142	1227.88947861367	234.900595908702	85.4183985122553
rep1	4.75877666473389	-6.78972673416138	20m	5.52942571903897	4	untreat	249.754688854021	295.690743139989	365.679928213491	1019.09317284027
rep1	-2.05369663238525	-0.730534076690674	20m	0.78799367737827	2	untreat	319.799520268269	934.017646497802	624.370491952335	52.0308743293613
rep1	3.76850533485413	-5.75683355331421	20m	2.81056259025451	4	untreat	233.76102787325	344.059229761694	657.163802864374	695.23447254845
rep1	1.66552495956421	5.97001457214355	20m	0.798355198448332	1	untreat	775.344108991933	604.993868567211	315.648974904632	234.231580583993
rep1	2.15051317214966	2.30603456497192	20m	1.33197353355656	1	untreat	485.745387351966	691.455180450017	539.800515465323	213.217449780461
rep1	2.84315299987793	-0.0803471952676773	20m	1.07293550680499	5	untreat	546.165166762913	452.030897406165	801.539323235674	130.483145643017
rep1	5.51328039169312	-1.31022274494171	20m	2.24275123561508	5	untreat	604.168656105273	503.399566599891	490.023138789443	332.627171553161
rep1	2.26217603683472	7.09099340438843	20m	0.785921373164257	1	untreat	771.069499688166	530.587428003243	295.194923973027	333.366681383332
rep1	1.13019585609436	-0.216453909873962	20m	1.17499648934511	7	untreat	460.426907574446	593.193261699424	777.023598180164	99.5747655937341
rep1	1.69397282600403	5.0317325592041	20m	0.868813541724759	1	untreat	666.426076705222	645.708167584853	377.526343971179	240.557944786514
rep1	-6.80261850357056	2.02664709091187	20m	0.542943704071286	3	untreat	368.362315467131	1331.62977041368	127.08499883616	103.141448330797
rep1	0.992608070373535	-3.1349401473999	20m	1.24493675656804	7	untreat	388.774769036671	834.580547580787	350.218593595017	356.644622835293
rep1	2.42753648757935	3.50048756599426	20m	0.652775827413951	1	untreat	617.363546681151	637.278499799898	468.767358025887	206.809128540832
rep1	-6.9479513168335	0.98894876241684	20m	0.633088937380832	3	untreat	263.786002470522	1450.03323513736	145.31923489394	71.0800605459489
rep1	-8.86061954498291	-1.20940971374512	20m	0.886428127543866	3	untreat	53.0217831988574	1833.19995102433	11.281230467842	32.7155683567418
rep1	2.63099479675293	-3.8185772895813	20m	3.41049466021114	4	untreat	252.74925953018	561.502125290365	777.599810062689	338.367338164534
rep1	4.05181217193604	-1.06506216526031	20m	0.609257438919688	5	untreat	535.077586542153	352.88859235142	843.649937063395	198.602417090799
rep1	-5.67187595367432	2.70969986915588	20m	0.428448896247093	3	untreat	464.466128266633	1204.34433259087	170.382047052584	91.0260251376819
rep1	3.14965772628784	-5.03085231781006	20m	3.59596588736527	4	untreat	195.496848974583	316.743827854979	883.490027300498	534.487828917708
rep1	4.43517351150513	-2.95167016983032	20m	0.884355823329853	4	untreat	381.06833370656	287.214708490998	895.567122538859	366.368368311351
rep1	2.079017162323	3.65270137786865	20m	0.961031079248317	1	untreat	551.491009442219	691.965134488823	457.841592744484	228.920796372242
rep1	2.7488431930542	4.26137733459473	20m	0.954296090552776	1	untreat	606.729929769087	599.394680186386	424.396582999102	299.697340093193
rep1	-2.69491267204285	-0.304172962903976	20m	1.2231775623209	2	untreat	381.792484088652	980.233808184783	532.220357905166	35.9718828691664
rep1	4.75591993331909	2.13860821723938	20m	1.07293550680499	5	untreat	700.880896596775	484.651683816919	493.971908505706	250.714044128368
rep1	5.76634788513184	-1.61912751197815	20m	1.2552982776381	5	untreat	610.21353541667	480.363918872391	450.888852540255	388.752226218453
rep1	1.48144686222076	1.34457170963287	20m	1.08018857155404	5	untreat	682.288277628875	586.008792047596	570.270799212194	91.6506641591026
rep1	2.77463817596436	-6.90549612045288	20m	10.6863547556092	4	untreat	143.173236804338	382.076029981773	500.357710583527	904.611555678129
rep1	-0.569039463996887	0.335704356431961	20m	1.24700906078205	2	untreat	351.240431024064	871.685727221821	544.502859966529	162.789514835354
rep1	-0.130122512578964	6.08801937103271	20m	0.713908801727321	1	untreat	689.16365621154	721.380656400291	280.147827728268	239.526392707669
rep1	5.24302339553833	-4.92272043228149	20m	1.56251737736546	4	untreat	494.074505143527	476.79469732115	248.957231218694	710.392099364397
rep1	0.898582100868225	1.72970259189606	20m	0.963621459515833	5	untreat	548.970754829177	704.633539752384	540.668739633273	135.945498832934
rep1	4.40075922012329	-3.49098968505859	20m	0.92839228787762	4	untreat	427.620958493283	435.160874638001	610.733207722145	456.703492194338
rep1	1.08171474933624	-1.65017127990723	20m	0.37508706273627	7	untreat	439.897870100665	735.829164532022	527.877444120798	226.614054294282
rep1	1.95355641841888	-2.28824806213379	20m	2.00806278337816	7	untreat	431.261416310466	622.490496983929	582.651105176958	293.815514576415
rep1	3.30762600898743	1.47221374511719	20m	1.02579058593621	5	untreat	609.286153108513	542.995819650306	591.738711898988	186.197848389961
rep1	1.08280026912689	0.250580549240112	20m	1.18224955409416	5	untreat	476.210794963143	620.004463069244	720.660030743514	113.343244271867
rep1	-4.32082891464233	3.68906211853027	20m	0.513931445075111	2	untreat	430.01844335036	1093.53106408553	225.71103813865	180.957987473228
rep1	5.06963443756104	-0.841948211193085	20m	1.24597290867504	5	untreat	570.638410393748	435.001432395796	630.02974987214	294.548940386084
rep1	3.72459173202515	-5.40536594390869	20m	1.03407980279226	4	untreat	258.200575312502	456.444462724723	494.159153500706	721.414341509837
rep1	-2.10331058502197	3.33391165733337	20m	0.813379403999923	2	untreat	783.15236022384	773.316851775189	290.147499235206	83.6018218135339
rep1	1.33010590076447	-2.1888964176178	20m	1.39828726840496	7	untreat	293.215857187694	666.529704631537	752.348979905984	218.123991322553
rep1	3.80074739456177	-3.02665734291077	20m	0.789029829485276	4	untreat	349.796661274579	416.967759272958	845.341931413566	318.112181086664
rep1	4.34239053726196	1.74948990345001	20m	0.69214960748019	5	untreat	816.297508362267	418.984561814261	546.124704709623	148.811758161617
rep1	3.48256945610046	-4.07951831817627	20m	1.66354220779857	4	untreat	287.338666707204	186.349344517225	1196.84369333482	259.686828488519
rep1	3.78541088104248	-6.41466760635376	20m	3.84308816488626	4	untreat	217.012976080054	382.244678491126	424.13807075598	906.822807720608
rep1	-2.74758386611938	3.10286378860474	20m	0.473003436848363	2	untreat	545.450582175601	968.280490838858	306.551683780861	109.935776252447
rep1	1.02951407432556	-2.6121780872345	20m	0.499425315577023	7	untreat	432.497098691201	742.853813029795	438.50400283969	316.363618487082
rep1	1.12278342247009	-2.15408182144165	20m	2.33600492524564	7	untreat	316.78015401538	699.484826569096	690.067038206476	223.886514256816
rep1	2.40218138694763	4.64466333389282	20m	1.48325174117948	1	untreat	689.026664608739	617.562059473194	387.661773140924	235.968035824911
rep1	2.04133462905884	-3.73842525482178	20m	1.81430233936798	4	untreat	264.564504815228	706.607698277338	599.67954424785	359.366785707351
rep1	4.92396211624146	-2.10168933868408	20m	0.625317796578285	4	untreat	631.678807418284	327.833305115818	644.472302252072	326.234118261595
rep1	5.25059175491333	-5.76807260513306	20m	2.11893105882783	4	untreat	401.617596973998	300.623277640936	343.56946016107	884.408198271765
rep1	4.14362478256226	4.64857721328735	20m	0.9087053978445	1	untreat	802.240199881313	444.588533267559	445.688999934063	237.700799964833
rep1	3.85564112663269	-5.43201112747192	20m	6.53397518678155	4	untreat	277.472740280336	364.249929325538	682.279909635819	606.215953806074
rep1	3.27932977676392	0.700307250022888	20m	1.35580503201771	5	untreat	494.908916956459	637.997337060114	584.892356403088	212.419922628107
rep1	5.27068376541138	-0.179013982415199	20m	0.97968181717443	5	untreat	690.019951528446	445.042453944382	524.660140659203	270.495986915737
rep1	5.12999486923218	-3.43302464485168	20m	1.20918950887632	4	untreat	531.761146850778	341.551094322506	586.343161924108	470.563129950377
rep1	2.84770083427429	1.01942765712738	20m	0.462123839724797	5	untreat	566.947596029726	549.636219051719	653.50448091976	160.130237046564
rep1	-0.117494873702526	-1.11279726028442	20m	1.13303232901136	7	untreat	340.67871685251	816.393298156921	596.629048166571	176.517469871767
rep1	1.85647356510162	4.03839302062988	20m	0.394255876715886	1	untreat	530.112580035458	722.880790957443	410.900660123178	266.324501931689
rep1	4.00641441345215	-1.30000591278076	20m	1.27757554793873	5	untreat	479.032336668789	366.318845687898	874.312287678166	210.555063012915
rep1	3.65172863006592	-6.73459720611572	20m	4.046692053913	4	untreat	230.311569939895	161.11925279057	767.540489520723	771.24722079658
rep1	0.265989661216736	-3.68891096115112	20m	1.78839853669283	6	untreat	263.364116183516	886.267779513532	441.735991050909	338.850646299811
rep1	3.79376769065857	-3.4118983745575	20m	1.86870032498581	4	untreat	318.938243885908	417.402399716457	835.339930714601	358.537958730803
rep1	0.632339060306549	-5.92342853546143	20m	4.50777974153079	6	untreat	109.144640645846	776.435451748901	431.03259507089	613.605845582132
rep1	3.44470310211182	-4.5538125038147	20m	3.68144843619328	4	untreat	249.08674286586	294.449323082435	960.763151054033	425.91931604544
rep1	3.36880350112915	-4.51168060302734	20m	3.83738932829773	4	untreat	244.176423041145	350.238113732442	913.120796516725	422.683199757456
rep1	0.102709732949734	-1.23967635631561	20m	1.03304365068525	7	untreat	356.228896771103	839.267536686266	522.727185479335	211.994914111064
rep1	-5.79114532470703	0.847954630851746	20m	2.20130515133482	3	untreat	238.949152361291	1277.87826158234	231.680737080339	181.710382023796
rep1	2.87413120269775	-0.154515326023102	20m	1.99718318625459	5	untreat	514.224236949431	503.208722623348	765.077540466145	147.708033008843
rep1	4.5686731338501	0.129447728395462	20m	2.20441360765584	5	untreat	612.407760191419	422.788172221039	663.214922518411	231.8076781169
rep1	3.05732798576355	-3.85761642456055	20m	3.57524284522514	4	untreat	278.862176126449	465.982332423936	854.76711157716	330.606912920223
rep1	-3.21874070167542	4.66839027404785	20m	0.66572772875153	2	untreat	453.638908155974	1033.45552586526	226.819454077987	216.304644948544
rep1	4.23836088180542	-7.45481157302856	20m	6.36663662150004	4	untreat	212.19995428005	250.210604861673	351.205845869868	1116.60212803618
rep1	2.09980225563049	-7.16553354263306	20m	7.01578591653947	4	untreat	111.32038652417	332.53580251074	285.356483766182	1201.00586024668
rep1	2.03923320770264	-6.54288053512573	20m	3.16751699111817	4	untreat	176.478927048365	429.989800786892	256.983625433576	1066.76617977893
rep1	4.31144571304321	-3.41496968269348	20m	1.4873963496075	4	untreat	341.536403618344	252.790723937987	933.174268154058	402.717137337378
rep1	3.15570640563965	-5.20260334014893	20m	2.85408097874878	4	untreat	192.356139888042	342.316846394567	796.053096221552	599.492450543607
rep1	-0.000282731925835833	-4.83777761459351	20m	2.23238971454501	6	untreat	269.218226586611	893.213217660072	198.890004333537	568.897084467548
rep1	4.81138324737549	-6.93069553375244	20m	4.62797338594351	4	untreat	245.679891646178	275.714636535201	325.628493149332	1083.19551171706
rep1	-2.82646560668945	5.81572437286377	20m	0.460569611564288	2	untreat	649.19610954025	898.886920901885	178.040404623079	204.095097982554
rep1	5.84940671920776	-1.35239994525909	20m	0.800427502662345	5	untreat	634.660850995642	402.2850275996	475.995638246731	417.277016205796
rep1	1.00396394729614	-2.03600573539734	20m	0.80612633925088	7	untreat	349.821096606344	762.907710684047	574.351658612543	243.138067144835
rep1	2.32937598228455	-3.79745721817017	20m	1.67804833729666	4	untreat	289.622169515658	626.322839837359	547.66002836397	466.613495330782
rep1	-3.37477493286133	-0.768959105014801	20m	0.766234483131138	2	untreat	230.999783873871	1157.60908641878	416.321644382852	125.288018372269
rep1	3.40471434593201	-4.56996822357178	20m	5.67034240559182	4	untreat	255.540123744743	366.997237759014	821.996215855244	485.684955688767
rep1	1.66178286075592	-2.0328254699707	20m	2.67482666423669	7	untreat	385.445537007989	625.834945636638	678.922497775469	240.015552627671
rep1	4.04589176177979	-6.07392549514771	20m	2.66498321922013	4	untreat	261.16487150102	224.766893719987	738.090951497854	706.195816328907
rep1	2.74582600593567	-7.0928750038147	20m	6.49511948276882	4	untreat	116.395087419966	335.482665989558	559.343058990392	918.997720647853
rep1	4.48369884490967	-5.38725614547729	20m	2.78465878757936	4	untreat	364.497081124369	308.116744438137	606.896617832694	650.708089652568
rep1	2.53419399261475	-1.71383774280548	20m	2.28782385226985	7	untreat	220.73377699029	157.354771715851	1465.58485989791	86.5451244437179
rep1	-5.67710208892822	-0.657061100006104	20m	0.492690326881482	3	untreat	156.28478132984	1414.68172190778	292.272837811649	66.979191998503
rep1	-6.60764932632446	2.00946068763733	20m	0.461605763671294	3	untreat	398.60854105588	1338.80477376377	123.481993696659	69.3232245314574
rep1	3.23922443389893	2.22287702560425	20m	1.23094870312345	5	untreat	603.599482346166	589.78899620904	533.734670123057	203.095384369504
rep1	0.560839474201202	-3.08501267433167	20m	1.31176856746994	7	untreat	339.99899910715	875.154374383427	426.142243275554	288.922916281637
rep1	5.40698385238647	-0.429802775382996	20m	0.900934257041953	5	untreat	659.315588631613	415.124629879163	556.089410613532	299.68890392346
rep1	0.334522634744644	-4.52951908111572	20m	0.514449521128614	6	untreat	139.95542233579	874.721389598686	625.911749890616	289.629971222676
rep1	3.15567135810852	7.1293830871582	20m	0.701474976443246	1	untreat	846.787155561576	403.435631353411	329.306116051724	350.689630081057
rep1	-3.03098273277283	4.78966665267944	20m	0.476629969222885	2	untreat	511.927523982234	990.28602999842	230.786998516581	197.217980550533
rep1	2.37709379196167	-1.82247054576874	20m	8.47261577899028	7	untreat	93.4776249341954	136.793645579208	1669.96832726506	29.9789352693
rep1	3.54913115501404	1.65035998821259	20m	0.428448896247093	5	untreat	742.212204968791	478.470132133969	574.164158560763	135.372037384245
rep1	3.19260859489441	-2.07434582710266	20m	0.522738737984664	4	untreat	353.90528108408	285.037226386638	1067.45484781036	223.821177766689
rep1	3.91693735122681	-3.1577582359314	20m	1.9158452458546	4	untreat	363.286127366481	430.619332007682	731.269920173046	405.043153500559
rep1	1.10621547698975	0.00395953236147761	20m	1.01439291275914	5	untreat	423.89886067954	647.678026666181	707.812516204442	150.829129497604
rep1	0.784417510032654	-1.40023684501648	20m	0.521702585877658	7	untreat	362.275375120187	743.718759505992	626.79390298572	197.430495435869
rep1	3.44928050041199	-4.24102354049683	20m	1.37704615021134	4	untreat	254.167225946847	243.274344834839	1122.69294661093	310.084015655153
rep1	2.16472864151001	-6.42270994186401	20m	4.54922582581104	4	untreat	116.94297455659	491.512201331831	624.062227004056	697.701130155292
rep1	2.79504728317261	-6.66063070297241	20m	7.45304210569611	4	untreat	97.8124086328252	302.024323501357	858.307240088042	672.074560825544
rep1	4.70441913604736	-0.0385708995163441	20m	0.774005623933685	5	untreat	684.749546529663	350.126654923658	691.209447912019	204.132883682428
rep1	-7.40719223022461	-0.0182126499712467	20m	0.55019676882033	3	untreat	167.212904934458	1601.24531790498	116.322020823971	45.4382893843637
rep1	0.025780476629734	-4.25485610961914	20m	1.1397673177069	6	untreat	155.294854704298	985.288823914838	520.281631862421	269.353222566211
rep1	2.9956636428833	-2.29564690589905	20m	1.37238346572981	4	untreat	303.122276235512	361.415021665418	1036.15355001658	229.527685130256
rep1	3.84155344963074	-5.45732259750366	20m	3.72496682468755	4	untreat	274.901777168416	356.51324226529	674.636880883038	624.166632731024
rep1	2.15752077102661	-2.84572863578796	20m	1.35166042358968	4	untreat	410.606088862212	718.375697811185	499.385783751339	301.850962623032
rep1	4.42938089370728	-2.51375555992126	20m	1.11645389529926	4	untreat	431.724052403259	302.744252515149	918.981074202789	276.769153926571
rep1	-1.94943749904633	-1.74023747444153	20m	3.4358803868328	7	untreat	164.441114471048	563.465482506104	1167.67743585459	34.634500216026
rep1	-2.39724850654602	2.74639105796814	20m	0.872440074099281	2	untreat	424.097896215959	1018.98116144861	316.354106366499	170.785369016697
rep1	4.19675397872925	-6.02369165420532	20m	3.82236512274614	4	untreat	314.726605483392	246.967510869761	690.41023430646	678.114182388156
rep1	1.42027592658997	-2.21155285835266	20m	7.15670260309232	7	untreat	282.392620188905	627.66335966777	790.16836574382	229.994187447273
rep1	4.53021430969238	1.27981042861938	20m	0.743439136777	5	untreat	840.687514393627	364.522106241077	577.047909879786	147.961002533278
rep1	-0.82314521074295	-2.25002574920654	20m	0.563148670157909	7	untreat	227.293442713997	841.696030050269	719.170658587255	142.058401696248
rep1	4.75891828536987	2.05301904678345	20m	2.78414071152585	5	untreat	698.95892543933	474.47314517233	502.848147798079	253.93831463803
rep1	0.23846010863781	-4.56860494613647	20m	2.64633248129402	6	untreat	116.04110046791	881.565972211438	705.945560458511	226.539939420935
rep1	2.26695156097412	-3.64513325691223	20m	2.36967986872334	4	untreat	443.097826781844	636.372878844782	347.304296610912	503.443530810229
rep1	-0.875733137130737	0.104611240327358	20m	0.277688764677681	2	untreat	439.340785507141	781.450413565981	637.404254383311	72.0230795913346
rep1	-6.70462417602539	2.30581402778625	20m	0.941862265268701	3	untreat	359.925238010557	1310.17033541306	130.592342994981	129.530616629168
rep1	-6.95355987548828	1.21322107315063	20m	0.873476226206287	3	untreat	314.833983741481	1420.75990481155	130.512996896468	64.1116475982651
rep1	5.54803133010864	-3.38986349105835	20m	0.982790273495449	4	untreat	513.843099203544	455.844967214233	430.407190025939	530.123276604052
rep1	3.82697153091431	4.27271938323975	20m	0.663137348484014	1	untreat	711.768084061364	511.20631461187	443.347069309409	263.897065065125
rep1	3.04225635528564	-1.90954506397247	20m	1.76456703823168	4	untreat	355.894667866705	331.526083920418	1071.0842711275	171.71351013314
rep1	-4.7501859664917	0.346674770116806	20m	0.835138598247055	3	untreat	433.460985709238	1239.3152491963	228.704553233327	28.7377449088998
rep1	2.36386132240295	-2.80522704124451	20m	1.13873116559989	4	untreat	412.740086684464	661.262309092343	530.414919909396	325.801217361566
rep1	4.0842866897583	-2.98963332176208	20m	1.62624073194634	4	untreat	394.775501184029	399.079906960179	764.339482822037	372.023642081523
rep1	-0.324138522148132	-0.291401207447052	20m	0.694739987747705	2	untreat	404.467865612545	724.011873320677	722.572485898568	79.1663082159785
rep1	3.93614840507507	-7.61033773422241	20m	3.77522020187735	4	untreat	181.711254792201	173.234928038046	443.947613748876	1131.32473646865
rep1	5.37734746932983	-4.67439079284668	20m	3.03799797774239	4	untreat	487.013311195467	494.239960329336	343.737137063123	605.1533144274
rep1	-0.523001432418823	4.70924520492554	20m	0.746029517044516	1	untreat	607.214580187944	798.896003955882	331.086095599166	193.021853304777
rep1	3.22122597694397	5.28854990005493	20m	0.654848131627964	1	untreat	624.572294316881	581.814288837974	404.673980425363	319.15796946755
rep1	5.4099235534668	-4.69082260131836	20m	0.646558914771914	4	untreat	545.967261350851	485.647932193108	307.783243651046	590.820095852762
rep1	2.99775242805481	-5.09651470184326	20m	2.46034317808639	4	untreat	209.726839977395	425.550390419249	789.727228829609	505.214073821515
rep1	3.13324856758118	-7.73302984237671	20m	9.1352350514208	4	untreat	115.815301308033	257.355173322481	382.475106588153	1174.5729518291
rep1	2.49823188781738	-7.32426881790161	20m	7.40848756509484	4	untreat	109.469037084038	327.597229350135	431.397093120326	1061.75517349327
rep1	-1.24288463592529	5.85188150405884	20m	0.612365895240707	2	untreat	725.056707845355	772.414015339758	240.05255867853	192.695251184126
rep1	2.16276431083679	-2.62400269508362	20m	3.20274616275639	4	untreat	233.237341343689	416.82978673872	1053.47093667149	226.680468293866
rep1	5.34037351608276	-5.73633432388306	20m	1.3879257473349	4	untreat	384.026307620179	395.554301845175	234.882882334294	915.75504124812
rep1	3.66482186317444	-0.858912765979767	20m	1.38222691074637	5	untreat	482.554633261942	400.079028776393	861.653025809555	185.931845199879
rep1	0.82697594165802	-1.27885055541992	20m	3.11156477733983	7	untreat	342.592899805015	678.436783760213	736.285491044362	172.903358438178
rep1	1.49310839176178	0.343891054391861	20m	1.30658780693491	5	untreat	512.786049620145	593.913394783929	701.828070898019	121.691017745676
rep1	2.56200051307678	-3.15220713615417	20m	0.919066918914563	4	untreat	310.097114948486	587.552428323447	719.207694669997	313.361295105838
rep1	5.68228960037231	-1.80745780467987	20m	1.073971658912	5	untreat	554.018344024806	500.013194523228	449.732538090725	426.45445640901
rep1	4.47577619552612	-2.52009391784668	20m	0.644486610557901	4	untreat	434.454332197247	142.749280579095	1141.99424463276	211.020675638663
rep1	2.92324590682983	-6.32879447937012	20m	8.24051770702088	4	untreat	182.027398439058	414.658413644173	433.225208284957	900.30751267958
rep1	2.31084942817688	2.37672829627991	20m	0.455388851029256	1	untreat	485.299540163318	696.108390189013	513.846571937631	234.964030757806
rep1	3.63311862945557	-5.80427646636963	20m	2.6266455912609	4	untreat	221.194668185553	357.870891728778	639.218326821933	711.934646311504
rep1	1.18581652641296	-4.84727334976196	20m	0.955332242659783	6	untreat	221.912325925231	872.994716139826	361.130907755683	474.180583227028
rep1	3.5028293132782	2.0116868019104	20m	0.947561101857236	5	untreat	633.204548840164	547.721934746742	549.832616576209	199.459432884652
rep1	3.68213081359863	-6.47195053100586	20m	2.72300773721248	4	untreat	236.503184034011	181.417038684474	809.031854700197	703.266455629086
rep1	-1.47755205631256	-2.32127523422241	20m	1.01491098881264	7	untreat	193.120384112998	939.98391042755	666.0682635734	131.04597493382
rep1	0.199777960777283	-2.92140054702759	20m	1.11956235162028	7	untreat	267.068644785415	851.225479867896	572.545154874419	239.379253520038
rep1	3.11773920059204	-2.1275851726532	20m	7.56442845719929	4	untreat	308.285022879761	269.815493866892	1172.32915218599	179.788864115127
rep1	-1.62780261039734	-1.87086939811707	20m	2.59970563647874	7	untreat	226.948771322874	788.550815613377	821.631483975694	93.087462135823
rep1	3.12031126022339	-2.88870787620544	20m	2.63700711233096	4	untreat	511.564793925627	646.187108116581	419.414871817452	353.051759188108
rep1	-0.741558194160461	-5.37121486663818	20m	0.931500744198638	6	untreat	100.912426088148	1183.03716541637	405.796777248085	240.472164295161
rep1	4.35853910446167	-2.626145362854	20m	1.25218982131708	4	untreat	400.099083598234	290.690751356801	974.293177624442	265.135520468291
rep1	5.01133632659912	-1.01044178009033	20m	0.817524012427948	5	untreat	590.808334259868	370.631315281035	681.325553173388	287.453330333476
rep1	-6.02986812591553	0.941115915775299	20m	0.592160929154084	3	untreat	256.686979022975	1372.93759174789	190.82650414208	109.767458134825
rep1	-1.78692400455475	-0.670199990272522	20m	2.29973960150042	2	untreat	340.473329888804	849.226581446788	680.076996099732	60.4416256124442
rep1	-0.0245971791446209	4.87157201766968	20m	0.892645040185903	1	untreat	502.999490039726	811.072674362498	359.605426064036	256.540942581508
rep1	1.63361811637878	-1.32919991016388	20m	4.2461513345117	7	untreat	363.387896106968	558.623518837153	838.170785641411	170.036332462236
rep1	3.54434561729431	-2.48317360877991	20m	1.08226087576805	4	untreat	450.907919639689	583.038723960336	518.359309257921	377.912580189821
rep1	1.95144975185394	-0.819891393184662	20m	1.86455571655779	5	untreat	399.558990586437	562.600511577413	813.598642576678	154.46038830724
rep1	0.546976387500763	-3.3656587600708	20m	0.981754121388443	7	untreat	319.835683048548	909.596385230426	391.136631498862	309.649833269932
rep1	4.27349710464478	-5.72254228591919	20m	1.48480596933999	4	untreat	280.844776092435	501.74906040495	334.05038115551	813.574315394872
rep1	1.58174622058868	-1.62295174598694	20m	0.643968534504398	7	untreat	288.833988050591	527.976107189253	978.308669203615	135.099768604309
rep1	4.65056324005127	1.9414279460907	20m	0.819078240588458	5	untreat	675.149176961047	483.470296702667	535.968333970886	235.630725413168
rep1	1.31866431236267	-2.12906098365784	20m	3.46022996134744	7	untreat	260.965314469552	651.690790840353	829.713641021132	187.848786716731
rep1	-7.94063282012939	-0.497737616300583	20m	0.606148982598669	3	untreat	143.529070406116	1659.65798653509	84.1377309277232	42.8937451788393
rep1	3.17709898948669	-4.33634090423584	20m	0.872440074099281	4	untreat	215.487579698919	320.938948487752	1030.44326675175	363.348738109348
rep1	3.83812189102173	-1.40948903560638	20m	1.8168927196355	5	untreat	440.312183187401	434.257890668574	818.430270499581	237.218188692212
rep1	4.09137296676636	-0.894776344299316	20m	1.11127313476423	5	untreat	523.723629945828	404.041082209067	786.485313698718	215.968507194156
rep1	5.58321619033813	-1.41643512248993	20m	0.791102133699289	5	untreat	583.995391138224	506.887774559368	479.078470219453	360.256897130723
rep1	1.89445209503174	-1.51119291782379	20m	0.808716719518395	7	untreat	216.392212225086	382.086820443152	1282.27842329951	49.4610770800197
rep1	4.46936941146851	-1.99109292030334	20m	0.788511753431773	5	untreat	489.529798788724	332.271521457632	826.874167902198	281.543044899215
rep1	2.79110670089722	-6.05450248718262	20m	1.87284493341384	4	untreat	208.773290849703	511.521259933544	391.917123999187	818.006858265333
rep1	2.39703226089478	-0.913716316223145	20m	1.10453814606869	5	untreat	429.138641962778	409.220814698682	1003.13420948261	88.7248669036967
rep1	2.94964599609375	-0.306778341531754	20m	1.15271921904448	5	untreat	491.012894249455	505.760631355887	766.882329534484	166.562677907942
rep1	5.41765928268433	-4.74647188186646	20m	4.99062662339571	4	untreat	482.103788073594	359.273521203638	401.352405449463	687.488818321073
rep1	3.50140476226807	-5.85393667221069	20m	5.27608652887594	4	untreat	157.692637421027	150.11126062194	1137.96465754309	484.449977461714
rep1	3.59556841850281	-1.25336945056915	20m	1.95884555829536	5	untreat	396.662205812779	494.168616765469	798.939964088801	240.447746380719
rep1	1.78919064998627	6.49376249313354	20m	0.922175375235582	1	untreat	720.036576372875	607.259763206039	294.954742128648	307.967451340206
rep1	2.88115572929382	-7.37726974487305	20m	6.79249513747961	4	untreat	107.471552827768	261.317816807245	548.252140726862	1013.17702268589
rep1	2.65511059761047	-0.236778318881989	20m	0.539317171696765	5	untreat	548.842157331546	432.027779250845	843.659397249505	105.689199215872
rep1	-1.33396732807159	-1.05343091487885	20m	0.645522762664907	2	untreat	288.13856111307	570.080594030159	1034.82020872866	37.17916917588
rep1	4.51020908355713	-3.2781994342804	20m	0.861042400922212	4	untreat	471.521494835977	464.553196882736	520.299580508664	473.844260820391
rep1	5.26794195175171	-3.48708653450012	20m	0.569883658853449	4	untreat	535.196956890518	396.572171335269	515.89477156004	482.554633261942
rep1	5.39816236495972	-5.69130516052246	20m	1.2547802015846	4	untreat	424.775589642634	383.33406870189	258.212553553872	863.896321149373
rep1	1.8646377325058	-2.63548922538757	20m	1.06516436600245	7	untreat	245.032605605772	517.291056278852	930.372843506974	237.52202765617
rep1	5.320068359375	-4.72290515899658	20m	1.5863488758266	4	untreat	469.001498558961	516.279875429824	344.816961978161	600.120197080821
rep1	-3.50137567520142	-1.58959925174713	20m	2.72456196537299	2	untreat	168.834479026806	1141.10085933552	452.182778610924	168.100416074516
rep1	0.520251870155334	-0.595590054988861	20m	0.622209340257266	7	untreat	478.938486967723	424.294498521741	996.449201073785	30.5363464845192
rep1	-1.16446101665497	0.606306374073029	20m	0.752246429686553	2	untreat	509.141665397586	821.539292991405	534.399345926448	65.1382287323283
rep1	3.70276403427124	-0.998253881931305	20m	2.08732841956413	5	untreat	457.522635656644	424.945107672715	839.350426880042	208.400362838367
rep1	-2.37214183807373	3.70570349693298	20m	0.341412119258567	2	untreat	667.814606274493	875.774417877515	278.256085947706	108.373422948054
rep1	3.65534281730652	5.94112920761108	30m	0.463678067885307	1	untreat	1030.88766346015	375.26036284951	351.537006577415	172.533500160694
rep1	0.816554665565491	-4.64621877670288	30m	2.80175529734496	6	untreat	134.915422613176	666.367973594708	842.329093563745	286.606043276139
rep1	3.81274938583374	-5.85680389404297	30m	4.75127548667726	4	untreat	239.935571657884	323.492082138744	643.616647482289	723.174231768851
rep1	3.69650363922119	-0.623852550983429	30m	1.15271921904448	5	untreat	568.221635571365	380.83862292493	836.28344532946	144.874829222012
rep1	5.1485767364502	-0.0688734352588654	30m	1.38378113890688	5	untreat	678.575515736374	414.805480332991	585.352681306137	251.484855672266
rep1	4.25594186782837	-6.48985528945923	30m	4.17258453491426	4	untreat	251.882254560865	321.862861917451	431.866624851264	924.606791718188
rep1	0.76326197385788	1.32731008529663	30m	1.02164597750818	5	untreat	541.283391873943	708.660353918146	560.85964474461	119.415142511069
rep1	3.04935097694397	6.30958461761475	30m	1.85315804338072	1	untreat	800.255545012536	499.687548672696	343.737546981109	286.537892381427
rep1	-5.33275699615479	-0.062132902443409	30m	0.850162803798646	3	untreat	201.137945856897	1356.2108279123	302.29504143405	70.5747178445253
rep1	0.361881107091904	2.65914559364319	30m	0.90197040914896	1	untreat	710.666329513854	664.101609015286	461.212469700098	94.2381248185297
rep1	4.13955879211426	-4.13181638717651	30m	4.28863357089896	4	untreat	314.319229590286	405.956809137009	674.573836205266	535.368658115206
rep1	-3.2261598110199	2.96220993995667	30m	0.640860078183379	2	untreat	516.493398899605	1032.98679779921	285.553752261715	95.1845840872384
rep1	-0.574124217033386	0.497480869293213	30m	1.40087764867248	2	untreat	381.189606748339	857.31969607632	553.22461653551	138.484613687599
rep1	2.53813791275024	-6.0193886756897	30m	5.00979543737532	4	untreat	135.93369400264	414.388177312013	732.964059291769	646.932602441346
rep1	3.88844633102417	0.216102510690689	30m	0.590606700993575	5	untreat	543.508902726608	538.42938027122	618.008565405645	230.271684644295
rep1	3.0845057964325	7.23230600357056	30m	0.92683805971711	1	untreat	736.914062644844	461.78509342898	333.391574461576	398.127802512368
rep1	-6.95217704772949	1.06736028194427	30m	0.456943079189766	3	untreat	291.064699427838	1453.13504075251	131.307383200528	54.7114096668868
rep1	3.47642660140991	3.44575834274292	30m	1.47133599194891	1	untreat	614.40758939267	552.559037805576	499.545993588067	263.705912261456
rep1	1.71639704704285	-2.07172250747681	30m	3.54467635806846	7	untreat	294.526183645406	552.3776509365	889.220814990729	194.093883475134
rep1	-1.96666789054871	5.64521360397339	30m	0.384412431699327	2	untreat	647.741798826003	850.648868337763	231.52216905829	200.305696825712
rep1	1.93247783184052	-1.76032602787018	30m	3.18979426141881	7	untreat	318.515840437962	512.572243224476	931.408033406678	167.722415978651
rep1	2.6349515914917	-6.98916006088257	30m	5.04606076112054	4	untreat	90.3675206437148	304.197684623031	716.994933528421	818.658394252601
rep1	4.05715608596802	-1.13520812988281	30m	1.23353908339097	5	untreat	530.992498591469	330.755632710411	864.990833583355	203.479568162532
rep1	0.316736936569214	5.69808387756348	30m	0.384412431699327	1	untreat	678.958271058581	712.776115977208	312.164722325785	226.319423686194
rep1	2.6717517375946	-0.381670087575912	30m	1.44439603716674	5	untreat	548.326068211561	342.703792632226	958.878288476025	80.3103837279559
rep1	-1.17515468597412	-0.113758951425552	30m	0.63775162186236	2	untreat	591.139225799357	595.843251468848	710.307876093127	32.9281796864363
rep1	-2.64705181121826	4.80867338180542	30m	1.51640860860368	2	untreat	508.438158175548	938.401425530227	259.164975568081	224.213973773912
rep1	2.83498382568359	-3.34958481788635	30m	3.24004763860861	4	untreat	312.032449138358	579.312469864193	689.804672427528	349.068941617689
rep1	4.43403244018555	-2.28588724136353	30m	2.05676193240745	4	untreat	530.931646873593	232.890346934479	952.954237978243	213.442301261453
rep1	4.55888557434082	-2.94003891944885	30m	1.97853244832848	4	untreat	406.867221551048	273.940415007041	836.47857349936	412.932322990318
rep1	4.26117563247681	-7.13698387145996	30m	3.73947295418564	4	untreat	251.37232212038	213.666473802323	398.986707025114	1066.19303009995
rep1	5.37828159332275	-5.14019536972046	30m	1.42988990766866	4	untreat	423.808851821358	388.141770232432	312.611479808823	805.656431185155
rep1	4.22676420211792	-6.32710266113281	30m	2.32460725206857	4	untreat	286.93018978	249.934693046747	575.150920143719	818.202730077302
rep1	1.71743845939636	3.61136484146118	30m	0.4294850483541	1	untreat	607.70450799212	677.555600864777	447.046994385008	197.911429805863
rep1	-2.89116716384888	0.378523886203766	30m	1.13096002479735	2	untreat	495.154548102039	960.246141497882	433.260229589284	41.5576138585639
rep1	4.19986391067505	1.89698553085327	30m	0.651221599253442	5	untreat	929.023239851949	393.107354383635	500.59764659791	107.490292214275
rep1	3.72683310508728	-5.14847183227539	30m	1.68115679361768	4	untreat	271.836631618746	480.026612070739	587.095744874622	591.259544483661
rep1	4.51436901092529	-2.76146340370178	30m	1.18743031462919	4	untreat	426.130269512291	325.071707572617	825.311589174002	353.704966788858
rep1	-1.64224112033844	2.94907903671265	30m	0.63930585002287	2	untreat	592.830489485498	868.129080908842	362.893597785318	106.36536486811
rep1	2.71188855171204	-3.02103304862976	30m	0.667800032965542	4	untreat	426.774462310794	675.351868428661	429.769370818238	398.322831490075
rep1	3.98933577537537	-3.56758689880371	30m	0.878656986741319	4	untreat	345.982567244411	347.120667794557	852.437312059421	384.677985949378
rep1	-7.96283531188965	-1.1326367855072	30m	0.750174125472541	3	untreat	83.9805024737634	1727.5989080317	86.6465501713432	31.9925723709575
rep1	2.99533796310425	5.99920034408569	30m	0.802499806876358	1	untreat	821.183998243047	507.165231084856	342.67921019247	259.190093527396
rep1	3.86799025535583	-0.62094110250473	30m	1.87957992210938	5	untreat	507.028186878314	462.337349839722	743.783216427999	217.069779901734
rep1	0.796028852462769	-1.23066997528076	30m	1.4863601975005	7	untreat	402.997874275222	699.695808424426	639.817994049644	187.706856298476
rep1	2.79205989837646	-4.41087627410889	30m	2.07385844217305	4	untreat	211.200528972002	438.795619553702	885.788519912253	394.433864609811
rep1	2.73269939422607	-0.335925489664078	30m	1.67545795702914	5	untreat	561.637489053169	340.205492837733	942.428900334702	85.9466508221641
rep1	3.1645815372467	-7.08812761306763	30m	7.99028697317887	4	untreat	128.030445393754	206.876174228617	726.256768934461	869.055144490936
rep1	2.02188324928284	-3.24213814735413	30m	1.79409737328136	4	untreat	219.051655641863	497.185946138784	924.698973816416	289.281957450705
rep1	1.05254995822906	-2.77133202552795	30m	1.71897634552341	7	untreat	235.023594741199	681.219379806792	739.975278492092	274.000280007685
rep1	4.28075981140137	-5.29511404037476	30m	1.25840673395912	4	untreat	297.201206817565	448.185777125954	394.149194068214	790.682355036035
rep1	-3.60936403274536	2.14582419395447	30m	0.27095377598214	2	untreat	402.282638818751	1103.50925694318	313.706644950402	110.719992335436
rep1	6.15631151199341	-0.399020731449127	30m	0.47248536079486	5	untreat	905.848171211014	300.538411943841	412.711199500345	311.120750392568
rep1	0.934254944324493	0.114957220852375	30m	1.29208167743682	5	untreat	431.087298679874	670.236266888279	701.194062125613	127.700905354002
rep1	3.91811919212341	-7.73742628097534	30m	7.39398143559676	4	untreat	164.322836158425	185.962057380933	339.465282928104	1240.46835658031
rep1	3.6212100982666	6.21637201309204	30m	0.536726791429249	1	untreat	1101.11887358227	331.639863786199	324.187282577521	173.272513101778
rep1	-1.74585700035095	-1.64485716819763	30m	1.72467518211194	7	untreat	227.289175414456	724.774156296098	920.173268833526	57.9819325036878
rep1	3.10658621788025	7.10445117950439	30m	0.452798470761741	1	untreat	867.935793464271	421.821212599684	315.813787443742	324.647739540071
rep1	-6.35807085037231	3.14324140548706	30m	0.254893418323543	3	untreat	392.320840050359	1208.34818735511	105.926626813597	223.622878828705
rep1	-4.95434427261353	-1.3592711687088	30m	0.70043882433624	3	untreat	165.610465853211	1234.94011175024	521.101896865707	8.56605857861436
rep1	3.50209593772888	-5.06324148178101	30m	2.34481221815519	4	untreat	239.678041443404	211.957271525572	1041.44800214376	437.135217935034
rep1	3.57788324356079	-0.908161342144012	30m	1.28068400425975	5	untreat	488.020462441284	354.498063917349	940.903451586796	146.796555102338
rep1	4.16243886947632	-6.53147745132446	30m	3.93323339819581	4	untreat	277.634172561665	193.987979546292	596.201588513832	862.394792425979
rep1	-1.38346242904663	-4.1313214302063	30m	3.08203444229016	7	untreat	48.9936121180388	811.152518510577	957.484432849885	112.587969569268
rep1	4.69477224349976	-2.87577748298645	30m	1.63193956853488	4	untreat	523.916458970108	208.953815799774	754.929915147571	442.418343130314
rep1	3.68499851226807	6.3216495513916	30m	0.411870462534993	1	untreat	1250.3931377605	228.227096989296	274.358105955217	177.240192342751
rep1	1.39124703407288	-7.07697629928589	30m	2.81004451420101	6	untreat	38.7894211102888	344.834395007981	396.435001072126	1150.15971585737
rep1	3.50785064697266	1.27244091033936	30m	0.992115642458505	5	untreat	584.609268494885	557.394699099434	576.545692377715	211.668873075734
rep1	3.93047428131104	-5.81778049468994	30m	4.18812681651935	4	untreat	248.321038393082	342.157738478161	586.897223432881	752.842532743643
rep1	-2.33282375335693	1.05864524841309	30m	1.91739947401511	2	untreat	353.082395804739	1011.78707217311	451.131864654504	114.217200415418
rep1	1.15013539791107	5.93921804428101	30m	0.751210277579547	1	untreat	971.765192499911	531.142892886938	275.555335407509	151.755112253411
rep1	3.98992800712585	-1.59576570987701	30m	1.67234950070812	5	untreat	417.974831041013	428.738131411168	818.010828131768	265.494742463819
rep1	3.21559524536133	-7.69521141052246	30m	4.13528305906203	4	untreat	99.1467800738643	189.587989214414	407.710905376915	1233.77285838257
rep1	3.4271023273468	-1.33539688587189	30m	0.513931445075111	5	untreat	698.536747342892	97.2892405770044	1076.01900078167	58.3735443462027
rep1	4.16837549209595	-4.85281085968018	30m	1.16411689222155	4	untreat	329.004761084689	522.284320468644	447.549557506848	631.379893987588
rep1	0.905395150184631	-3.42486929893494	30m	1.00558561984959	6	untreat	339.105883446311	819.42301454475	411.700398084377	359.98923697233
rep1	1.37826347351074	-2.17613554000854	30m	1.76249473401767	7	untreat	329.078997403793	647.945198336435	708.087221999887	245.107115307653
rep1	3.25454258918762	-4.26591539382935	30m	0.986416805869971	4	untreat	246.346167820697	318.32385471481	1045.19711532156	320.351395190701
rep1	4.5270824432373	0.184025049209595	30m	0.867777389617753	5	untreat	608.450976387595	426.376631180701	682.202609889122	213.18831559035
rep1	2.06988906860352	-0.769972562789917	30m	0.366279769826717	5	untreat	374.031031156357	515.999013785047	906.410966013945	133.77752209242
rep1	-0.736627101898193	3.64118790626526	30m	0.399436637250918	1	untreat	550.775716304162	831.170626422645	383.039475429713	165.232714891249
rep1	4.48168659210205	-2.69373893737793	30m	2.72922464985452	4	untreat	422.097902443248	318.039044549253	862.88243077591	327.199155279358
rep1	1.2993358373642	-7.0160551071167	30m	7.27845047566556	6	untreat	61.6889544692468	478.123745106857	474.688948087411	915.716885384253
rep1	1.18912577629089	-2.12522792816162	30m	1.47185406800241	7	untreat	247.986541556647	662.429802788305	837.718919833825	182.08326886899
rep1	3.1447012424469	-1.2463960647583	30m	0.486991490292948	5	untreat	696.110726279993	125.258862250972	1073.94073700424	34.908207512566
rep1	1.21800220012665	6.8460693359375	30m	0.380785899324805	1	untreat	743.199788914991	617.144701042484	275.74550472111	294.128538369184
rep1	-3.29144692420959	5.06096220016479	30m	0.39477395276939	2	untreat	671.270224747583	916.980457957076	184.915948704051	157.051901639057
rep1	1.21847629547119	3.25445866584778	30m	0.484401110025432	1	untreat	867.050036235361	551.196094463908	421.138589028604	90.833813319895
rep1	5.78125047683716	-1.8542503118515	30m	0.752246429686553	5	untreat	630.112661614767	497.177500936546	381.523911146494	421.40445934996
rep1	5.02647686004639	-1.19126451015472	30m	1.10246584185467	5	untreat	530.628685071872	394.570047873956	634.940306923608	370.079493178331
rep1	4.20194101333618	-5.82257747650146	30m	1.09469470105213	4	untreat	325.204826202085	211.931235053044	847.724940212176	545.357531580463
rep1	1.23674535751343	3.24944019317627	30m	0.730487235439422	1	untreat	955.526621324356	483.239107919051	409.315844951264	82.1369588530965
rep1	4.46453189849854	-2.63718509674072	30m	1.67649410913615	4	untreat	372.801787130672	159.857406321632	1141.66819290897	255.891146686493
rep1	4.83431577682495	-4.25668525695801	30m	1.56614390973998	4	untreat	411.839548070066	382.468045417007	533.795135172985	602.115804387709
rep1	-0.911617994308472	-2.64115476608276	30m	2.66912782764816	7	untreat	165.971818738385	815.996887612197	749.308436742146	198.94138995504
rep1	3.04921579360962	-2.51508474349976	30m	2.40542711641506	4	untreat	243.615778670255	340.895799504452	1110.8214344828	234.885520390263
rep1	4.76713085174561	-0.0928607583045959	30m	1.36875693335529	5	untreat	740.087575313168	317.076019433282	678.71802316479	194.336915136528
rep1	4.59308958053589	-0.110960319638252	30m	1.04392324780882	5	untreat	670.547381207661	340.063314755314	740.475893819317	179.131943265475
rep1	4.57254219055176	-3.47172927856445	30m	1.32472046880752	4	untreat	418.956310458158	358.566211653379	695.241012490025	457.454998446206
rep1	3.57585692405701	-2.50634121894836	30m	1.38585344312089	4	untreat	435.11094408516	585.198964598781	551.284844578877	358.62377978495
rep1	2.08186721801758	6.09895277023315	30m	0.461087687617791	1	untreat	687.50480334398	602.922193468853	340.499224369101	299.292311865834
rep1	1.65844905376434	-2.8624472618103	30m	1.0910681686776	7	untreat	208.052994777703	573.749668417808	910.117285525372	238.298584326885
rep1	4.14943504333496	-5.21296167373657	30m	4.68910636025688	4	untreat	273.186381707457	521.634574282935	416.070749969749	719.326827087628
rep1	4.48532676696777	-7.35554075241089	30m	2.17591942471317	4	untreat	198.996339240401	242.196468313375	151.66002759661	1337.36569789738
rep1	4.32816028594971	-2.7387969493866	30m	0.755872962061075	4	untreat	432.612378551487	378.370459528212	759.386866325852	359.848828642216
rep1	2.7968544960022	-0.908789217472076	30m	0.494762631095495	5	untreat	541.673891996651	276.900459714706	1053.0302154114	58.6139659250108
rep1	-6.23408985137939	2.50966191291809	30m	0.374568986682767	3	untreat	381.772130326184	1289.48209054228	149.505169917946	109.459142261353
rep1	2.39542102813721	-3.77858853340149	30m	1.04236901964831	4	untreat	260.944056157551	595.758304683232	686.896853708848	386.619318498136
rep1	-3.28745412826538	4.58781147003174	30m	0.559004061729884	2	untreat	524.146459854491	1014.30390012797	227.189762462527	164.578410602775
rep1	3.65850114822388	-7.12692785263062	30m	8.19544509036611	4	untreat	176.31745244668	246.600395428885	478.314473073345	1028.98621209886
rep1	3.2148585319519	-7.03829526901245	30m	4.16015070963018	4	untreat	124.514719815535	128.120358420232	972.320543733278	705.262911078724
rep1	-2.81859540939331	-0.692485690116882	30m	0.949115330017745	2	untreat	316.083820913936	1006.2001632427	572.111715854224	35.8228330369127
rep1	2.52656221389771	-6.98631811141968	30m	3.15922777426212	4	untreat	103.822840085219	366.228737739631	635.914895521969	824.252059700949
rep1	3.76229906082153	-6.76793193817139	30m	3.99488444856268	4	untreat	202.00834602121	253.574293084864	558.464213102006	916.171680839688
rep1	4.0927848815918	-0.283830434083939	30m	2.02774967341127	5	untreat	630.255310484172	378.251817794491	770.805203667261	150.906201101844
rep1	4.52267742156982	-2.804842710495	30m	4.94710823490145	4	untreat	418.426260698385	324.836232339278	814.010894605023	372.945145405082
rep1	-5.82387924194336	3.00696921348572	30m	0.412906614641999	3	untreat	418.98093628264	1203.66199614146	167.108003488452	140.46759713522
rep1	3.08185482025146	-3.97920703887939	30m	1.65473491488902	4	untreat	271.946881612866	430.884725755497	887.755486865113	339.631438814291
rep1	5.53218126296997	-0.146752446889877	30m	2.48935543708257	5	untreat	820.694373156418	122.119965462335	779.318200647798	208.085993781216
rep1	2.39586997032166	-6.96083450317383	30m	6.21587648993062	4	untreat	145.112278447165	402.195893700568	421.983931670636	960.926429229398
rep1	-2.0521285533905	2.56760215759277	30m	0.299447958924813	2	untreat	467.526980322989	945.072395938613	380.700541120148	136.918615666018
rep1	4.38015222549438	-0.919180572032928	30m	1.18846646673619	5	untreat	498.962332213307	477.085400278154	642.003810250849	312.166990305459
rep1	-5.70331621170044	-0.577988743782043	30m	0.437256189156647	3	untreat	169.237169959165	1422.50702317027	269.86467642137	68.6096634969586
rep1	3.70256638526917	1.06127917766571	30m	0.672980793500574	5	untreat	711.758797020693	430.918687131526	658.26544275609	129.275606139458
rep1	2.98984980583191	-6.94619512557983	30m	4.26532014849132	4	untreat	104.329800462317	212.879682741087	897.705181955533	715.30386788883
rep1	-0.0751179829239845	6.01719427108765	30m	1.48014328485846	1	untreat	664.800502806792	727.632257645238	286.458753241951	251.327019353787
rep1	1.27011215686798	-1.33658277988434	30m	1.15375537115148	7	untreat	326.759042190844	626.649303724085	826.86505636622	149.945130766621
rep1	3.5922269821167	-7.79818534851074	30m	6.73654292370128	4	untreat	59.5260810391567	36.8141349070097	205.891956112993	1627.98636098861
rep1	3.41926598548889	0.449927359819412	30m	1.50449285937311	5	untreat	482.554633261942	612.166414923207	617.483821350336	218.013663512282
rep1	-2.32817578315735	1.27003371715546	30m	0.755354886007572	2	untreat	370.68668673071	1011.44510236522	413.050879499934	135.035864451901
rep1	3.36612987518311	-4.34630870819092	30m	1.99562895809408	4	untreat	257.562909134619	300.155997221083	1011.21002068806	361.289606004008
rep1	0.105810813605785	3.31264185905457	30m	0.896271572560425	1	untreat	593.570092243591	745.30981507278	435.135969877821	156.202655853577
rep1	3.03379344940186	-2.48693060874939	30m	3.61513470134488	4	untreat	248.953379154914	321.979703707022	1146.01538870979	213.270061476043
rep1	4.54582405090332	-2.91347694396973	30m	1.82207348017053	4	untreat	416.009567259087	276.607944457229	865.497477002084	372.103544329368
rep1	1.66323411464691	-1.37504708766937	30m	0.744993364937509	7	untreat	374.499979638614	585.240111549949	769.134366784681	201.344075074524
rep1	5.91147518157959	-1.44512557983398	30m	1.88890529107243	5	untreat	629.46512226928	374.290867488967	490.231037192055	436.231506097466
rep1	3.48508834838867	-0.97123908996582	30m	1.74073553977054	5	untreat	422.809773905702	556.66123765574	727.853238503429	222.894282982897
rep1	5.25400686264038	-3.41205859184265	30m	0.471967284741357	4	untreat	616.568159294073	330.531384363833	559.360804308025	423.758185081837
rep1	2.21880149841309	-7.2102575302124	30m	9.26164560847556	4	untreat	124.167998713707	341.084093857912	317.114271497527	1147.85216897862
rep1	3.43276786804199	-4.64879322052002	30m	3.34987976195128	4	untreat	245.381941565924	351.654412609074	788.685023865172	544.497155007598
rep1	3.1569607257843	-4.28823089599609	30m	4.8398664918263	4	untreat	203.724627872522	361.580221883279	1030.19370646287	334.719976829093
rep1	3.11040449142456	-3.72833752632141	30m	1.03097134647124	4	untreat	209.511157355939	353.06509850723	1158.13111982866	209.511157355939
rep1	3.38596439361572	-6.29928112030029	30m	2.63752518838447	4	untreat	171.751914254692	266.158595599987	777.622905378309	714.68511781478
rep1	3.55260825157166	0.829136967658997	30m	0.601486298117141	5	untreat	618.467953741404	498.764478823713	633.430888106115	179.555212376537
rep1	4.42010164260864	0.171864047646523	30m	0.383894355645824	5	untreat	593.913394783929	450.644812708858	664.245244166236	221.415081388745
rep1	-0.374987304210663	-0.544641554355621	30m	0.477666121329891	2	untreat	353.803613975133	776.69314073831	697.139665406623	102.582112927701
rep1	2.96849274635315	-2.13905668258667	30m	1.71379558498837	4	untreat	311.589086048219	355.351598133643	1060.80329295068	202.474555915228
rep1	3.47844576835632	-7.39920997619629	30m	7.50433163499292	4	untreat	121.3965539252	91.2806140930425	586.328032130492	1131.21333289903
rep1	3.83725428581238	-6.37849903106689	30m	9.18704265677111	4	untreat	220.74568234483	320.451325849694	561.551762927504	827.469761925739
rep1	-6.14074659347534	-2.10314989089966	30m	0.658992740055989	3	untreat	51.5938916066227	1564.50888960082	285.28387123662	28.8318806037009
rep1	2.89553761482239	-6.69049692153931	30m	4.15341572093464	4	untreat	118.938250633104	279.528965556749	891.31458267966	640.436734178254
rep1	-4.43638515472412	3.28080892562866	30m	0.679715782196114	2	untreat	441.360945056654	1119.58559729371	228.036488279271	141.235502418129
rep1	6.2424430847168	-0.794820010662079	30m	0.914404234433035	5	untreat	716.313393284016	372.920407801297	405.728654821939	435.256077140517
rep1	3.80849885940552	2.83930206298828	30m	0.650185447146436	1	untreat	918.199573091249	450.640661500395	432.184388674441	129.193909781683
rep1	4.06059598922729	-0.671968162059784	30m	0.736186072027956	5	untreat	662.875893122668	236.353289760951	916.88776200369	114.101588160459
rep1	1.32801151275635	-3.37449622154236	30m	1.22110525810689	6	untreat	358.691437197676	777.983710816877	405.370459846689	388.172925186526
rep1	4.36234521865845	-6.20972013473511	30m	2.53339190163033	4	untreat	328.413460019579	254.994104774818	560.908084961325	785.902883292046
rep1	5.51245975494385	-0.188682392239571	30m	1.87388108552084	5	untreat	720.963571508857	410.911880134582	531.517185213043	266.825896191287
rep1	3.08936071395874	-5.12222242355347	30m	3.32708441559714	4	untreat	182.141456092642	335.729383589903	847.588954094473	564.75873927075
rep1	4.25642013549805	-2.41894316673279	30m	1.77907316772977	4	untreat	403.580927993098	330.509172228331	913.396947059587	282.731485766752
rep1	5.05797386169434	-6.25015497207642	30m	7.29865544175218	4	untreat	321.977111915265	319.921938860487	354.996892328703	933.322589943313
rep1	0.847568988800049	-4.70495128631592	30m	1.72881979053996	6	untreat	112.793711101083	587.105727013331	978.702354784784	251.61674014857
rep1	4.89044952392578	-4.89383602142334	30m	1.46460100325337	4	untreat	404.205649651319	329.782649968897	520.960997776953	675.269235650599
rep1	5.22395467758179	0.489038705825806	30m	0.987452957976977	5	untreat	843.584490046585	329.129602959352	560.02667826622	197.477761775611
rep1	4.53925895690918	-1.71247553825378	30m	2.5940067998902	5	untreat	535.46505740031	354.278176926483	767.538466007211	272.936832713765
rep1	3.55990934371948	-0.627375364303589	30m	1.49154095803553	5	untreat	522.949098915338	407.632118128879	849.457061956069	150.180254047482
rep1	4.1005711555481	-6.83350086212158	30m	3.67367729539074	4	untreat	249.613650374391	172.579121414791	491.605509897655	1016.42025136093
rep1	-0.529985129833221	0.0351928733289242	30m	0.703547280657259	2	untreat	643.879967209602	523.063637821487	724.89797632869	38.3769516879895
rep1	3.54617667198181	-7.57456350326538	30m	6.22623801100069	4	untreat	165.910779217702	286.208139947672	396.387031083532	1081.71258279886
rep1	2.09664630889893	-1.86603188514709	30m	1.62675880799985	7	untreat	318.424586025078	506.528685105529	912.243408612385	193.021853304777
rep1	3.68904399871826	-1.07416474819183	30m	0.918030766807557	5	untreat	447.697413703517	440.072396925112	825.680388290185	216.768334128954
rep1	5.14519739151001	-0.206816390156746	30m	0.291676818122266	5	untreat	623.97828244173	476.554842084618	551.980788313838	277.704620207583
rep1	-0.846239149570465	6.95209169387817	30m	0.701993052496749	1	untreat	585.475879765781	705.135183659517	213.677328381672	425.930141240799
rep1	4.24070692062378	-3.42666387557983	30m	0.81286132794642	4	untreat	382.599084625784	441.649747204684	661.859509738495	444.110191478804
rep1	-2.39355278015137	-1.57958817481995	30m	1.321093936433	7	untreat	199.077440859436	1042.31800784579	516.238839034736	172.5842453078
rep1	4.61284971237183	1.19184529781342	30m	0.366279769826717	5	untreat	693.45899207091	445.015022470702	586.983005099392	204.761513406765
rep1	1.45626997947693	-6.97685861587524	30m	9.00571603804501	6	untreat	83.1694000605637	512.341270867077	456.598895926619	878.108966193508
rep1	1.71208310127258	-2.94955229759216	30m	0.90041618098845	7	untreat	196.575765448478	527.533833830662	959.556278799351	246.552654969278
rep1	1.69096565246582	-2.67930221557617	30m	1.21696064967887	7	untreat	198.856060024504	476.59716865377	1122.46850410526	132.296800264236
rep1	-1.43301522731781	1.5284024477005	30m	1.70602444418583	2	untreat	389.208960201554	880.409425034239	467.754141928976	192.846005882999
rep1	2.36962962150574	-1.85528242588043	30m	10.8806332756729	7	untreat	75.7308861647158	75.1794476732251	1754.76918633849	24.5390128713339
rep1	4.48405647277832	-2.88063669204712	30m	2.30388420992845	4	untreat	396.721326558502	297.758019714587	882.422819358244	353.316367416434
rep1	2.06590437889099	-4.29574251174927	30m	1.27446709161771	6	untreat	255.008546032734	627.713344080575	493.539616783352	553.957026151107
rep1	-2.94822883605957	-1.18898069858551	30m	1.57339697448902	2	untreat	207.830576327501	1133.85244088153	535.783412367227	52.7521034715063
rep1	0.979644238948822	-1.7866450548172	30m	1.35580503201771	7	untreat	357.721050259139	753.795697659465	592.268048161008	226.433736968156
rep1	2.81652903556824	-6.89627647399902	30m	3.50944718643024	4	untreat	88.0480553161737	253.316249760771	808.674372127187	780.179855843636
rep1	2.87518167495728	-6.61958980560303	30m	5.5185461219154	4	untreat	117.100085411251	286.387829245123	961.122709283267	565.688445618038
rep1	3.2256166934967	-4.03851366043091	30m	1.85523034759473	4	untreat	274.898478596582	419.893950640662	859.192499770495	376.233604040028
rep1	0.626616239547729	-1.25999188423157	30m	3.46230226556146	7	untreat	210.842365573077	547.90132533168	1069.23073609799	102.244106045026
rep1	1.59475553035736	-5.50232172012329	30m	3.33174710007867	6	untreat	215.802694022912	632.701083449649	354.468681002863	727.246074572344
rep1	-2.51011943817139	-0.484764635562897	30m	0.795246742127314	2	untreat	318.140253329697	1002.2046715564	525.623027240369	84.2505809213032
rep1	3.02615666389465	-2.05836319923401	30m	1.40657648526101	4	untreat	334.855590816022	366.848163186979	1007.41055665882	221.104222385951
rep1	4.14723873138428	-6.1499400138855	30m	4.15237956882763	4	untreat	256.96109479251	400.734078476792	413.257018429191	859.266341349275
rep1	0.730261266231537	4.06918573379517	30m	0.267327243607618	1	untreat	613.480308953167	729.44305027968	392.777027073674	194.518146741248
rep1	5.16529703140259	-0.978741049766541	30m	0.549160616713324	5	untreat	595.454207836434	400.611393651424	604.559012237603	329.593919322308
rep1	4.37519073486328	-5.84553527832031	30m	3.23642110623409	4	untreat	321.651591628418	321.033625073896	510.440374034723	777.092942310731
rep1	3.02056884765625	-0.398843139410019	30m	1.67804833729666	5	untreat	486.279198199129	483.299546249379	785.436253953985	175.203534645274
rep1	-2.57391571998596	-0.701209247112274	30m	1.16256266406104	2	untreat	271.813305010292	1039.94394227039	527.283404972496	91.1778807945915
rep1	3.25290608406067	-4.42896509170532	30m	4.24045249792317	4	untreat	241.719486423209	401.608083296316	858.634780553075	428.256182775168
rep1	5.70945072174072	-3.03619027137756	30m	1.21799680178587	4	untreat	585.387415594665	438.42479653233	388.342563220585	518.063757700188
rep1	1.49312031269073	-5.22698354721069	30m	1.70861482445334	6	untreat	160.363819907547	554.835406103482	738.024733224147	476.994573812593
rep1	2.60144853591919	-6.01819562911987	30m	1.49205903408903	4	untreat	138.734457062808	367.277693093811	794.204500576946	630.001882314202
rep1	3.17078304290771	-4.23839950561523	30m	1.79202506906735	4	untreat	234.371721272062	350.999554000302	1019.51698753347	325.330270241934
rep1	3.31807780265808	5.37493371963501	30m	0.81441555610693	1	untreat	697.432650617769	532.89748304245	399.059175089392	300.829224298157
rep1	3.24795794487	3.30612015724182	30m	0.78799367737827	1	untreat	703.051326304052	567.263434761573	467.008823248901	192.894948733242
rep1	4.14618730545044	-5.79409074783325	30m	2.11323222223929	4	untreat	296.228683914661	275.40749846379	778.901619366665	579.680731302652
rep1	-2.31897163391113	-0.0676372051239014	30m	0.406689701999962	2	untreat	425.385740404158	877.819129042106	585.212752694737	41.800910906767
rep1	4.3275203704834	-5.83142328262329	30m	1.90651987689154	4	untreat	277.468914125617	451.083678918772	349.327593209188	852.338346794191
rep1	-0.642132878303528	-0.364923685789108	30m	0.450726166547728	2	untreat	423.760620473705	681.123091546741	769.868771227098	55.4660498002232
rep1	-1.62296211719513	5.08092164993286	30m	0.398918561197415	2	untreat	787.128077112986	757.046749325229	253.184508880292	132.859197729262
rep1	2.27513384819031	-3.72855424880981	30m	3.31154213399204	4	untreat	273.588546768035	627.804181822013	593.379132890936	435.446671566784
rep1	1.66409814357758	-2.12541818618774	30m	1.21799680178587	7	untreat	282.430955069516	566.503950575483	885.880815465139	195.40281193763
rep1	4.60666179656982	0.250944495201111	30m	0.954814166606279	5	untreat	766.641327287556	329.907128545875	689.139335184716	144.530742029621
rep1	1.57532119750977	3.64896512031555	30m	0.405135473839452	1	untreat	678.78528975465	649.165568019901	424.549344864726	177.71833040849
rep1	3.87971043586731	-2.72196245193481	30m	1.735036703182	4	untreat	421.316735639868	491.632251027096	701.426083821778	315.843462559026
rep1	2.3633816242218	-1.84983229637146	30m	25.3038706052002	7	untreat	30.034930697275	16.9539279856986	1872.71744862075	10.5122257440462
rep1	5.26151418685913	-4.88520240783691	30m	1.29570820981134	4	untreat	425.250064657865	485.448803393461	305.624365888411	713.895299108031
rep1	4.20485353469849	-5.88804960250854	30m	1.69100023863424	4	untreat	327.025382590507	232.998193021085	738.616099196281	631.578858239895
rep1	3.83166575431824	-5.22854423522949	30m	2.93127431072074	4	untreat	280.0829649403	418.24813034934	593.939636980587	637.947800777541
rep1	5.23313570022583	-5.45162439346313	30m	1.46460100325337	4	untreat	509.35374094575	262.187448422477	389.184493752115	769.492849927427
rep1	2.97641968727112	-1.51001107692719	30m	1.49827594673107	5	untreat	416.478687628564	282.324494978979	1130.63284750447	100.782502935758
rep1	-7.61579084396362	1.94978618621826	30m	0.864150857243231	3	untreat	432.79480297354	1268.29706967647	97.2052498657149	131.921410532042
rep1	3.13386583328247	-3.18907141685486	30m	1.03356172673876	4	untreat	446.99797607422	623.088087861034	391.848875129998	468.283593982516
rep1	-0.573037803173065	-0.636248052120209	30m	1.99148434966605	2	untreat	335.428194608717	766.262612234884	749.692057710801	78.8356684933662
rep1	3.58444285392761	-6.31707620620728	30m	5.69417390405297	4	untreat	193.179909594445	261.319732251395	693.340257344426	782.378633857502
rep1	4.10719680786133	-0.276511073112488	30m	2.11944913488133	5	untreat	631.767933451714	357.64009974339	791.243334128846	149.567165723819
rep1	4.3913722038269	-2.76827001571655	30m	2.32771570838959	4	untreat	402.540566540342	360.439205258642	817.539699174249	349.699062074534
rep1	5.11125802993774	-0.244955360889435	30m	1.05273054071837	5	untreat	620.291684094583	448.357848227631	583.245166974079	278.323833751474
rep1	3.54148101806641	-6.02990579605103	30m	2.86081596744432	4	untreat	212.177227374139	225.110600377175	864.089136851518	628.841568444936
rep1	-2.31918954849243	1.07099783420563	30m	0.97968181717443	2	untreat	312.346309419681	1042.17510430554	430.752099918645	144.945019403904
[truncated: 15,114 more rows]
