# Supplementary material for: Organelle landscape analysis using a multiparametric particle-based method
Source: PLoS Biol. 2024 Sep 17;22(9):e3002777. doi: 10.1371/journal.pbio.3002777 (PMC11407678; doi:10.1371/journal.pbio.3002777)
Supplement: S10 Data — Data obtained from fluorescent images of particles of endosomes containing EGF or transferrin. EGF- or TF-positive particles were extracted and results for experimental condition, fluorescent intensities of organelle markers on particles, areas of particles, experimental replicates, clusters, UMAP1, and UMAP2. (CSV) [file pbio.3002777.s021.csv]

id	UMAP1	UMAP2	time	RAB5	RAB11	RAB7	TF	EGF	LAMP1	Area	cluster	condition
rep1	3.01335883140564	4.82189559936523	00m	644	433	312	270	750	158	7	1	untreat
rep1	2.51353096961975	4.59616565704346	00m	341	290	188	678	339	108	5	1	untreat
rep1	-6.51526641845703	2.01823592185974	00m	212	597	58	806	34	27	4	3	untreat
rep1	0.301012128591537	5.33945846557617	00m	236	163	74	763	502	28	4	1	untreat
rep1	-0.316996723413467	7.39640378952026	00m	230	168	45	936	84	88	4	1	untreat
rep1	-3.00971603393555	0.603318572044373	00m	45	120	54	644	17	7	2	2	untreat
rep1	1.05331838130951	5.17562103271484	00m	1726.375	1707.125	868	1272.25	1834.875	498.75	21	1	untreat
rep1	1.64376485347748	7.55109643936157	00m	223	161	77	866	155	112	4	1	untreat
rep1	0.114780768752098	5.56640529632568	00m	244	276	120	1332	68	83	5	1	untreat
rep1	2.88793730735779	6.97403192520142	00m	270	147	97	683	299	102	4	1	untreat
rep1	1.89307630062103	5.7790675163269	00m	752	691	376	580	1251	281	10	1	untreat
rep1	1.24727988243103	5.39347457885742	00m	159	140	72	770	38	44	3	1	untreat
rep1	1.31324589252472	7.55890560150146	00m	380	224	102	1316	187	147	6	1	untreat
rep1	2.69589614868164	6.10436010360718	00m	917	548	345	326	911	243	9	1	untreat
rep1	1.40075933933258	6.0532341003418	00m	881	847	405	431	1281	372	11	1	untreat
rep1	0.561136543750763	6.92108201980591	00m	279	250	92	1029	138	115	5	1	untreat
rep1	-2.35759878158569	6.03231906890869	00m	316	423	113	640	179	160	5	2	untreat
rep1	-0.972561061382294	5.90211534500122	00m	73	81	26	636	21	24	2	2	untreat
rep1	-0.738324701786041	6.67310380935669	00m	373	320	100	660	176	102	5	1	untreat
rep1	-1.88876616954803	6.27376174926758	00m	307	321	72	609	68	80	4	2	untreat
rep1	-2.70145082473755	4.43172359466553	00m	521	990	275	1280	170	182	9	2	untreat
rep1	-0.148902416229248	7.52095890045166	00m	285	175	48	725	116	113	4	1	untreat
rep1	2.10016274452209	5.68442630767822	00m	807	618	367	392	894	239	9	1	untreat
rep1	0.43507781624794	7.42874002456665	00m	525	301	118	597	507	132	6	1	untreat
rep1	1.73736929893494	6.44228029251099	00m	871	661	339	415	667	288	9	1	untreat
rep1	-2.22879147529602	5.48778247833252	00m	440	702	196	1243	222	191	8	2	untreat
rep1	1.3951849937439	6.69144201278687	00m	520	368	172	322	736	145	6	1	untreat
rep1	-0.864206075668335	5.74552917480469	00m	487	622	205	1125	313	179	8	1	untreat
rep1	-3.40885448455811	5.53793334960938	00m	345	454	77	665	155	86	5	2	untreat
rep1	-3.47985005378723	5.46870279312134	00m	394	710	117	969	167	164	7	2	untreat
rep1	2.04527854919434	7.2147536277771	00m	279	143	75	861	117	78	4	1	untreat
rep1	-5.77673387527466	3.76559495925903	00m	485	935	141	212	653	198	7	3	untreat
rep1	1.49768102169037	4.46402406692505	00m	2143.14285714286	1976.92857142857	1185.78571428571	1850.64285714286	2214.64285714286	564.571428571429	26	1	untreat
rep1	2.36629223823547	7.14395713806152	00m	720	444	261	542	684	309	8	1	untreat
rep1	0.785731196403503	7.12588739395142	00m	824	537	228	626	759	220	9	1	untreat
rep1	1.72972428798676	7.01641893386841	00m	1082	767	373	388	1090	394	11	1	untreat
rep1	1.80984497070312	7.59606027603149	00m	305	167	81	614	120	133	4	1	untreat
rep1	-5.9210786819458	1.87106966972351	00m	125	340	43	598	54	12	3	3	untreat
rep1	1.01220893859863	5.84394645690918	00m	631	448	223	420	622	135	7	1	untreat
rep1	1.30677771568298	7.43468236923218	00m	293	198	90	586	180	114	4	1	untreat
rep1	3.17315173149109	6.73909854888916	00m	405	186	133	722	282	108	5	1	untreat
rep1	0.393520057201385	6.30160570144653	00m	83	71	28	596	48	23	2	1	untreat
rep1	1.19452977180481	7.48121976852417	00m	639.111111111111	395.555555555556	173.333333333333	1051.55555555556	366.222222222222	224	8	1	untreat
rep1	-8.22339344024658	1.05101251602173	00m	86	353	16	658	194	57	3	3	untreat
rep1	0.552245497703552	7.64402389526367	00m	273	175	64	720	121	118	4	1	untreat
rep1	1.41472971439362	7.53068733215332	00m	238	178	75	809	103	110	4	1	untreat
rep1	-8.38095188140869	0.463685095310211	00m	142	757	26	801	73	34	4	3	untreat
rep1	1.74643325805664	5.50607538223267	00m	539	397	229	212	742	130	6	1	untreat
rep1	1.69337725639343	7.60820722579956	00m	206	130	57	997	101	106	4	1	untreat
rep1	0.209129750728607	7.39113807678223	00m	492	345.428571428571	117.428571428571	721.714285714286	238.285714285714	159.428571428571	6	1	untreat
rep1	1.29232430458069	6.73066329956055	00m	608	389	183	657	543	151	7	1	untreat
rep1	-1.05588388442993	7.14701271057129	00m	374	254	45	819	178	126	5	1	untreat
rep1	-8.21927261352539	1.15795743465424	00m	97	306	13	656	49	37	3	3	untreat
rep1	-1.02747428417206	7.20486783981323	00m	161	91	15	947	52	46	3	1	untreat
rep1	-2.87299418449402	6.0064754486084	00m	332	345	28	773	139	553	5	2	untreat
rep1	2.33403038978577	7.45076274871826	00m	296	140	79	777	105	100	4	1	untreat
rep1	2.69587230682373	7.32449865341187	00m	326	154	95	615	119	114	4	1	untreat
rep1	1.6374706029892	5.22835779190063	00m	632	456	263	442	599	137	7	1	untreat
rep1	-2.3657557964325	5.97764873504639	00m	112	156	43	858	51	53	3	2	untreat
rep1	0.204309403896332	7.60858726501465	00m	421	212	70	1252	187	154	6	1	untreat
rep1	-2.28573417663574	6.07926273345947	00m	224	286	78	638	124	104	4	2	untreat
rep1	5.18177604675293	-6.48255348205566	00m	263	226	231	625	131	837	5	4	untreat
rep1	0.575302124023438	7.45215272903442	00m	275	183	72	729	112	93	4	1	untreat
rep1	0.683135151863098	7.66349363327026	00m	185	99	42	680	71	76	3	1	untreat
rep1	-6.99055147171021	1.02367234230042	00m	96	603	57	680	83	45	4	3	untreat
rep1	-1.31589949131012	6.77339887619019	00m	378	385	88	1015	265	122	6	1	untreat
rep1	1.09830522537231	7.43093681335449	00m	401	269	115	620	217	146	5	1	untreat
rep1	1.32624685764313	7.58766269683838	00m	315	261	93	884	186	170	5	1	untreat
rep1	-1.63088989257812	6.29345464706421	00m	346	415	108	598	180	116	5	2	untreat
rep1	0.649986743927002	7.67265319824219	00m	226	86	40	612	102	76	3	1	untreat
rep1	3.82128405570984	3.23769426345825	00m	327	212	190	660	78	75	4	1	untreat
rep1	1.43775379657745	7.56132411956787	00m	136	99	40	933	70	66	3	1	untreat
rep1	-0.106329143047333	4.60966300964355	00m	126	171	79	1276	73	45	4	1	untreat
rep1	1.12455642223358	7.40790605545044	00m	512	370	155	1091	221	197	7	1	untreat
rep1	-1.09261357784271	6.69020748138428	00m	149	149	40	730	68	51	3	1	untreat
rep1	0.704106986522675	7.56084489822388	00m	501	380	139	1072	266	224	7	1	untreat
rep1	0.585464656352997	7.11109590530396	00m	700	545	216	353	788	238	8	1	untreat
rep1	-1.15606713294983	7.09696626663208	00m	73	55	10	665	36	22	2	1	untreat
rep1	0.236719325184822	6.98314571380615	00m	208	127	50	594	89	46	3	1	untreat
rep1	1.48253858089447	5.99136638641357	00m	678	501	255	1136	176	178	8	1	untreat
rep1	2.69058632850647	2.68781542778015	00m	134	156	122	718	64	54	3	1	untreat
rep1	-0.26131546497345	7.38956642150879	00m	309	223	65	611	318	129	4	1	untreat
rep1	-2.75745630264282	4.89265775680542	00m	319	490	121	743	104	85	5	2	untreat
rep1	2.8780472278595	7.22371673583984	00m	295	104	77	952	79	80	4	1	untreat
rep1	3.04473805427551	7.23344659805298	05m	290	123	96	656	352	127	4	1	untreat
rep1	0.406011641025543	-3.07642316818237	05m	304	945	547	953	128	258	6	7	untreat
rep1	1.73509550094604	2.23348665237427	05m	206	213	171	1023	57	47	4	1	untreat
rep1	3.82894515991211	4.02359247207642	05m	314	221	199	612	109	103	4	1	untreat
rep1	3.156170129776	3.87926173210144	05m	335	278	217	1053	99	99	5	1	untreat
rep1	-6.82613039016724	2.10124659538269	05m	147	582	52	654	92	86	4	3	untreat
rep1	3.29626798629761	4.93738842010498	05m	763	439	343	311	1164	174	8	1	untreat
rep1	1.25392699241638	6.30413913726807	05m	940	833	389	384	865	337	11	1	untreat
rep1	0.237785890698433	4.71866226196289	05m	462	500	233	293	678	123	6	1	untreat
rep1	1.33249998092651	5.09789085388184	05m	358	242	139	865	245	63	5	1	untreat
rep1	-2.29946088790894	3.49107599258423	05m	234	177	57	772	52	16	3	2	untreat
rep1	1.08878839015961	5.23614358901978	05m	271	290	151	639	212	104	4	1	untreat
rep1	0.697935581207275	2.03622984886169	05m	263	399	253	618	49	73	4	5	untreat
rep1	1.79565644264221	7.2857608795166	05m	750	591	301	1282	581	389	10	1	untreat
rep1	0.0206696335226297	5.62890338897705	05m	602	575	234	969	560	141	8	1	untreat
rep1	-0.680069983005524	4.22118186950684	05m	369	479	197	725	510	90	6	1	untreat
rep1	1.97290515899658	6.07509851455688	05m	242	226	128	1612	166	134	5	1	untreat
rep1	-1.13596093654633	6.87047243118286	05m	491.142857142857	413.142857142857	109.714285714286	778.285714285714	170.571428571429	143.142857142857	6	1	untreat
rep1	0.495705127716064	4.04027795791626	05m	629	822	413	1025	754	218	10	1	untreat
rep1	-6.24021482467651	3.31366062164307	05m	441	794	76	801	404	94	7	3	untreat
rep1	-0.737153947353363	2.04961323738098	05m	319	402	201	687	162	42	4	2	untreat
rep1	-5.53293800354004	0.121301166713238	05m	218	1267	227	167	724	50	6	3	untreat
rep1	-0.845653891563416	5.25933456420898	05m	225	432	130	3080	683	129	7	1	untreat
rep1	0.677510023117065	7.12788581848145	05m	189	128	52	611	142	54	3	1	untreat
rep1	-3.23107123374939	1.70616054534912	05m	83	248	83	1257	93	24	4	2	untreat
rep1	2.68412256240845	1.01809871196747	05m	337	142	189	600	84	26	3	5	untreat
rep1	-2.32403993606567	-1.13002181053162	05m	426	1359	1340	1107	94	60	9	2	untreat
rep1	2.38766193389893	7.08694505691528	05m	726	468	279	368	773	304	8	1	untreat
rep1	1.4144880771637	0.363443493843079	05m	210	235	299	855	115	37	4	5	untreat
rep1	1.72578763961792	6.15784597396851	05m	608	453	237	835	672	181	8	1	untreat
rep1	3.71256303787231	3.82405781745911	05m	334	276	241	622	339	132	5	1	untreat
rep1	4.84841012954712	1.54932940006256	05m	439	261	328	600	130	133	5	5	untreat
rep1	5.23898410797119	-6.32647562026978	05m	341	309	179	357	687	1194	6	4	untreat
rep1	0.430210709571838	7.45053243637085	05m	257	194	70	743	134	100	4	1	untreat
rep1	-5.99146509170532	3.29940819740295	05m	151	469	60	892	62	79	4	3	untreat
rep1	3.18207001686096	5.71039581298828	05m	307	202	140	748	61	94	4	1	untreat
rep1	2.49371600151062	6.33937978744507	05m	448	296	173	197	619	140	5	1	untreat
rep1	-2.67783236503601	5.78465747833252	05m	286	430	95	840	135	109	5	2	untreat
rep1	0.943832874298096	-2.46794533729553	05m	158	286	165	772	361	110	4	7	untreat
rep1	5.65250825881958	0.0780367329716682	05m	63	16	31	802	55	21	2	5	untreat
rep1	-2.18114924430847	1.49647915363312	05m	364	987	403	1730	177	182	8	2	untreat
rep1	0.743626415729523	6.81237936019897	05m	248	232	90	702	156	110	4	1	untreat
rep1	-4.51521158218384	0.813572585582733	05m	320	909	201	825	93	31	6	3	untreat
rep1	-0.848322570323944	5.762047290802	05m	283	349	116	1096	107	107	5	1	untreat
rep1	1.55215835571289	7.45353221893311	05m	191	153	69	586	110	101	3	1	untreat
rep1	1.9110279083252	7.01449060440063	05m	397	271	136	713	122	145	5	1	untreat
rep1	0.898850977420807	6.05313587188721	05m	634	435	205	1362	386	137	8	1	untreat
rep1	1.72231292724609	7.4538106918335	05m	448	258	130	765	621	154	6	1	untreat
rep1	2.75991201400757	7.32167625427246	05m	220	92	60	589	85	64	3	1	untreat
rep1	-1.12452971935272	3.56127071380615	05m	257	341	144	723	62	56	4	1	untreat
rep1	-1.1457279920578	6.66135025024414	05m	235	255	65	635	309	84	4	1	untreat
rep1	1.80273938179016	5.85668182373047	05m	581	488	258	411	729	198	7	1	untreat
rep1	-1.86925029754639	5.35599803924561	05m	229	339	105	646	236	89	4	2	untreat
rep1	4.12014055252075	-6.31864309310913	05m	593	1182	915	1425	297	2408	13	4	untreat
rep1	-3.50906419754028	2.34934520721436	05m	214	593	163	849	125	78	5	2	untreat
rep1	1.88504791259766	3.28917527198792	05m	382	284	219	490	781	72	5	1	untreat
rep1	0.107794262468815	4.88363742828369	05m	289	460	223	591	294	157	5	1	untreat
rep1	-1.00605797767639	7.0040168762207	05m	299	243	61	620	106	91	4	1	untreat
rep1	-0.164573356509209	0.425461709499359	05m	153	303	219	1167	79	54	4	2	untreat
rep1	1.78109431266785	-0.0756861940026283	05m	304	301	465	1689	89	64	6	5	untreat
rep1	1.51549470424652	5.66852521896362	05m	748	676	359	476	1018	245	9	1	untreat
rep1	0.219243556261063	7.35705614089966	05m	325	252	87	1250	121	119	5	1	untreat
rep1	-0.7176753282547	6.70679759979248	05m	260	229	75	650	261	76	4	1	untreat
rep1	-2.98148536682129	6.04001808166504	05m	390	354	59	1728	133	96	6	2	untreat
rep1	-8.61274147033691	0.433804839849472	05m	67	318	6	614	30	27	2	3	untreat
rep1	-8.40496253967285	0.854446887969971	05m	115	317	10	780	52	43	3	3	untreat
rep1	2.42862319946289	6.28469848632812	05m	139	107	64	826	68	61	3	1	untreat
rep1	2.09168601036072	-0.725564002990723	05m	220	275	456	829	75	73	4	5	untreat
rep1	3.13061237335205	6.63852977752686	05m	174	96	69	606	319	56	3	1	untreat
rep1	-2.78171920776367	5.81135368347168	05m	214	457	94	1313	54	223	5	2	untreat
rep1	-5.68533515930176	2.00524616241455	05m	122	450	74	621	44	37	3	3	untreat
rep1	5.5616192817688	-5.019935131073	05m	267	172	126	655	76	298	4	4	untreat
rep1	3.60225892066956	5.36146926879883	05m	354	220	171	1106	103	109	5	1	untreat
rep1	-5.88141298294067	1.18527793884277	05m	74	352	52	814	24	28	3	3	untreat
rep1	-2.86220598220825	5.48296546936035	05m	149	349	76	841	139	114	4	2	untreat
rep1	-7.65656566619873	-1.5415678024292	05m	31	956	56	648	69	20	4	3	untreat
rep1	-0.0563619807362556	6.62135648727417	05m	596	534	192	364	602	188	7	1	untreat
rep1	2.62766981124878	7.39009475708008	05m	356	136	78	602	151	127	4	1	untreat
rep1	-0.0713624432682991	0.286012530326843	05m	167	347	265	1016	51	67	4	2	untreat
rep1	-3.35998582839966	1.90506756305695	05m	115	367	110	634	56	41	3	2	untreat
rep1	-2.82020449638367	6.07055759429932	05m	190	217	37	963	125	101	4	2	untreat
rep1	-4.34006261825562	3.15333962440491	05m	246	710	160	1769	89	92	6	2	untreat
rep1	2.41776514053345	7.11755514144897	05m	439	264	153	698	201	171	6	1	untreat
rep1	2.81523871421814	5.97668933868408	05m	653	420	273	316	710	193	7	1	untreat
rep1	-6.36370325088501	0.146635621786118	05m	88	625	79	831	61	22	3	3	untreat
rep1	-1.45421040058136	-3.24781823158264	05m	145	1206	1261	738	102	193	6	7	untreat
rep1	0.383333474397659	-2.64814972877502	05m	356	1030	837	1039	250	301	8	7	untreat
rep1	-2.54108858108521	4.38969135284424	05m	189	433	128	985	223	94	5	2	untreat
rep1	2.38003301620483	5.32809114456177	05m	180	158	97	620	101	67	3	1	untreat
rep1	5.18484735488892	-6.07549238204956	05m	517	579	264	249	9138	1576	11	4	untreat
rep1	2.72735738754272	5.98550367355347	05m	845	563	357	331	1079	256	9	1	untreat
rep1	-1.22716391086578	6.9677882194519	05m	256	242	50	415	667	94	4	1	untreat
rep1	0.276208132505417	5.35197019577026	05m	280	218	95	805	220	41	4	1	untreat
rep1	0.679120779037476	4.47043037414551	05m	861	826	436	625	926	193	10	1	untreat
rep1	0.949101805686951	2.50434017181396	05m	485	411	313	290	880	64	6	5	untreat
rep1	2.37931871414185	6.4375	05m	170	118	67	662	126	59	3	1	untreat
rep1	-3.30408072471619	5.710280418396	05m	166	224	36	611	101	49	3	2	untreat
rep1	1.88460433483124	5.98234224319458	05m	214	217	112	869	425	109	4	1	untreat
rep1	-7.86666345596313	1.68532240390778	05m	172	496	30	617	192	96	4	3	untreat
rep1	-1.03433954715729	0.608068764209747	05m	196	329	222	722	320	32	4	2	untreat
rep1	-0.144563630223274	4.77233028411865	05m	181	268	116	1103	139	78	4	1	untreat
rep1	-6.29397916793823	3.12673354148865	05m	227	550	54	693	77	63	4	3	untreat
rep1	-5.38256406784058	2.57052421569824	05m	158	517	85	622	77	60	4	3	untreat
rep1	3.22731018066406	6.43125152587891	05m	258	102	77	854	33	51	3	1	untreat
rep1	0.56893253326416	6.19280672073364	05m	467	586	236	223	633	239	6	1	untreat
rep1	0.687898635864258	4.0185399055481	05m	519	660	346	313	661	187	7	1	untreat
rep1	0.167194232344627	5.64309978485107	05m	472	430	181	647	376	109	6	1	untreat
rep1	2.71151804924011	4.34972238540649	05m	397	331	240	638	118	128	5	1	untreat
rep1	3.22083950042725	6.67074251174927	05m	210	99	74	736	67	60	3	1	untreat
rep1	-2.04917240142822	5.01139688491821	05m	160	164	45	760	111	24	3	2	untreat
rep1	-4.3246169090271	3.62853980064392	05m	190	513	109	1108	182	77	5	2	untreat
rep1	-5.8172664642334	2.02744960784912	05m	292	700	95	773	103	31	4	3	untreat
rep1	-3.38161706924438	5.64335489273071	05m	132	171	23	1594	28	29	3	2	untreat
rep1	-0.887118697166443	-5.28200101852417	05m	78	1014	525	692	137	157	5	6	untreat
rep1	3.79031586647034	4.05039262771606	05m	219	170	147	887	134	85	4	1	untreat
rep1	-1.30443465709686	5.89075374603271	05m	106	104	33	1003	191	25	3	2	untreat
rep1	-2.44214653968811	-1.14708268642426	05m	29	125	73	745	5	11	2	2	untreat
rep1	-1.75022602081299	5.94456958770752	05m	177	182	47	723	47	38	3	2	untreat
rep1	0.0107465740293264	5.14995956420898	05m	161	226	94	962	161	76	4	1	untreat
rep1	4.16989040374756	-3.34477043151855	05m	409	430	847	963	128	469	7	4	untreat
rep1	0.357356667518616	6.88995027542114	05m	362	200	85	1547	103	65	5	1	untreat
rep1	1.46369206905365	7.34162664413452	05m	415	171	84	1055	112	84	5	1	untreat
rep1	-2.66331601142883	4.97709035873413	05m	406	536	131	1816	83	86	7	2	untreat
rep1	-5.05116033554077	0.811730086803436	05m	110	553	135	2170	180	46	6	3	untreat
rep1	1.72920966148376	7.61496877670288	05m	294	170	80	608	329	131	4	1	untreat
rep1	4.51632785797119	3.00003051757812	05m	638	341	350	978	239	156	7	5	untreat
rep1	1.0720112323761	0.13497619330883	05m	232	346	326	594	130	99	4	5	untreat
rep1	1.76534390449524	6.39721584320068	05m	550	416	216	212	676	178	6	1	untreat
rep1	3.63522100448608	3.98809242248535	05m	498	383	319	1070	258	167	7	1	untreat
rep1	1.33755588531494	2.52580809593201	05m	766	840	578	222	1031	172	9	1	untreat
rep1	4.00987482070923	5.02463865280151	05m	584	309	269	410	603	150	6	1	untreat
rep1	3.65529823303223	0.0464416071772575	05m	688	789	937	1275	1077	309	11	5	untreat
rep1	-0.313588112592697	-4.30419635772705	05m	271	1224	328	998	83	300	7	6	untreat
rep1	-1.49996268749237	4.06412935256958	05m	545	848	326	1542	170	165	9	2	untreat
rep1	0.691056787967682	1.28838551044464	05m	430	606	475	734	98	103	6	5	untreat
rep1	1.94994330406189	-5.69713973999023	05m	829	1487	563	731	1385	3919	17	6	untreat
rep1	0.730845510959625	6.33018207550049	05m	644	686	289	419	672	280	8	1	untreat
rep1	-4.38236141204834	1.88273203372955	05m	269	625	151	707	94	41	5	3	untreat
rep1	2.01149463653564	0.465078115463257	05m	334	190	352	893	19	26	4	5	untreat
rep1	-0.184645503759384	7.48481798171997	05m	303	185	48	677	126	112	4	1	untreat
rep1	3.15545582771301	7.09153938293457	05m	505	249	199	1004	186	200	6	1	untreat
rep1	-0.264653563499451	4.15799808502197	05m	456	492	207	1060	243	78	6	1	untreat
rep1	1.19395577907562	6.85076808929443	05m	303	194	88	594	184	80	4	1	untreat
rep1	-1.01048731803894	7.17027854919434	05m	460	271	49	1032	165	141	6	1	untreat
rep1	-5.05901622772217	0.8222736120224	05m	377	1879	438	3929	378	155	14	3	untreat
rep1	-1.58928561210632	2.93906474113464	05m	376	526	226	193	631	63	5	2	untreat
rep1	1.8738055229187	2.40084195137024	05m	279	329	257	1520	79	87	6	1	untreat
rep1	-4.85163307189941	2.22130417823792	05m	364	465	96	666	16	19	4	3	untreat
rep1	5.65718364715576	0.0669434741139412	05m	295	29	93	611	89	58	3	5	untreat
rep1	-3.13220643997192	5.97789907455444	05m	126	150	20	822	54	42	3	2	untreat
rep1	1.00042903423309	4.28713369369507	05m	426	289	167	359	615	57	5	1	untreat
rep1	-0.985304594039917	3.06623363494873	05m	403	598	277	1733	75	91	7	1	untreat
rep1	2.90067052841187	6.68292284011841	05m	183	120	77	696	99	77	3	1	untreat
rep1	1.91289567947388	4.81679439544678	05m	534	403	246	1129	274	129	7	1	untreat
rep1	-0.220335572957993	4.36051607131958	05m	268	355	164	1115	67	82	5	1	untreat
rep1	-1.62574553489685	0.263689637184143	05m	202	447	264	1429	48	44	5	2	untreat
rep1	-5.2880220413208	1.5983247756958	05m	166	606	108	617	63	38	4	3	untreat
rep1	1.2551109790802	4.8881630897522	05m	264	274	149	647	84	91	4	1	untreat
rep1	-3.41422462463379	5.34324932098389	05m	152	276	52	632	119	65	3	2	untreat
rep1	-5.6570611000061	3.49372911453247	05m	217	441	63	812	78	52	4	3	untreat
rep1	-5.88674736022949	3.59327125549316	05m	135	304	42	906	56	59	3	3	untreat
rep1	-1.3117493391037	1.02829599380493	05m	159	322	175	1445	199	35	5	2	untreat
rep1	6.19941759109497	-0.698339998722076	05m	170	88	97	692	98	91	3	5	untreat
rep1	3.19329857826233	4.9634051322937	05m	186	123	90	689	72	50	3	1	untreat
rep1	4.7602162361145	2.02674627304077	05m	370	204	236	862	316	97	5	5	untreat
rep1	2.65754723548889	5.87322235107422	05m	730	524	329	339	768	234	8	1	untreat
rep1	-0.90798020362854	1.60139214992523	05m	246	451	258	1599	212	74	6	2	untreat
rep1	-6.45482921600342	1.6493798494339	05m	107	445	54	614	40	25	3	3	untreat
rep1	-8.43367767333984	0.831922352313995	05m	59	106	2	601	27	31	2	3	untreat
rep1	-3.41451668739319	3.31248211860657	05m	158	300	72	771	49	24	3	2	untreat
rep1	1.14097535610199	1.79633581638336	05m	168	162	132	893	35	28	3	5	untreat
rep1	2.69900703430176	3.71345806121826	05m	336	315	238	961	92	112	5	1	untreat
rep1	0.692306339740753	-1.68763864040375	10m	198	438	517	1271	84	102	5	7	untreat
rep1	3.34470963478088	2.78951644897461	10m	278	218	200	1404	231	70	5	1	untreat
rep1	-1.03258752822876	7.18839025497437	10m	278	224	39	601	394	141	4	1	untreat
rep1	-7.17426156997681	-2.25446271896362	10m	4	748	45	691	16	5	3	3	untreat
rep1	-3.46656441688538	-0.710061073303223	10m	48	229	81	1759	153	21	4	2	untreat
rep1	-7.90009832382202	1.69254767894745	10m	354	348	20	994	58	45	4	3	untreat
rep1	0.352798849344254	7.68466567993164	10m	198	116	41	1091	344	96	4	1	untreat
rep1	-2.92256283760071	6.02161598205566	10m	457	580	81	737	149	266	6	2	untreat
rep1	-0.986925065517426	2.15370345115662	10m	180	289	150	772	32	36	3	2	untreat
rep1	0.0552850216627121	-5.88233804702759	10m	40	592	420	1354	185	267	5	6	untreat
rep1	-2.06455135345459	3.2646656036377	10m	350	270	115	1716	150	26	5	2	untreat
rep1	-0.00217336718924344	-4.4275803565979	10m	46	374	196	967	21	88	3	6	untreat
rep1	0.9298495054245	4.2367091178894	10m	242	177	100	665	65	30	3	1	untreat
rep1	-5.91929817199707	1.06607520580292	10m	137	689	99	901	95	64	4	3	untreat
rep1	0.091439500451088	-1.09232258796692	10m	209	490	639	2894	343	59	8	7	untreat
rep1	-5.78215885162354	1.45663070678711	10m	134	481	72	637	23	22	3	3	untreat
rep1	5.79434537887573	-1.84996902942657	10m	235	180	130	770	280	161	4	5	untreat
rep1	-4.05645799636841	-0.515818119049072	10m	150	551	211	699	336	15	4	2	untreat
rep1	-2.05172276496887	3.30294251441956	10m	275	307	117	825	163	32	4	2	untreat
rep1	-6.31110334396362	-2.37465238571167	10m	7	560	268	1450	421	10	4	3	untreat
rep1	-1.66398477554321	-2.03605103492737	10m	131	567	497	681	742	69	4	7	untreat
rep1	-3.90817642211914	0.635857999324799	10m	138	596	177	664	139	42	4	2	untreat
rep1	-1.64008831977844	2.91249442100525	10m	283	385	169	977	226	43	5	2	untreat
rep1	-8.31876373291016	-1.08289194107056	10m	106	1983	58	1821	79	29	6	3	untreat
rep1	-0.427564263343811	0.366818845272064	10m	247	552	375	3840	136	98	9	2	untreat
rep1	-1.38112890720367	-0.57233077287674	10m	191	480	377	2284	276	47	6	2	untreat
rep1	1.86108410358429	6.91720008850098	10m	287	225	113	594	347	126	4	1	untreat
rep1	-8.21291160583496	0.647743701934814	10m	119	598	26	758	49	28	4	3	untreat
rep1	-0.710749208927155	-0.947883069515228	10m	135	258	387	1354	88	22	4	2	untreat
rep1	-2.67197871208191	0.98656690120697	10m	337	950	389	3405	220	80	9	2	untreat
rep1	2.64602136611938	0.327667534351349	10m	258	137	276	645	54	27	3	5	untreat
rep1	1.40365242958069	1.92139518260956	10m	340	351	279	686	110	69	4	5	untreat
rep1	0.845519721508026	-1.08040678501129	10m	255	519	765	1826	652	97	7	7	untreat
rep1	4.44091558456421	-3.67483854293823	10m	846	848	1585	1653	203	1155	10	4	untreat
rep1	0.17427858710289	0.688767313957214	10m	149	229	197	691	46	31	3	2	untreat
rep1	2.98002696037292	7.11155891418457	10m	335	121	93	719	109	93	4	1	untreat
rep1	-1.22804701328278	-0.343171805143356	10m	200	422	369	785	218	30	4	2	untreat
rep1	-4.94941425323486	-1.07052683830261	10m	89	732	209	734	55	27	3	3	untreat
rep1	-6.31034517288208	0.0442486852407455	10m	87	867	141	769	198	108	5	3	untreat
rep1	-5.20405721664429	2.57251143455505	10m	575	850	155	2688	694	44	9	3	untreat
rep1	-1.24979615211487	-4.81835794448853	10m	50	1313	1212	706	16	214	5	6	untreat
rep1	-3.00280785560608	1.41235244274139	10m	246	724	259	1225	206	67	6	2	untreat
rep1	4.51398849487305	3.05225801467896	10m	323	188	186	788	77	90	4	5	untreat
rep1	-1.46748387813568	5.91644906997681	10m	310	281	84	605	137	64	4	2	untreat
rep1	1.18283069133759	-6.61776685714722	10m	302	1712	780	2627	351	3077	12	6	untreat
rep1	5.49861669540405	1.08464026451111	10m	248	95	129	609	76	52	3	5	untreat
rep1	1.71363282203674	3.24441456794739	10m	283	220	167	1357	80	51	5	1	untreat
rep1	-1.7839492559433	-1.84152138233185	10m	100	411	353	586	26	37	3	7	untreat
rep1	-7.28067541122437	1.69069075584412	10m	192	657	53	652	117	47	4	3	untreat
rep1	0.21466825902462	3.78858137130737	10m	294	396	204	1858	158	91	5	1	untreat
rep1	-0.445407271385193	1.55070221424103	10m	262	352	214	874	43	35	4	2	untreat
rep1	3.78717494010925	4.51259756088257	10m	359	228	189	1013	196	101	5	1	untreat
rep1	0.0679682418704033	-3.09166622161865	10m	248	909	595	2410	829	235	8	7	untreat
rep1	-0.978431046009064	5.0431022644043	10m	285	310	111	206	811	62	4	1	untreat
rep1	-7.25744199752808	1.2040947675705	10m	225	1152	88	836	108	62	5	3	untreat
rep1	-4.49774551391602	1.66905677318573	10m	142	428	100	713	148	29	3	3	untreat
rep1	-1.8794641494751	3.08484935760498	10m	291	359	145	741	95	38	4	2	untreat
rep1	-5.64432811737061	-2.23022818565369	10m	87	1875	495	1212	13	91	6	3	untreat
rep1	-5.9096884727478	0.24519969522953	10m	290	1775	260	4472	192	59	10	3	untreat
rep1	-7.12058973312378	-0.0629673451185226	10m	193	670	40	919	25	7	4	3	untreat
rep1	-3.54021620750427	-0.747124910354614	10m	256	1374	415	2828	345	138	10	2	untreat
rep1	2.11033821105957	5.71498823165894	10m	493	362	217	697	377	139	6	1	untreat
rep1	2.26486277580261	-4.35828018188477	10m	284	951	1375	2248	371	665	10	4	untreat
rep1	0.880592465400696	4.37673139572144	10m	559	434	236	1073	193	86	6	1	untreat
rep1	0.79976624250412	5.29801225662231	10m	339	405	192	739	124	141	5	1	untreat
rep1	0.877068758010864	4.26045799255371	10m	463	363	202	643	152	69	5	1	untreat
rep1	-0.0703814253211021	5.17237949371338	10m	467	645	259	1254	380	207	8	1	untreat
rep1	-5.08379125595093	2.33535695075989	10m	380	1231	233	1153	114	128	8	3	untreat
rep1	-1.24200344085693	3.15261888504028	10m	511	655	292	896	412	94	7	2	untreat
rep1	-3.90763831138611	-0.0465793535113335	10m	174	522	203	2885	224	18	6	2	untreat
rep1	-1.60773122310638	1.32635223865509	10m	191	448	228	812	75	69	4	2	untreat
rep1	3.06128025054932	5.09619283676147	10m	375	293	202	724	417	132	5	1	untreat
rep1	1.78285753726959	2.43024444580078	10m	449	531	399	2125	428	131	9	1	untreat
rep1	-1.34694039821625	-0.239782199263573	10m	269	414	365	619	40	23	4	2	untreat
rep1	1.86569261550903	-5.49707841873169	10m	303	631	164	1062	426	693	7	6	untreat
rep1	0.330978602170944	-2.63512539863586	10m	259	724	523	1011	278	199	6	7	untreat
rep1	-4.63742017745972	0.778254926204681	10m	127	349	64	600	127	10	3	3	untreat
rep1	-3.72641205787659	2.21331024169922	10m	248	822	215	896	602	98	6	2	untreat
rep1	1.10336709022522	-2.09565711021423	10m	203	351	246	616	142	125	4	7	untreat
rep1	-5.16557788848877	2.8629949092865	10m	302	947	156	1843	271	139	8	3	untreat
rep1	0.452427238225937	0.938875496387482	10m	344	371	371	1289	46	46	5	2	untreat
rep1	5.29499101638794	0.865123867988586	10m	468	192	292	1393	480	114	6	5	untreat
rep1	-1.99352610111237	0.159385740756989	10m	150	476	252	730	273	54	4	2	untreat
rep1	-0.847802579402924	3.60338521003723	10m	224	363	163	604	104	80	4	1	untreat
rep1	5.35452318191528	0.818697333335876	10m	683	150	282	698	93	91	5	5	untreat
rep1	-3.33505392074585	-0.587677836418152	10m	280	1166	404	777	448	148	7	2	untreat
rep1	4.78830766677856	0.664547920227051	10m	662	330	515	924	493	152	7	5	untreat
rep1	0.227120295166969	6.87896823883057	10m	434	265	104	691	523	87	5	1	untreat
rep1	-0.262004345655441	-0.317716807126999	10m	766	1284	1470	8507	218	133	16	2	untreat
rep1	-4.23236513137817	-0.543639183044434	10m	270	1177	423	978	73	32	7	2	untreat
rep1	-0.496169030666351	2.65281510353088	10m	242	403	215	1960	273	72	6	1	untreat
rep1	-2.85987281799316	5.80950117111206	10m	428	1014	162	2273	150	419	9	2	untreat
rep1	0.912661850452423	-3.71309566497803	10m	209	550	276	992	492	256	5	6	untreat
rep1	2.81060981750488	4.92603158950806	10m	496	356	237	940	199	127	6	1	untreat
rep1	-0.92901599407196	-0.924994885921478	10m	66	169	173	1833	12	16	4	2	untreat
rep1	-4.73056030273438	0.631474673748016	10m	324	1261	314	1116	62	60	8	3	untreat
rep1	0.277299612760544	3.65932321548462	10m	593	698	382	2266	126	151	9	1	untreat
rep1	0.765369892120361	4.05092334747314	10m	512	608	323	1238	332	157	7	1	untreat
rep1	-0.130947306752205	-6.2265100479126	10m	86	2127	2006	985	16	2877	9	6	untreat
rep1	1.95589554309845	5.97409820556641	10m	743	525	292	1287	545	204	9	1	untreat
rep1	-3.76464819908142	2.25441765785217	10m	342	1114	290	1674	97	138	9	2	untreat
rep1	0.698362231254578	0.292622059583664	10m	470	784	731	805	411	148	7	5	untreat
rep1	2.5047345161438	5.64471673965454	10m	608	488	297	1197	275	216	8	1	untreat
rep1	1.78393542766571	2.53686141967773	10m	321	273	224	663	85	58	4	1	untreat
rep1	-4.06087017059326	-1.73877513408661	10m	70	688	241	593	38	41	4	2	untreat
rep1	-1.07351219654083	6.69177055358887	10m	178	179	50	603	59	63	3	1	untreat
rep1	-5.66913461685181	-2.30313801765442	10m	291	9135	4198	7648	167	176	28	3	untreat
rep1	-6.11861991882324	1.56755816936493	10m	152	454	53	1135	98	12	4	3	untreat
rep1	0.539217948913574	5.90328121185303	10m	497	465	208	241	718	159	6	1	untreat
rep1	-5.90841913223267	3.35737586021423	10m	264	454	59	1238	130	56	5	3	untreat
rep1	-5.03753566741943	0.821976900100708	10m	123	627	160	1075	23	58	4	3	untreat
rep1	4.47884750366211	2.08741092681885	10m	326	94	106	637	68	33	3	5	untreat
rep1	-3.71956634521484	3.34216237068176	10m	198	454	119	837	109	60	4	2	untreat
rep1	-3.81011891365051	1.63073098659515	10m	353	836	231	2007	58	51	7	2	untreat
rep1	-2.10858273506165	4.68387699127197	10m	318	382	121	1146	111	60	5	2	untreat
rep1	-2.21502685546875	3.32468271255493	10m	325	536	195	895	140	74	5	2	untreat
rep1	-7.198655128479	-0.395811766386032	10m	63	1008	84	651	33	53	4	3	untreat
rep1	-3.50607991218567	5.19972944259644	10m	496	704	131	2153	462	129	9	2	untreat
rep1	0.69352799654007	4.44813108444214	10m	424	429	230	641	116	104	5	1	untreat
rep1	-1.69940638542175	-3.0609028339386	10m	168	1411	1240	851	149	162	7	7	untreat
rep1	0.892392218112946	-1.40286731719971	10m	279	499	417	2095	193	136	6	7	untreat
rep1	0.806733191013336	2.06005859375	10m	340	490	336	1604	183	96	6	5	untreat
rep1	0.733210563659668	3.89319705963135	10m	235	299	171	806	130	85	4	1	untreat
rep1	-7.63473176956177	2.04321002960205	10m	207	447	34	2052	125	62	6	3	untreat
rep1	5.77170610427856	-1.7207338809967	10m	417	342	280	1016	957	269	7	5	untreat
rep1	0.626542389392853	3.63440155982971	10m	313	448	260	1214	411	119	6	1	untreat
rep1	2.21464371681213	7.13715887069702	10m	519	165	100	1061	416	75	5	1	untreat
rep1	0.320820450782776	6.04767560958862	10m	444	429	181	778	151	144	6	1	untreat
rep1	-2.75847506523132	2.91876888275146	10m	364	451	146	679	266	27	4	2	untreat
rep1	-6.09700441360474	3.34748196601868	10m	281	490	54	684	110	53	4	3	untreat
rep1	-2.35071301460266	5.77608728408813	10m	210	320	90	702	226	101	4	2	untreat
rep1	-1.32943880558014	-4.1772313117981	10m	133	1810	1458	1132	57	508	8	7	untreat
rep1	-3.19520711898804	2.89276647567749	10m	480	960	280	1335	397	92	8	2	untreat
rep1	4.91774892807007	0.542539477348328	10m	697	290	508	1567	368	145	7	5	untreat
rep1	1.87838590145111	3.12939286231995	10m	285	234	183	746	174	57	4	1	untreat
rep1	2.45742797851562	4.4538836479187	10m	607	503	343	2048	182	160	9	1	untreat
rep1	2.93828535079956	2.85705876350403	10m	222	237	196	676	202	106	4	1	untreat
rep1	-2.14235019683838	5.54955291748047	10m	379	556	149	988	427	128	6	2	untreat
rep1	-3.33862662315369	3.96641230583191	10m	250	388	84	621	156	42	4	2	untreat
rep1	-0.242584735155106	-1.82350289821625	10m	225	708	761	2091	317	117	7	7	untreat
rep1	-8.36913585662842	0.43819397687912	10m	196	1181	42	776	66	54	5	3	untreat
rep1	-3.86864900588989	-1.05211973190308	10m	187	1288	378	3837	304	97	9	2	untreat
rep1	0.63119512796402	3.77514314651489	10m	162	214	122	1301	44	57	4	1	untreat
rep1	-0.790538549423218	3.69943070411682	10m	239	370	167	799	81	81	4	1	untreat
rep1	0.834182679653168	6.18505191802979	10m	218	172	81	1100	47	56	4	1	untreat
rep1	-5.86711883544922	2.05151414871216	10m	354	821	100	1034	50	31	4	3	untreat
rep1	3.81167483329773	0.753289401531219	10m	387	300	394	1905	189	117	7	5	untreat
rep1	-1.07732403278351	3.44883394241333	10m	206	408	168	1875	100	104	6	1	untreat
rep1	1.82655799388885	4.38774061203003	10m	489	485	294	2426	532	162	9	1	untreat
rep1	-7.73009729385376	-1.82257533073425	10m	46	2249	107	1064	83	14	6	3	untreat
rep1	-1.68835628032684	2.81348276138306	10m	281	434	182	747	42	49	4	2	untreat
rep1	-2.55048012733459	-1.19584000110626	10m	105	423	301	591	49	21	3	2	untreat
rep1	3.78573656082153	4.02408742904663	10m	331	249	216	965	231	118	5	1	untreat
rep1	1.21898436546326	3.71873164176941	10m	458	484	295	1016	218	119	6	1	untreat
rep1	4.37978172302246	2.76127600669861	10m	355	227	225	1084	97	94	5	5	untreat
rep1	-3.60226440429688	0.915262043476105	10m	141	477	160	689	116	38	4	2	untreat
rep1	-0.339044660329819	1.51575481891632	10m	167	200	136	1043	233	21	4	2	untreat
rep1	-5.33931446075439	1.17486119270325	10m	138	566	101	853	122	32	4	3	untreat
rep1	-2.76129674911499	6.02014589309692	10m	212	274	53	850	174	78	4	2	untreat
rep1	-6.03134059906006	2.81948804855347	10m	243	637	84	920	104	56	5	3	untreat
rep1	-6.61206150054932	1.55434381961823	10m	356	1544	164	1834	189	74	9	3	untreat
rep1	-1.47369813919067	5.90933084487915	10m	284	262	78	763	73	56	4	2	untreat
rep1	2.25806307792664	2.36312437057495	10m	203	242	192	1125	89	74	4	1	untreat
rep1	1.43381631374359	7.49224138259888	10m	547	274	131	181	598	152	5	1	untreat
rep1	0.870343267917633	-2.3137047290802	10m	336	602	357	670	81	206	5	7	untreat
rep1	-1.86294162273407	6.16251754760742	10m	253	264	59	2002	76	55	5	2	untreat
rep1	1.7623690366745	2.65039491653442	10m	455	486	356	662	255	124	6	1	untreat
rep1	0.141617253422737	-1.10039281845093	10m	153	326	231	959	166	77	4	7	untreat
rep1	1.68719792366028	4.67255306243896	10m	1305	1140	688	2635	758	346	16	1	untreat
rep1	2.76237201690674	1.5641987323761	10m	472	393	410	2360	334	93	9	5	untreat
rep1	-3.21522116661072	5.87056112289429	10m	340	507	64	663	174	134	5	2	untreat
rep1	-3.61117839813232	-1.8230996131897	10m	150	1027	568	711	244	103	6	2	untreat
rep1	-0.334248811006546	-4.63113641738892	10m	214	1181	253	901	544	276	7	6	untreat
rep1	1.86080574989319	-4.26788663864136	10m	340	1057	736	841	72	717	8	6	untreat
rep1	-2.59819650650024	2.88719201087952	10m	266	561	191	1755	63	74	6	2	untreat
rep1	-4.98374557495117	-1.62926411628723	10m	102	1037	380	899	185	22	5	3	untreat
rep1	-7.09427928924561	0.806181609630585	10m	171	1078	96	1261	25	58	6	3	untreat
rep1	5.39745950698853	-4.68202352523804	10m	815	666	383	1410	346	822	11	4	untreat
rep1	0.592519283294678	-4.13189220428467	10m	129	333	80	599	25	130	3	6	untreat
rep1	-2.38071870803833	6.01140451431274	10m	442	620	185	932	306	262	7	2	untreat
rep1	0.794245660305023	2.27492117881775	10m	486	715	445	1255	276	160	8	5	untreat
rep1	-0.365760117769241	1.85968995094299	10m	397	361	225	595	83	33	4	2	untreat
rep1	-1.24344754219055	2.69783568382263	10m	344	574	270	1039	324	82	6	2	untreat
rep1	-0.229715272784233	2.78537535667419	10m	602	749	422	1090	385	105	8	1	untreat
rep1	5.34649181365967	-4.61252546310425	10m	506	537	280	884	342	469	7	4	untreat
rep1	-2.34646773338318	6.09947729110718	10m	441	554	141	1564	355	224	8	2	untreat
rep1	-3.45123028755188	5.49228286743164	10m	275	478	79	721	299	107	5	2	untreat
rep1	-1.47574627399445	3.44429302215576	10m	710	1024	401	1121	417	166	10	2	untreat
rep1	3.06673860549927	-3.79891562461853	10m	650	1076	2000	1277	142	722	12	4	untreat
rep1	-1.05143141746521	5.7833399772644	10m	410	507	163	1315	169	140	7	2	untreat
rep1	-1.07461059093475	5.41061878204346	10m	778	704	248	1278	418	138	9	2	untreat
rep1	-2.35864496231079	5.57295370101929	10m	238	371	94	934	274	90	5	2	untreat
rep1	0.672462642192841	5.96833324432373	10m	580	436	196	405	614	123	6	1	untreat
rep1	-0.302717298269272	5.19144153594971	10m	204	332	128	639	124	119	4	1	untreat
rep1	-4.13462781906128	4.78917503356934	10m	204	401	71	726	160	71	4	2	untreat
rep1	0.388982146978378	-3.25853061676025	10m	305	992	689	2013	353	376	9	7	untreat
rep1	3.56705832481384	1.90917825698853	10m	279	221	233	743	83	75	4	5	untreat
rep1	-5.84726810455322	3.49347591400146	10m	184	508	68	752	75	97	4	3	untreat
rep1	5.46616125106812	1.04240095615387	10m	205	99	129	618	159	60	3	5	untreat
rep1	3.54339385032654	3.81102871894836	10m	702	556	473	1023	573	233	9	1	untreat
rep1	-1.29132771492004	5.83408069610596	10m	224	223	71	1163	54	50	4	2	untreat
rep1	-3.48076772689819	4.84197807312012	10m	589	605	123	634	175	82	6	2	untreat
rep1	-7.78579473495483	1.82804274559021	10m	326	744	47	951	81	84	6	3	untreat
rep1	0.698445200920105	5.46200513839722	10m	589	403	197	1311	289	99	7	1	untreat
rep1	1.66474986076355	3.94569063186646	10m	316	260	170	1045	298	65	5	1	untreat
rep1	0.526413917541504	-4.96454524993896	10m	84	453	232	685	164	211	4	6	untreat
rep1	1.3461822271347	6.60631084442139	10m	281	221	99	731	127	93	4	1	untreat
rep1	1.7741425037384	2.80940055847168	10m	611	678	479	2513	353	181	11	1	untreat
rep1	0.054044097661972	-4.64173316955566	10m	294	890	224	2329	221	520	8	6	untreat
rep1	0.232927918434143	-5.56410551071167	10m	117	795	281	835	78	474	5	6	untreat
rep1	-1.9426281452179	0.952581286430359	10m	304	974	502	2530	1126	165	10	2	untreat
rep1	-3.45875000953674	3.36109662055969	10m	329	656	174	846	57	77	5	2	untreat
rep1	2.5662214756012	4.35565423965454	10m	514	481	337	1355	233	192	8	1	untreat
rep1	3.20711588859558	4.87583255767822	10m	304	222	163	654	113	95	4	1	untreat
rep1	-1.78126239776611	-1.60300600528717	10m	327	1160	939	1002	255	124	7	7	untreat
rep1	-1.78967916965485	2.89600372314453	10m	200	303	121	880	170	34	4	2	untreat
rep1	3.16292262077332	3.75866198539734	10m	466	388	311	820	301	137	6	1	untreat
rep1	-7.55804300308228	2.13164615631104	10m	145	330	26	627	57	44	3	3	untreat
rep1	0.178202912211418	5.91207504272461	10m	288	349	139	1029	81	119	5	1	untreat
rep1	-0.995282292366028	6.6173677444458	10m	403	419	124	1514	263	137	7	1	untreat
rep1	4.9067587852478	1.83866512775421	10m	646	265	333	2027	121	120	8	5	untreat
rep1	0.356524676084518	1.22060763835907	10m	276	338	277	755	46	44	4	2	untreat
rep1	-1.99526977539062	4.20339775085449	10m	530	903	305	3018	328	172	12	2	untreat
rep1	-5.91529989242554	1.43776881694794	10m	148	670	97	1172	476	40	5	3	untreat
rep1	1.63820993900299	7.574134349823	10m	314	232	106	610	97	173	4	1	untreat
rep1	-3.64037775993347	-1.71569669246674	10m	102	729	309	637	57	76	4	2	untreat
rep1	3.04683089256287	-4.91403913497925	10m	170	328	990	601	524	430	5	4	untreat
rep1	4.57006931304932	0.258212029933929	10m	221	168	215	836	84	91	4	5	untreat
rep1	-4.4060115814209	0.331989943981171	10m	360	657	184	848	66	16	5	3	untreat
rep1	-2.18587303161621	-1.8824942111969	10m	122	700	620	1914	22	52	5	7	untreat
rep1	2.85092902183533	7.39049911499023	10m	767	553	348	957	407	509	9	1	untreat
rep1	-3.12320971488953	4.01844835281372	10m	489	522	119	646	91	54	5	2	untreat
rep1	3.14071464538574	5.09200620651245	10m	745	443	326	1557	408	178	9	1	untreat
rep1	2.3758282661438	1.90268015861511	10m	281	229	214	832	98	47	4	5	untreat
rep1	1.45017957687378	7.5691990852356	10m	506	459	165	818	395	338	7	1	untreat
rep1	-1.69393455982208	-0.115563042461872	10m	268	607	412	1067	111	52	5	2	untreat
rep1	1.06878089904785	5.78362798690796	10m	441	270	136	936	116	74	5	1	untreat
rep1	-0.0784856304526329	4.76630115509033	10m	147	192	85	695	51	56	3	1	untreat
rep1	3.49952220916748	-1.03306496143341	15m	375	495	671	1172	231	208	7	5	untreat
rep1	0.328811585903168	3.7558114528656	15m	558	533	279	667	736	91	7	1	untreat
rep1	2.61265325546265	-4.11676597595215	15m	518	1227	1872	795	949	870	11	4	untreat
rep1	1.23227083683014	1.68144917488098	15m	375	267	240	699	45	38	4	5	untreat
rep1	4.46052742004395	0.814518511295319	15m	619	498	560	743	734	250	7	5	untreat
rep1	1.21053898334503	-0.130406931042671	15m	336	496	589	1378	300	117	7	7	untreat
rep1	-8.42468357086182	0.281268179416656	15m	101	726	22	741	117	29	3	3	untreat
rep1	3.10076022148132	-4.92202425003052	15m	330	567	1668	1130	133	824	8	4	untreat
rep1	0.513341307640076	-3.31062722206116	15m	207	583	264	662	617	196	5	7	untreat
rep1	0.812138855457306	-2.6560525894165	15m	347	673	280	1324	393	236	7	7	untreat
rep1	0.796525478363037	6.35303163528442	15m	471	607	254	589	680	290	7	1	untreat
rep1	-2.93539094924927	5.47470045089722	15m	739	1737	347	1235	4117	499	14	2	untreat
rep1	5.82476997375488	-1.63994598388672	15m	464	360	284	1012	1146	265	7	5	untreat
rep1	4.18043661117554	-5.02929306030273	15m	348	545	491	855	193	779	6	4	untreat
rep1	-8.040283203125	-0.547541737556458	15m	69	915	40	741	20	27	4	3	untreat
rep1	0.471660941839218	-3.09796357154846	15m	141	409	237	1065	85	136	4	7	untreat
rep1	3.8421003818512	-0.968685925006866	15m	458	281	745	1284	226	137	7	5	untreat
rep1	1.31078660488129	-3.94490909576416	15m	998	1565	606	740	1223	1019	14	6	untreat
rep1	4.6981258392334	2.38679766654968	15m	756	454	493	459	1687	225	9	5	untreat
rep1	1.59339463710785	6.76443862915039	15m	639	365	186	1470	212	144	7	1	untreat
rep1	-7.53085803985596	2.14778971672058	15m	584	1225	100	1840	331	196	10	3	untreat
rep1	-2.3977062702179	-1.02156794071198	15m	127	414	337	697	199	16	3	2	untreat
rep1	4.05760812759399	-0.669701039791107	15m	753	605	1019	389	1346	348	10	5	untreat
rep1	-4.36782264709473	4.13424968719482	15m	491	1001	180	768	768	146	8	2	untreat
rep1	2.88967823982239	0.718838453292847	15m	348	202	318	669	164	47	4	5	untreat
rep1	-1.54995560646057	-3.44974422454834	15m	121	1240	1291	658	5	174	6	7	untreat
rep1	-8.33896541595459	0.934157729148865	15m	212	709	26	830	75	69	5	3	untreat
rep1	3.99661111831665	-4.92500448226929	15m	472	931	773	1571	1465	1044	10	4	untreat
rep1	5.32822513580322	-0.417958676815033	15m	413	257	358	771	694	182	6	5	untreat
rep1	-0.72650820016861	4.79097080230713	15m	342	405	162	636	451	88	5	1	untreat
rep1	-3.85679531097412	-1.59788286685944	15m	149	1034	400	829	127	75	6	2	untreat
rep1	-3.13315844535828	2.5442521572113	15m	336	754	232	2041	129	69	6	2	untreat
rep1	-1.55812251567841	2.20215702056885	15m	515	1062	493	437	1123	205	9	2	untreat
rep1	-1.57944536209106	0.825619459152222	15m	213	534	314	810	100	83	5	2	untreat
rep1	2.21988463401794	7.14005517959595	15m	720	483	252	392	920	292	8	1	untreat
rep1	-0.108120121061802	-4.79411935806274	15m	255	967	194	1747	607	530	8	6	untreat
rep1	-1.22595906257629	6.00491046905518	15m	479	438	138	791	211	110	6	2	untreat
rep1	2.32708835601807	6.27881288528442	15m	829	667	382	1310	723	399	10	1	untreat
rep1	-3.24409699440002	4.98900699615479	15m	456	681	150	2561	340	120	9	2	untreat
rep1	4.67505121231079	2.00795912742615	15m	697	491	542	256	836	236	7	5	untreat
rep1	0.670707643032074	6.69599628448486	15m	510	402	170	440	734	156	6	1	untreat
rep1	0.801984488964081	6.44732046127319	15m	883	790	335	319	1571	306	10	1	untreat
rep1	-7.50325775146484	1.37770175933838	15m	123	525	38	646	55	39	3	3	untreat
rep1	5.88228940963745	-0.6125408411026	15m	815	523	562	1013	974	392	10	5	untreat
rep1	-1.90278923511505	5.12742710113525	15m	508	393	130	738	290	49	5	2	untreat
rep1	0.93369448184967	6.6258282661438	15m	557	626	245	447	1216	344	8	1	untreat
rep1	1.87475907802582	-4.80669212341309	15m	281	588	378	1138	88	591	6	6	untreat
rep1	1.15223217010498	7.04680347442627	15m	375	274	124	815	155	125	5	1	untreat
rep1	0.198195293545723	4.78234004974365	15m	666	667	302	264	602	154	7	1	untreat
rep1	-0.434099137783051	5.79268169403076	15m	343	409	155	916	144	124	5	1	untreat
rep1	2.13710594177246	2.2388174533844	15m	261	285	241	664	70	79	4	1	untreat
rep1	3.53003811836243	0.770292460918427	15m	399	329	440	1139	373	114	6	5	untreat
rep1	-4.83086919784546	2.88546180725098	15m	273	915	181	984	79	127	6	2	untreat
rep1	3.02919888496399	-0.12999039888382	15m	442	329	590	617	404	108	6	5	untreat
rep1	2.62904381752014	-0.990948438644409	15m	217	269	470	637	78	99	4	5	untreat
rep1	2.9286003112793	2.77086758613586	15m	329	344	292	686	118	140	5	1	untreat
rep1	-4.07921695709229	3.43778085708618	15m	449	1045	235	713	576	139	7	2	untreat
rep1	4.25991868972778	3.00141072273254	15m	304	192	181	1125	280	78	5	5	untreat
rep1	5.82424736022949	-0.0464019477367401	15m	575	253	335	583	602	197	6	5	untreat
rep1	-1.23902308940887	-2.54540061950684	15m	136	696	515	811	202	124	5	7	untreat
rep1	3.32251453399658	4.64102029800415	15m	351	289	221	1388	127	129	6	1	untreat
rep1	0.334187805652618	4.75759649276733	15m	238	315	155	648	180	100	4	1	untreat
rep1	1.22404003143311	-2.85273671150208	15m	942	2220	1483	1420	1570	955	19	7	untreat
rep1	4.03397226333618	-0.620193481445312	15m	979	1014	1362	352	2158	546	13	5	untreat
rep1	-1.14697897434235	0.281480401754379	15m	205	530	333	1074	106	70	5	2	untreat
rep1	-2.74009847640991	3.3804976940155	15m	349	565	171	1196	136	62	6	2	untreat
rep1	-1.94709169864655	0.969577610492706	15m	257	797	409	1207	132	147	7	2	untreat
rep1	1.35740101337433	6.74883794784546	15m	456	291	138	692	162	119	5	1	untreat
rep1	1.87978851795197	-3.48909783363342	15m	488	990	559	1240	1244	554	10	4	untreat
rep1	0.565239548683167	7.6013388633728	15m	459	300	113	199	619	180	5	1	untreat
rep1	-4.81666421890259	-0.988990962505341	15m	177	1255	416	1603	174	42	7	3	untreat
rep1	1.84867596626282	-1.99485468864441	15m	1199	2237	4706	255	2554	621	18	7	untreat
rep1	1.87101638317108	7.57526540756226	15m	480	342	173	235	1223	289	6	1	untreat
rep1	-5.50194931030273	-0.158663526177406	15m	106	876	201	1066	438	81	5	3	untreat
rep1	3.58061528205872	-1.23395693302155	15m	439	523	830	1168	1122	244	8	5	untreat
rep1	2.10751533508301	-3.61813807487488	15m	164	413	397	629	68	202	4	4	untreat
rep1	-7.33597183227539	0.685116529464722	15m	121	942	74	765	98	52	5	3	untreat
rep1	-4.60258913040161	0.159040659666061	15m	229	803	199	772	49	21	5	3	untreat
rep1	-1.7671582698822	-0.71430116891861	15m	129	382	257	758	110	29	3	2	untreat
rep1	4.34243774414062	-2.54766798019409	15m	333	289	553	433	652	246	5	4	untreat
rep1	4.89236402511597	1.38143968582153	15m	485	277	364	862	1708	149	7	5	untreat
rep1	-5.81910133361816	0.902122735977173	15m	224	1290	238	1384	114	170	7	3	untreat
rep1	-8.19538593292236	0.792244970798492	15m	159	685	29	1282	38	41	5	3	untreat
rep1	-4.88426876068115	-1.64943218231201	15m	285	2622	1150	61	917	49	6	3	untreat
rep1	0.834372818470001	7.68070650100708	15m	314	168	73	676	106	112	4	1	untreat
rep1	-2.03412890434265	0.0402481742203236	15m	414	859	522	1197	115	57	7	2	untreat
rep1	-7.46536540985107	1.04090058803558	15m	132	779	57	589	43	59	4	3	untreat
rep1	0.314866960048676	-2.83912229537964	15m	248	793	605	620	475	245	6	7	untreat
rep1	-2.83181643486023	4.76620149612427	15m	384	687	178	1222	258	137	7	2	untreat
rep1	-3.25603055953979	4.99612951278687	15m	314	486	102	726	153	87	5	2	untreat
rep1	3.83100986480713	-6.50863790512085	15m	597	658	1616	889	661	2076	10	4	untreat
rep1	-3.30306172370911	-0.411694258451462	15m	127	336	146	689	187	4	3	2	untreat
rep1	5.38899564743042	-4.99604082107544	15m	547	524	398	695	647	834	8	4	untreat
rep1	4.99751710891724	-0.171678259968758	15m	281	199	275	662	84	120	4	5	untreat
rep1	-0.0457331202924252	5.08558416366577	15m	481	694	290	1050	1240	232	8	1	untreat
rep1	-2.18326830863953	-1.25622737407684	15m	189	736	470	721	137	95	5	2	untreat
rep1	4.41821813583374	2.06902670860291	15m	609	248	287	648	265	80	5	5	untreat
rep1	0.957499027252197	-2.07717418670654	15m	406	931	833	1321	358	280	9	7	untreat
rep1	0.0536810271441936	5.15615940093994	15m	382	581	269	1742	985	273	9	1	untreat
rep1	2.20374631881714	7.51037979125977	15m	508	366	206	628	295	329	6	1	untreat
rep1	2.85244250297546	-3.85600566864014	15m	777	1437	2054	1927	1691	1116	17	4	untreat
rep1	1.02032148838043	-5.33403635025024	15m	127	574	332	977	135	444	5	6	untreat
rep1	-6.29177618026733	3.20219945907593	15m	236	647	63	848	89	104	5	3	untreat
rep1	0.468790084123611	3.61273503303528	15m	611	975	538	320	1464	285	9	1	untreat
rep1	3.78513336181641	-2.72518849372864	15m	319	450	482	47	1343	316	5	4	untreat
rep1	0.892201840877533	3.54196381568909	15m	573	759	466	1184	1572	213	9	1	untreat
rep1	-6.02670955657959	3.07658982276917	15m	274	1036	130	293	858	175	5	3	untreat
rep1	5.80605173110962	-1.37266325950623	15m	581	483	387	1226	826	300	8	5	untreat
rep1	-6.21443557739258	-1.43974411487579	15m	144	2215	253	1139	20	2	6	3	untreat
rep1	-0.232214748859406	5.28006553649902	15m	299	332	142	1545	250	87	6	1	untreat
rep1	1.19316494464874	5.58103513717651	15m	541	464	231	844	699	152	7	1	untreat
rep1	2.82541632652283	3.03491401672363	15m	1102	1294	991	1867	3687	551	18	1	untreat
rep1	3.48689937591553	-2.5658061504364	15m	327	482	423	156	635	287	5	4	untreat
rep1	1.52420818805695	3.50438785552979	15m	427	356	234	1194	548	81	6	1	untreat
rep1	2.86393213272095	1.3703727722168	15m	530	318	393	1060	196	70	6	5	untreat
rep1	1.9246267080307	5.28721523284912	15m	368	387	222	1175	375	170	6	1	untreat
rep1	2.44590330123901	4.66091871261597	15m	430	257	195	785	215	67	5	1	untreat
rep1	-0.999366998672485	3.50956344604492	15m	187	334	145	992	8	78	4	1	untreat
rep1	0.470419675111771	5.91791677474976	15m	558	650	267	939	765	237	8	1	untreat
rep1	0.0767979472875595	3.39448857307434	15m	377	519	287	786	111	110	5	1	untreat
rep1	0.505004048347473	2.15922045707703	15m	510	852	543	573	1046	189	8	5	untreat
rep1	-6.3622989654541	1.75551760196686	15m	176	683	85	1279	63	41	5	3	untreat
rep1	6.3006420135498	-0.878962755203247	15m	868	516	462	217	698	554	8	5	untreat
rep1	-0.137782856822014	4.78175973892212	15m	401	543	231	571	674	158	6	1	untreat
rep1	1.32639920711517	6.66243886947632	15m	457	327	151	2645	582	136	8	1	untreat
rep1	5.07688760757446	-0.230595782399178	15m	654	509	611	405	1295	308	8	5	untreat
rep1	0.318527698516846	4.82005023956299	15m	458	612	305	944	2019	210	8	1	untreat
rep1	1.15377485752106	6.67545461654663	15m	478	561	256	521	879	332	7	1	untreat
rep1	0.890035450458527	3.95312905311584	15m	550	665	379	1033	1770	192	9	1	untreat
rep1	0.642820417881012	-5.9797887802124	15m	32	330	672	822	258	474	4	6	untreat
rep1	2.55605936050415	-4.69450235366821	15m	407	1368	2488	130	2194	1070	10	4	untreat
rep1	0.68791800737381	-4.07364940643311	15m	469	1195	390	386	955	484	8	6	untreat
rep1	4.99589443206787	-1.46193146705627	15m	434	469	446	1144	604	272	7	5	untreat
rep1	-0.740302503108978	0.721316933631897	15m	186	248	195	653	143	18	3	2	untreat
rep1	-6.82538795471191	0.618411302566528	15m	57	454	42	1139	427	52	4	3	untreat
rep1	1.01923775672913	0.901628136634827	15m	322	332	338	1046	412	48	5	5	untreat
rep1	3.71435976028442	6.15753602981567	15m	750	364	300	526	1050	235	8	1	untreat
rep1	-7.64120960235596	0.109508112072945	15m	140	1174	73	915	40	38	6	3	untreat
rep1	2.34647011756897	-2.74881219863892	15m	278	439	345	1289	1367	202	7	4	untreat
rep1	1.53204941749573	3.29344892501831	15m	523	371	278	639	556	81	6	1	untreat
rep1	3.74149918556213	-3.40344309806824	15m	681	974	1234	1042	1011	854	11	4	untreat
rep1	2.38012671470642	2.2864990234375	15m	166	208	177	667	89	68	3	1	untreat
rep1	-3.31952548027039	5.29351234436035	15m	1860	2438	481	918	1653	473	22	2	untreat
rep1	-1.75502216815948	-0.112995639443398	15m	355	928	578	1317	294	87	7	2	untreat
rep1	-4.00833559036255	1.15054786205292	15m	208	800	220	1046	39	59	5	2	untreat
rep1	4.2982177734375	0.0357634611427784	15m	215	198	228	800	95	104	4	5	untreat
rep1	-1.40117251873016	3.2002272605896	15m	597	908	389	1296	670	144	9	2	untreat
rep1	3.98482227325439	-2.94069075584412	15m	1319	1657	1612	497	2927	1317	17	4	untreat
rep1	2.31830549240112	-2.68985819816589	15m	573	904	710	1226	2169	396	10	4	untreat
rep1	3.15134263038635	7.19081258773804	15m	415	232	180	538	625	203	5	1	untreat
rep1	-5.49926900863647	3.40267634391785	15m	182	458	70	890	72	56	4	3	untreat
rep1	4.21986436843872	-3.23427629470825	15m	469	506	758	1562	566	470	9	4	untreat
rep1	-4.51453399658203	1.95867967605591	15m	357	761	172	1480	510	49	7	3	untreat
rep1	0.912264764308929	4.2296028137207	15m	566	458	257	827	745	90	7	1	untreat
rep1	-0.292968511581421	-4.71615934371948	15m	276	1345	283	1371	1215	446	9	6	untreat
rep1	5.10601186752319	-1.16872799396515	15m	460	377	484	685	1198	284	7	5	untreat
rep1	0.339828222990036	5.9150562286377	15m	559	522	222	459	690	162	7	1	untreat
rep1	5.24851131439209	-3.47721672058105	15m	452	270	445	776	1582	398	7	4	untreat
rep1	1.36491191387177	4.54108333587646	15m	865	618	377	479	1431	145	8	1	untreat
rep1	-1.44524872303009	3.09959125518799	15m	936	1279	562	993	1554	178	13	2	untreat
rep1	0.165156006813049	3.74266052246094	15m	462	706	344	720	818	184	7	1	untreat
rep1	2.89678716659546	-0.199695110321045	15m	533	524	819	2175	990	156	9	5	untreat
rep1	1.4715770483017	3.5121169090271	15m	388	394	257	1154	434	99	6	1	untreat
rep1	-3.48502969741821	2.32199311256409	15m	179	479	140	587	95	60	4	2	untreat
rep1	0.922836661338806	-2.23525047302246	15m	242	465	281	634	379	155	5	7	untreat
rep1	4.05141305923462	-0.845067501068115	15m	727	831	1091	1654	1067	495	12	5	untreat
rep1	-6.13685321807861	-1.856574177742	15m	33	718	116	704	17	18	4	3	untreat
rep1	-2.41497206687927	4.42103099822998	15m	480	959	321	305	1581	263	8	2	untreat
rep1	4.87854051589966	-2.24996542930603	15m	355	191	391	722	412	193	5	4	untreat
rep1	4.14741373062134	-6.22641849517822	15m	229	367	377	1034	610	802	5	4	untreat
rep1	2.76741862297058	5.48701238632202	15m	714	316	218	807	91	114	6	1	untreat
rep1	3.95894122123718	0.933683335781097	15m	405	357	395	948	431	152	6	5	untreat
rep1	-8.54880714416504	0.292055130004883	15m	122	748	20	906	50	43	4	3	untreat
rep1	4.59722566604614	1.59691369533539	15m	887	535	667	2642	1640	222	13	5	untreat
rep1	0.0676297694444656	0.538800239562988	15m	222	387	303	630	138	58	4	2	untreat
rep1	1.22544121742249	-3.55092597007751	15m	564	868	360	718	1836	478	10	6	untreat
rep1	2.69681549072266	2.7245831489563	15m	568	612	497	961	563	210	8	1	untreat
rep1	2.88603210449219	-3.92505955696106	15m	465	863	1215	1118	2615	711	11	4	untreat
rep1	2.47189092636108	4.5640172958374	15m	1117	1032	669	1581	1674	437	15	1	untreat
rep1	-1.12992537021637	6.69278192520142	15m	668	713	188	1000	276	247	9	1	untreat
rep1	2.13300609588623	-1.89776384830475	15m	575	917	1645	1227	1036	389	10	7	untreat
rep1	4.11083555221558	4.89435529708862	15m	439	163	180	1082	181	68	5	1	untreat
rep1	0.867047965526581	-1.2188972234726	15m	131	276	481	751	45	59	3	7	untreat
rep1	5.36971187591553	-1.48479104042053	15m	404	400	402	772	532	268	6	5	untreat
rep1	4.50504016876221	0.471187442541122	15m	575	436	580	1662	747	213	9	5	untreat
rep1	-1.7576117515564	2.87381172180176	15m	198	278	118	621	39	28	3	2	untreat
rep1	-2.90307974815369	4.92151689529419	15m	211	371	88	599	102	81	4	2	untreat
rep1	-1.94756722450256	5.20987701416016	15m	634	467	128	512	666	54	6	2	untreat
rep1	-2.62122392654419	4.59081792831421	15m	314	706	200	278	656	190	5	2	untreat
rep1	4.43642807006836	-5.3406457901001	15m	614	582	991	1252	873	1226	11	4	untreat
rep1	3.91654825210571	-2.68361878395081	15m	368	390	616	1517	460	259	7	4	untreat
rep1	0.816064357757568	6.01188325881958	15m	323	232	108	718	106	71	4	1	untreat
rep1	2.01445508003235	3.99930620193481	15m	811	1102	659	2545	1780	458	15	1	untreat
rep1	-8.22812747955322	-0.750639498233795	15m	99	1372	49	1320	29	27	5	3	untreat
rep1	0.739574372768402	5.36693477630615	15m	300	345	160	740	149	122	4	1	untreat
rep1	-7.44452142715454	1.18810963630676	15m	246	1201	85	80	709	73	5	3	untreat
rep1	0.611104905605316	3.86539268493652	15m	367	490	269	1580	847	145	8	1	untreat
rep1	2.39106631278992	2.87017750740051	15m	326	318	255	802	400	95	5	1	untreat
rep1	0.969517171382904	-4.45644426345825	15m	312	1247	1138	1501	352	665	10	6	untreat
rep1	-1.98820531368256	5.55728960037231	15m	270	335	95	789	126	70	4	2	untreat
rep1	-8.63808250427246	-0.503468334674835	15m	91	1101	24	943	31	31	5	3	untreat
rep1	2.34188508987427	7.38593339920044	15m	643	331	186	630	696	203	7	1	untreat
rep1	2.63548231124878	-3.33590841293335	15m	338	572	402	2350	141	422	8	4	untreat
rep1	-2.8581964969635	5.16346454620361	15m	157	355	88	722	218	104	4	2	untreat
rep1	-6.44998693466187	-0.676410675048828	15m	136	1373	176	1075	57	37	7	3	untreat
rep1	1.53438305854797	-4.07416152954102	15m	491	743	304	821	1407	591	9	6	untreat
rep1	-6.13174867630005	3.36244988441467	15m	161	306	36	622	23	42	3	3	untreat
rep1	-0.992220818996429	1.73344480991364	15m	403	773	430	1443	668	151	8	2	untreat
rep1	0.328956186771393	3.72641682624817	15m	333	506	263	1061	979	138	7	1	untreat
rep1	5.26742506027222	1.10784184932709	15m	579	273	374	639	387	138	6	5	untreat
rep1	0.869960129261017	6.38158178329468	15m	568	718	304	667	1917	363	9	1	untreat
rep1	-2.84881043434143	-1.0089339017868	15m	94	449	192	999	30	64	4	2	untreat
rep1	1.46601569652557	7.57021713256836	15m	582	441	176	263	1100	294	7	1	untreat
rep1	3.03433513641357	-5.51113414764404	15m	133	306	371	812	194	389	4	4	untreat
rep1	1.80117177963257	-4.02948236465454	15m	196	343	150	654	246	231	4	6	untreat
rep1	2.8400514125824	-3.89294099807739	15m	372	739	823	991	2154	677	9	4	untreat
rep1	2.88748049736023	6.41390705108643	15m	596	456	294	339	1870	298	8	1	untreat
rep1	0.988469660282135	2.20315384864807	15m	1062	1437	1010	2582	1736	323	17	5	untreat
rep1	0.808435022830963	-2.44343161582947	15m	245	464	256	984	204	159	5	7	untreat
rep1	5.24084949493408	-4.72355127334595	15m	430	567	373	1654	2159	652	9	4	untreat
rep1	-3.24394297599792	4.96767282485962	15m	383	637	140	490	637	123	6	2	untreat
rep1	0.524485409259796	-0.578817665576935	15m	1001	1280	2171	4659	889	133	15	7	untreat
rep1	3.01787972450256	7.12256050109863	15m	829	268	199	919	593	187	7	1	untreat
rep1	1.63887429237366	7.5815372467041	15m	820	578	258	344	1319	437	9	1	untreat
rep1	4.32073831558228	-2.62998604774475	15m	919	820	1727	1947	2289	715	15	4	untreat
rep1	5.23801374435425	-3.42463517189026	15m	412	333	419	755	590	341	6	4	untreat
rep1	-1.91843605041504	5.66154193878174	15m	581	745	209	365	640	181	7	2	untreat
rep1	3.42030072212219	3.64496254920959	15m	515	460	401	769	746	191	7	1	untreat
rep1	-1.76125717163086	-1.70135045051575	15m	372	1230	1480	3410	550	108	12	7	untreat
rep1	3.87555480003357	-0.596838712692261	15m	419	400	621	1385	1619	203	8	5	untreat
rep1	-5.26760292053223	-2.0311427116394	15m	85	1243	574	1181	83	25	5	3	untreat
rep1	3.55096387863159	3.32373476028442	15m	416	297	259	655	627	108	5	1	untreat
rep1	0.903847396373749	0.130450174212456	15m	219	334	357	864	53	56	4	5	untreat
rep1	1.02874159812927	5.73673009872437	15m	337	179	92	506	631	46	4	1	untreat
rep1	2.07299280166626	5.42746543884277	15m	437	442	279	703	1367	239	7	1	untreat
rep1	3.96616053581238	0.178164750337601	15m	564	577	599	1424	335	265	8	5	untreat
rep1	-5.04590559005737	2.02438879013062	15m	452	1499	300	2062	619	139	8	3	untreat
rep1	-3.96787524223328	-0.155983105301857	15m	163	597	214	2051	142	23	6	2	untreat
rep1	2.51687097549438	4.39096212387085	15m	469	394	275	1622	264	130	7	1	untreat
rep1	2.69012093544006	4.59188985824585	15m	318	270	183	974	524	115	5	1	untreat
rep1	-1.45366787910461	4.90375709533691	15m	267	338	114	766	68	67	4	2	untreat
rep1	1.04647278785706	-6.16656160354614	15m	132	720	242	629	74	935	5	6	untreat
rep1	-3.42038011550903	5.26880741119385	15m	292	557	108	614	267	127	5	2	untreat
rep1	-0.285282254219055	-0.284228563308716	15m	662	1079	1178	1371	715	114	10	2	untreat
rep1	0.846729815006256	6.32014322280884	15m	302	382	179	739	460	195	5	1	untreat
rep1	0.0982620939612389	-4.48813390731812	15m	200	691	195	2472	126	297	7	6	untreat
rep1	2.44801473617554	3.98610591888428	15m	500	514	360	516	903	195	6	1	untreat
rep1	-0.00879911798983812	-3.76649951934814	15m	152	728	406	1868	227	208	7	6	untreat
rep1	1.53831958770752	-2.21098327636719	15m	788	1583	1366	1217	2781	667	14	7	untreat
rep1	3.28967142105103	5.27857208251953	15m	467	365	264	651	98	189	5	1	untreat
rep1	-6.91167259216309	0.363650470972061	15m	39	467	46	1111	96	98	3	3	untreat
rep1	6.17671298980713	-0.418965846300125	15m	936	354	430	567	1345	350	9	5	untreat
rep1	-2.33468079566956	5.55590915679932	15m	234	359	88	703	88	83	4	2	untreat
rep1	2.40760350227356	-2.79547357559204	15m	706	1082	732	84	778	515	8	4	untreat
rep1	-6.59351015090942	1.8622750043869	15m	346	1343	149	1162	136	101	8	3	untreat
rep1	-6.14756011962891	3.45262551307678	15m	209	388	44	726	55	63	4	3	untreat
rep1	0.0490392260253429	6.97700119018555	15m	413	301	109	620	400	103	5	1	untreat
rep1	3.68482899665833	4.28906965255737	15m	717	536	440	416	899	247	8	1	untreat
rep1	1.89475417137146	2.42315316200256	15m	965.466666666667	1126.66666666667	870.133333333333	1240.2	1111.06666666667	306.8	13	1	untreat
rep1	-6.42233467102051	-2.01988792419434	15m	65	1794	264	1089	162	97	6	3	untreat
rep1	-3.40159296989441	2.48192524909973	15m	369	924	271	838	630	121	7	2	untreat
rep1	2.67463803291321	6.14623498916626	15m	835	618	395	577	1222	348	9	1	untreat
rep1	2.41593599319458	-6.79846668243408	15m	474	1197	1155	204	795	2764	11	4	untreat
rep1	-8.65697193145752	-0.228388428688049	15m	136	1103	23	675	19	31	4	3	untreat
rep1	3.92661738395691	4.24294471740723	15m	383	228	209	692	60	96	4	1	untreat
rep1	-8.7734317779541	-1.38914442062378	15m	42	2109	11	1164	22	17	6	3	untreat
rep1	0.693860709667206	6.37539148330688	15m	430	360	156	165	778	131	5	1	untreat
rep1	5.77414560317993	-1.90628159046173	15m	1280	1048	743	1372	1614	940	14	5	untreat
rep1	-1.17648828029633	6.96628570556641	15m	602	472	110	463	634	166	6	1	untreat
rep1	0.909497380256653	0.312155455350876	15m	186	286	269	724	194	71	4	5	untreat
rep1	4.042311668396	-2.76356530189514	15m	799	780	1778	3924	403	648	15	4	untreat
rep1	0.325017958879471	-1.83268415927887	15m	367	1021	1128	2156	1060	239	10	7	untreat
rep1	-2.84585022926331	-1.19681668281555	15m	144	668	348	1038	275	38	5	2	untreat
rep1	6.01287651062012	-0.404418230056763	15m	755	361	442	1601	1524	303	10	5	untreat
rep1	-4.89210748672485	1.82830607891083	15m	346	1256	265	1256	426	107	8	3	untreat
rep1	2.4212601184845	-2.05444049835205	15m	273	410	1024	1009	300	159	6	7	untreat
rep1	-2.33739471435547	2.53006029129028	15m	274	639	220	806	525	89	5	2	untreat
rep1	0.120027340948582	-5.59524774551392	15m	180	1464	417	1249	19	786	6	6	untreat
rep1	5.44275426864624	-4.99188661575317	15m	463	386	305	195	732	681	6	4	untreat
rep1	4.67349529266357	-0.00539834704250097	15m	844	664	873	534	2273	372	11	5	untreat
rep1	-0.788989186286926	-2.40482521057129	15m	138	502	542	1872	81	101	5	7	untreat
rep1	3.09606218338013	-6.77718782424927	15m	509	980	2069	510	1110	2364	11	4	untreat
rep1	-2.73704504966736	3.68096971511841	15m	650	824	251	1689	152	86	9	2	untreat
rep1	-6.71979904174805	0.116349123418331	15m	118	1023	117	923	265	54	5	3	untreat
rep1	2.26218509674072	3.00834798812866	15m	670	614	475	455	603	168	8	1	untreat
rep1	4.07905340194702	-0.326964437961578	15m	251	225	312	658	137	115	4	5	untreat
rep1	0.406940668821335	2.63420438766479	15m	648	650	454	989	323	101	7	1	untreat
rep1	-6.64468431472778	1.88380110263824	15m	148	479	42	979	192	22	4	3	untreat
rep1	-6.22341299057007	3.10157084465027	15m	241	675	77	660	80	87	5	3	untreat
rep1	5.54224967956543	-1.32015073299408	15m	604	472	491	349	656	348	7	5	untreat
rep1	-6.55773067474365	-0.574180662631989	15m	104	1188	145	946	32	39	4	3	untreat
rep1	1.8035751581192	-2.27789044380188	15m	446	796	1053	728	857	360	8	7	untreat
rep1	0.397299498319626	3.7411060333252	15m	496	703	377	1646	340	179	8	1	untreat
rep1	0.919285833835602	-0.313234478235245	15m	739	1245	1465	4308	1705	259	19	7	untreat
rep1	6.18089580535889	-0.550474345684052	15m	646	333	355	402	1172	292	7	5	untreat
rep1	1.56227016448975	3.24004316329956	15m	347	262	197	730	42	54	4	1	untreat
rep1	4.11799383163452	-0.271089911460876	15m	657	363	780	1846	323	139	8	5	untreat
rep1	0.736838281154633	-4.95072793960571	15m	123	841	1042	2018	658	390	8	6	untreat
rep1	-2.34393811225891	2.49551653862	15m	462	1088	377	1059	800	163	8	2	untreat
rep1	-2.98257493972778	4.79552030563354	15m	419	774	187	1503	1106	145	8	2	untreat
rep1	1.31700086593628	-3.96710848808289	15m	508	698	260	1003	790	499	8	6	untreat
rep1	5.15534067153931	-0.188865646719933	15m	1200	606	1087	324	2082	457	11	5	untreat
rep1	0.15213280916214	-3.72605752944946	15m	75	335	217	626	136	116	3	6	untreat
rep1	4.14028453826904	-4.86435031890869	15m	275	448	414	648	691	544	6	4	untreat
rep1	1.20965886116028	7.05016851425171	15m	488	476	201	714	2361	322	8	1	untreat
rep1	5.11249399185181	-0.8877192735672	15m	371	253	397	908	623	189	6	5	untreat
rep1	3.43509984016418	0.396630346775055	15m	825	1022	997	2478	1164	387	15	5	untreat
rep1	3.86526584625244	-3.00318050384521	15m	746	913	1378	1424	1304	698	13	4	untreat
rep1	-1.36041879653931	3.15896821022034	15m	379	513	221	1608	584	71	7	2	untreat
rep1	-5.6241397857666	-2.37598037719727	15m	16	459	166	1161	73	21	4	3	untreat
rep1	-3.13590884208679	5.98370409011841	15m	233	240	27	902	72	73	4	2	untreat
rep1	0.7145836353302	7.67750120162964	15m	524	221	99	291	677	174	5	1	untreat
rep1	3.59508919715881	4.71534156799316	15m	481	326	261	871	149	148	6	1	untreat
rep1	3.27294325828552	5.36770153045654	15m	236	203	148	707	317	115	4	1	untreat
rep1	-0.757008612155914	7.01873970031738	15m	374	381	99	244	870	204	5	1	untreat
rep1	2.08596158027649	4.81158447265625	15m	489	547	337	408	1122	243	7	1	untreat
rep1	5.02530384063721	-1.31849384307861	15m	307	281	361	697	468	228	5	5	untreat
rep1	5.10114622116089	-0.914028167724609	15m	669	437	745	742	2927	337	10	5	untreat
rep1	2.93559622764587	-0.0889685899019241	15m	511	381	673	471	920	111	6	5	untreat
rep1	2.66819190979004	5.91756200790405	15m	447	306	191	594	242	133	5	1	untreat
rep1	0.953961253166199	0.480608582496643	15m	425	607	586	671	231	108	6	5	untreat
rep1	-2.33712768554688	5.79320096969604	15m	451	678	195	372	721	222	6	2	untreat
rep1	-0.383686751127243	-4.32536220550537	15m	263	2007	665	2991	674	354	14	6	untreat
rep1	-8.22062397003174	-1.34067761898041	15m	22	780	25	1024	5	16	4	3	untreat
rep1	5.06860399246216	-0.864612579345703	15m	453	311	508	1204	1414	225	7	5	untreat
rep1	3.11443614959717	5.08185148239136	15m	588	372	269	794	695	148	7	1	untreat
rep1	1.22351205348969	5.31143236160278	15m	493	591	300	1036	418	245	7	1	untreat
rep1	0.78909969329834	-3.72630262374878	15m	474	1179	455	1012	654	485	10	6	untreat
rep1	1.44617593288422	0.666422843933105	15m	367	444	481	835	265	108	6	5	untreat
rep1	-0.965686202049255	3.64722299575806	15m	373	647	266	463	615	158	6	1	untreat
rep1	3.5795693397522	1.88338255882263	15m	525	428	455	1556	533	157	8	5	untreat
rep1	3.75903415679932	-0.7800572514534	15m	904	704	1355	2442	1816	323	14	5	untreat
rep1	-2.33047413825989	4.75516223907471	15m	172	233	65	647	54	38	3	2	untreat
rep1	1.23237907886505	5.51792001724243	15m	590	469	244	1025	800	136	7	1	untreat
rep1	1.87361633777618	-3.46370315551758	15m	326	667	381	3130	987	386	10	4	untreat
rep1	0.899572849273682	-0.997712135314941	15m	515	828	886	1766	711	223	10	7	untreat
rep1	2.15270853042603	-5.28533458709717	15m	476	668	259	1316	667	798	9	6	untreat
rep1	-1.61320996284485	5.06249856948853	15m	519	510	179	1741	159	89	7	2	untreat
rep1	-2.00116586685181	2.68822407722473	15m	427	873	339	2655	375	157	9	2	untreat
rep1	-0.0510545298457146	5.19949817657471	15m	244	334	135	618	78	111	4	1	untreat
rep1	0.771548330783844	-3.75461483001709	15m	408	1159	517	873	794	527	9	6	untreat
rep1	-1.80826807022095	0.247828185558319	15m	79	231	136	690	416	32	3	2	untreat
rep1	-2.75429272651672	3.22068071365356	15m	455	947	292	654	641	133	7	2	untreat
rep1	1.31990718841553	6.83153486251831	15m	465	493	230	1208	1017	365	8	1	untreat
rep1	1.7355078458786	3.98333764076233	15m	444	499	310	1155	797	163	7	1	untreat
rep1	-1.96280658245087	4.34094095230103	15m	354	611	203	2368	557	141	8	2	untreat
rep1	1.98076927661896	-4.14264822006226	15m	196	502	403	864	437	362	5	6	untreat
rep1	4.526282787323	0.0321285277605057	15m	442	259	468	250	602	123	5	5	untreat
rep1	1.27239263057709	4.27466297149658	15m	393	411	240	636	156	122	5	1	untreat
rep1	4.12426519393921	-1.86540973186493	15m	664	630	1159	3736	1378	442	12	5	untreat
rep1	-2.65158462524414	4.60020685195923	15m	273	672	184	672	572	179	6	2	untreat
rep1	-7.10046291351318	-0.146663159132004	15m	89	1020	95	1289	49	64	5	3	untreat
rep1	-6.36465120315552	2.42527341842651	15m	188	729	81	793	72	70	5	3	untreat
rep1	2.76229381561279	-3.93756175041199	15m	286	577	947	208	767	370	6	4	untreat
rep1	4.87976694107056	-0.373725026845932	15m	449	224	470	1123	129	173	5	5	untreat
rep1	-0.680282711982727	6.99199676513672	15m	330	323	95	220	719	164	4	1	untreat
rep1	-5.33402919769287	3.16532564163208	15m	386	605	99	645	371	49	5	3	untreat
rep1	2.75989317893982	5.72560787200928	15m	374	179	115	588	249	70	4	1	untreat
rep1	3.41105961799622	0.537764191627502	15m	382	427	469	390	600	153	5	5	untreat
rep1	2.72207617759705	-6.97083854675293	15m	653	1806	2650	756	1054	4308	15	4	untreat
rep1	4.16291284561157	-4.77789783477783	15m	987	1490	1478	705	964	1846	15	4	untreat
rep1	3.66777372360229	-1.11778593063354	15m	1164	1246	1987	1248	2896	616	18	5	untreat
rep1	-2.53937172889709	4.40586185455322	15m	388	877	262	1044	101	183	7	2	untreat
rep1	2.47793793678284	2.44782280921936	15m	247	314	253	610	73	106	4	1	untreat
rep1	0.489851653575897	-3.09357905387878	15m	421	1169	635	1687	1390	391	11	7	untreat
rep1	3.50915050506592	-2.9554226398468	15m	473	701	629	2301	249	515	10	4	untreat
rep1	-2.76557445526123	5.85343170166016	15m	269	493	95	726	76	205	5	2	untreat
rep1	4.94897222518921	-4.85983228683472	15m	120	152	46	524	811	151	3	4	untreat
rep1	-6.21669912338257	2.89649438858032	15m	187	518	60	654	77	58	4	3	untreat
rep1	-0.778128266334534	3.61952233314514	15m	600	916	429	422	827	193	7	1	untreat
rep1	-1.24929010868073	5.64327383041382	15m	751	790	260	1264	238	169	9	2	untreat
rep1	5.54314279556274	-3.27718186378479	15m	896	768	786	1176	1648	873	13	4	untreat
rep1	3.35031795501709	4.73515939712524	15m	697	423	338	377	1263	156	8	1	untreat
rep1	-7.89273071289062	-1.04731976985931	15m	55	1130	55	597	38	31	4	3	untreat
rep1	3.00185585021973	-0.0187259316444397	15m	253	258	356	721	236	85	4	5	untreat
rep1	5.83681106567383	-1.288445353508	15m	461	355	289	667	1477	218	7	5	untreat
rep1	1.68009638786316	-5.3539719581604	15m	473	1179	730	141	1227	1411	10	6	untreat
rep1	-2.17103171348572	4.64849615097046	15m	256	318	100	647	155	46	4	2	untreat
rep1	4.42549514770508	3.18761324882507	15m	366	208	200	629	143	92	4	5	untreat
rep1	4.65765237808228	-1.84119498729706	15m	709	484	991	1661	1100	417	11	5	untreat
rep1	3.75439238548279	-1.2891104221344	15m	165	175	282	1511	822	100	5	5	untreat
rep1	5.64907264709473	-1.45895731449127	15m	1248	1202	910	2748	1927	744	20	5	untreat
rep1	2.46503090858459	-3.72602868080139	15m	961	2058	2381	3406	2854	1259	23	4	untreat
rep1	-1.20667326450348	0.77643209695816	15m	379	547	335	726	120	38	5	2	untreat
rep1	2.36671710014343	4.28109645843506	15m	886	795	532	1402	838	256	12	1	untreat
rep1	-7.97597932815552	-1.83713757991791	15m	12	934	24	838	130	13	4	3	untreat
rep1	-3.36807751655579	3.25901937484741	15m	163	282	68	750	179	19	3	2	untreat
rep1	-5.85002470016479	3.62862014770508	15m	353	811	121	715	370	205	6	3	untreat
rep1	-2.60983681678772	4.67854261398315	15m	226	395	113	663	99	84	4	2	untreat
rep1	6.29095363616943	-0.859326362609863	15m	386	227	210	410	744	247	5	5	untreat
rep1	3.92145347595215	4.07714176177979	15m	603	405	384	459	1647	199	8	1	untreat
rep1	2.62080669403076	-3.95175290107727	15m	323	656	631	1383	558	583	7	4	untreat
rep1	-2.53256988525391	4.42791032791138	15m	427	1006	309	1002	1213	269	9	2	untreat
rep1	0.403564810752869	3.84494829177856	15m	490	727	367	924	812	211	8	1	untreat
rep1	2.40845227241516	2.33305478096008	15m	427	616	501	1633	469	223	8	1	untreat
rep1	2.87117505073547	2.71678018569946	15m	841	893	786	1519	1590	360	13	1	untreat
rep1	0.448313593864441	-3.12870573997498	15m	267	813	458	887	125	254	6	7	untreat
rep1	3.01534533500671	6.93717288970947	15m	679	359	252	395	676	254	7	1	untreat
rep1	2.89701557159424	5.03415107727051	15m	1256	936	635	794	1502	380	13	1	untreat
rep1	-1.46390080451965	-2.49573230743408	15m	230	1210	661	304	1021	201	6	7	untreat
rep1	3.49175500869751	-3.20254755020142	15m	338	390	316	135	759	334	5	4	untreat
rep1	1.06412386894226	-1.67507231235504	15m	274	484	333	1312	397	145	6	7	untreat
rep1	2.7889564037323	-5.99601984024048	15m	520	1277	928	691	1095	1809	11	4	untreat
rep1	2.4242696762085	-1.03450536727905	15m	284	328	745	809	65	93	5	5	untreat
rep1	-1.50710237026215	2.35936808586121	15m	440	798	375	2304	116	150	9	2	untreat
rep1	-2.40634417533875	5.8797173500061	15m	542	899	267	1947	1689	344	12	2	untreat
rep1	1.09832048416138	6.53278970718384	15m	445	484	226	561	1027	275	6	1	untreat
rep1	-0.321979731321335	5.24571132659912	15m	325	519	193	2417	402	203	8	1	untreat
rep1	-3.00938582420349	5.8917441368103	15m	242	349	61	878	76	87	4	2	untreat
rep1	5.40069389343262	-4.37933921813965	15m	971	562	777	333	1134	1104	10	4	untreat
rep1	3.22385144233704	5.66214656829834	15m	483	299	215	695	446	138	6	1	untreat
rep1	4.19950819015503	-3.10304641723633	15m	220	247	270	457	644	214	4	4	untreat
rep1	-2.1854932308197	5.49546527862549	15m	209	339	97	655	89	95	4	2	untreat
rep1	2.29427671432495	2.72643375396729	15m	860	821	684	1576	870	226	12	1	untreat
rep1	-2.67191672325134	6.06656980514526	15m	328	439	90	928	141	243	5	2	untreat
rep1	5.76772165298462	-1.80435979366302	15m	264	234	189	308	680	191	4	5	untreat
rep1	2.34068298339844	-2.68561887741089	15m	474	702	540	1329	959	308	8	4	untreat
rep1	-5.67659902572632	1.02511239051819	15m	140	653	122	1427	1240	101	6	3	untreat
rep1	1.62269866466522	-3.06737303733826	15m	137	473	912	3222	726	209	8	7	untreat
rep1	-2.01594686508179	1.01606559753418	15m	290	890	441	1007	1050	206	7	2	untreat
rep1	2.43973255157471	-3.77290892601013	15m	199	422	416	612	607	326	5	4	untreat
rep1	-4.1661057472229	3.88916063308716	15m	179	465	105	709	75	95	4	2	untreat
rep1	5.00473928451538	-4.80269241333008	15m	717	628	756	1512	1722	1182	13	4	untreat
rep1	-2.33396172523499	6.02184772491455	15m	783	1014	315	589	2425	409	11	2	untreat
rep1	2.54495239257812	-3.01962423324585	15m	414	677	499	102	765	415	6	4	untreat
rep1	3.42566084861755	3.31892871856689	15m	1007	767	655	4031	1107	272	15	1	untreat
rep1	0.486632436513901	-2.62640976905823	15m	313	911	763	1109	460	286	8	7	untreat
rep1	-3.78381037712097	1.21132659912109	15m	260	589	172	658	46	29	4	2	untreat
rep1	4.03373432159424	-2.98136329650879	15m	543	555	917	1224	1262	493	10	4	untreat
rep1	-2.22812390327454	-1.68950164318085	15m	202	867	1013	1026	808	41	6	7	untreat
rep1	1.27002263069153	6.72833871841431	15m	449	563	270	439	1101	343	7	1	untreat
rep1	-6.24409198760986	3.36407494544983	15m	173	227	20	650	46	36	3	3	untreat
rep1	3.40834975242615	2.99034190177917	15m	389	275	235	1084	815	82	6	1	untreat
rep1	2.24246335029602	-0.276993602514267	15m	241	214	433	811	58	41	4	5	untreat
rep1	1.79794275760651	-4.92566633224487	20m	481	937	347	997	2718	803	10	6	untreat
rep1	0.630137324333191	0.46091765165329	20m	780	1181	937	2018	1398	307	12	5	untreat
rep1	-1.73235607147217	5.06066656112671	20m	445	426	142	709	74	68	5	2	untreat
rep1	2.90202021598816	-3.48964214324951	20m	250	464	595	1402	358	304	6	4	untreat
rep1	4.62279367446899	2.7190043926239	20m	615	338	372	402	1056	159	7	5	untreat
rep1	2.65650653839111	-3.86262631416321	20m	482	1063	1356	1483	2093	725	12	4	untreat
rep1	-1.38844418525696	-0.109336242079735	20m	343	704	530	1461	142	56	6	2	untreat
rep1	0.521287977695465	2.09063029289246	20m	352	618	405	493	683	139	6	5	untreat
rep1	4.06713533401489	0.299919337034225	20m	284	111	262	679	33	34	3	5	untreat
rep1	-0.0441415049135685	5.30081987380981	20m	877	1258	525	337	1476	515	10	1	untreat
rep1	-1.00642347335815	-2.42287492752075	20m	436	1704	1057	3050	1322	331	15	7	untreat
rep1	3.65154123306274	3.52626061439514	20m	595	472	438	463	750	195	7	1	untreat
rep1	-8.4576473236084	-0.641422390937805	20m	77	967	27	820	22	15	4	3	untreat
rep1	3.04595947265625	-4.2760910987854	20m	427	751	1546	1450	591	702	9	4	untreat
rep1	2.22466278076172	0.266626685857773	20m	309	247	399	1346	182	50	5	5	untreat
rep1	5.71628332138062	-1.40608704090118	20m	618	587	471	353	2092	359	9	5	untreat
rep1	3.58108568191528	-2.4715518951416	20m	444	543	495	977	831	351	7	4	untreat
rep1	3.2966742515564	-4.41613817214966	20m	421	562	1888	1329	860	713	9	4	untreat
rep1	3.05838131904602	6.68062925338745	20m	913	614	438	879	2062	426	12	1	untreat
rep1	4.31176424026489	-3.32823204994202	20m	677	648	1357	2303	4372	735	13	4	untreat
rep1	-7.13335275650024	0.933739483356476	20m	160	820	65	802	33	29	4	3	untreat
rep1	1.67606091499329	-3.98790884017944	20m	464	1552	2116	157	2884	758	12	6	untreat
rep1	-3.2219660282135	5.80490446090698	20m	238	364	52	613	82	86	4	2	untreat
rep1	4.99912261962891	-3.40642952919006	20m	750	519	973	319	4772	782	12	4	untreat
rep1	2.68622756004333	-0.289820939302444	20m	926	689	1519	2479	589	173	12	5	untreat
rep1	2.41339230537415	4.82682704925537	20m	850	361	306	895	405	92	6	1	untreat
rep1	5.70841073989868	-1.79745697975159	20m	434	397	315	510	1433	301	7	5	untreat
rep1	2.88649988174438	-6.7645468711853	20m	290	651	852	1376	1381	1457	9	4	untreat
rep1	2.44998693466187	-4.40830087661743	20m	361	1107	1726	3724	1083	811	12	4	untreat
rep1	0.543618500232697	7.64795255661011	20m	528	307	118	755	175	202	6	1	untreat
rep1	2.57373380661011	-2.85040831565857	20m	638	928	643	839	1081	516	10	4	untreat
rep1	0.612768769264221	3.76513361930847	20m	504	659	382	1021	652	170	8	1	untreat
rep1	2.10735392570496	-5.483717918396	20m	1267.61904761905	1646.66666666667	682.857142857143	1270.47619047619	1766.66666666667	3552.38095238095	20	6	untreat
rep1	4.1891188621521	-5.87712574005127	20m	618	462	1390	365	613	1101	9	4	untreat
rep1	4.69010829925537	0.475905030965805	20m	1305	599	1031	281	689	273	9	5	untreat
rep1	2.16304445266724	-6.52814960479736	20m	149	607	779	636	181	1048	6	4	untreat
rep1	2.86873006820679	-4.47807121276855	20m	365	783	1801	2074	884	776	10	4	untreat
rep1	2.59091567993164	-3.60111331939697	20m	448	837	641	97	760	678	7	4	untreat
rep1	3.92036724090576	-2.7525417804718	20m	331	353	523	205	881	251	4	4	untreat
rep1	4.70911598205566	1.94782531261444	20m	470	341	377	321	862	178	6	5	untreat
rep1	1.63545191287994	-1.39972841739655	20m	531	840	1181	741	1178	294	9	7	untreat
rep1	-2.47732210159302	5.85238790512085	20m	82	159	45	972	84	61	3	2	untreat
rep1	-4.60405778884888	-2.14236879348755	20m	91	901	455	1070	17	46	5	3	untreat
rep1	5.86815118789673	-1.55599498748779	20m	617	423	384	412	1562	387	8	5	untreat
rep1	4.14968109130859	-5.96702194213867	20m	414	308	977	152	616	829	6	4	untreat
rep1	2.72035479545593	-0.594354391098022	20m	747	858	1375	607	829	268	9	5	untreat
rep1	4.44053411483765	-3.45693969726562	20m	592	558	1133	1397	2397	690	11	4	untreat
rep1	3.06867504119873	-3.9020631313324	20m	289	560	2150	1223	1986	358	9	4	untreat
rep1	3.82382273674011	0.194880858063698	20m	477	413	628	735	58	172	5	5	untreat
rep1	3.90665221214294	-3.73920917510986	20m	867	962	2301	1741	1230	1213	15	4	untreat
rep1	-2.91075658798218	-0.620008766651154	20m	280	1009	464	1454	114	57	8	2	untreat
rep1	2.99873638153076	-2.42917037010193	20m	434	606	1931	657	1136	354	8	4	untreat
rep1	3.53840398788452	-2.40716934204102	20m	538	700	617	610	1735	386	9	4	untreat
rep1	2.83742380142212	7.29568195343018	20m	114	42	30	642	7	56	2	1	untreat
rep1	0.660175323486328	-5.7865195274353	20m	60	508	882	827	535	431	5	6	untreat
rep1	4.475754737854	-1.29383230209351	20m	390	404	448	2233	351	257	7	5	untreat
rep1	1.83846867084503	3.9980354309082	20m	375	474	283	841	573	159	6	1	untreat
rep1	0.968037128448486	7.18357706069946	20m	305	221	96	590	108	103	4	1	untreat
rep1	5.55670833587646	-4.55624723434448	20m	628	501	369	546	3576	596	10	4	untreat
rep1	0.508061826229095	-1.22650754451752	20m	555	1507	3210	1705	690	182	13	7	untreat
rep1	4.66166162490845	0.14677993953228	20m	223	73	185	593	468	37	3	5	untreat
rep1	4.52976703643799	-2.56609010696411	20m	652	220	1140	528	672	357	6	4	untreat
rep1	4.52927303314209	-1.60069310665131	20m	483	540	520	280	1068	331	7	5	untreat
rep1	-7.67504501342773	1.74965190887451	20m	50	158	11	662	14	13	2	3	untreat
rep1	5.75212955474854	-4.51102924346924	20m	765	436	345	418	2849	517	10	4	untreat
rep1	-6.69891452789307	1.61576795578003	20m	136	610	65	647	36	41	4	3	untreat
rep1	5.6118369102478	-4.72913360595703	20m	744	441	470	305	4176	765	10	4	untreat
rep1	3.78574228286743	-6.206130027771	20m	926	1525	1835	2332	1087	3327	19	4	untreat
rep1	1.55129361152649	0.365210592746735	20m	278	317	384	764	57	61	4	5	untreat
rep1	-5.70244312286377	0.490472227334976	20m	150	872	143	657	51	39	5	3	untreat
rep1	-2.6440122127533	3.86688542366028	20m	416	686	206	853	140	87	6	2	untreat
rep1	5.26126384735107	-5.72430610656738	20m	1261	708	889	939	1945	2517	17	4	untreat
rep1	2.57381892204285	-2.19826340675354	20m	157	239	633	2431	334	108	6	7	untreat
rep1	5.54594278335571	-1.48228800296783	20m	619	546	510	1551	423	376	8	5	untreat
rep1	2.73476767539978	-0.210695907473564	20m	565	484	898	1223	154	137	7	5	untreat
rep1	1.42411088943481	-2.29954600334167	20m	396	995	1266	486	606	371	7	7	untreat
rep1	4.49921989440918	-3.59248113632202	20m	656	676	1024	915	3479	757	12	4	untreat
rep1	4.03795671463013	-1.51748156547546	20m	964	852	1674	1282	680	534	12	5	untreat
rep1	5.47196817398071	-0.162844598293304	20m	713	158	702	498	652	197	6	5	untreat
rep1	1.54845035076141	-1.54020142555237	20m	267	494	703	2555	78	156	8	7	untreat
rep1	-8.63949871063232	0.0581664144992828	20m	107	580	11	638	31	21	3	3	untreat
rep1	0.38682609796524	-1.1642781496048	20m	365	821	1229	3549	187	115	9	7	untreat
rep1	3.48972868919373	-7.13944387435913	20m	1077	1157	4793	2546	508	7031	23	4	untreat
rep1	2.92537951469421	-5.07983827590942	20m	169	342	1257	1220	499	538	6	4	untreat
rep1	0.84520411491394	-4.88437652587891	20m	560	2880	3399	205	5159	1545	17	6	untreat
rep1	-1.24111914634705	-2.73928260803223	20m	123	695	772	1668	5	120	6	7	untreat
rep1	1.58032751083374	-3.10557532310486	20m	62	246	485	959	84	93	3	7	untreat
rep1	4.27201175689697	2.13984870910645	20m	459	276	302	372	634	99	5	5	untreat
rep1	-6.27440690994263	2.85553216934204	20m	277	724	74	807	61	68	5	3	untreat
rep1	-5.60327053070068	0.730833470821381	20m	81	428	73	623	20	23	3	3	untreat
rep1	-5.78856658935547	3.41422653198242	20m	184	488	66	613	77	68	4	3	untreat
rep1	4.992027759552	-1.18939614295959	20m	376	297	465	395	2592	244	7	5	untreat
rep1	3.05521178245544	-6.58277416229248	20m	562	916	3778	127	982	2232	12	4	untreat
rep1	3.14221000671387	-2.04797124862671	20m	1036	825	3357	250	1787	578	14	4	untreat
rep1	0.922024548053741	-2.37574338912964	20m	335	511	319	184	960	177	5	7	untreat
rep1	-7.18511962890625	-0.102578192949295	20m	139	783	56	612	14	11	4	3	untreat
rep1	5.81503582000732	-1.67673528194427	20m	624	438	461	330	1346	444	8	5	untreat
rep1	4.04808473587036	-3.7092010974884	20m	814	745	2397	598	2798	1028	11	4	untreat
rep1	2.91326475143433	-4.33001232147217	20m	468	1139	3066	1564	226	800	12	4	untreat
rep1	-6.79989767074585	1.86402750015259	20m	218	824	80	625	64	58	5	3	untreat
rep1	0.74937504529953	-1.25589418411255	20m	287	556	491	1783	1043	143	7	7	untreat
rep1	0.0822973698377609	-5.0314564704895	20m	695	1441	286	1248	261	1189	12	6	untreat
rep1	2.09987854957581	-1.77866506576538	20m	656	975	1677	1269	663	399	11	7	untreat
rep1	1.92138063907623	-2.16851735115051	20m	467	716	782	1998	1150	347	10	7	untreat
rep1	1.5432208776474	-4.32605171203613	20m	762	2721	9080	3313	3162	1564	25	6	untreat
rep1	-4.45431756973267	1.09371709823608	20m	285	766	177	767	32	34	5	3	untreat
rep1	2.90030074119568	2.57197308540344	20m	522	634	572	1340	469	291	8	1	untreat
rep1	2.20115232467651	3.73128962516785	20m	562	655	440	612	1114	237	8	1	untreat
rep1	3.07195711135864	-2.01168918609619	20m	289	265	906	1400	244	156	6	4	untreat
rep1	4.65543079376221	-1.29311859607697	20m	826	816	961	576	1364	584	10	5	untreat
rep1	-3.8864049911499	3.34609580039978	20m	304	713	176	880	103	88	6	2	untreat
rep1	5.39247465133667	-3.77084589004517	20m	687	532	663	225	5260	733	11	4	untreat
rep1	4.37462091445923	-0.0970115587115288	20m	409	336	471	546	1034	179	6	5	untreat
rep1	5.3408522605896	-3.34453821182251	20m	608	316	480	1063	2443	403	9	4	untreat
rep1	-1.67904078960419	-2.02033519744873	20m	377	1555	1570	1758	791	164	12	7	untreat
rep1	4.21292924880981	1.97561311721802	20m	329	184	215	331	692	64	4	5	untreat
rep1	1.5517863035202	-2.73013687133789	20m	658	2228	6245	2985	3514	487	20	7	untreat
rep1	-8.20766067504883	0.0387745648622513	20m	153	998	35	1153	24	18	5	3	untreat
rep1	3.80025124549866	-3.06173944473267	20m	297	395	626	739	928	306	6	4	untreat
rep1	3.82698273658752	4.87549877166748	20m	469	263	217	308	709	116	5	1	untreat
rep1	6.00604629516602	-0.86189603805542	20m	534	341	330	524	626	284	6	5	untreat
rep1	-8.5046443939209	-1.18460321426392	20m	91	2148	48	687	27	29	4	3	untreat
rep1	2.40152478218079	-3.34024548530579	20m	901	1742	1662	2548	4905	994	19	4	untreat
rep1	-6.8943042755127	-1.36152946949005	20m	275.764705882353	4911.05882352941	537.411764705882	1794.82352941176	417.882352941176	142.117647058824	16	3	untreat
rep1	-7.25153779983521	-0.1628647595644	20m	54	556	43	780	25	26	3	3	untreat
rep1	0.667268216609955	-4.06367254257202	20m	451	1102	327	775	82	386	7	6	untreat
rep1	1.04396557807922	-0.646232664585114	20m	278	444	636	756	62	83	5	7	untreat
rep1	3.65335702896118	-0.8305983543396	20m	435	365	766	644	1038	165	7	5	untreat
rep1	3.08258605003357	-3.65386581420898	20m	428	623	2727	1801	166	367	10	4	untreat
rep1	-8.87772846221924	-1.02748250961304	20m	52	877	7	917	17	7	4	3	untreat
rep1	5.10288953781128	-3.10080504417419	20m	589	209	473	840	779	354	7	4	untreat
rep1	-8.66412734985352	-1.50143373012543	20m	13	1888	12	917	30	14	4	3	untreat
rep1	1.6709178686142	-1.15998685359955	20m	807	1205	1443	2139	2034	388	12	7	untreat
rep1	-2.48914527893066	4.412024974823	20m	398	855	283	956	1270	212	8	2	untreat
rep1	5.72078514099121	-1.96687746047974	20m	559	588	408	720	726	473	8	5	untreat
rep1	5.90304517745972	-1.3629412651062	20m	563	368	346	354	1242	321	7	5	untreat
rep1	5.04562473297119	-1.32594537734985	20m	521	488	603	181	2377	407	8	5	untreat
rep1	4.47783279418945	-5.5625147819519	20m	573	485	990	214	796	1128	8	4	untreat
rep1	2.63836073875427	-2.01369571685791	20m	168	224	869	903	67	90	4	7	untreat
rep1	-8.45860290527344	0.315641522407532	20m	138	973	30	872	59	58	5	3	untreat
rep1	0.371074974536896	-1.22699666023254	20m	648	1895	2751	2152	399	257	13	7	untreat
rep1	4.43489217758179	-3.72619128227234	20m	737	836	943	1520	2438	912	14	4	untreat
rep1	4.56499147415161	-0.703671276569366	20m	650	619	705	741	2356	386	10	5	untreat
rep1	6.27449035644531	-0.798375248908997	20m	672	328	346	487	1532	401	8	5	untreat
rep1	3.86957097053528	-3.01641464233398	20m	708	746	1750	299	1700	609	10	4	untreat
rep1	3.94385600090027	5.40920686721802	20m	840	490	426	239	821	299	8	1	untreat
rep1	5.18185615539551	-0.861052393913269	20m	659	475	625	547	1670	356	9	5	untreat
rep1	1.56102359294891	7.52704906463623	20m	535	439	191	827	1188	311	8	1	untreat
rep1	-1.32119643688202	-2.91703104972839	20m	606	3778	5663	2370	319	616	17	7	untreat
rep1	4.52576160430908	1.81154453754425	20m	562	381	428	501	1093	165	7	5	untreat
rep1	-0.214624896645546	1.77618002891541	20m	494	311	239	201	761	18	5	2	untreat
rep1	4.05460357666016	1.90966320037842	20m	674	435	492	837	145	140	7	5	untreat
rep1	1.69814884662628	2.5238356590271	20m	367	469	334	889	166	125	6	1	untreat
rep1	2.88747930526733	4.7975001335144	20m	1086	562	441	736	742	178	8	1	untreat
rep1	3.31429004669189	6.72373342514038	20m	664	248	203	675	151	163	6	1	untreat
rep1	4.64994049072266	-1.49334979057312	20m	290	194	389	929	750	145	5	5	untreat
rep1	-1.248215675354	0.404196739196777	20m	171	318	205	1255	8	27	4	2	untreat
rep1	0.74512904882431	-2.64838671684265	20m	606	1260	540	484	2592	431	10	7	untreat
rep1	3.37688851356506	-4.29371070861816	20m	654	991	1823	128	1300	1130	11	4	untreat
rep1	-7.5075044631958	0.413981467485428	20m	171	1318	91	839	55	57	6	3	untreat
rep1	4.44582653045654	-5.43104600906372	20m	1061	835	2197	346	3165	1629	16	4	untreat
rep1	2.51838207244873	-4.36139965057373	20m	992	2720	4255	532	2725	2168	22	4	untreat
rep1	3.8130943775177	0.220684587955475	20m	294	248	391	97	758	101	4	5	untreat
rep1	-3.60655069351196	-1.76190793514252	20m	104	802	347	1209	541	89	5	2	untreat
rep1	4.3476448059082	-5.15580606460571	20m	1333	1602	2155	592	3002	2588	22	4	untreat
rep1	4.86523389816284	-1.31908619403839	20m	303	302	394	413	709	235	5	5	untreat
rep1	5.64254426956177	-1.1315780878067	20m	339	273	264	740	522	173	5	5	untreat
rep1	5.22543096542358	-4.76495695114136	20m	1187	1617	892	788	1326	1694	17	4	untreat
rep1	3.060551404953	4.95961618423462	20m	529	367	262	405	611	149	6	1	untreat
rep1	-7.59428405761719	1.34520399570465	20m	220	907	63	600	60	61	5	3	untreat
rep1	-8.04092788696289	0.786177098751068	20m	136	631	30	606	25	33	3	3	untreat
rep1	3.7315878868103	-0.245596915483475	20m	630	816	864	2205	1734	356	12	5	untreat
rep1	3.86637854576111	-0.0207723509520292	20m	647	636	790	746	1097	272	9	5	untreat
rep1	2.86524820327759	5.49545621871948	20m	564	411	272	362	1353	185	7	1	untreat
rep1	2.21715474128723	-2.89912056922913	20m	495	893	641	821	1904	439	9	4	untreat
rep1	2.7906973361969	-6.09968566894531	20m	428	1008	810	259	935	1770	9	4	untreat
rep1	-8.62856674194336	-1.31652212142944	20m	20	947	10	674	10	19	4	3	untreat
rep1	2.76316499710083	-3.64777040481567	20m	303	547	460	827	415	453	6	4	untreat
rep1	2.82966661453247	-5.78777170181274	20m	568	1474	1637	319	1098	2061	13	4	untreat
rep1	-8.19048404693604	-1.52757382392883	20m	111	2656	80	1377	11	15	8	3	untreat
rep1	1.93542397022247	-2.6483256816864	20m	314	606	1217	797	93	314	6	7	untreat
rep1	3.06038880348206	-6.8810658454895	20m	1590	3004	8750	971	9136	8995	40	4	untreat
rep1	5.43998146057129	-0.596137881278992	20m	682	494	573	899	1179	330	9	5	untreat
rep1	2.95145177841187	-6.57085800170898	20m	322	574	2516	2963	723	1256	11	4	untreat
rep1	3.07233071327209	6.75230360031128	20m	549	322	223	384	654	199	6	1	untreat
rep1	4.44475650787354	-5.41648578643799	20m	1299	1094	2687	654	2310	2051	19	4	untreat
rep1	4.10560035705566	-5.03155517578125	20m	454	846	612	519	1107	1014	9	4	untreat
rep1	1.13061738014221	-1.14044392108917	20m	434	827	1323	826	220	180	8	7	untreat
rep1	-2.36808180809021	2.761225938797	20m	448	967	319	952	748	147	8	2	untreat
rep1	4.83846187591553	0.179049089550972	20m	798	528	707	346	2253	294	10	5	untreat
rep1	3.30638670921326	5.45908260345459	20m	530	402	293	739	843	247	7	1	untreat
rep1	0.769608020782471	-3.53028202056885	20m	281	782	420	721	1294	331	7	6	untreat
rep1	1.84424161911011	-6.29475402832031	20m	1667.21875	5072.375	3299.5625	599.65625	2873.3125	7940.84375	31	6	untreat
rep1	5.24720191955566	-4.68769454956055	20m	778	903	656	186	957	1092	10	4	untreat
rep1	2.00590753555298	-7.01594686508179	20m	1616	4478	3003	374	3027	13643	34	4	untreat
rep1	1.73466682434082	6.41731119155884	20m	960	778	388	614	1634	347	11	1	untreat
rep1	3.34995412826538	2.70290660858154	20m	791	632	588	92	1542	195	7	1	untreat
rep1	3.05350160598755	6.75362110137939	20m	916	563	390	342	2904	361	11	1	untreat
rep1	-2.46787142753601	-0.32924348115921	20m	256	798	392	83	831	73	5	2	untreat
rep1	4.09889888763428	-2.10349559783936	20m	690	824	925	270	1707	546	10	4	untreat
rep1	3.59779024124146	-0.981834053993225	20m	278	294	455	772	622	130	5	5	untreat
rep1	3.98101282119751	-5.36329793930054	20m	385	403	921	2007	1062	685	9	4	untreat
rep1	2.56689453125	-5.33729362487793	20m	111	378	712	591	62	402	4	4	untreat
rep1	2.36504125595093	-1.80455160140991	20m	713	1015	9946	2082	360	237	20	7	untreat
rep1	4.58647918701172	-5.25809192657471	20m	760	597	1405	2097	4337	1123	15	4	untreat
rep1	5.43861103057861	-3.81677675247192	20m	563	489	486	359	1473	639	8	4	untreat
rep1	-2.47404408454895	-0.105488926172256	20m	225	661	340	992	123	46	5	2	untreat
rep1	1.77741384506226	-0.569779813289642	20m	294	391	513	997	571	110	6	5	untreat
rep1	2.44646716117859	-4.24205636978149	20m	294	756	878	1865	1484	628	10	4	untreat
rep1	-0.469522297382355	0.100997142493725	20m	430	418	468	718	111	35	5	2	untreat
rep1	3.60390043258667	-6.88110208511353	20m	1290	1262	5490	485	6525	6106	25	4	untreat
rep1	2.95702314376831	4.97631072998047	20m	710	436	313	227	1060	151	7	1	untreat
rep1	-1.08338284492493	1.10673153400421	20m	420	650	406	56	666	62	5	2	untreat
rep1	2.40808820724487	2.9342679977417	20m	499	464	382	229	828	135	6	1	untreat
rep1	-2.02523565292358	5.58880424499512	20m	242	337	95	682	66	83	4	2	untreat
rep1	0.133317872881889	-1.06170225143433	20m	418	816	1239	442	689	89	7	7	untreat
rep1	3.80074906349182	-3.55253481864929	20m	1079	1366	2818	279	1361	1254	16	4	untreat
rep1	4.73862171173096	-4.19836473464966	20m	1099	1087	1569	401	3041	1613	15	4	untreat
rep1	3.32413721084595	-3.4365861415863	20m	580	905	958	2339	688	682	12	4	untreat
rep1	3.79643607139587	6.04649829864502	20m	619	300	257	257	879	189	6	1	untreat
rep1	4.72169733047485	2.05019450187683	20m	858	635	660	851	1588	340	11	5	untreat
rep1	2.85078430175781	-3.80379700660706	20m	712	1385	1717	728	4501	1077	15	4	untreat
rep1	4.4703803062439	-5.56391954421997	20m	802	411	1297	271	1297	1039	10	4	untreat
rep1	-8.54012393951416	0.312943071126938	20m	86	534	14	595	29	31	3	3	untreat
rep1	0.55596387386322	-0.786812663078308	20m	325	411	783	604	97	42	5	7	untreat
rep1	2.18996500968933	-3.61860609054565	20m	541	1212	1278	1026	2156	660	11	4	untreat
rep1	0.951959252357483	4.02570056915283	20m	553	690	386	381	1394	217	8	1	untreat
rep1	2.18589425086975	5.18112087249756	20m	638	674	453	848	807	368	9	1	untreat
rep1	3.80653166770935	4.03471565246582	20m	841	592	520	1058	2466	274	11	1	untreat
rep1	5.70660972595215	-1.614466547966	20m	890	685	725	1059	5910	638	15	5	untreat
rep1	-5.73670148849487	1.25335681438446	20m	174	808	129	1481	68	74	6	3	untreat
rep1	-0.513579905033112	1.43323123455048	20m	477	773	493	1319	193	125	8	2	untreat
rep1	3.48568439483643	-4.16407060623169	20m	839	699	2869	155	1807	789	12	4	untreat
rep1	4.38886594772339	-1.22414791584015	20m	628	679	795	697	903	443	9	5	untreat
rep1	-0.6026571393013	0.032432846724987	20m	252	545	412	626	349	83	5	2	untreat
rep1	5.86230087280273	-1.04576337337494	20m	554	396	381	409	1241	278	7	5	untreat
rep1	4.2874813079834	-2.68842434883118	20m	891	805	1612	357	1184	728	12	4	untreat
rep1	1.07989072799683	-4.37692022323608	20m	191	704	623	1661	372	367	7	6	untreat
rep1	-0.307134121656418	5.25527095794678	20m	352	521	200	685	537	190	6	1	untreat
rep1	4.77062129974365	-4.19678926467896	20m	1460	1455	1934	784	1803	2011	20	4	untreat
rep1	5.15566539764404	-0.573116481304169	20m	1046	701	1008	1238	1151	477	12	5	untreat
rep1	4.95642137527466	-1.04369258880615	20m	685	609	714	1742	877	414	10	5	untreat
rep1	3.75078105926514	-0.536534786224365	20m	339	241	482	697	381	95	5	5	untreat
rep1	3.76129198074341	-2.93717670440674	20m	945	1181	2335	406	1978	774	15	4	untreat
rep1	2.73363637924194	1.11655390262604	20m	788	439	605	226	741	83	7	5	untreat
rep1	3.28049778938293	-3.1310453414917	20m	659	852	602	1052	2270	652	11	4	untreat
rep1	-5.51864004135132	2.43979787826538	20m	215	668	109	716	207	65	5	3	untreat
rep1	2.39859628677368	-3.44633650779724	20m	453	881	796	1332	2548	540	11	4	untreat
rep1	3.29623103141785	-3.09952020645142	20m	587	736	538	238	977	556	8	4	untreat
rep1	2.35209465026855	1.73983609676361	20m	503	562	526	615	432	168	6	5	untreat
rep1	4.6911358833313	-3.60760736465454	20m	665	516	1060	330	2106	831	10	4	untreat
rep1	3.42178201675415	0.593735933303833	20m	685	770	810	1556	1049	286	10	5	untreat
rep1	-0.259130239486694	-4.12619686126709	20m	472	2078	678	1084	2854	462	12	6	untreat
rep1	2.47403788566589	-7.22550964355469	20m	329	1144	1629	54	1200	3134	9	4	untreat
rep1	-7.30391979217529	1.82006001472473	20m	173	559	45	809	71	44	4	3	untreat
rep1	3.44139981269836	-6.57800769805908	20m	730	860	3393	1303	2692	3325	16	4	untreat
rep1	1.7394232749939	-2.05757999420166	20m	643	1237	2079	1277	1476	431	13	7	untreat
rep1	1.62917864322662	2.80692625045776	20m	493	609	429	676	815	174	7	1	untreat
rep1	4.26907253265381	-3.45765256881714	20m	1084	996	2391	352	2106	1425	16	4	untreat
rep1	4.12528991699219	-3.02893471717834	20m	1825	1786	3251	1812	1818	1740	26	4	untreat
rep1	5.05369520187378	-5.28673648834229	20m	863	679	986	378	2077	1598	12	4	untreat
rep1	1.0833146572113	-1.02651333808899	20m	675	1215	1797	2813	515	244	14	7	untreat
rep1	1.70745134353638	-1.99877154827118	20m	523	974	1681	377	1532	304	10	7	untreat
rep1	4.40089893341064	-3.4045991897583	20m	622	618	836	1646	1323	633	11	4	untreat
rep1	3.09695267677307	-0.839451730251312	20m	566	601	1095	1114	149	249	7	5	untreat
rep1	4.85373878479004	-3.53309416770935	20m	730	642	989	202	851	744	9	4	untreat
rep1	-1.29443764686584	-4.17444705963135	20m	159	2152	3748	2917	266	459	11	7	untreat
rep1	4.24107837677002	-5.44959926605225	20m	800	1117	1308	433	4721	2035	15	4	untreat
rep1	-0.601436853408813	1.30135524272919	20m	492	785	503	552	855	94	7	2	untreat
rep1	4.41282176971436	-3.87022638320923	20m	953	1067	1778	859	2794	1413	15	4	untreat
rep1	-7.73353624343872	1.11126565933228	20m	133	624	37	1040	36	42	4	3	untreat
rep1	0.243726417422295	-0.454365938901901	20m	357	659	624	183	968	113	6	7	untreat
rep1	4.28559064865112	-6.10373878479004	20m	689	701	1294	221	835	1894	11	4	untreat
rep1	-3.30589818954468	-1.13362598419189	20m	333	1880	720	2834	2279	297	14	2	untreat
rep1	3.44089818000793	3.64851689338684	20m	695	639	523	1161	1658	262	10	1	untreat
rep1	1.19213283061981	-4.71850538253784	20m	322	1228	2214	1638	220	770	10	6	untreat
rep1	3.42793679237366	-4.62385320663452	20m	380	496	1149	2515	1691	735	10	4	untreat
rep1	0.522039532661438	-1.92212545871735	20m	392	1004	1006	758	1245	254	9	7	untreat
rep1	2.68947291374207	-0.563093066215515	20m	421	437	758	733	120	125	6	5	untreat
rep1	4.16334772109985	-6.4911994934082	20m	558	729	1041	579	2063	2091	11	4	untreat
rep1	4.36200857162476	-5.33344030380249	20m	653	648	1225	794	2953	1296	12	4	untreat
rep1	2.36420917510986	6.07522392272949	20m	259	186	108	590	105	81	3	1	untreat
rep1	6.05272769927979	-0.569832921028137	20m	790	457	476	460	2186	369	10	5	untreat
rep1	4.41207313537598	-5.32922744750977	20m	433	456	720	323	640	920	7	4	untreat
rep1	-1.1484260559082	7.01900243759155	20m	334	351	76	782	118	155	5	1	untreat
rep1	2.31879377365112	-0.551796793937683	20m	429	432	841	937	199	96	6	5	untreat
rep1	-0.0289995055645704	-5.39310169219971	20m	621	5023	1234	1027	1152	2070	15	6	untreat
rep1	3.44437122344971	0.232144445180893	20m	615	830	810	503	1861	317	9	5	untreat
rep1	5.92929601669312	-0.567203938961029	20m	569	320	361	256	1591	287	7	5	untreat
rep1	3.57221102714539	-1.16262519359589	20m	380	437	693	619	206	208	5	5	untreat
rep1	3.32182645797729	-4.51259994506836	20m	488	780	1932	819	870	916	10	4	untreat
rep1	-8.88552284240723	-1.0383734703064	20m	108	2133	16	869	43	28	6	3	untreat
rep1	4.65281677246094	-2.76223492622375	20m	296	230	469	153	746	255	4	4	untreat
rep1	-1.05883884429932	-3.0542004108429	20m	183	1031	1263	1699	431	274	8	7	untreat
rep1	-1.49464249610901	2.44061875343323	20m	384	746	331	950	112	157	7	2	untreat
rep1	2.75678777694702	0.833744466304779	20m	575	258	421	822	70	49	5	5	untreat
rep1	4.43014526367188	-5.82124805450439	20m	1492	2241	1615	736	1695	4281	23	4	untreat
rep1	4.13358068466187	-5.96275281906128	20m	889	740	2496	243	947	2264	13	4	untreat
rep1	3.77121591567993	0.743022561073303	20m	369	230	367	602	158	77	4	5	untreat
rep1	2.81571245193481	2.76346397399902	20m	523	552	443	398	783	218	7	1	untreat
rep1	1.98117136955261	7.54250717163086	20m	276	203	110	665	79	205	4	1	untreat
rep1	4.03049612045288	-3.09809970855713	20m	2029	2481	2591	3716	6641	2201	36	4	untreat
rep1	3.86702656745911	-0.411783069372177	20m	752	893	1013	1303	2946	416	13	5	untreat
rep1	-7.50887584686279	0.613849282264709	20m	103	864	60	799	41	60	5	3	untreat
rep1	4.76785850524902	2.1316876411438	20m	606	364	403	1186	1001	190	8	5	untreat
rep1	-1.00260424613953	6.64519023895264	20m	376	424	129	244	750	165	5	1	untreat
rep1	3.4521369934082	0.896393239498138	20m	352	274	371	947	191	88	5	5	untreat
rep1	4.03021860122681	-0.607532382011414	20m	558	588	760	435	756	311	8	5	untreat
rep1	1.67056655883789	-1.34724998474121	20m	610	969	2737	1137	86	116	8	7	untreat
rep1	2.72972416877747	4.11281967163086	20m	1253	1248	904	1733	1851	632	16	1	untreat
rep1	4.02644443511963	-0.1508629322052	20m	232	196	281	1239	722	93	5	5	untreat
rep1	4.25184440612793	-3.54767465591431	20m	838	845	1807	1207	186	1127	11	4	untreat
rep1	3.98950338363647	-7.57956266403198	20m	2280	1975	4878	518	2681	12462	28	4	untreat
rep1	2.06469178199768	-4.08843564987183	20m	218	537	430	831	796	403	6	6	untreat
rep1	0.186661913990974	5.08467388153076	20m	519	712	341	449	604	297	6	1	untreat
rep1	5.25448703765869	-1.4834486246109	20m	546	590	528	858	966	346	8	5	untreat
rep1	4.07186031341553	-1.23585879802704	20m	627	409	1111	171	774	273	7	5	untreat
rep1	4.11253643035889	-0.144168585538864	20m	557	254	606	677	145	89	5	5	untreat
rep1	2.217365026474	-0.773211538791656	20m	224	273	537	669	232	67	4	5	untreat
rep1	2.66728854179382	-3.52265810966492	20m	914	1695	1642	3323	1524	1209	19	4	untreat
rep1	0.525632619857788	5.226243019104	20m	410	506	225	127	733	161	5	1	untreat
rep1	-1.48059809207916	1.66460537910461	20m	879	2006	1026	2244	1116	404	18	2	untreat
rep1	4.99293041229248	-4.75639820098877	20m	917	854	998	1112	2349	1490	15	4	untreat
rep1	3.58134818077087	6.42969083786011	20m	386	107	105	767	88	75	4	1	untreat
rep1	-6.10946035385132	0.159465357661247	20m	90	671	102	1057	52	33	4	3	untreat
rep1	-2.86252880096436	0.346588224172592	20m	353	657	303	647	8	29	4	2	untreat
rep1	-3.27013778686523	5.05952739715576	20m	238	349	75	811	74	70	4	2	untreat
rep1	4.11390590667725	-0.613792955875397	20m	784	661	1035	684	1416	380	10	5	untreat
rep1	4.36752319335938	-5.45347785949707	20m	1614	2067	2456	907	1401	3745	20	4	untreat
rep1	3.44285321235657	-5.53728103637695	20m	495	976	1266	1522	583	1446	11	4	untreat
rep1	0.770203053951263	-2.62397456169128	20m	816	1568	631	468	1831	511	11	7	untreat
rep1	2.84862852096558	3.4695188999176	20m	532	526	417	754	1299	252	8	1	untreat
rep1	3.96906733512878	-0.422944307327271	20m	580	603	744	787	1479	302	9	5	untreat
rep1	5.72318887710571	-1.78769910335541	20m	804	717	624	576	2196	597	11	5	untreat
rep1	-7.97229146957397	-1.1984703540802	20m	40	915	39	589	24	24	4	3	untreat
rep1	4.90375232696533	-2.75731587409973	20m	675	404	819	511	754	521	7	4	untreat
rep1	5.21593761444092	-3.59635019302368	20m	781	451	752	883	3960	765	12	4	untreat
rep1	5.59541940689087	-1.50370645523071	20m	648	646	525	822	1882	401	10	5	untreat
rep1	2.02283000946045	5.70710563659668	20m	671	531	306	598	1996	197	9	1	untreat
rep1	1.68890488147736	-2.12574124336243	20m	301	534	653	588	816	219	6	7	untreat
rep1	2.1736261844635	-3.70136404037476	20m	328	779	590	1093	590	466	7	4	untreat
rep1	-2.39715647697449	1.28605031967163	20m	301	793	342	1014	778	98	7	2	untreat
rep1	-2.24677538871765	1.20878124237061	20m	312	1085	412	364	769	189	7	2	untreat
rep1	1.01829075813293	1.7992959022522	20m	546	542	420	166	1165	87	6	5	untreat
rep1	5.82458829879761	-1.28837049007416	20m	488	370	328	263	893	239	6	5	untreat
rep1	4.96599149703979	-2.88612651824951	20m	545	340	646	802	3251	435	9	4	untreat
rep1	2.38544583320618	-1.8520610332489	20m	840	692	17395	2616	517	256	25	7	untreat
rep1	3.74308061599731	-2.97008109092712	20m	656	845	1613	121	1497	558	10	4	untreat
rep1	-1.58293163776398	-1.89954566955566	20m	151	503	506	623	90	65	4	7	untreat
rep1	2.88482260704041	2.65730834007263	20m	603	693	609	321	2243	306	9	1	untreat
rep1	3.84257793426514	-0.0831180587410927	20m	353	363	466	1101	295	148	6	5	untreat
rep1	2.51975727081299	7.05882024765015	20m	454	271	166	255	857	170	5	1	untreat
rep1	2.59771656990051	-4.77147197723389	20m	149	440	871	1183	652	412	6	4	untreat
rep1	-5.51711130142212	3.3504536151886	20m	232	569	88	967	54	66	5	3	untreat
rep1	4.43705987930298	-5.65763664245605	20m	517	762	634	616	1798	1422	10	4	untreat
rep1	2.77259826660156	7.07969808578491	20m	848	411	268	422	779	263	8	1	untreat
rep1	-3.544753074646	3.98769426345825	20m	309.166666666667	614.166666666667	128.333333333333	608.333333333333	92.5	70.8333333333333	5	2	untreat
rep1	1.47636640071869	-5.75677537918091	20m	127	518	485	960	181	523	5	6	untreat
rep1	4.94824314117432	-1.47737979888916	20m	832	769	1078	439	1085	718	10	5	untreat
rep1	4.2353949546814	-6.74738073348999	20m	1597	1583	2799	638	3957	5787	27	4	untreat
rep1	6.08194780349731	-0.189961105585098	20m	758	351	377	615	811	261	8	5	untreat
rep1	2.63510918617249	4.41779899597168	20m	712	616	437	1550	1485	239	11	1	untreat
rep1	0.154611364006996	7.05975103378296	20m	337	214	78	764	60	77	4	1	untreat
rep1	5.42334222793579	-0.846068739891052	20m	831	511	744	368	1451	468	10	5	untreat
rep1	3.41606783866882	-3.206467628479	20m	395	458	346	862	234	410	6	4	untreat
rep1	1.98311913013458	5.43529081344604	20m	531	554	330	204	1631	280	7	1	untreat
rep1	3.60558843612671	3.47403359413147	20m	1952	1676	1558	1226	1746	859	24	1	untreat
rep1	6.03290367126465	-0.622990787029266	20m	793	484	463	255	904	355	8	5	untreat
rep1	4.14179801940918	-1.02407455444336	20m	159	88	237	740	186	59	3	5	untreat
rep1	-2.08912658691406	0.957593023777008	20m	119	431	204	920	290	77	4	2	untreat
rep1	3.8227846622467	-3.33879280090332	20m	936	1261	1846	215	3378	1230	14	4	untreat
rep1	2.99548292160034	-2.16518688201904	20m	1059	1314	3656	1983	3246	740	18	4	untreat
rep1	1.89105606079102	4.16493034362793	20m	388	516	288	721	727	232	6	1	untreat
rep1	1.98093235492706	0.889986515045166	20m	944	651	873	1414	907	103	10	5	untreat
rep1	0.140028059482574	-1.19637429714203	20m	326	756	776	1781	405	140	8	7	untreat
rep1	4.59394264221191	0.163278624415398	20m	506	354	550	687	646	193	7	5	untreat
rep1	1.8508563041687	-2.01120972633362	20m	1600	2340	2747	555	1467	1040	22	7	untreat
rep1	-2.72639560699463	5.8089075088501	20m	547	1042	227	246	870	396	8	2	untreat
rep1	4.1939754486084	-6.68747997283936	20m	487	455	1043	708	905	1857	9	4	untreat
rep1	2.80145621299744	-0.645784795284271	20m	472	541	880	2693	342	194	10	5	untreat
rep1	-4.71134567260742	0.0586105175316334	20m	194	690	157	962	22	15	4	3	untreat
rep1	4.84604835510254	-2.5325665473938	20m	863	527	1109	885	4974	598	14	4	untreat
rep1	-2.65242910385132	-1.12695276737213	20m	334	1405	868	611	503	109	7	2	untreat
rep1	-5.75458574295044	3.66720652580261	20m	750	1839	307	564	2028	418	12	3	untreat
rep1	1.66918611526489	6.09135675430298	20m	364	368	180	289	770	177	5	1	untreat
rep1	3.47596573829651	-1.03218114376068	20m	630	838	1166	2115	257	343	10	5	untreat
rep1	2.2502179145813	2.37909889221191	20m	309	442	308	412	758	147	5	1	untreat
rep1	2.47947549819946	-2.20984530448914	20m	1078	1772	5172	275	1325	720	18	7	untreat
rep1	2.9824423789978	-4.03357553482056	20m	1978	3647	6329	4047	12426	2910	42	4	untreat
rep1	3.92575764656067	-1.37434113025665	20m	598	544	1093	1271	997	310	10	5	untreat
rep1	1.25814235210419	-6.13441753387451	20m	1130	5389	2516	2183	4460	7127	30	6	untreat
rep1	-8.41307926177979	-1.4438099861145	20m	34	1347	31	614	27	23	4	3	untreat
rep1	2.2537784576416	0.951436221599579	20m	2403	2211	2572	917	2936	496	26	5	untreat
rep1	1.75196492671967	-2.19598937034607	20m	765	1339	1703	554	3473	570	12	7	untreat
rep1	1.09381878376007	-4.34128522872925	20m	264	1039	1029	1475	496	480	9	6	untreat
rep1	-8.02927207946777	1.11954808235168	20m	334	1480	73	1375	103	124	8	3	untreat
rep1	2.89215707778931	-3.79162192344666	20m	754	1351	2275	2395	2540	832	16	4	untreat
rep1	1.2396959066391	-5.03380489349365	20m	285	1128	1507	941	224	802	9	6	untreat
rep1	4.5562481880188	1.18280184268951	20m	550	396	468	269	1217	200	7	5	untreat
rep1	5.47854518890381	-1.80127060413361	20m	914	936	867	569	3481	799	14	5	untreat
rep1	2.9122154712677	7.37099933624268	20m	822	509	334	521	1643	486	10	1	untreat
rep1	4.1802659034729	-1.70209634304047	20m	580	719	736	1012	1262	429	9	5	untreat
rep1	5.74399566650391	-2.85287618637085	20m	851	574	585	903	3311	660	13	4	untreat
rep1	-6.11673164367676	2.60998892784119	20m	180	590	75	603	43	54	4	3	untreat
rep1	1.68625581264496	-2.04140472412109	20m	414	634	658	1195	875	257	8	7	untreat
rep1	5.03751707077026	-3.54945755004883	20m	733	541	868	1371	2765	794	12	4	untreat
rep1	-1.97914302349091	5.10251092910767	20m	2538	974	345	1182	144	76	11	2	untreat
rep1	4.19217252731323	-1.63706696033478	20m	1170	855	2206	626	1667	638	15	5	untreat
rep1	1.47834062576294	-5.87616062164307	20m	956	3550	1809	545	1675	4001	23	6	untreat
rep1	4.48636531829834	-3.07714867591858	20m	459	395	859	1573	3687	482	10	4	untreat
rep1	4.8739013671875	-2.71895527839661	20m	887	476	1122	219	747	651	9	4	untreat
rep1	-2.0478892326355	-1.20177793502808	20m	87	316	227	669	30	33	3	2	untreat
rep1	2.80964326858521	-0.0155068356543779	20m	301	290	433	971	128	76	5	5	untreat
rep1	5.52290058135986	-4.22144460678101	20m	623	306	395	426	1204	550	7	4	untreat
rep1	1.33932316303253	-2.08788204193115	20m	179	410	586	677	219	113	4	7	untreat
rep1	4.76703119277954	-3.58782887458801	20m	612	548	856	614	742	639	8	4	untreat
rep1	3.4432156085968	-4.2652587890625	20m	514	722	1603	921	1037	820	10	4	untreat
rep1	3.06224679946899	6.82867288589478	20m	714	469	322	475	1587	339	9	1	untreat
rep1	0.867688655853271	5.23201942443848	20m	241	277	139	734	163	99	4	1	untreat
rep1	1.83035278320312	-2.20984125137329	20m	680	1145	1095	2220	1842	557	12	7	untreat
rep1	4.21388053894043	-0.495669424533844	20m	290	66	302	703	30	43	3	5	untreat
rep1	4.48348093032837	-2.93276906013489	20m	503	426	969	131	785	483	6	4	untreat
rep1	-0.178228408098221	4.74146223068237	20m	697	1001	444	455	1827	279	10	1	untreat
rep1	2.92746162414551	-6.87043046951294	20m	758	1658	5826	1348	3364	4669	21	4	untreat
rep1	1.73556005954742	-2.1323070526123	20m	275	516	778	26	1086	218	5	7	untreat
rep1	2.8701183795929	-0.110330373048782	20m	199	212	296	1139	71	60	4	5	untreat
rep1	-2.87137198448181	4.73750638961792	20m	393	779	198	867	544	153	7	2	untreat
rep1	3.28856420516968	-6.37265586853027	20m	682	1189	3181	242	1744	2986	14	4	untreat
rep1	1.32693529129028	5.22592878341675	20m	730	702	378	575	938	252	10	1	untreat
rep1	2.18366765975952	3.93683218955994	20m	403	472	305	827	983	193	6	1	untreat
rep1	3.37567377090454	-4.7422022819519	20m	549	825	2149	508	619	1314	9	4	untreat
rep1	1.62594056129456	2.23179578781128	20m	649	938	705	3060	1146	247	13	1	untreat
rep1	0.469336062669754	-1.06402885913849	20m	427	920	822	1705	1271	198	9	7	untreat
rep1	3.17222929000854	-4.32558155059814	20m	521	861	2463	385	1103	899	10	4	untreat
rep1	0.354759693145752	-5.37648630142212	20m	234	1678	761	1308	2571	867	11	6	untreat
rep1	0.0689182132482529	4.33116722106934	20m	348	413	200	1416	103	99	6	1	untreat
rep1	3.36406278610229	2.23903584480286	20m	613	554	504	770	1404	203	9	5	untreat
rep1	-5.55336952209473	3.29071664810181	20m	201	470	68	670	41	50	4	3	untreat
rep1	-5.12229108810425	1.77937984466553	20m	322	1035	198	1155	84	72	7	3	untreat
rep1	-2.05369663238525	-0.730534076690674	20m	252	736	492	972	161	41	5	2	untreat
rep1	3.76850533485413	-5.75683355331421	20m	657	967	1847	4616	898	1954	17	4	untreat
rep1	1.66552495956421	5.97001457214355	20m	619	483	252	592	620	187	7	1	untreat
rep1	2.15051317214966	2.30603456497192	20m	647	921	719	1303	306	284	10	1	untreat
rep1	2.84315299987793	-0.0803471952676773	20m	586	485	860	1236	756	140	8	5	untreat
rep1	5.51328039169312	-1.31022274494171	20m	1355	1129	1099	428	3467	746	16	5	untreat
rep1	2.26217603683472	7.09099340438843	20m	606	417	232	327	925	262	7	1	untreat
rep1	1.13019585609436	-0.216453909873962	20m	541	697	913	980	1540	117	9	7	untreat
rep1	1.69397282600403	5.0317325592041	20m	579	561	328	462	2290	209	8	1	untreat
rep1	-6.80261850357056	2.02664709091187	20m	200	723	69	740	56	56	4	3	untreat
rep1	0.992608070373535	-3.1349401473999	20m	484	1039	436	2681	1453	444	11	7	untreat
rep1	2.42753648757935	3.50048756599426	20m	403	416	306	1030	109	135	6	1	untreat
rep1	-6.9479513168335	0.98894876241684	20m	167	918	92	684	50	45	5	3	untreat
rep1	-8.86061954498291	-1.20940971374512	20m	47	1625	10	614	15	29	4	3	untreat
rep1	2.63099479675293	-3.8185772895813	20m	862	1915	2652	1796	2227	1154	17	4	untreat
rep1	4.05181217193604	-1.06506216526031	20m	326	215	514	877	346	121	5	5	untreat
rep1	-5.67187595367432	2.70969986915588	20m	199	516	73	638	47	39	4	3	untreat
rep1	3.14965772628784	-5.03085231781006	20m	703	1139	3177	398	1503	1922	14	4	untreat
rep1	4.43517351150513	-2.95167016983032	20m	337	254	792	618	264	324	5	4	untreat
rep1	2.079017162323	3.65270137786865	20m	530	665	440	958	838	220	8	1	untreat
rep1	2.7488431930542	4.26137733459473	20m	579	572	405	631	1049	286	8	1	untreat
rep1	-2.69491267204285	-0.304172962903976	20m	467	1199	651	819	48	44	7	2	untreat
rep1	4.75591993331909	2.13860821723938	20m	752	520	530	575	1434	269	9	5	untreat
rep1	5.76634788513184	-1.61912751197815	20m	766	603	566	852	1771	488	10	5	untreat
rep1	1.48144686222076	1.34457170963287	20m	737	633	616	942	497	99	7	5	untreat
rep1	-0.569039463996887	0.335704356431961	20m	438	1087	679	665	867	203	8	2	untreat
rep1	-0.130122512578964	6.08801937103271	20m	492	515	200	951	178	171	7	1	untreat
rep1	5.24302339553833	-4.92272043228149	20m	772	745	389	604	2962	1110	11	4	untreat
rep1	0.898582100868225	1.72970259189606	20m	529	679	521	1226	325	131	8	5	untreat
rep1	4.40075922012329	-3.49098968505859	20m	397	404	567	764	982	424	7	4	untreat
rep1	1.08171474933624	-1.65017127990723	20m	165	276	198	935	79	85	4	7	untreat
rep1	1.95355641841888	-2.28824806213379	20m	866	1250	1170	564	3694	590	14	7	untreat
rep1	3.30762600898743	1.47221374511719	20m	625	557	607	2576	103	191	10	5	untreat
rep1	1.08280026912689	0.250580549240112	20m	563	733	852	1350	154	134	8	5	untreat
rep1	-4.32082891464233	3.68906211853027	20m	221	562	116	68	1595	93	4	2	untreat
rep1	5.06963443756104	-0.841948211193085	20m	711	542	785	941	1124	367	9	5	untreat
rep1	3.72459173202515	-5.40536594390869	20m	267	472	511	691	503	746	6	4	untreat
rep1	-2.10331058502197	3.33391165733337	20m	637	629	236	153	677	68	6	2	untreat
rep1	1.33010590076447	-2.1888964176178	20m	410	932	1052	1043	644	305	8	7	untreat
rep1	3.80074739456177	-3.02665734291077	20m	276	329	667	654	498	251	5	4	untreat
rep1	4.34239053726196	1.74948990345001	20m	565	290	378	249	622	103	5	5	untreat
rep1	3.48256945610046	-4.07951831817627	20m	478	310	1991	169	835	432	7	4	untreat
rep1	-2.74758386611938	3.10286378860474	20m	258	458	145	598	75	52	4	2	untreat
rep1	1.02951407432556	-2.6121780872345	20m	216	371	219	267	783	158	4	7	untreat
rep1	1.12278342247009	-2.15408182144165	20m	740	1634	1612	1943	7663	523	17	7	untreat
rep1	2.40218138694763	4.64466333389282	20m	1022	916	575	990	1459	350	13	1	untreat
rep1	2.04133462905884	-3.73842525482178	20m	480	1282	1088	2007	4029	652	12	4	untreat
rep1	4.92396211624146	-2.10168933868408	20m	395	205	403	779	381	204	5	4	untreat
rep1	4.14362478256226	4.64857721328735	20m	729	404	405	784	319	216	7	1	untreat
rep1	3.27932977676392	0.700307250022888	20m	671	865	793	1105	1040	288	10	5	untreat
rep1	5.27068376541138	-0.179013982415199	20m	676	436	514	363	1040	265	8	5	untreat
rep1	5.12999486923218	-3.43302464485168	20m	643	413	709	1056	1556	569	9	4	untreat
rep1	2.84770083427429	1.01942765712738	20m	262	254	302	827	57	74	4	5	untreat
rep1	-0.117494873702526	-1.11279726028442	20m	386	925	676	939	1239	200	8	7	untreat
rep1	1.85647356510162	4.03839302062988	20m	209	285	162	786	69	105	4	1	untreat
rep1	4.00641441345215	-1.30000591278076	20m	612	468	1117	1140	3414	269	11	5	untreat
rep1	0.265989661216736	-3.68891096115112	20m	471	1585	790	1153	3424	606	11	6	untreat
rep1	3.79376769065857	-3.4118983745575	20m	596	780	1561	242	1510	670	10	4	untreat
rep1	0.632339060306549	-5.92342853546143	20m	492	3500	1943	474	1590	2766	14	6	untreat
rep1	3.44470310211182	-4.5538125038147	20m	917	1084	3537	782	1438	1568	13	4	untreat
rep1	3.36880350112915	-4.51168060302734	20m	937	1344	3504	700	10258	1622	21	4	untreat
rep1	0.102709732949734	-1.23967635631561	20m	368	867	540	492	1493	219	7	7	untreat
rep1	-5.79114532470703	0.847954630851746	20m	526	2813	510	1372	3488	400	14	3	untreat
rep1	2.87413120269775	-0.154515326023102	20m	1027	1005	1528	851	5844	295	15	5	untreat
rep1	4.5686731338501	0.129447728395462	20m	1350	932	1462	744	2497	511	15	5	untreat
rep1	3.05732798576355	-3.85761642456055	20m	997	1666	3056	890	2283	1182	18	4	untreat
rep1	-3.21874070167542	4.66839027404785	20m	302	688	151	1373	113	144	7	2	untreat
rep1	4.31144571304321	-3.41496968269348	20m	508	376	1388	272	2271	599	8	4	untreat
rep1	3.15570640563965	-5.20260334014893	20m	549	977	2272	764	1147	1711	12	4	untreat
rep1	4.81138324737549	-6.93069553375244	20m	1137	1276	1507	1072	1948	5013	21	4	untreat
rep1	-2.82646560668945	5.81572437286377	20m	299	414	82	898	95	94	5	2	untreat
rep1	5.84940671920776	-1.35239994525909	20m	508	322	381	842	1100	334	7	5	untreat
rep1	1.00396394729614	-2.03600573539734	20m	282	615	463	692	632	196	6	7	untreat
rep1	2.32937598228455	-3.79745721817017	20m	486	1051	919	642	1312	783	9	4	untreat
rep1	-3.37477493286133	-0.768959105014801	20m	177	887	319	1309	169	96	6	2	untreat
rep1	3.40471434593201	-4.56996822357178	20m	1449	2081	4661	1416	6233	2754	28	4	untreat
rep1	1.66178286075592	-2.0328254699707	20m	1031	1674	1816	1211	1214	642	15	7	untreat
rep1	2.74582600593567	-7.0928750038147	20m	756	2179	3633	1505	3323	5969	22	4	untreat
rep1	4.48369884490967	-5.38725614547729	20m	1015	858	1690	306	6269	1812	17	4	untreat
rep1	2.53419399261475	-1.71383774280548	20m	505	360	3353	2073	2445	198	10	7	untreat
rep1	-5.67710208892822	-0.657061100006104	20m	77	697	144	1001	15	33	4	3	untreat
rep1	-6.60764932632446	2.00946068763733	20m	184	618	57	1208	49	32	5	3	untreat
rep1	3.23922443389893	2.22287702560425	20m	743	726	657	1608	410	250	11	5	untreat
rep1	0.560839474201202	-3.08501267433167	20m	446	1148	559	992	273	379	8	7	untreat
rep1	5.40698385238647	-0.429802775382996	20m	594	374	501	458	867	270	6	5	untreat
rep1	0.334522634744644	-4.52951908111572	20m	72	450	322	627	35	149	3	6	untreat
rep1	3.15567135810852	7.1293830871582	20m	594	283	231	257	1760	246	7	1	untreat
rep1	-3.03098273277283	4.78966665267944	20m	244	472	110	902	99	94	5	2	untreat
rep1	3.54913115501404	1.65035998821259	20m	318	205	246	834	57	58	4	5	untreat
rep1	3.19260859489441	-2.07434582710266	20m	185	149	558	573	634	117	4	4	untreat
rep1	3.91693735122681	-3.1577582359314	20m	696	825	1401	881	2136	776	12	4	untreat
rep1	1.10621547698975	0.00395953236147761	20m	430	657	718	603	872	153	7	5	untreat
rep1	0.784417510032654	-1.40023684501648	20m	189	388	327	1379	260	103	5	7	untreat
rep1	3.44928050041199	-4.24102354049683	20m	350	335	1546	1194	2275	427	8	4	untreat
rep1	2.16472864151001	-6.42270994186401	20m	532	2236	2839	64	833	3174	11	4	untreat
rep1	4.70441913604736	-0.0385708995163441	20m	530	271	535	71	800	158	5	5	untreat
rep1	-7.40719223022461	-0.0182126499712467	20m	92	881	64	706	10	25	4	3	untreat
rep1	0.025780476629734	-4.25485610961914	20m	177	1123	593	785	1254	307	7	6	untreat
rep1	2.9956636428833	-2.29564690589905	20m	416	496	1422	710	211	315	6	4	untreat
rep1	3.84155344963074	-5.45732259750366	20m	1024	1328	2513	261	3363	2325	17	4	untreat
rep1	2.15752077102661	-2.84572863578796	20m	555	971	675	971	638	408	9	4	untreat
rep1	4.42938089370728	-2.51375555992126	20m	482	338	1026	1066	2747	309	8	4	untreat
rep1	-1.94943749904633	-1.74023747444153	20m	565	1936	4012	1294	1296	119	13	7	untreat
rep1	-2.39724850654602	2.74639105796814	20m	370	889	276	754	569	149	7	2	untreat
rep1	4.19675397872925	-6.02369165420532	20m	1203	944	2639	423	3612	2592	17	4	untreat
rep1	1.42027592658997	-2.21155285835266	20m	2021	4492	5655	428	2181	1646	29	7	untreat
rep1	4.53021430969238	1.27981042861938	20m	625	271	429	1012	499	110	6	5	untreat
rep1	-0.82314521074295	-2.25002574920654	20m	128	474	405	912	69	80	4	7	untreat
rep1	4.75891828536987	2.05301904678345	20m	1946	1321	1400	478	5159	707	21	5	untreat
rep1	0.23846010863781	-4.56860494613647	20m	307.083333333333	2332.91666666667	1868.16666666667	286.916666666667	1668.33333333333	599.5	11	6	untreat
rep1	2.26695156097412	-3.64513325691223	20m	1050	1508	823	750	4424	1193	17	4	untreat
rep1	-0.875733137130737	0.104611240327358	20m	122	217	177	807	89	20	3	2	untreat
rep1	-6.70462417602539	2.30581402778625	20m	339	1234	123	1123	57	122	7	3	untreat
rep1	-6.95355987548828	1.21322107315063	20m	275	1241	114	1206	94	56	7	3	untreat
rep1	5.54803133010864	-3.38986349105835	20m	505	448	423	689	3070	521	9	4	untreat
rep1	3.82697153091431	4.27271938323975	20m	472	339	294	349	1078	175	6	1	untreat
rep1	3.04225635528564	-1.90954506397247	20m	628	585	1890	897	673	303	9	4	untreat
rep1	-4.7501859664917	0.346674770116806	20m	362	1035	191	1169	32	24	6	3	untreat
rep1	2.36386132240295	-2.80522704124451	20m	470	753	604	474	2481	371	9	4	untreat
rep1	4.0842866897583	-2.98963332176208	20m	642	649	1243	1886	2177	605	12	4	untreat
rep1	-0.324138522148132	-0.291401207447052	20m	281	503	502	1855	154	55	6	2	untreat
rep1	5.37734746932983	-4.67439079284668	20m	1479.54545454545	1501.5	1044.27272727273	2171.59090909091	1866.13636363636	1838.45454545455	21	4	untreat
rep1	-0.523001432418823	4.70924520492554	20m	453	596	247	1289	681	144	7	1	untreat
rep1	3.22122597694397	5.28854990005493	20m	409	381	265	161	691	209	5	1	untreat
rep1	5.4099235534668	-4.69082260131836	20m	353	314	199	1806	467	382	7	4	untreat
rep1	2.99775242805481	-5.09651470184326	20m	516	1047	1943	854	869	1243	11	4	untreat
rep1	-1.24288463592529	5.85188150405884	20m	444	473	147	871	125	118	6	2	untreat
rep1	2.16276431083679	-2.62400269508362	20m	747	1335	3374	546	1934	726	13	4	untreat
rep1	3.66482186317444	-0.858912765979767	20m	667	553	1191	2132	3979	257	11	5	untreat
rep1	0.82697594165802	-1.27885055541992	20m	1066	2111	2291	306	3299	538	15	7	untreat
rep1	1.49310839176178	0.343891054391861	20m	670	776	917	1276	400	159	9	5	untreat
rep1	2.56200051307678	-3.15220713615417	20m	285	540	661	1580	57	288	6	4	untreat
rep1	5.68228960037231	-1.80745780467987	20m	595	537	483	169	3210	458	9	5	untreat
rep1	4.47577619552612	-2.52009391784668	20m	280	92	736	683	132	136	4	4	untreat
rep1	2.92324590682983	-6.32879447937012	20m	1500	3417	3570	3561	5804	7419	35	4	untreat
rep1	2.31084942817688	2.37672829627991	20m	221	317	234	2181	313	107	6	1	untreat
rep1	3.63311862945557	-5.80427646636963	20m	581	940	1679	365	1242	1870	12	4	untreat
rep1	1.18581652641296	-4.84727334976196	20m	212	834	345	737	1789	453	7	6	untreat
rep1	3.5028293132782	2.0116868019104	20m	600	519	521	369	681	189	6	5	untreat
rep1	3.68213081359863	-6.47195053100586	20m	644	494	2203	2154	3709	1915	15	4	untreat
rep1	-1.47755205631256	-2.32127523422241	20m	196	954	676	728	343	133	5	7	untreat
rep1	0.199777960777283	-2.92140054702759	20m	299	953	641	1082	161	268	7	7	untreat
rep1	-1.62780261039734	-1.87086939811707	20m	590	2050	2136	986	908	242	11	7	untreat
rep1	3.12031126022339	-2.88870787620544	20m	1349	1704	1106	165	3459	931	13	4	untreat
rep1	-0.741558194160461	-5.37121486663818	20m	94	1102	378	731	77	224	6	6	untreat
rep1	4.35853910446167	-2.626145362854	20m	501	364	1220	1018	2632	332	9	4	untreat
rep1	5.01133632659912	-1.01044178009033	20m	483	303	557	377	629	235	6	5	untreat
rep1	-6.02986812591553	0.941115915775299	20m	152	813	113	865	35	65	5	3	untreat
rep1	-1.78692400455475	-0.670199990272522	20m	783	1953	1564	67	775	139	11	2	untreat
rep1	-0.0245971791446209	4.87157201766968	20m	449	724	321	461	1720	229	8	1	untreat
rep1	1.63361811637878	-1.32919991016388	20m	1543	2372	3559	822	1308	722	16	7	untreat
rep1	3.54434561729431	-2.48317360877991	20m	488	631	561	535	4758	409	10	4	untreat
rep1	1.95144975185394	-0.819891393184662	20m	745	1049	1517	1276	592	288	11	5	untreat
rep1	0.546976387500763	-3.3656587600708	20m	314	893	384	1288	3097	304	8	7	untreat
rep1	1.58174622058868	-1.62295174598694	20m	186	340	630	1067	65	87	4	7	untreat
rep1	4.65056324005127	1.9414279460907	20m	553	396	439	531	1085	193	7	5	untreat
rep1	1.31866431236267	-2.12906098365784	20m	903	2255	2871	1039	1661	650	16	7	untreat
rep1	-7.94063282012939	-0.497737616300583	20m	87	1006	51	1591	22	26	5	3	untreat
rep1	3.17709898948669	-4.33634090423584	20m	188	280	899	1262	48	317	5	4	untreat
rep1	3.83812189102173	-1.40948903560638	20m	800	789	1487	938	2017	431	12	5	untreat
rep1	4.09137296676636	-0.894776344299316	20m	582	449	874	732	3062	240	9	5	untreat
rep1	5.58321619033813	-1.41643512248993	20m	462	401	379	240	993	285	6	5	untreat
rep1	1.89445209503174	-1.51119291782379	20m	175	309	1037	1410	950	40	6	7	untreat
rep1	4.46936941146851	-1.99109292030334	20m	386	262	652	466	649	222	5	5	untreat
rep1	2.79110670089722	-6.05450248718262	20m	391	958	734	226	1279	1532	8	4	untreat
rep1	2.39703226089478	-0.913716316223145	20m	474	452	1108	893	391	98	6	5	untreat
rep1	2.94964599609375	-0.306778341531754	20m	566	583	884	441	809	192	7	5	untreat
rep1	3.50140476226807	-5.85393667221069	20m	832	792	6004	1396	2058	2556	19	4	untreat
rep1	3.59556841850281	-1.25336945056915	20m	777	968	1565	2473	2375	471	14	5	untreat
rep1	1.78919064998627	6.49376249313354	20m	664	560	272	222	974	284	7	1	untreat
rep1	2.88115572929382	-7.37726974487305	20m	730	1775	3724	455	1690	6882	20	4	untreat
rep1	2.65511059761047	-0.236778318881989	20m	296	233	455	721	153	57	4	5	untreat
rep1	-1.33396732807159	-1.05343091487885	20m	186	368	668	2484	8	24	6	2	untreat
rep1	4.51020908355713	-3.2781994342804	20m	406	400	448	869	1972	408	8	4	untreat
rep1	5.26794195175171	-3.48708653450012	20m	305	226	294	666	920	275	5	4	untreat
rep1	5.39816236495972	-5.69130516052246	20m	533	481	324	316	2293	1084	8	4	untreat
rep1	1.8646377325058	-2.63548922538757	20m	261	551	991	897	438	253	5	7	untreat
rep1	5.320068359375	-4.72290515899658	20m	744	819	547	1322	1103	952	11	4	untreat
rep1	-3.50137567520142	-1.58959925174713	20m	460	3109	1232	3843	797	458	18	2	untreat
rep1	0.520251870155334	-0.595590054988861	20m	298	264	620	587	137	19	4	7	untreat
rep1	-1.16446101665497	0.606306374073029	20m	383	618	402	461	744	49	5	2	untreat
rep1	3.70276403427124	-0.998253881931305	20m	955	887	1752	1674	3607	435	16	5	untreat
rep1	-2.37214183807373	3.70570349693298	20m	228	299	95	619	44	37	3	2	untreat
rep1	3.65534281730652	5.94112920761108	30m	478	174	163	670	75	80	4	1	untreat
rep1	0.816554665565491	-4.64621877670288	30m	378	1867	2360	390	1213	803	9	6	untreat
rep1	3.81274938583374	-5.85680389404297	30m	1140	1537	3058	400	5874	3436	21	4	untreat
rep1	3.69650363922119	-0.623852550983429	30m	655	439	964	1541	227	167	8	5	untreat
rep1	5.1485767364502	-0.0688734352588654	30m	939	574	810	244	1990	348	10	5	untreat
rep1	0.76326197385788	1.32731008529663	30m	553	724	573	197	1061	122	7	5	untreat
rep1	-5.33275699615479	-0.062132902443409	30m	171	1153	257	1237	41	60	6	3	untreat
rep1	0.361881107091904	2.65914559364319	30m	641	599	416	348	2961	85	8	1	untreat
rep1	4.13955879211426	-4.13181638717651	30m	1348	1741	2893	1268	6691	2296	23	4	untreat
rep1	-3.2261598110199	2.96220993995667	30m	331	662	183	618	65	61	5	2	untreat
rep1	-0.574124217033386	0.497480869293213	30m	534	1201	775	1063	810	194	9	2	untreat
rep1	3.88844633102417	0.216102510690689	30m	321	318	365	601	33	136	4	5	untreat
rep1	3.0845057964325	7.23230600357056	30m	683	428	309	498	1176	369	8	1	untreat
rep1	-6.95217704772949	1.06736028194427	30m	133	664	60	686	30	25	4	3	untreat
rep1	3.47642660140991	3.44575834274292	30m	904	813	735	786	5125	388	13	1	untreat
rep1	1.71639704704285	-2.07172250747681	30m	1044	1958	3152	582	5325	688	15	7	untreat
rep1	-1.96666789054871	5.64521360397339	30m	249	327	89	610	103	77	4	2	untreat
rep1	1.93247783184052	-1.76032602787018	30m	1016	1635	2971	1166	4292	535	20	7	untreat
rep1	2.6349515914917	-6.98916006088257	30m	456	1535	3618	1010	2440	4131	16	4	untreat
rep1	4.05715608596802	-1.13520812988281	30m	655	408	1067	1925	385	251	9	5	untreat
rep1	0.316736936569214	5.69808387756348	30m	261	274	120	629	97	87	4	1	untreat
rep1	2.6717517375946	-0.381670087575912	30m	792	495	1385	520	1147	116	8	5	untreat
rep1	-1.17515468597412	-0.113758951425552	30m	377	380	453	1474	31	21	5	2	untreat
rep1	-2.64705181121826	4.80867338180542	30m	771	1423	393	1595	1426	340	11	2	untreat
rep1	2.83498382568359	-3.34958481788635	30m	1011	1877	2235	293	4877	1131	17	4	untreat
rep1	4.43403244018555	-2.28588724136353	30m	1092	479	1960	267	903	439	10	4	untreat
rep1	4.55888557434082	-2.94003891944885	30m	805	542	1655	260	3004	817	11	4	untreat
rep1	4.26117563247681	-7.13698387145996	30m	940	799	1492	535	1232	3987	15	4	untreat
rep1	5.37828159332275	-5.14019536972046	30m	606	555	447	188	1245	1152	8	4	untreat
rep1	4.22676420211792	-6.32710266113281	30m	667	581	1337	490	1583	1902	11	4	untreat
rep1	1.71743845939636	3.61136484146118	30m	261	291	192	772	39	85	4	1	untreat
rep1	-2.89116716384888	0.378523886203766	30m	560	1086	490	1079	30	47	7	2	untreat
rep1	4.19986391067505	1.89698553085327	30m	605	256	326	970	93	70	5	5	untreat
rep1	3.72683310508728	-5.14847183227539	30m	457	807	987	442	3989	994	10	4	untreat
rep1	4.51436901092529	-2.76146340370178	30m	506	386	980	157	620	420	6	4	untreat
rep1	-1.64224112033844	2.94907903671265	30m	379	555	232	620	117	68	5	2	untreat
rep1	2.71188855171204	-3.02103304862976	30m	285	451	287	428	994	266	5	4	untreat
rep1	3.98933577537537	-3.56758689880371	30m	304	305	749	581	1784	338	6	4	untreat
rep1	-7.96283531188965	-1.1326367855072	30m	63	1296	65	804	22	24	5	3	untreat
rep1	2.99533796310425	5.99920034408569	30m	659	407	275	344	912	208	7	1	untreat
rep1	3.86799025535583	-0.62094110250473	30m	953	869	1398	641	2646	408	12	5	untreat
rep1	0.796028852462769	-1.23066997528076	30m	599	1040	951	245	1005	279	8	7	untreat
rep1	2.79205989837646	-4.41087627410889	30m	438	910	1837	516	8355	818	11	4	untreat
rep1	2.73269939422607	-0.335925489664078	30m	941	570	1579	773	886	144	8	5	untreat
rep1	2.02188324928284	-3.24213814735413	30m	393	892	1659	253	984	519	8	4	untreat
rep1	1.05254995822906	-2.77133202552795	30m	404	1171	1272	275	1123	471	8	7	untreat
rep1	4.28075981140137	-5.29511404037476	30m	374	564	496	384	3284	995	8	4	untreat
rep1	-3.60936403274536	2.14582419395447	30m	109	299	85	769	39	30	3	2	untreat
rep1	6.15631151199341	-0.399020731449127	30m	428	142	195	849	426	147	5	5	untreat
rep1	0.934254944324493	0.114957220852375	30m	557	866	906	2532	146	165	11	5	untreat
rep1	3.6212100982666	6.21637201309204	30m	591	178	174	719	97	93	5	1	untreat
rep1	-1.74585700035095	-1.64485716819763	30m	392	1250	1587	890	965	100	8	7	untreat
rep1	3.10658621788025	7.10445117950439	30m	393	191	143	130	892	147	4	1	untreat
rep1	-6.35807085037231	3.14324140548706	30m	100	308	27	716	27	57	3	3	untreat
rep1	-4.95434427261353	-1.3592711687088	30m	116	865	365	679	0	6	4	3	untreat
rep1	3.50209593772888	-5.06324148178101	30m	562	497	2442	1799	1408	1025	12	4	untreat
rep1	3.57788324356079	-0.908161342144012	30m	625	454	1205	415	1666	188	8	5	untreat
rep1	4.16243886947632	-6.53147745132446	30m	1092	763	2345	430	1610	3392	17	4	untreat
rep1	-1.38346242904663	-4.1313214302063	30m	151	2500	2951	2545	326	347	11	7	untreat
rep1	4.69477224349976	-2.87577748298645	30m	855	341	1232	854	4128	722	12	4	untreat
rep1	3.68499851226807	6.3216495513916	30m	515	94	113	828	44	73	4	1	untreat
rep1	1.39124703407288	-7.07697629928589	30m	109	969	1114	38	612	3232	6	6	untreat
rep1	3.50785064697266	1.27244091033936	30m	580	553	572	226	2720	210	9	5	untreat
rep1	-2.33282375335693	1.05864524841309	30m	677	1940	865	2060	1239	219	16	2	untreat
rep1	1.15013539791107	5.93921804428101	30m	730	399	207	221	775	114	6	1	untreat
rep1	3.98992800712585	-1.59576570987701	30m	699	717	1368	816	1975	444	11	5	untreat
rep1	3.21559524536133	-7.69521141052246	30m	410	784	1686	160	986	5102	11	4	untreat
rep1	3.4271023273468	-1.33539688587189	30m	359	50	553	654	831	30	4	5	untreat
rep1	0.905395150184631	-3.42486929893494	30m	341	824	414	406	2554	362	8	6	untreat
rep1	1.37826347351074	-2.17613554000854	30m	580	1142	1248	1811	691	432	10	7	untreat
rep1	3.25454258918762	-4.26591539382935	30m	243	314	1031	1463	1760	316	7	4	untreat
rep1	4.5270824432373	0.184025049209595	30m	528	370	592	416	1477	185	7	5	untreat
rep1	2.06988906860352	-0.769972562789917	30m	137	189	332	678	64	49	3	5	untreat
rep1	-0.736627101898193	3.64118790626526	30m	220	332	153	888	106	66	4	1	untreat
rep1	4.48168659210205	-2.69373893737793	30m	1152	868	2355	373	3663	893	17	4	untreat
rep1	1.18912577629089	-2.12522792816162	30m	365	975	1233	1788	136	268	9	7	untreat
rep1	3.1447012424469	-1.2463960647583	30m	339	61	523	798	118	17	3	5	untreat
rep1	1.21800220012665	6.8460693359375	30m	283	235	105	622	95	112	4	1	untreat
rep1	-3.29144692420959	5.06096220016479	30m	265	362	73	627	85	62	4	2	untreat
rep1	1.21847629547119	3.25445866584778	30m	420	267	204	638	151	44	4	1	untreat
rep1	5.78125047683716	-1.8542503118515	30m	474	374	287	180	1062	317	5	5	untreat
rep1	5.02647686004639	-1.19126451015472	30m	585	435	700	226	969	408	7	5	untreat
rep1	4.20194101333618	-5.82257747650146	30m	356	232	928	279	1456	597	6	4	untreat
rep1	1.23674535751343	3.24944019317627	30m	698	353	299	783	71	60	5	1	untreat
rep1	4.46453189849854	-2.63718509674072	30m	625	268	1914	872	449	429	7	4	untreat
rep1	4.83431577682495	-4.25668525695801	30m	645	599	836	908	5174	943	11	4	untreat
rep1	-0.911617994308472	-2.64115476608276	30m	443	2178	2000	511	1925	531	12	7	untreat
rep1	4.76713085174561	-0.0928607583045959	30m	1013	434	929	192	2327	266	9	5	untreat
rep1	4.59308958053589	-0.110960319638252	30m	700	355	773	111	603	187	6	5	untreat
rep1	4.57254219055176	-3.47172927856445	30m	555	475	921	434	6692	606	11	4	untreat
rep1	3.57585692405701	-2.50634121894836	30m	603	811	764	812	105	497	7	4	untreat
rep1	2.08186721801758	6.09895277023315	30m	317	278	157	1134	67	138	5	1	untreat
rep1	1.65844905376434	-2.8624472618103	30m	227	626	993	921	282	260	6	7	untreat
rep1	4.48532676696777	-7.35554075241089	30m	433	527	330	504	2427	2910	10	4	untreat
rep1	4.32816028594971	-2.7387969493866	30m	327	286	574	803	68	272	5	4	untreat
rep1	2.7968544960022	-0.908789217472076	30m	268	137	521	147	801	29	3	5	untreat
rep1	-6.23408985137939	2.50966191291809	30m	143	483	56	840	53	41	4	3	untreat
rep1	2.39542102813721	-3.77858853340149	30m	272	621	716	162	903	403	6	4	untreat
rep1	-3.28745412826538	4.58781147003174	30m	293	567	127	840	83	92	5	2	untreat
rep1	3.65850114822388	-7.12692785263062	30m	1445	2021	3920	383	2995	8433	28	4	untreat
rep1	-2.81859540939331	-0.692485690116882	30m	300	955	543	724	41	34	6	2	untreat
rep1	2.52656221389771	-6.98631811141968	30m	328	1157	2009	87	4043	2604	10	4	untreat
rep1	4.0927848815918	-0.283830434083939	30m	1278	767	1563	452	5094	306	13	5	untreat
rep1	4.52267742156982	-2.804842710495	30m	2070	1607	4027	570	2530	1845	25	4	untreat
rep1	-5.82387924194336	3.00696921348572	30m	173	497	69	652	59	58	4	3	untreat
rep1	3.08185482025146	-3.97920703887939	30m	450	713	1469	928	25	562	7	4	untreat
rep1	5.53218126296997	-0.146752446889877	30m	2043	304	1940	1542	136	518	11	5	untreat
rep1	2.39586997032166	-6.96083450317383	30m	902	2500	2623	323	2615	5973	18	4	untreat
rep1	-2.0521285533905	2.56760215759277	30m	140	283	114	615	50	41	3	2	untreat
rep1	4.38015222549438	-0.919180572032928	30m	593	567	763	193	3121	371	9	5	untreat
rep1	-5.70331621170044	-0.577988743782043	30m	74	622	118	844	13	30	4	3	untreat
rep1	3.70256638526917	1.06127917766571	30m	479	290	443	1271	72	87	6	5	untreat
rep1	2.98984980583191	-6.94619512557983	30m	445	908	3829	2238	2830	3051	14	4	untreat
rep1	1.27011215686798	-1.33658277988434	30m	377	723	954	2045	744	173	9	7	untreat
rep1	3.41926598548889	0.449927359819412	30m	726	921	929	376	2211	328	9	5	untreat
rep1	-2.32817578315735	1.27003371715546	30m	280	764	312	811	69	102	6	2	untreat
rep1	3.36612987518311	-4.34630870819092	30m	514	599	2018	870	675	721	9	4	untreat
rep1	3.03379344940186	-2.48693060874939	30m	900	1164	4143	490	2885	771	16	4	untreat
rep1	4.54582405090332	-2.91347694396973	30m	758	504	1577	2512	1222	678	13	4	untreat
rep1	1.66323411464691	-1.37504708766937	30m	279	436	573	1231	169	150	6	7	untreat
rep1	5.91147518157959	-1.44512557983398	30m	1189	707	926	536	2861	824	13	5	untreat
rep1	3.48508834838867	-0.97123908996582	30m	736	969	1267	1620	424	388	12	5	untreat
rep1	5.25400686264038	-3.41205859184265	30m	291	156	264	650	126	200	4	4	untreat
rep1	3.43276786804199	-4.64879322052002	30m	822	1178	2642	264	7560	1824	15	4	untreat
rep1	3.1569607257843	-4.28823089599609	30m	986	1750	4986	5727	967	1620	22	4	untreat
rep1	3.11040449142456	-3.72833752632141	30m	216	364	1194	1903	378	216	7	4	untreat
rep1	3.38596439361572	-6.29928112030029	30m	453	702	2051	232	1576	1885	11	4	untreat
rep1	3.55260825157166	0.829136967658997	30m	372	300	381	790	95	108	5	5	untreat
rep1	4.42010164260864	0.171864047646523	30m	228	173	255	167	606	85	3	5	untreat
rep1	-0.374987304210663	-0.544641554355621	30m	169	371	333	836	65	49	4	2	untreat
rep1	3.47844576835632	-7.39920997619629	30m	911	685	4400	645	4579	8489	20	4	untreat
rep1	-6.14074659347534	-2.10314989089966	30m	34	1031	188	378	770	19	4	3	untreat
rep1	2.89553761482239	-6.69049692153931	30m	494	1161	3702	1236	1949	2660	16	4	untreat
rep1	-4.43638515472412	3.28080892562866	30m	300	761	155	1134	93	96	6	2	untreat
rep1	6.2424430847168	-0.794820010662079	30m	655	341	371	315	812	398	7	5	untreat
rep1	3.80849885940552	2.83930206298828	30m	597	293	281	1158	75	84	6	1	untreat
rep1	4.06059598922729	-0.671968162059784	30m	488	174	675	855	79	84	5	5	untreat
rep1	1.32801151275635	-3.37449622154236	30m	438	950	495	999	1236	474	9	6	untreat
rep1	4.36234521865845	-6.20972013473511	30m	832	646	1421	209	826	1991	11	4	untreat
rep1	5.51245975494385	-0.188682392239571	30m	1351	770	996	615	2470	500	15	5	untreat
rep1	3.08936071395874	-5.12222242355347	30m	606	1117	2820	112	733	1879	10	4	untreat
rep1	4.25642013549805	-2.41894316673279	30m	718	588	1625	1075	434	503	9	4	untreat
rep1	0.847568988800049	-4.70495128631592	30m	195	1015	1692	1447	314	435	8	6	untreat
rep1	4.89044952392578	-4.89383602142334	30m	592	483	763	574	3064	989	10	4	untreat
rep1	5.22395467758179	0.489038705825806	30m	833	325	553	241	633	195	7	5	untreat
rep1	4.53925895690918	-1.71247553825378	30m	1389	919	1991	376	2668	708	16	5	untreat
rep1	3.55990934371948	-0.627375364303589	30m	780	608	1267	311	762	224	9	5	untreat
rep1	4.1005711555481	-6.83350086212158	30m	917	634	1806	317	958	3734	15	4	untreat
rep1	-0.529985129833221	0.0351928733289242	30m	453	368	510	930	166	27	4	2	untreat
rep1	2.09664630889893	-1.86603188514709	30m	518	824	1484	246	2279	314	9	7	untreat
rep1	3.68904399871826	-1.07416474819183	30m	411	404	758	1087	101	199	6	5	untreat
rep1	5.14519739151001	-0.206816390156746	30m	182	139	161	647	54	81	3	5	untreat
rep1	-0.846239149570465	6.95209169387817	30m	411	495	150	785	136	299	6	1	untreat
rep1	4.24070692062378	-3.42666387557983	30m	311	359	538	1368	89	361	6	4	untreat
rep1	-2.39355278015137	-1.57958817481995	30m	263	1377	682	1290	90	228	7	7	untreat
rep1	4.61284971237183	1.19184529781342	30m	254	163	215	836	109	75	4	5	untreat
rep1	1.45626997947693	-6.97685861587524	30m	749	4614	4112	875	2130	7908	28	6	untreat
rep1	1.71208310127258	-2.94955229759216	30m	177	475	864	5071	75	222	10	7	untreat
rep1	1.69096565246582	-2.67930221557617	30m	242	580	1366	1465	86	161	7	7	untreat
rep1	-1.43301522731781	1.5284024477005	30m	664	1502	798	2013	811	329	14	2	untreat
rep1	4.48405647277832	-2.88063669204712	30m	914	686	2033	290	4538	814	13	4	untreat
rep1	2.06590437889099	-4.29574251174927	30m	325	800	629	176	849	706	6	6	untreat
rep1	-2.94822883605957	-1.18898069858551	30m	327	1784	843	1718	855	83	11	2	untreat
rep1	0.979644238948822	-1.7866450548172	30m	485	1022	803	1806	136	307	10	7	untreat
rep1	2.81652903556824	-6.89627647399902	30m	309	889	2838	228	2069	2738	11	4	untreat
rep1	2.87518167495728	-6.61958980560303	30m	646.222222222222	1580.44444444444	5304	878.222222222222	2480.88888888889	3121.77777777778	16	4	untreat
rep1	3.2256166934967	-4.03851366043091	30m	510	779	1594	1797	1130	698	11	4	untreat
rep1	0.626616239547729	-1.25999188423157	30m	730	1897	3702	3224	1905	354	16	7	untreat
rep1	-2.51011943817139	-0.484764635562897	30m	253	797	418	1302	50	67	6	2	untreat
rep1	3.02615666389465	-2.05836319923401	30m	471	516	1417	1625	1055	311	9	4	untreat
rep1	0.730261266231537	4.06918573379517	30m	164	195	105	597	64	52	3	1	untreat
rep1	5.16529703140259	-0.978741049766541	30m	327	220	332	154	644	181	4	5	untreat
rep1	4.37519073486328	-5.84553527832031	30m	1041	1039	1652	377	2817	2515	16	4	untreat
rep1	3.02056884765625	-0.398843139410019	30m	816	811	1318	2323	1461	294	12	5	untreat
rep1	-2.57391571998596	-0.701209247112274	30m	316	1209	613	1269	224	106	8	2	untreat
rep1	3.25290608406067	-4.42896509170532	30m	1025	1703	3641	817	2753	1816	20	4	untreat
rep1	5.70945072174072	-3.03619027137756	30m	713	534	473	479	2595	631	10	4	untreat
rep1	1.49312031269073	-5.22698354721069	30m	274	948	1261	1508	623	815	10	6	untreat
rep1	2.60144853591919	-6.01819562911987	30m	207	548	1185	1091	4228	940	9	4	untreat
rep1	3.17078304290771	-4.23839950561523	30m	420	629	1827	2165	1791	583	11	4	untreat
rep1	3.31807780265808	5.37493371963501	30m	568	434	325	517	1106	245	7	1	untreat
rep1	3.24795794487	3.30612015724182	30m	554	447	368	859	912	152	7	1	untreat
rep1	4.14618730545044	-5.79409074783325	30m	626	582	1646	332	3883	1225	11	4	untreat
rep1	-2.31897163391113	-0.0676372051239014	30m	173	357	238	741	22	17	3	2	untreat
rep1	4.3275203704834	-5.83142328262329	30m	529	860	666	232	1575	1625	10	4	untreat
rep1	-0.642132878303528	-0.364923685789108	30m	191	307	347	691	25	25	3	2	untreat
rep1	-1.62296211719513	5.08092164993286	30m	314	302	101	129	886	53	4	2	untreat
rep1	2.27513384819031	-3.72855424880981	30m	906	2079	1965	2385	985	1442	19	4	untreat
rep1	1.66409814357758	-2.12541818618774	30m	344	690	1079	437	761	238	7	7	untreat
rep1	4.60666179656982	0.250944495201111	30m	732	315	658	827	237	138	7	5	untreat
rep1	1.57532119750977	3.64896512031555	30m	275	263	172	1416	105	72	5	1	untreat
rep1	3.87971043586731	-2.72196245193481	30m	731	853	1217	505	3500	548	11	4	untreat
rep1	2.3633816242218	-1.84983229637146	30m	760	429	47387	2949	304	266	25	7	untreat
rep1	5.26151418685913	-4.88520240783691	30m	551	629	396	1016	7286	925	11	4	untreat
rep1	4.20485353469849	-5.88804960250854	30m	553	394	1249	1003	3338	1068	11	4	untreat
rep1	3.83166575431824	-5.22854423522949	30m	821	1226	1741	205	851	1870	12	4	untreat
rep1	5.23313570022583	-5.45162439346313	30m	746	384	570	286	2521	1127	10	4	untreat
rep1	-7.61579084396362	1.94978618621826	30m	374	1096	84	1295	58	114	7	3	untreat
rep1	3.13386583328247	-3.18907141685486	30m	462	644	405	200	1838	484	7	4	untreat
rep1	-0.573037803173065	-0.636248052120209	30m	668	1526	1493	2102	98	157	12	2	untreat
rep1	4.10719680786133	-0.276511073112488	30m	1339	758	1677	2395	132	317	13	5	untreat
rep1	4.3913722038269	-2.76827001571655	30m	937	839	1903	672	2809	814	13	4	untreat
rep1	5.11125802993774	-0.244955360889435	30m	653	472	614	615	2128	293	9	5	untreat
rep1	3.54148101806641	-6.02990579605103	30m	607	644	2472	1420	839	1799	12	4	untreat
rep1	-2.31918954849243	1.07099783420563	30m	306	1021	422	868	60	142	7	2	untreat
rep1	4.94225358963013	-3.30226993560791	30m	470	305	628	462	956	481	6	4	untreat
rep1	3.48384737968445	-4.53264379501343	30m	601	753	1981	261	939	1006	10	4	untreat
rep1	1.87121450901031	-2.20194244384766	30m	231	362	366	2487	64	181	7	7	untreat
rep1	-1.71948063373566	0.824445903301239	30m	259	747	404	732	656	110	6	2	untreat
rep1	-0.999519765377045	-2.54993057250977	30m	325	1392	986	743	2769	297	10	7	untreat
rep1	1.89053571224213	-0.726500868797302	30m	1270	1879	2724	250	1736	436	15	5	untreat
rep1	-3.7819459438324	2.20153713226318	30m	99	319	82	655	41	45	3	2	untreat
rep1	2.92228984832764	0.999252200126648	30m	403	378	448	838	712	109	6	5	untreat
rep1	3.01285862922668	2.79147958755493	30m	360	350	320	203	817	174	5	1	untreat
rep1	2.83082890510559	-1.49783515930176	30m	331	258	1249	298	732	88	5	5	untreat
rep1	4.48543310165405	-2.35732316970825	30m	539	202	920	691	226	202	6	4	untreat
rep1	2.3805615901947	-6.12906408309937	30m	624	1814	1474	303	973	2467	12	4	untreat
rep1	-4.46442079544067	2.75806427001953	30m	172	427	86	849	77	37	4	2	untreat
rep1	1.38481891155243	6.8102502822876	30m	578	670	373	265	3376	504	10	1	untreat
rep1	-1.95041573047638	-1.63874304294586	30m	254	922	988	391	1024	58	6	7	untreat
rep1	0.513424813747406	4.75600004196167	30m	716	863	411	1597	1096	262	11	1	untreat
rep1	1.68777310848236	-2.59573745727539	30m	349	875	1659	1210	80	276	8	7	untreat
rep1	-2.65417575836182	6.09587144851685	30m	146	194	47	707	38	126	3	2	untreat
rep1	1.58365714550018	-2.24174880981445	30m	1453	3232	5243	202	3619	1013	22	7	untreat
rep1	3.63412714004517	-7.02153444290161	30m	501	769	1454	1264	216	2511	11	4	untreat
rep1	4.54566049575806	-3.49421763420105	30m	567	484	944	183	669	627	7	4	untreat
rep1	3.74478530883789	-6.88955497741699	30m	532	415	1496	245	744	2099	9	4	untreat
rep1	3.95773386955261	-2.87472081184387	30m	1127	1218	2018	87	1620	954	12	4	untreat
rep1	2.98442149162292	-5.03772640228271	30m	291	605	1207	725	724	694	7	4	untreat
rep1	-6.20282030105591	2.55532383918762	30m	156	555	66	668	56	51	4	3	untreat
rep1	-0.673186719417572	-0.329656302928925	30m	308	405	528	671	1824	34	6	2	untreat
rep1	3.055983543396	-2.47826051712036	30m	437	540	1627	969	100	391	7	4	untreat
rep1	-5.30628871917725	2.88222575187683	30m	293	441	77	730	7	29	4	3	untreat
rep1	1.85051310062408	-2.04409050941467	30m	577	1041	2045	1218	1282	350	12	7	untreat
rep1	2.85502314567566	-1.08069252967834	30m	382	203	822	970	177	54	5	5	untreat
rep1	2.92930388450623	-2.10609698295593	30m	585	717	2287	1515	698	354	10	4	untreat
rep1	4.41930532455444	0.377585887908936	30m	469	378	464	406	911	193	6	5	untreat
rep1	-4.48806762695312	1.23979663848877	30m	79	156	34	775	10	6	2	3	untreat
rep1	2.98968696594238	-1.92774736881256	30m	359	389	1015	625	271	204	6	4	untreat
rep1	4.09118986129761	-6.20923280715942	30m	604	541	1446	1291	2469	1779	12	4	untreat
rep1	-6.63842105865479	1.53267669677734	30m	163	714	75	745	74	33	4	3	untreat
rep1	1.33250951766968	2.53788328170776	30m	266	335	230	2649	553	78	7	1	untreat
rep1	3.69765377044678	-0.110009744763374	30m	430	538	504	206	2202	261	7	5	untreat
rep1	4.10933542251587	-1.79995405673981	30m	728	659	1515	442	2655	473	11	5	untreat
rep1	-1.23543870449066	0.911063969135284	30m	169	369	214	1149	39	52	4	2	untreat
rep1	4.71747875213623	-2.25988507270813	30m	406	201	541	854	109	227	5	4	untreat
rep1	0.835233151912689	-0.0922177135944366	30m	514	791	905	115	977	120	7	7	untreat
rep1	2.45790338516235	-1.13379120826721	30m	764	803	2134	2652	419	212	12	5	untreat
rep1	3.24568223953247	-3.66370463371277	30m	555	346	3079	906	1677	338	10	4	untreat
rep1	2.93443584442139	4.89778089523315	30m	325	212	150	708	87	73	4	1	untreat
rep1	4.68061780929565	0.485091298818588	30m	1086	444	808	270	2529	189	9	5	untreat
rep1	-7.35925149917603	1.50230884552002	30m	185	721	56	857	66	46	5	3	untreat
rep1	-1.02008557319641	5.83227777481079	30m	362	429	137	597	126	120	5	2	untreat
rep1	3.54580473899841	-5.86166763305664	30m	381	394	1479	61	894	1001	7	4	untreat
rep1	4.47157526016235	-3.15177750587463	30m	832	534	2060	294	2092	958	12	4	untreat
rep1	4.77367115020752	-5.57126188278198	30m	1015.85714285714	576.642857142857	1358.5	615.642857142857	3936.21428571429	1449.5	13	4	untreat
rep1	3.11676216125488	-1.41711091995239	30m	511	248	1111	1501	108	92	7	5	untreat
rep1	-5.71285629272461	3.21663022041321	30m	321	659	91	820	43	66	5	3	untreat
rep1	-6.39739942550659	0.20200252532959	30m	30	239	30	627	5	13	2	3	untreat
rep1	1.76544904708862	-0.312239915132523	30m	494	575	964	750	190	116	6	5	untreat
rep1	1.06729543209076	-1.59858477115631	30m	492	959	1004	598	849	294	9	7	untreat
rep1	4.69438886642456	-0.634448051452637	30m	435	185	560	830	910	147	6	5	untreat
rep1	1.41875612735748	-7.05131340026855	30m	364	2180	3384	702	3320	4967	16	6	untreat
rep1	5.23681783676147	-3.65811944007874	30m	425	186	381	180	748	394	5	4	untreat
rep1	0.686067640781403	-5.84889984130859	30m	80	543	1470	1157	113	646	6	6	untreat
rep1	3.82863068580627	5.89043283462524	30m	615	196	228	1335	91	99	6	1	untreat
rep1	2.917809009552	7.38633060455322	30m	568	388	270	254	4740	390	9	1	untreat
rep1	-8.68680858612061	-0.129070997238159	30m	201	1547	25	670	59	59	5	3	untreat
rep1	-5.73867034912109	-1.97425496578217	30m	67	1115	266	973	21	36	4	3	untreat
rep1	3.9885241985321	-0.407051861286163	30m	431	396	576	139	1438	193	6	5	untreat
rep1	0.705833733081818	-0.832653403282166	30m	300	386	812	2347	413	50	7	7	untreat
rep1	4.1406717300415	0.914375066757202	30m	368	144	262	860	63	45	4	5	untreat
rep1	-1.79418456554413	4.26654624938965	30m	381	561	197	882	109	101	6	2	untreat
rep1	3.42697358131409	3.89214658737183	30m	412	332	268	171	915	134	5	1	untreat
rep1	4.08057832717896	-1.19248986244202	30m	222	163	368	1582	132	102	5	5	untreat
rep1	1.99774038791656	0.655712962150574	30m	692	419	612	841	63	58	6	5	untreat
rep1	0.0328553393483162	5.91899442672729	30m	252	256	102	765	73	74	4	1	untreat
rep1	4.46884870529175	-2.76822113990784	30m	934	649	2189	515	1408	702	13	4	untreat
rep1	3.56462287902832	-0.711440026760101	30m	647	450	1055	1081	1052	163	8	5	untreat
rep1	4.36528444290161	-1.13285255432129	30m	537	567	696	658	3288	368	9	5	untreat
rep1	3.86191272735596	-5.34838342666626	30m	613	778	1475	683	3687	1221	11	4	untreat
rep1	3.58614993095398	-4.19323635101318	30m	344	275	1104	138	3796	362	7	4	untreat
rep1	3.89804840087891	-1.23445403575897	30m	662	535	1311	722	920	278	9	5	untreat
rep1	2.52013421058655	-4.2651801109314	30m	514	1272	1881	1389	1349	994	13	4	untreat
rep1	2.23002815246582	-3.88119101524353	30m	971	2203	1602	1314	7115	1582	20	4	untreat
rep1	2.13480567932129	-6.43153953552246	30m	287	1051	1005	153	1630	1523	8	4	untreat
rep1	0.997052550315857	3.94214582443237	30m	578	670	399	661	1352	177	8	1	untreat
rep1	-6.6062216758728	0.801723062992096	30m	113	740	95	695	57	76	4	3	untreat
rep1	-3.71374011039734	-1.08110308647156	30m	449	2273	1171	1241	21	57	10	2	untreat
rep1	4.52274227142334	0.940717577934265	30m	731	514	670	233	1251	235	8	5	untreat
rep1	2.34706854820251	-1.09792613983154	30m	237	236	697	786	90	40	4	5	untreat
rep1	4.94796228408813	-0.403958916664124	30m	917	415	898	251	2154	351	9	5	untreat
rep1	3.53729701042175	-5.11954927444458	30m	768	554	3295	1625	6576	1284	14	4	untreat
rep1	2.60514092445374	-5.68454885482788	30m	441	1437	1853	207	710	1584	9	4	untreat
rep1	4.39006567001343	-2.74177026748657	30m	400	166	1714	709	179	338	6	4	untreat
rep1	0.405556559562683	3.18724799156189	30m	307	320	190	638	68	53	4	1	untreat
rep1	3.48298811912537	-5.95058631896973	30m	358	443	1358	266	1738	990	8	4	untreat
rep1	3.31648325920105	-4.3196063041687	30m	439	768	1140	1839	433	794	10	4	untreat
rep1	4.65167045593262	-0.638077080249786	30m	449	344	533	1366	354	217	7	5	untreat
rep1	5.84937238693237	-1.20986878871918	30m	420	304	257	232	632	183	5	5	untreat
rep1	3.97751808166504	-0.413861602544785	30m	506	551	635	427	1820	288	8	5	untreat
rep1	3.68820405006409	-6.27531433105469	30m	896	973	2911	315	969	3047	15	4	untreat
rep1	3.47800016403198	-4.46790742874146	30m	772	815	2828	654	7821	1158	16	4	untreat
rep1	4.5595006942749	-5.44668054580688	30m	709	488	1211	506	3454	1052	12	4	untreat
rep1	-0.0993175208568573	-0.418055653572083	30m	281	557	505	1768	95	86	7	2	untreat
rep1	3.19181752204895	-1.5900946855545	30m	831	534	2047	1140	3092	273	13	5	untreat
rep1	5.21486759185791	-3.3777437210083	30m	474	344	457	427	809	372	6	4	untreat
rep1	5.65381956100464	0.0746528431773186	30m	675	151	318	341	789	210	6	5	untreat
rep1	3.92809176445007	-0.334288239479065	30m	265	254	363	650	65	115	4	5	untreat
rep1	4.78801012039185	-4.88307046890259	30m	346	341	472	89	644	625	5	4	untreat
rep1	5.95776891708374	-0.441194504499435	30m	648	360	402	519	1765	275	8	5	untreat
rep1	4.64307069778442	-2.7583794593811	30m	572	410	928	545	1218	478	8	4	untreat
rep1	3.68913245201111	-5.71656894683838	30m	346	528	866	1107	266	1037	7	4	untreat
rep1	5.125572681427	-0.174971982836723	30m	1143	810	1015	306	1613	463	12	5	untreat
rep1	4.31421136856079	-6.01503562927246	30m	717	412	1366	520	3328	1406	12	4	untreat
rep1	0.110094830393791	6.89201211929321	30m	370	305	109	802	122	113	5	1	untreat
rep1	2.34816145896912	-4.20632362365723	30m	315	886	1131	1063	136	597	7	4	untreat
rep1	4.94035243988037	-4.86327505111694	30m	433	516	179	217	847	523	6	4	untreat
rep1	4.47879076004028	2.44924998283386	30m	805	341	364	542	2402	129	9	5	untreat
rep1	3.65600371360779	-1.02738678455353	30m	536	587	902	751	1662	269	9	5	untreat
rep1	3.45785164833069	-4.6949143409729	30m	1135	1418	3767	174	1894	2438	17	4	untreat
rep1	3.84523463249207	-1.05067491531372	30m	1022	514	1671	1164	173	260	10	5	untreat
rep1	-0.929518103599548	-0.649225234985352	30m	443	1314	875	573	3023	195	10	2	untreat
rep1	2.84198021888733	-1.27298820018768	30m	318	340	722	1761	781	152	7	5	untreat
rep1	5.49443101882935	-5.1731915473938	30m	730	559	449	519	6146	1201	13	4	untreat
rep1	-1.33023941516876	-4.13783979415894	30m	127	1212	1291	1121	971	340	7	7	untreat
rep1	2.8281512260437	-4.02909326553345	30m	446	896	1428	925	1892	677	10	4	untreat
rep1	4.62454223632812	-2.44275856018066	30m	771	582	1160	408	702	523	9	4	untreat
rep1	2.03241324424744	-0.674932479858398	30m	241	303	478	1209	86	73	5	5	untreat
rep1	1.11034631729126	-4.34439706802368	30m	166	589	477	779	839	315	5	6	untreat
rep1	-1.59989261627197	1.6712110042572	30m	258	587	284	1089	99	103	6	2	untreat
rep1	1.14574444293976	-0.689741969108582	30m	846	1125	1916	273	905	190	10	7	untreat
rep1	2.25223398208618	-1.35291039943695	30m	633	991	2734	2823	1541	226	14	5	untreat
rep1	0.157380685210228	4.93991279602051	30m	461	675	328	1604	254	260	8	1	untreat
rep1	2.8116660118103	-1.94300222396851	30m	338	403	1343	136	2296	169	7	4	untreat
rep1	0.95806884765625	-0.281218320131302	30m	507	809	984	3804	81	145	11	7	untreat
rep1	4.12757444381714	-3.26176309585571	30m	476	551	738	725	666	476	7	4	untreat
rep1	-5.62935638427734	2.13136029243469	30m	177	592	96	731	59	49	4	3	untreat
rep1	-1.85146307945251	6.22542762756348	30m	283	287	66	700	79	65	4	2	untreat
rep1	0.64176481962204	-0.829052031040192	30m	243	316	765	1688	29	36	5	7	untreat
rep1	2.93519163131714	-5.47554159164429	30m	360	909	1037	110	1035	971	7	4	untreat
rep1	-6.97907638549805	-0.0634589418768883	30m	95	910	84	593	23	36	4	3	untreat
rep1	5.20159339904785	-0.127755790948868	30m	464	275	400	374	723	175	5	5	untreat
rep1	2.00015997886658	2.19165539741516	30m	254	244	211	758	116	61	4	1	untreat
rep1	2.45611715316772	-6.63684606552124	30m	232	910	1681	275	1260	1650	8	4	untreat
rep1	4.57693433761597	1.81183397769928	30m	955	310	431	208	1699	117	8	5	untreat
rep1	3.75265789031982	-3.21918416023254	30m	1015	1432	2341	1790	3903	1217	20	4	untreat
rep1	2.34629368782043	2.31426429748535	30m	377	458	380	145	926	143	5	1	untreat
rep1	1.63672482967377	6.82486057281494	30m	1028	539	277	293	3032	213	10	1	untreat
rep1	4.55928945541382	-5.39705371856689	30m	1076	743	1501	573	3767	1559	15	4	untreat
rep1	3.79030990600586	-6.43190336227417	30m	1115	1528	3039	2947	284	4176	22	4	untreat
rep1	3.51758646965027	0.0594391636550426	30m	730	967	835	385	1100	428	10	5	untreat
rep1	2.61906003952026	-4.5339093208313	30m	372	1034	2044	493	3606	763	11	4	untreat
rep1	1.43064033985138	-2.78210616111755	30m	238	877	1423	2269	279	217	8	7	untreat
rep1	1.35560703277588	-2.27421641349792	30m	700	1854	2316	718	9553	664	15	7	untreat
rep1	-7.96586179733276	-1.85325157642365	30m	12	1177	37	733	20	24	4	3	untreat
rep1	5.31449365615845	-3.59964036941528	30m	528	311	453	439	1356	454	7	4	untreat
rep1	3.10846590995789	7.21587133407593	30m	663	337	263	277	881	323	7	1	untreat
rep1	2.70122241973877	-1.22830355167389	30m	412	456	986	694	131	176	6	5	untreat
rep1	-1.00332987308502	2.13219714164734	30m	238	427	207	592	52	57	4	2	untreat
rep1	-1.95932769775391	0.0955803915858269	30m	180	409	226	1516	36	32	5	2	untreat
rep1	-3.02526664733887	-0.435145378112793	30m	521	1164	823	1871	65	20	7	2	untreat
rep1	2.97453022003174	3.4533257484436	30m	516	496	408	519	1315	232	7	1	untreat
rep1	3.7885890007019	-3.28430485725403	30m	108	151	215	1345	93	133	4	4	untreat
rep1	2.19190168380737	-2.91488647460938	30m	302	588	375	708	690	275	6	4	untreat
rep1	3.06287336349487	1.34261643886566	30m	541	490	543	615	2232	150	8	5	untreat
rep1	3.42813944816589	-4.63920068740845	30m	785	887	3084	2354	1631	1450	14	4	untreat
rep1	1.96548247337341	2.36296772956848	30m	295	366	297	841	88	101	5	1	untreat
rep1	4.32129192352295	-2.39504265785217	30m	684	606	1109	724	3385	480	11	4	untreat
rep1	4.21875333786011	-5.93424654006958	30m	1954	2079	3846	1943	2230	4816	30	4	untreat
rep1	-4.40186166763306	2.76757907867432	30m	212	532	110	726	64	48	4	2	untreat
rep1	3.273686170578	-1.52284216880798	30m	966	606	2200	206	757	313	9	5	untreat
rep1	0.616297721862793	-5.56076145172119	30m	483	2992	10469	301	6608	1402	18	6	untreat
rep1	1.40963339805603	-5.3831524848938	30m	110	416	528	833	41	420	4	6	untreat
rep1	3.40743350982666	-4.48344087600708	30m	1024	1564	2762	1308	1842	2049	17	4	untreat
rep1	4.07624053955078	-4.27037620544434	30m	373	497	681	166	1813	570	7	4	untreat
rep1	2.87135529518127	-6.9199686050415	30m	587	1508	2585	174	4508	3634	14	4	untreat
rep1	3.27959156036377	-5.74703741073608	30m	530	1099	1228	1963	2400	1696	13	4	untreat
rep1	3.20980024337769	5.44668960571289	30m	557	456	308	236	2552	259	8	1	untreat
rep1	2.77638626098633	-7.25016212463379	30m	354	1454	6808	158	2638	6094	16	4	untreat
rep1	5.71834993362427	-1.39262998104095	30m	858	625	654	1057	1323	541	11	5	untreat
rep1	-0.568474769592285	-0.923298120498657	30m	897	2706	2348	1637	1163	369	17	2	untreat
rep1	4.5637469291687	-2.92105221748352	30m	851	460	1609	560	2863	679	12	4	untreat
rep1	2.5904221534729	0.237925693392754	30m	786	379	931	1808	150	69	8	5	untreat
rep1	2.51826238632202	-2.69416117668152	30m	785	1108	924	312	1640	561	9	4	untreat
rep1	0.615001618862152	1.90395545959473	30m	523	669	453	349	981	111	6	5	untreat
rep1	2.51967072486877	2.79567193984985	30m	541	515	445	644	933	161	7	1	untreat
rep1	2.52692532539368	-3.56548428535461	30m	332	609	458	740	129	515	6	4	untreat
rep1	0.977286756038666	-1.35559344291687	30m	765	1488	1637	982	1402	389	13	7	untreat
rep1	0.481029629707336	6.03623867034912	30m	318	266	108	615	85	77	4	1	untreat
rep1	4.51789569854736	-0.0356643907725811	30m	318	173	339	887	40	82	4	5	untreat
rep1	3.51386189460754	-4.35264730453491	30m	496	810	1137	824	1539	916	9	4	untreat
rep1	3.90563988685608	-3.05277538299561	30m	465	525	1048	1259	1466	436	9	4	untreat
rep1	2.78755187988281	-5.25598907470703	30m	298	758	1607	1625	607	980	8	4	untreat
rep1	-7.95463562011719	-0.656139075756073	30m	63	826	37	673	36	16	3	3	untreat
rep1	-5.49959659576416	-0.565200090408325	30m	113	919	209	790	47	44	5	3	untreat
rep1	2.16818070411682	-2.2271671295166	30m	307	499	857	2739	117	243	8	7	untreat
rep1	5.95076036453247	0.045465312898159	30m	769	380	445	400	745	253	6	5	untreat
rep1	3.72999739646912	-5.10303258895874	30m	354	622	740	202	1390	754	7	4	untreat
rep1	3.46638107299805	-4.55331420898438	30m	1174	1419	3753	243	2309	1910	17	4	untreat
rep1	2.22268152236938	-0.891006886959076	30m	317	416	750	1196	108	128	6	5	untreat
rep1	1.36992704868317	-1.34018218517303	30m	246	453	602	501	1392	116	5	7	untreat
rep1	2.8832540512085	-5.24105215072632	30m	666	1690	2658	726	3573	1845	15	4	untreat
rep1	2.73034954071045	-1.31567275524139	30m	892	1000	2280	217	2004	385	12	5	untreat
rep1	3.99605131149292	-1.57541155815125	30m	1079	1043	2199	327	3492	646	14	5	untreat
rep1	0.669733464717865	-0.31781417131424	30m	320	498	661	1715	61	68	6	7	untreat
rep1	2.44475102424622	-6.99316740036011	30m	312	1272	2029	67	1044	2801	9	4	untreat
rep1	3.19998860359192	5.79604339599609	30m	583	398	278	590	715	228	7	1	untreat
rep1	3.15983486175537	-6.75694894790649	30m	581	1072	1901	1588	326	2796	13	4	untreat
rep1	1.72878122329712	4.40842628479004	30m	411	342	217	688	95	90	5	1	untreat
rep1	5.52420854568481	-3.27440309524536	30m	380	335	348	770	2857	367	7	4	untreat
rep1	4.49073457717896	1.60526931285858	30m	388	277	319	1350	100	121	6	5	untreat
rep1	3.77542781829834	-6.69584894180298	30m	737	848	2049	203	2220	3168	13	4	untreat
rep1	2.92264199256897	-0.0291251614689827	30m	981	777	1279	569	1085	223	10	5	untreat
rep1	-0.392547786235809	1.56109619140625	30m	1245	1454	937	1515	723	118	13	2	untreat
rep1	0.401453882455826	5.2909722328186	30m	737	512	247	359	1334	97	8	1	untreat
rep1	5.43803119659424	-1.53096652030945	30m	624	573	573	330	2038	455	9	5	untreat
rep1	4.51304769515991	-0.496490478515625	30m	726	689	787	310	1278	396	9	5	untreat
rep1	3.91367077827454	-0.736895263195038	30m	811	712	1210	1085	1120	367	11	5	untreat
rep1	5.22961091995239	-0.255046933889389	30m	578	397	470	291	1159	245	7	5	untreat
rep1	3.10186982154846	-1.49415719509125	30m	821	270	2626	932	312	148	9	5	untreat
rep1	-3.52106213569641	2.21979594230652	30m	259	764	208	947	116	140	6	2	untreat
rep1	0.622262299060822	0.491467446088791	30m	314	474	374	678	71	120	5	5	untreat
rep1	-2.2174232006073	1.45078277587891	30m	351	1074	386	266	995	223	7	2	untreat
rep1	2.46032047271729	-2.74605059623718	30m	699	1046	897	424	1048	541	10	4	untreat
rep1	3.89341902732849	-2.67897129058838	30m	851	1106	1177	383	6260	789	15	4	untreat
rep1	4.87989807128906	0.340355694293976	30m	1405	335	906	1100	223	177	9	5	untreat
rep1	2.47014379501343	-0.98896986246109	30m	599	506	1454	870	126	119	8	5	untreat
rep1	5.74982738494873	-1.93446004390717	30m	606	554	410	512	1723	485	9	5	untreat
rep1	3.65470743179321	-0.93256026506424	30m	194	116	362	1369	15	45	4	5	untreat
rep1	5.77356338500977	-2.81676483154297	30m	638	408	388	232	1056	472	7	4	untreat
rep1	1.64336550235748	0.534987926483154	30m	576	606	725	1053	75	113	7	5	untreat
rep1	3.47882056236267	-1.09025955200195	30m	457	607	874	320	909	247	7	5	untreat
rep1	5.48731470108032	-1.58979439735413	30m	465	448	418	672	3887	353	9	5	untreat
rep1	3.13095688819885	7.20518827438354	30m	548	301	240	679	1426	279	7	1	untreat
rep1	4.31641912460327	-3.38645577430725	30m	402	335	895	671	1263	531	7	4	untreat
rep1	2.99562335014343	-6.62938070297241	30m	2177	4297	13690	609	6359	10106	47	4	untreat
rep1	0.510050296783447	-1.18922805786133	30m	622	1468	2494	1381	97	206	9	7	untreat
rep1	5.40759611129761	-3.6474986076355	30m	486	328	414	602	2084	440	7	4	untreat
rep1	3.65406680107117	-3.27421855926514	30m	755	1127	1564	3709	5556	878	19	4	untreat
rep1	-6.01645088195801	3.59112024307251	30m	234	403	53	653	52	76	4	3	untreat
rep1	0.178633064031601	-5.49836874008179	30m	202	1672	650	947	255	877	7	6	untreat
rep1	-1.31965231895447	-2.87407541275024	30m	210	1384	1663	1211	1580	215	9	7	untreat
rep1	4.61666345596313	-0.102850496768951	30m	1730	819	1874	318	966	435	14	5	untreat
rep1	3.02430367469788	-2.27459287643433	30m	204	266	783	1256	80	160	5	4	untreat
rep1	4.32226896286011	-4.44753265380859	30m	846	979	1455	908	2011	1424	13	4	untreat
rep1	2.67014002799988	-0.776378154754639	30m	384	420	814	639	436	142	6	5	untreat
rep1	-8.60247325897217	0.4784836769104	30m	134	653	14	626	45	48	4	3	untreat
rep1	-2.16672801971436	5.09420013427734	30m	401	418	109	792	69	62	5	2	untreat
[truncated: 22,492 more rows]
